# Supplementary material for: Transcriptome analysis of two inflorescence branching mutants reveals cytokinin is an important regulator in controlling inflorescence architecture in the woody plant Jatropha curcas
Source: BMC Plant Biol. 2019 Nov 4;19:468. doi: 10.1186/s12870-019-2069-3 (PMC6830001; doi:10.1186/s12870-019-2069-3)
Supplement: Supplementary file 4 — Additional file 4. List of differentially expressed genes identified in inflorescences between six pairs in Jatropha. The pairwise ckII_ckI, dxhII_dxhI, dxhI_ckI, dxhII_ckII, gII_ckII and gII_dxhII indicate the same pairs shown in Fig. 3. [file 12870_2019_2069_MOESM4_ESM.xlsx]

## Sheet: Sheet1
Additional file 4 List of differentially expressed genes identified in inflorescences between six pairs in Jatropha.
ckII_ckI						dxhII_dxhI						dxhI_ckI						dxhII_ckII						gII_ckII						gII_ckII
Scripts ID	logFC	logCPM	LR	PValue	FDR	Scripts ID	logFC	logCPM	LR	PValue	FDR	Scripts ID	logFC	logCPM	LR	PValue	FDR	Scripts ID	logFC	logCPM	LR	PValue	FDR	Scripts ID	logFC	logCPM	LR	PValue	FDR	Scripts ID	logFC	logCPM	LR	PValue	FDR
CD19945.0	7.37524	5.52522	184.314	5.54017e-42	1.37928e-37	CD19945.0	6.75567	5.52522	162.532	3.16561e-37	7.88111e-33	CD49126.1	4.65868	2.97758	158.992	1.88e-36	2.93e-32	CD49117.1	3.97363	2.81816	183.227	9.57002e-42	2.38255e-37	CD53029.4352	-12.2706	6.57113	750.998	2.43481e-165	6.06171e-161	CD1236.3	12.8884	5.06847	738.467	1.29165e-162	3.2157e-158
CD33623.1	8.89722	3.28365	181.552	2.22078e-41	2.76442e-37	CD53029.4603	9.41991	2.11015	148.892	3.02778e-34	3.76898e-30	CD49117.1	3.49503	2.81816	157.736	3.53e-36	2.93e-32	CD49117.2	-4.11921	3.00578	157.995	3.10292e-36	3.86252e-32	CD1236.3	14.7545	5.06847	738.72	1.13766e-162	1.41616e-158	CD53029.4352	-11.8246	6.57113	699.82	3.27262e-154	4.07375e-150
CD53029.4603	5.69131	2.11015	152.337	5.3486e-35	4.43862e-31	CD16634.0	11.5453	3.34994	134.916	3.4445e-31	2.85847e-27	CD49117.2	-4.00967	3.00578	158.281	2.69e-36	2.93e-32	CD49126.1	4.3251	2.97758	149.536	2.18944e-34	1.81694e-30	CD53847.1	-6.41172	4.4568	613.582	1.86083e-135	1.54424e-131	CD36243.6	-10.3142	4.25488	593.733	3.86275e-131	3.20557e-127
CD16634.0	9.61523	3.34994	144.591	2.63904e-33	1.64254e-29	CD33623.1	7.85437	3.28365	132.972	9.16758e-31	5.7059e-27	CD53029.3878	-7.14686	3.81796	145.37	1.78e-33	1.11e-29	CD53029.3878	-7.25312	3.81796	142.124	9.13588e-33	5.68617e-29	CD53029.4610	-8.41422	7.53173	590.37	2.08178e-130	1.2957e-126	CD46824.0	-4.65371	5.15375	583.73	5.78978e-129	3.60356e-125
CD54540.5	6.52457	2.56923	138.507	5.64654e-32	2.81153e-28	CD20195.0	7.76576	2.48645	115.564	5.92081e-27	2.94809e-23	CD43343.0	5.02909	1.60183	143.286	5.09e-33	2.53e-29	CD41125.0	-9.01105	0.317366	133.672	6.44635e-31	3.20977e-27	CD36243.6	-10.1792	4.25488	571.6	2.5196e-126	1.25456e-122	CD53847.1	-6.24814	4.4568	581.575	1.70398e-128	8.48448e-125
CD33388.0	-2.65984	4.74166	133.55	6.85269e-31	2.84341e-27	CD54540.5	5.32461	2.56923	107.133	4.16269e-25	1.72724e-21	CD54370.1	-6.79996	1.2197	134.947	3.39e-31	1.41e-27	CD43343.0	4.42268	1.60183	125.088	4.86986e-29	2.02067e-25	CD36243.0	-10.2323	4.23856	565.366	5.71932e-125	2.37314e-121	CD36243.0	-10.2992	4.23856	576.201	2.5142e-127	1.04323e-123
CD20195.0	6.7075	2.48645	124.648	6.07804e-29	2.1617e-25	CD33623.0	5.84382	4.70492	100.011	1.51589e-23	5.39136e-20	CD53029.3593	-9.66979	2.7497	128.22	1e-29	3.57e-26	CD53029.3593	-7.95374	2.7497	109.751	1.11109e-25	3.95167e-22	CD44288.0	7.59617	3.31304	542.041	6.78279e-120	2.41235e-116	CD53029.4610	-7.97866	7.53173	546.875	6.0228e-121	2.14205e-117
CD33623.0	6.61395	4.70492	122.381	1.90513e-28	5.92877e-25	CD33387.0	5.47396	2.42938	89.8396	2.58272e-21	8.03742e-18	CD54370.0	-5.92317	1.95816	123.179	1.27e-28	3.97e-25	CD37055.0	-5.89414	0.595394	106.808	4.90494e-25	1.52642e-21	CD26856.2	6.36749	3.44788	539.369	2.58623e-119	8.04835e-116	CD9759.0	12.6685	3.01716	527.082	1.21834e-116	3.79147e-113
CD54370.1	-5.68864	1.2197	118.259	1.5214e-27	4.20852e-24	CD49568.0	5.43772	4.75147	80.7544	2.5559e-19	7.07018e-16	CD49586.0	-8.82086	0.177145	117.817	1.9e-27	5.26e-24	CD49586.0	-5.43948	0.177145	94.7329	2.1789e-22	6.02733e-19	CD46824.0	-4.44149	5.15375	534.405	3.10945e-118	8.60142e-115	CD26856.2	6.0789	3.44788	525.115	3.26335e-116	9.02716e-113
CD15456.0	8.92043	3.469	117.611	2.10953e-27	5.25188e-24	CD23182.0	5.61573	3.6259	77.4808	1.34021e-18	3.33658e-15	CD41125.0	-8.84674	0.317366	116.669	3.39e-27	8.44e-24	CD53029.3597	-6.76255	2.26674	89.1807	3.60352e-21	8.97131e-18	CD55460.1	-11.3259	3.82228	525.07	3.33786e-116	8.30994e-113	CD55460.1	-11.2944	3.82228	520.796	2.84088e-115	7.07267e-112
CD33387.0	6.02743	2.42938	116.545	3.61015e-27	8.17075e-24	CD39416.0	3.45647	2.69404	66.9243	2.82133e-16	6.38543e-13	CD35102.0	-5.07318	1.86349	108.189	2.44e-25	5.53e-22	CD35089.0	-1.99561	3.22401	82.654	9.77483e-20	2.21231e-16	CD53029.4896	-7.06756	4.48575	513.678	1.00449e-113	2.27343e-110	CD44288.0	6.92457	3.31304	518.064	1.11603e-114	2.52588e-111
CD54370.0	-5.29286	1.95816	109.897	1.03206e-25	2.14119e-22	CD15456.0	6.18839	3.469	64.0332	1.22342e-15	2.53818e-12	CD30712.0	-3.82589	4.27049	104.444	1.62e-24	3.35e-21	CD41125.1	-7.65064	-1.00388	72.9365	1.33887e-17	2.7777e-14	CD53029.2769	-6.77968	8.03565	507.32	2.42891e-112	5.03918e-109	CD36243.3	-9.84851	3.64904	515.949	3.22016e-114	6.68076e-111
CD18620.0	7.03129	1.62727	108.328	2.27758e-25	4.36174e-22	CD41977.0	4.31879	1.89144	63.4989	1.60456e-15	3.07286e-12	CD47239.0	-3.33964	4.64672	99.7491	1.73e-23	3.31e-20	CD9956.0	6.51994	0.00896277	69.842	6.42508e-17	1.23045e-13	CD9759.0	10.7355	3.01716	506.016	4.66769e-112	8.93899e-109	CD53029.4896	-6.94515	4.48575	495.421	9.42596e-110	1.80514e-106
CD19662.1	3.72159	2.58844	100.82	1.00717e-23	1.79103e-20	CD2330.1	7.89908	1.59287	59.754	1.07489e-14	1.91145e-11	CD53029.3597	-6.94893	2.26674	96.3638	9.56e-23	1.7e-19	CD54173.4	-2.65231	2.15628	65.2234	6.68724e-16	1.18918e-12	CD36243.3	-9.64553	3.64904	484.373	2.38875e-107	4.24787e-104	CD2090.1	8.38652	3.043	488.661	2.78687e-108	4.95585e-105
CD43012.0	3.98917	2.91447	92.2471	7.65024e-22	1.26974e-18	CD38033.0	1.7132	3.53323	57.6476	3.13547e-14	5.20404e-11	CD49126.0	5.55231	0.224646	83.3045	7.03e-20	1.17e-16	CD53029.4839	-1.63956	3.97222	63.1532	1.91241e-15	3.17409e-12	CD53029.4846	-8.30067	4.52406	466.883	1.52743e-103	2.53513e-100	CD53029.2769	-6.41085	8.03565	467.933	9.02569e-104	1.49802e-100
CD12876.10	4.41762	5.99635	89.9902	2.39342e-21	3.58883e-18	CD35167.0	4.49491	0.756229	57.349	3.64952e-14	5.67865e-11	CD32863.1	-4.39052	0.51145	81.2734	1.97e-19	3.06e-16	CD35089.1	-1.77648	3.41351	60.7191	6.58289e-15	1.0243e-11	CD53029.4925	-8.61836	4.00304	465.252	3.46004e-103	5.38383e-100	CD53029.4933	-8.88763	4.33696	462.012	1.75425e-102	2.72961e-99
CD53029.4221	1.85599	6.76663	89.9435	2.4506e-21	3.58883e-18	CD55979.0	5.03467	1.61669	56.734	4.98935e-14	7.30676e-11	CD37055.0	-7.78609	0.595394	76.886	1.81e-18	2.65e-15	CD44586.2	2.67904	2.04859	60.0296	9.34396e-15	1.3684e-11	CD53029.4933	-8.90807	4.33696	464.221	5.79765e-103	8.49049e-100	CD39440.0	-7.52942	3.45273	453.347	1.34802e-100	1.97414e-97
CD35167.0	6.04717	0.756229	89.6832	2.79522e-21	3.8661e-18	CD19662.1	2.69338	2.58844	55.3383	1.01473e-13	1.40348e-10	CD33388.0	-1.92964	4.74166	74.9564	4.81e-18	6.66e-15	CD47394.0	2.68162	0.612759	57.3864	3.5807e-14	4.95251e-11	CD53029.4940	-10.1975	4.30265	463.128	1.00254e-102	1.38663e-99	CD53029.4925	-8.45193	4.00304	443.098	2.29204e-98	3.17015e-95
CD2330.1	6.19501	1.59287	88.2729	5.70206e-21	7.4715e-18	CD49987.0	2.23637	4.62727	54.1386	1.86837e-13	2.44816e-10	CD33947.0	-4.58406	3.98191	73.1645	1.19e-17	1.56e-14	CD49126.0	3.69325	0.224646	55.5501	9.11094e-14	1.19382e-10	CD53029.4890	-4.81487	5.289	450.271	6.29838e-100	8.25287e-97	CD53029.4940	-10.0133	4.30265	442.032	3.91102e-98	5.12468e-95
CD32863.0	-4.6728	0.688903	87.2782	9.42807e-21	1.17361e-17	CD24928.0	4.17144	0.30491	53.6574	2.38682e-13	2.97112e-10	CD32863.0	-3.97885	0.688903	70.8459	3.86e-17	4.81e-14	CD34042.2	4.47079	-0.632784	54.5252	1.5347e-13	1.83098e-10	CD2090.1	7.07025	3.043	437.128	4.56504e-97	5.68256e-94	CD53029.4846	-8.06906	4.52406	439.537	1.365e-97	1.69915e-94
CD53631.0	4.01482	3.11394	86.0784	1.7294e-20	2.05024e-17	CD18620.0	4.64242	1.62727	52.8769	3.5512e-13	4.21003e-10	CD30591.0	-2.67571	1.95565	70.3128	5.06e-17	6e-14	CD53029.4855	-1.36166	3.28885	54.5127	1.54445e-13	1.83098e-10	CD39440.0	-7.41143	3.45273	433.471	2.85429e-96	3.38383e-93	CD33417.0	-4.57481	4.54611	420.497	1.90239e-93	2.25533e-90
CD52827.0	2.80423	3.09437	84.6354	3.58779e-20	4.06007e-17	CD53029.502	2.72743	5.88647	52.7782	3.73433e-13	4.2259e-10	CD33290.0	-4.13086	0.0488444	69.1673	9.05e-17	1.02e-13	CD50107.0	-1.98493	6.45169	47.2773	6.16226e-12	6.97343e-09	CD33417.0	-4.62025	4.54611	427.981	4.46984e-95	5.05823e-92	CD53029.3434	-4.29123	5.26087	410.003	3.65963e-91	4.14137e-88
CD51120.0	2.40153	2.62722	84.263	4.33154e-20	4.68861e-17	CD45320.1	3.69485	4.42454	52.4193	4.48304e-13	4.8526e-10	CD52815.1	-3.74313	5.44157	67.4904	2.12e-16	2.29e-13	CD53029.4829	-1.44685	3.29536	45.0462	1.92437e-11	2.083e-08	CD53029.4841	-4.40315	6.56017	418.574	4.98682e-93	5.39791e-90	CD5116.1	11.948	2.32387	404.386	6.11277e-90	6.61668e-87
CD44812.1	5.34637	1.46203	83.8475	5.34444e-20	5.5212e-17	CD33947.0	3.80043	3.98191	52.2085	4.99096e-13	5.17729e-10	CD9956.0	7.99374	0.00896277	64.6771	8.82e-16	9.15e-13	CD42785.0	-2.15871	1.45765	44.9374	2.03432e-11	2.11026e-08	CD53029.447	-5.76951	8.36122	414.812	3.28562e-92	3.40828e-89	CD1071.1	11.9054	2.28121	402.289	1.74862e-89	1.81391e-86
CD23182.0	5.31909	3.6259	83.775	5.54426e-20	5.5212e-17	CD52827.0	2.18752	3.09437	51.6618	6.59327e-13	6.56584e-10	CD46396.0	-8.91269	-0.572966	64.588	9.23e-16	9.19e-13	CD53594.1	-1.84093	5.42145	44.0444	3.21005e-11	3.19669e-08	CD53029.3434	-4.31833	5.26087	414.288	4.27232e-92	4.25455e-89	CD26163.0	11.5175	4.49446	400.302	4.73255e-89	4.71287e-86
CD39416.0	3.64087	2.69404	82.5913	1.00899e-19	9.66149e-17	CD53029.2025	3.53954	4.20106	50.8403	1.00198e-12	9.59431e-10	CD54173.4	-2.54092	2.15628	63.6653	1.47e-15	1.41e-12	CD28268.1	-1.16583	4.86148	43.2623	4.7873e-11	4.58402e-08	CD53029.4898	-5.26935	4.80209	411.483	1.74345e-91	1.66942e-88	CD918.0	11.8935	2.27007	396.059	3.97086e-88	3.53066e-85
CD24928.0	5.83716	0.30491	82.4426	1.08783e-19	9.67236e-17	CD41153.0	2.37371	4.10524	49.8001	1.70237e-12	1.56971e-09	CD32863.2	-4.76568	-0.376987	62.0304	3.38e-15	3.12e-12	CD52536.10	-1.40468	3.03761	41.9324	9.4482e-11	8.4008e-08	CD53029.4906	-5.37919	4.79628	410.854	2.38923e-91	2.20305e-88	CD53029.4890	-4.48061	5.289	396.196	3.7067e-88	3.53066e-85
CD53029.502	3.50373	5.88647	82.4744	1.07046e-19	9.67236e-17	CD43859.0	3.17391	0.527187	48.8387	2.77908e-12	2.47099e-09	CD53594.1	-2.2084	5.42145	61.8908	3.63e-15	3.23e-12	CD40925.0	-1.91301	2.07283	41.9513	9.35748e-11	8.4008e-08	CD53029.4872	-4.40694	6.01819	407.802	1.10312e-90	9.80832e-88	CD53029.4815	-8.87145	3.838	396.067	3.95405e-88	3.53066e-85
CD55148.0	5.67117	3.01027	78.7336	7.10769e-19	6.10183e-16	CD53631.0	2.81837	3.11394	46.9073	7.44262e-12	6.38936e-09	CD45026.0	-3.60377	1.46792	61.7778	3.84e-15	3.29e-12	CD56097.0	-2.08913	7.65616	37.6148	8.6187e-10	7.399e-07	CD53029.4815	-8.96164	3.838	406.101	2.58741e-90	2.22125e-87	CD36243.5	-10.901	3.14148	395.665	4.83708e-88	4.15255e-85
CD46090.1	3.72026	2.94507	77.8981	1.08495e-18	9.00365e-16	CD12876.10	2.81006	5.99635	42.3821	7.50738e-11	6.23013e-08	CD42394.0	-9.46977	-0.0451511	61.7173	3.96e-15	3.29e-12	CD52536.5	-2.46413	4.27939	37.0013	1.18053e-09	9.79681e-07	CD53029.4899	-5.58631	4.71244	402.14	1.88372e-89	1.56323e-86	CD1273.0	11.9604	2.33421	394.191	1.0129e-87	8.40573e-85
CD54850.0	1.9245	4.69815	76.806	1.886e-18	1.51464e-15	CD44812.1	3.25975	1.46203	38.4948	5.48994e-10	4.40895e-07	CD53029.4909	-1.39995	6.0244	60.8131	6.28e-15	5.04e-12	CD42785.1	-1.51926	4.06052	36.807	1.30419e-09	1.04739e-06	CD1071.1	11.9054	2.28121	393.601	1.36139e-87	1.09333e-84	CD53029.4898	-5.06354	4.80209	382.601	3.37888e-85	2.71357e-82
CD53069.1	3.26418	2.70618	75.9518	2.90674e-18	2.26144e-15	CD53029.4558	2.1863	7.83426	38.4186	5.70861e-10	4.4413e-07	CD50963.2	-1.63696	3.698	59.0277	1.55e-14	1.21e-11	CD53029.1748	-1.17618	4.58187	35.7636	2.22769e-09	1.73314e-06	CD918.0	11.8935	2.27007	387.53	2.85495e-86	2.22115e-83	CD53029.4906	-5.08812	4.79628	371.059	1.10065e-82	8.56306e-80
CD41726.0	4.15269	0.954929	74.0277	7.7027e-18	5.74654e-15	CD49992.0	2.92809	1.54235	37.8619	7.59354e-10	5.72875e-07	CD44586.2	2.60892	2.04859	58.233	2.33e-14	1.76e-11	CD53029.3223	1.58581	3.85201	35.2547	2.89284e-09	2.18243e-06	CD1273.0	11.9604	2.33421	385.868	6.56788e-86	4.95497e-83	CD53029.447	-5.34272	8.36122	369.753	2.11777e-82	1.5977e-79
CD44637.1	-2.29863	3.61952	73.9909	7.84794e-18	5.74654e-15	CD53069.1	2.19847	2.70618	37.4505	9.37604e-10	6.86547e-07	CD53692.1	-1.78075	2.87495	58.0722	2.53e-14	1.85e-11	CD50919.0	-1.60102	3.9267	35.0356	3.23737e-09	2.37052e-06	CD5116.1	10.0151	2.32387	385.348	8.52395e-86	6.24154e-83	CD53029.1935	-4.79095	4.0892	367.663	6.03896e-82	4.42194e-79
CD41943.0	6.60284	0.594899	73.9204	8.13301e-18	5.78512e-15	CD40403.0	2.24114	1.68636	37.2979	1.01395e-09	7.21236e-07	CD52208.1	-3.06373	3.88657	57.6811	3.08e-14	2.19e-11	CD42785.3	-2.60655	4.75747	34.7666	3.71702e-09	2.64397e-06	CD36243.5	-10.785	3.14148	380.602	9.20094e-85	6.54476e-82	CD53029.4899	-5.31147	4.71244	366.793	9.34046e-82	6.644e-79
CD32863.1	-4.00253	0.51145	73.8321	8.50542e-18	5.88197e-15	CD53029.72	2.84881	2.58191	35.7259	2.27129e-09	1.57072e-06	CD47335.0	-2.99908	1.81492	56.8028	4.82e-14	3.33e-11	CD54173.7	-2.8515	0.58697	34.7049	3.83664e-09	2.65325e-06	CD26163.0	10.01	4.49446	374.63	1.83664e-83	1.27014e-80	CD53029.4930	-5.95948	4.57538	356.097	1.99307e-79	1.37832e-76
CD53029.2025	4.29929	4.20106	72.8493	1.3994e-17	9.4161e-15	CD41726.0	2.92249	0.954929	35.4487	2.61858e-09	1.76195e-06	CD28268.1	-1.35318	4.86148	56.6213	5.28e-14	3.56e-11	CD15914.4	0.926079	5.83451	34.3554	4.59125e-09	2.9418e-06	CD53029.4814	-4.86615	4.62014	371.788	7.63723e-83	5.13882e-80	CD53029.4841	-3.99153	6.56017	355.131	3.23437e-79	2.17629e-76
CD30421.0	2.42949	3.63832	72.0174	2.13305e-17	1.39749e-14	CD2330.2	6.99448	0.462414	33.808	6.08286e-09	3.98524e-06	CD53029.224	-2.73853	3.59746	55.7507	8.23e-14	5.39e-11	CD53029.3884	-0.929837	7.6109	34.3525	4.59817e-09	2.9418e-06	CD53029.4930	-6.03342	4.57538	364.132	3.54771e-81	2.32431e-78	CD49359.0	-9.52198	3.26106	343.304	1.2174e-76	7.97592e-74
CD2295.1	1.8425	4.69858	71.8436	2.32946e-17	1.48703e-14	CD13869.0	6.75649	0.435997	32.7749	1.03474e-08	6.60535e-06	CD53029.4653	-3.75527	6.99042	55.6424	8.69e-14	5.55e-11	CD48157.0	-3.46971	3.64606	34.3482	4.60838e-09	2.9418e-06	CD55739.1	-5.69009	3.45436	363.37	5.19844e-81	3.31847e-78	CD53029.4872	-3.98291	6.01819	343.098	1.34978e-76	8.61643e-74
CD51892.1	1.73695	4.26401	71.2893	3.08504e-17	1.92013e-14	CD49519.0	1.03108	5.6177	32.626	1.11709e-08	6.95275e-06	CD26713.2	-2.71855	7.60191	54.7174	1.39e-13	8.66e-11	CD32551.1	-2.66189	4.06674	33.3535	7.68374e-09	4.78236e-06	CD53029.1935	-4.69741	4.0892	352.912	9.83837e-79	6.1234e-76	CD55460.0	-10.493	2.96844	339.926	6.62085e-76	4.12082e-73
CD41977.0	4.31277	1.89144	70.1033	5.62778e-17	3.4173e-14	CD54126.0	1.66775	1.98945	32.5524	1.16019e-08	7.04492e-06	CD53029.4855	-1.37472	3.28885	54.6097	1.47e-13	8.93e-11	CD37773.0	-2.69217	3.98275	32.8981	9.7119e-09	5.89725e-06	CD55460.0	-10.5743	2.96844	348.528	8.86585e-78	5.38352e-75	CD35350.2	7.65413	2.13966	337.584	2.14268e-75	1.30108e-72
CD15769.0	8.34955	0.401571	69.7184	6.84054e-17	4.05481e-14	CD41025.0	2.39209	0.981783	32.3706	1.27398e-08	7.55164e-06	CD50963.0	-1.82851	4.04182	54.1158	1.89e-13	1.12e-10	CD8490.0	6.42233	-0.0589294	32.6455	1.10595e-08	6.55562e-06	CD52776.1	-5.69399	3.03312	347.66	1.3703e-77	8.12262e-75	CD43464.0	-10.3107	2.77332	334.956	8.00582e-75	4.74554e-72
CD46614.0	1.9924	6.24283	69.3931	8.06724e-17	4.67074e-14	CD30584.0	1.60432	2.38511	31.0608	2.50067e-08	1.41493e-05	CD53029.1413	-2.76345	1.241	53.85	2.16e-13	1.25e-10	CD50963.2	-1.18134	3.698	31.9828	1.55544e-08	9.00561e-06	CD53029.4920	-5.12381	4.17064	344.402	7.01776e-77	4.06312e-74	CD53029.3028	-4.46198	4.35586	334.194	1.173e-74	6.79142e-72
CD49756.2	3.47013	1.37319	68.6296	1.18808e-16	6.67101e-14	CD51120.0	1.45061	2.62722	31.0997	2.45107e-08	1.41493e-05	CD53029.4813	-1.51501	5.63916	52.9919	3.35e-13	1.85e-10	CD53029.2415	-0.898962	7.62353	31.2869	2.22578e-08	1.25939e-05	CD53029.3028	-4.40691	4.35586	325.81	7.85751e-73	4.44592e-70	CD36736.0	6.26831	2.91752	332.114	3.32881e-74	1.8835e-71
CD48990.2	2.04318	3.7839	68.6004	1.2058e-16	6.67101e-14	CD55148.0	3.16973	3.01027	30.7605	2.91914e-08	1.615e-05	CD46338.0	-1.82227	4.83967	52.9994	3.34e-13	1.85e-10	CD53029.1595	-1.4374	2.08501	30.4166	3.48542e-08	1.92829e-05	CD26856.1	11.4283	1.82916	323.917	2.03067e-72	1.12346e-69	CD52776.1	-5.56463	3.03312	329.409	1.29255e-73	7.15095e-71
CD53029.4558	3.01378	7.83426	68.5158	1.25863e-16	6.8119e-14	CD39123.0	2.35724	3.01287	30.4357	3.45111e-08	1.82806e-05	CD53029.4592	-3.83539	7.44184	52.8534	3.59e-13	1.95e-10	CD53029.618	-2.63283	5.21647	29.1218	6.79694e-08	3.67862e-05	CD49359.0	-9.30648	3.26106	322.775	3.6017e-72	1.9493e-69	CD55739.1	-5.41285	3.45436	327.176	3.96102e-73	2.14377e-70
CD13869.0	8.45345	0.435997	68.0639	1.58283e-16	8.38427e-14	CD36167.0	1.62001	3.78098	30.4387	3.4458e-08	1.82806e-05	CD8490.0	7.37297	-0.0589294	52.7802	3.73e-13	1.98e-10	CD52536.8	-0.795601	7.39495	28.7414	8.27167e-08	4.38152e-05	CD35350.2	6.73189	2.13966	307.583	7.34132e-69	3.88871e-66	CD53029.4920	-4.98451	4.17064	326.777	4.83925e-73	2.56336e-70
CD53029.3412	3.4601	3.46775	67.1879	2.46821e-16	1.28018e-13	CD30421.0	1.54512	3.63832	30.0534	4.2031e-08	2.18001e-05	CD41125.1	-7.18894	-1.00388	52.5672	4.16e-13	2.16e-10	CD43286.2	3.65973	-0.617156	28.3484	1.01333e-07	5.14854e-05	CD53029.4935	-6.72637	2.85676	304.941	2.76208e-68	1.4326e-65	CD53029.4814	-4.50843	4.62014	323.21	2.8958e-72	1.50196e-69
CD49568.0	4.20154	4.75147	64.1209	1.17013e-15	5.82632e-13	CD54126.1	1.23222	4.77654	29.3963	5.89886e-08	2.9971e-05	CD46085.0	-2.13232	1.87658	52.4503	4.41e-13	2.24e-10	CD54173.1	-2.40952	0.294704	28.3806	9.96575e-08	5.14854e-05	CD1236.2	12.4043	2.76232	302.628	8.81307e-68	4.47776e-65	CD53029.1937	-3.74396	4.91647	322.01	5.28629e-72	2.68587e-69
CD40862.0	1.77429	4.69964	64.1394	1.15922e-15	5.82632e-13	CD43012.0	1.99614	2.91447	29.3471	6.05068e-08	3.01275e-05	CD49415.0	-2.38627	3.71712	52.4072	4.51e-13	2.25e-10	CD53029.1413	-1.90787	1.241	27.779	1.35997e-07	6.77154e-05	CD1273.3	9.15172	2.272	296.863	1.58908e-66	7.91234e-64	CD26856.1	9.56048	1.82916	321.229	7.82129e-72	3.89437e-69
CD53593.0	1.86296	6.57937	63.9537	1.27378e-15	6.21803e-13	CD53029.1588	6.43349	5.65969	28.8286	7.90762e-08	3.86016e-05	CD51717.1	-5.06316	1.64687	52.0804	5.33e-13	2.6e-10	CD39325.5	-1.64275	2.96824	27.5995	1.49216e-07	7.28407e-05	CD54437.1	-7.38435	4.82722	296.492	1.91418e-66	9.3442e-64	CD2090.2	6.3892	2.81462	317.259	5.72837e-71	2.79635e-68
CD55979.0	4.12447	1.61669	63.0857	1.97906e-15	9.47512e-13	CD47465.2	2.4768	4.17967	28.7476	8.2454e-08	3.94764e-05	CD53029.617	-1.24656	5.18696	51.8134	6.1e-13	2.92e-10	CD53029.3596	-1.75669	3.9583	27.5106	1.56235e-07	7.48004e-05	CD839.0	11.1303	1.54598	295.644	2.92996e-66	1.40277e-63	CD1273.3	10.0216	2.272	310.775	1.48011e-69	7.08632e-67
CD47977.0	2.29775	4.72974	62.7501	2.34667e-15	1.10232e-12	CD56031.1	1.66159	2.66246	28.697	8.46332e-08	3.97552e-05	CD42304.2	-1.97701	2.94309	51.3017	7.92e-13	3.72e-10	CD54173.2	-2.33917	0.201931	27.1381	1.8943e-07	8.89821e-05	CD16280.0	9.3201	1.67253	295.369	3.36301e-66	1.57972e-63	CD48974.1	-10.3649	2.51744	310.561	1.64819e-69	7.74214e-67
CD49992.0	3.39358	1.54235	62.1043	3.25732e-15	1.47947e-12	CD44855.0	1.83897	4.43358	28.4632	9.54968e-08	4.40276e-05	CD42785.0	-2.2406	1.45765	49.6348	1.85e-12	8.54e-10	CD45026.0	-2.31016	1.46792	27.0485	1.98417e-07	9.14778e-05	CD53029.1937	-3.56661	4.91647	293.982	6.74406e-66	3.10926e-63	CD1236.2	12.4043	2.76232	307.972	6.03886e-69	2.78414e-66
CD52208.1	-3.1955	3.88657	62.0976	3.26842e-15	1.47947e-12	CD42826.2	2.05972	1.70301	28.131	1.13378e-07	5.1321e-05	CD52208.0	-2.94417	3.43497	49.2706	2.23e-12	9.91e-10	CD51087.0	-1.65723	1.98008	26.8173	2.23628e-07	9.76743e-05	CD53029.4842	-5.92431	3.47648	292.742	1.25637e-65	5.687e-63	CD2090.6	8.62976	1.71703	305.856	1.74549e-68	7.90105e-66
CD32863.2	-4.64683	-0.376987	61.8598	3.68801e-15	1.63959e-12	CD34140.0	2.0146	2.07716	28.0919	1.15691e-07	5.14329e-05	CD33582.0	-5.00829	2.65968	49.2922	2.21e-12	9.91e-10	CD53029.411	-1.67357	1.32932	26.8444	2.2051e-07	9.76743e-05	CD49636.0	-5.92382	3.73286	292.511	1.41098e-65	6.27284e-63	CD839.0	11.1303	1.54598	302.893	7.71891e-68	3.43161e-65
CD46219.0	1.62109	6.68654	61.5478	4.32127e-15	1.88741e-12	CD55381.7	1.73706	2.61208	27.9478	1.24636e-07	5.39088e-05	CD53029.809	-1.90593	6.19551	49.0772	2.46e-12	1.04e-09	CD54969.1	-2.10428	-0.203825	26.8432	2.20651e-07	9.76743e-05	CD41232.0	-10.4745	2.80648	291.865	1.9506e-65	8.51968e-63	CD53029.2334	-3.37001	5.29892	294.086	6.40219e-66	2.7963e-63
CD52679.0	4.38834	1.30593	61.3317	4.8225e-15	2.07002e-12	CD47977.0	1.52197	4.72974	27.933	1.25591e-07	5.39088e-05	CD42043.3	-2.91899	0.681012	49.0654	2.48e-12	1.04e-09	CD35534.8	-2.01916	2.53603	26.7476	2.31839e-07	9.95149e-05	CD53029.2334	-3.35445	5.29892	291.323	2.55966e-65	1.09871e-62	CD12876.5	6.68302	2.26393	289.274	7.15624e-65	3.07175e-62
CD33644.0	2.13257	4.2682	60.9732	5.78562e-15	2.44134e-12	CD34079.0	3.97699	-0.654081	27.7099	1.40939e-07	5.78556e-05	CD42785.3	-3.15229	4.75747	49.0674	2.47e-12	1.04e-09	CD47239.0	-1.59339	4.64672	26.5973	2.50589e-07	0.000105116	CD43464.0	-9.94314	2.77332	290.618	3.64738e-65	1.53907e-62	CD31575.3	-5.85244	2.62599	287.466	1.77282e-64	7.48069e-62
CD49987.0	2.2884	4.62727	60.0806	9.10507e-15	3.778e-12	CD54846.0	1.79806	2.74072	27.6987	1.41757e-07	5.78556e-05	CD41317.1	-2.46287	4.97651	48.1075	4.03e-12	1.67e-09	CD37773.1	-2.13132	5.83704	26.5763	2.53331e-07	0.000105116	CD48974.1	-10.1681	2.51744	289.388	6.76042e-65	2.80512e-62	CD2090.4	10.9987	1.434	286.914	2.33924e-64	9.7063e-62
CD35507.0	2.63808	2.85583	59.3278	1.33478e-14	5.44766e-12	CD53029.4230	1.35543	4.32923	27.74	1.38766e-07	5.78556e-05	CD42004.0	-1.41414	4.25031	47.7032	4.96e-12	1.96e-09	CD53029.2521	-1.6058	1.46805	26.5378	2.58426e-07	0.000105472	CD36736.0	5.44048	2.91752	284.964	6.22011e-64	2.53862e-61	CD16280.0	7.42406	1.67253	278.094	1.95384e-62	7.97424e-60
CD52208.0	-3.24676	3.43497	58.3097	2.23935e-14	8.99206e-12	CD55381.5	3.15485	0.441094	27.6148	1.48044e-07	5.85034e-05	CD47486.1	-2.43514	2.51353	47.7645	4.81e-12	1.96e-09	CD52536.9	-0.96054	5.34252	26.0299	3.36162e-07	0.000134985	CD33417.12	-6.83778	2.55345	284.722	7.02391e-64	2.82044e-61	CD53745.2	-5.89396	2.58999	277.852	2.20638e-62	8.8597e-60
CD53029.4220	4.23833	6.30596	57.4994	3.38075e-14	1.33599e-11	CD51892.0	1.44432	1.69106	27.6296	1.46917e-07	5.85034e-05	CD32221.0	-2.88811	2.98114	47.7181	4.92e-12	1.96e-09	CD53029.4645	-1.31979	4.59804	25.2469	5.04398e-07	0.000199325	CD49126.1	5.9161	2.97758	282.234	2.44795e-63	9.67367e-61	CD8577.0	11.24	1.65316	276.355	4.67606e-62	1.84786e-59
CD54126.2	1.65385	3.7192	57.4127	3.53312e-14	1.37438e-11	CD34619.0	1.7455	3.46817	27.2297	1.80664e-07	7.02782e-05	CD53029.4839	-1.41391	3.97222	47.6281	5.15e-12	2e-09	CD53029.224	-1.76951	3.59746	24.793	6.38275e-07	0.000248289	CD53745.2	-5.9308	2.58999	281.432	3.66034e-63	1.42387e-60	CD49117.1	-5.43869	2.81816	276.312	4.77886e-62	1.85897e-59
CD2330.2	8.27923	0.462414	57.1297	4.08004e-14	1.56272e-11	CD18413.4	2.32829	1.26969	27.1359	1.89645e-07	7.26369e-05	CD35089.1	-1.5632	3.41351	46.8303	7.74e-12	2.96e-09	CD53029.3304	-2.00587	3.40301	24.5576	7.2123e-07	0.000276242	CD53029.3212	-3.40419	3.80628	276.874	3.60414e-62	1.38044e-59	CD54437.1	-7.06066	4.82722	274.114	1.43994e-61	5.51519e-59
CD32122.0	4.81039	1.11247	56.8782	4.63653e-14	1.74896e-11	CD52132.0	1.66083	3.30459	27.0426	1.9902e-07	7.50726e-05	CD42942.0	-1.09487	5.70839	46.5378	8.99e-12	3.39e-09	CD46640.0	-0.804634	5.98268	24.5115	7.38663e-07	0.000278633	CD12876.5	6.38566	2.26393	274.686	1.08039e-61	4.07538e-59	CD42029.5	-3.17903	5.37397	270.986	6.91786e-61	2.6095e-58
CD54335.0	2.16451	3.05919	56.1683	6.65258e-14	2.47198e-11	CD48861.0	2.26991	4.78991	26.9411	2.09753e-07	7.76194e-05	CD53029.1748	-1.35288	4.58187	46.3652	9.81e-12	3.65e-09	CD43463.0	-3.01448	-0.00545735	24.3739	7.93358e-07	0.000294798	CD53029.2466	-9.87802	2.16879	273.841	1.65148e-61	6.13662e-59	CD53029.4842	-5.65596	3.47648	265.629	1.0174e-59	3.78046e-57
CD31701.0	4.65745	1.21058	55.4253	9.70777e-14	3.55419e-11	CD39942.0	1.78701	3.62192	26.9204	2.12007e-07	7.76194e-05	CD29892.0	-2.51863	4.13364	46.3362	9.96e-12	3.65e-09	CD39674.1	-1.25236	2.56148	24.1315	8.99763e-07	0.000329419	CD53029.4879	-3.82663	5.72088	273.493	1.96644e-61	7.19948e-59	CD54943.1	-5.11957	2.54852	262.628	4.58803e-59	1.67976e-56
CD53029.4761	4.24008	7.331	55.2333	1.0704e-13	3.80696e-11	CD53029.4761	2.76437	7.331	26.7912	2.26665e-07	8.17832e-05	CD46267.0	-1.79535	3.85654	45.7164	1.37e-11	4.93e-09	CD39325.3	-1.66351	1.77896	23.8803	1.02514e-06	0.000369882	CD42873.8	-10.7316	2.50382	273.378	2.08287e-61	7.51524e-59	CD49636.0	-5.62174	3.73286	262.017	6.23478e-59	2.24958e-56
CD54126.0	2.19009	1.98945	55.2548	1.05876e-13	3.80696e-11	CD15674.0	4.49096	-0.272473	26.3117	2.90517e-07	0.000103324	CD48500.0	-1.55811	6.76554	45.3095	1.68e-11	5.98e-09	CD47571.2	-2.01129	2.9482	23.753	1.09523e-06	0.000389527	CD17586.11	-9.7972	2.06608	272.559	3.14188e-61	1.11743e-58	CD53029.4935	-6.3337	2.85676	261.749	7.13397e-59	2.53725e-56
CD36167.0	2.18202	3.78098	54.9362	1.24509e-13	4.36589e-11	CD33887.0	3.62441	2.76144	25.8483	3.69332e-07	0.000129505	CD47394.0	2.47047	0.612759	45.1205	1.85e-11	6.5e-09	CD52560.1	-1.28046	1.48058	23.5655	1.20736e-06	0.000423357	CD8577.0	11.24	1.65316	270.181	1.03618e-60	3.63333e-58	CD41232.0	-10.0975	2.80648	258.524	3.59869e-58	1.26187e-55
CD56031.1	2.27468	2.66246	54.1144	1.89153e-13	6.54048e-11	CD53029.4220	2.6461	6.30596	25.7867	3.81307e-07	0.000131847	CD20395.5	-1.88539	5.98872	45.0529	1.92e-11	6.54e-09	CD47977.0	-1.34976	4.72974	23.2597	1.41538e-06	0.000489407	CD2090.4	9.06569	1.434	269.96	1.15763e-60	4.00284e-58	CD42873.8	-10.5174	2.50382	257.656	5.56614e-58	1.92465e-55
CD50475.0	4.1147	0.999328	53.7741	2.2492e-13	7.67071e-11	CD34239.0	2.50192	0.502372	25.7577	3.87087e-07	0.000132013	CD48571.0	-2.07954	5.48172	45.0679	1.9e-11	6.54e-09	CD12876.13	-1.2425	3.06098	23.2321	1.43582e-06	0.000489674	CD2090.2	5.47369	2.81462	269.568	1.40928e-60	4.80623e-58	CD39189.1	-9.6588	2.07804	257.44	6.20303e-58	2.11549e-55
CD53029.2652	4.20769	7.31463	53.6747	2.36588e-13	7.95959e-11	CD54126.2	1.0923	3.7192	25.3946	4.67218e-07	0.000157187	CD39129.0	-2.3617	4.128	44.9605	2.01e-11	6.76e-09	CD53029.616	-1.37269	1.78724	23.151	1.49766e-06	0.000503862	CD53029.4941	-3.37878	5.27729	265.868	9.02605e-60	3.03666e-57	CD945.0	3.69967	3.34925	257.349	6.49341e-58	2.1846e-55
CD44451.0	2.837	5.14996	52.6866	3.91248e-13	1.29873e-10	CD40656.1	2.10522	3.40644	25.0718	5.5236e-07	0.000180942	CD48882.0	-3.6739	4.64603	44.2103	2.95e-11	9.79e-09	CD53029.5141	-1.35274	1.8433	22.8336	1.76649e-06	0.000586379	CD9798.8	-6.7136	2.1999	265.159	1.2881e-59	4.2758e-57	CD37473.12	-4.39519	4.06881	254.813	2.3188e-57	7.69719e-55
CD50641.0	1.64595	3.39349	52.6487	3.98872e-13	1.30662e-10	CD54850.0	1.09154	4.69815	25.0923	5.46512e-07	0.000180942	CD28412.0	-2.88333	2.23944	44.1648	3.02e-11	9.89e-09	CD53029.1951	-1.59444	1.46038	22.7884	1.80856e-06	0.000592446	CD39189.1	-9.73848	2.07804	264.83	1.51965e-59	4.97806e-57	CD53029.2466	-9.64941	2.16879	250.915	1.64036e-56	5.37346e-54
CD52206.0	1.84384	4.27973	52.4083	4.50819e-13	1.45761e-10	CD53029.5184	4.89841	7.93459	24.9098	6.0075e-07	0.000193467	CD53029.3565	-4.61316	1.72461	43.7093	3.81e-11	1.23e-08	CD53029.4870	-1.24279	1.95309	22.7413	1.85343e-06	0.000599259	CD2090.6	6.56305	1.71703	262.649	4.54013e-59	1.46793e-56	CD1213.0	11.8543	2.23278	249.163	3.95199e-56	1.27778e-53
CD28584.0	2.60962	1.87142	51.9396	5.72353e-13	1.82683e-10	CD53029.2652	2.6774	7.31463	24.8926	6.06137e-07	0.000193467	CD46421.1	-3.11988	6.71129	43.4361	4.38e-11	1.4e-08	CD53029.1631	-0.939814	6.93069	22.5562	2.04081e-06	0.000643141	CD53029.4818	-4.26686	4.14098	259.793	1.9042e-58	6.07782e-56	CD34577.5	-3.67834	3.32791	247.52	9.02e-56	2.879e-53
CD16147.1	3.84305	4.06976	51.6951	6.48253e-13	2.0429e-10	CD54320.0	2.32587	1.56372	24.7935	6.38132e-07	0.000201101	CD51812.1	-3.10479	5.61864	43.384	4.5e-11	1.42e-08	CD53029.41	-1.60183	1.27507	22.5697	2.02658e-06	0.000643141	CD54943.1	-5.07675	2.54852	256.228	1.13946e-57	3.5909e-55	CD9798.8	-6.53493	2.1999	246.331	1.63769e-55	5.16101e-53
CD46518.0	2.11865	5.91976	51.5951	6.82103e-13	2.1227e-10	CD30536.0	6.60193	0.269691	24.749	6.53037e-07	0.000203225	CD33734.3	-3.41107	-0.433034	43.1165	5.16e-11	1.61e-08	CD53029.4508	-1.36309	4.2634	22.5054	2.09555e-06	0.000652135	CD53029.4900	-4.58466	3.8824	255.843	1.38281e-57	4.3033e-55	CD39532.1	-4.24275	2.95631	243.561	6.57953e-55	2.04755e-52
CD53029.1197	4.33571	10.5649	51.1659	8.48818e-13	2.60891e-10	CD46090.1	1.9678	2.94507	24.5976	7.06402e-07	0.000217118	CD48325.0	-4.07351	1.1497	42.5825	6.78e-11	2.08e-08	CD55920.0	-1.00439	7.09718	22.452	2.15459e-06	0.000662229	CD53029.4934	-3.42542	5.46199	255.247	1.86437e-57	5.7303e-55	CD1049.0	10.5813	1.04016	238.761	7.32506e-54	2.25142e-51
CD46396.0	-5.68019	-0.572966	51.1203	8.68736e-13	2.63757e-10	CD53029.1197	2.80201	10.5649	24.5674	7.17565e-07	0.00021786	CD53029.4645	-1.71746	4.59804	42.0055	9.1e-11	2.76e-08	CD18548.4	-1.00032	5.15016	22.2986	2.33382e-06	0.000708571	CD31575.3	-5.57396	2.62599	254.385	2.87479e-57	8.72814e-55	CD26201.0	7.2967	1.57035	238.222	9.60383e-54	2.91582e-51
CD44142.2	1.93707	5.86528	51.0723	8.90256e-13	2.63855e-10	CD50784.2	1.68035	2.17723	24.3714	7.94413e-07	0.000238286	CD31660.0	-3.08338	1.05352	41.2416	1.35e-10	4.04e-08	CD38255.0	-3.46237	1.04691	22.275	2.36262e-06	0.000708673	CD37473.12	-4.37106	4.06881	251.937	9.82111e-57	2.94586e-54	CD12426.17	-7.50336	2.97926	233.407	1.07709e-52	3.23075e-50
CD17586.62	1.41086	5.97707	51.0789	8.87279e-13	2.63855e-10	CD33989.0	1.80159	5.3223	24.0907	9.19008e-07	0.000272376	CD38094.1	-2.85486	0.421007	41.1966	1.38e-10	4.08e-08	CD48617.0	-2.32044	2.94366	22.1873	2.47299e-06	0.000732946	CD39532.1	-4.31427	2.95631	251.635	1.14296e-56	3.38751e-54	CD46491.0	-9.76981	1.98071	233.187	1.20292e-52	3.56524e-50
CD53029.1687	4.37375	7.55044	50.5863	1.14036e-12	3.32373e-10	CD48137.0	1.85515	2.82719	23.9147	1.00701e-06	0.000294947	CD28166.0	-2.25101	2.18986	41.0933	1.45e-10	4.25e-08	CD53029.4807	-1.01439	3.3029	21.9572	2.78793e-06	0.000816569	CD55746.1	-4.17034	3.32977	248.405	5.78425e-56	1.69417e-53	CD1213.2	11.9394	2.31306	233.043	1.29361e-52	3.7889e-50
CD46922.0	3.4312	0.0231519	50.573	1.14814e-12	3.32373e-10	CD42240.0	1.39691	2.92867	23.834	1.05009e-06	0.000303987	CD43977.0	-4.53474	0.477513	40.9908	1.53e-10	4.43e-08	CD47571.1	-2.4642	1.99431	21.6441	3.2822e-06	0.000950158	CD53029.4891	-5.32474	3.47243	247.085	1.12192e-55	3.24783e-53	CD51678.1	-3.97822	2.95859	232.957	1.35054e-52	3.90966e-50
CD39923.1	1.91714	3.02571	50.5329	1.17184e-12	3.33415e-10	CD41157.0	1.10585	3.3407	23.6502	1.15535e-06	0.000330616	CD42115.9	-1.82687	2.3058	40.8573	1.64e-10	4.69e-08	CD53029.748	-0.692036	6.58493	21.5848	3.38518e-06	0.000968705	CD53029.4897	-4.8023	3.40887	245.965	1.9685e-55	5.63309e-53	CD3173.0	10.3953	0.869587	232.592	1.62228e-52	4.64234e-50
CD38033.0	1.56894	3.53323	50.4996	1.19191e-12	3.33415e-10	CD40951.0	0.882978	4.70981	23.5959	1.18838e-06	0.000336202	CD43569.0	-2.83164	5.55613	40.5118	1.95e-10	5.53e-08	CD45422.0	-1.11239	3.94988	21.466	3.6016e-06	0.00101892	CD1213.0	11.8543	2.23278	244.588	3.92891e-55	1.11152e-52	CD33417.12	-6.32243	2.55345	232.275	1.90162e-52	5.37986e-50
CD42230.0	-3.52265	3.0325	50.5075	1.18711e-12	3.33415e-10	CD53029.4222	2.7737	6.7728	23.5617	1.20972e-06	0.000338395	CD53561.0	-3.62578	3.02644	40.3972	2.07e-10	5.8e-08	CD41555.0	2.64898	-0.85237	21.2713	3.98665e-06	0.00109188	CD42029.5	-2.99607	5.37397	242.739	9.94253e-55	2.78123e-52	CD17586.11	-9.39596	2.06608	231.537	2.75527e-52	7.70733e-50
CD54064.0	1.93923	3.49099	50.4335	1.23273e-12	3.41e-10	CD38340.0	1.3481	4.39511	23.4987	1.24998e-06	0.000345773	CD51653.0	-4.81012	1.265	40.1377	2.37e-10	6.55e-08	CD56104.1	1.73981	2.21913	21.271	3.98708e-06	0.00109188	CD34577.5	-3.64362	3.32791	242.011	1.43261e-54	3.96291e-52	CD39189.0	-2.46002	5.46878	231.469	2.85145e-52	7.88774e-50
CD17586.49	1.35451	6.66836	50.0094	1.53015e-12	4.18622e-10	CD37416.0	1.53147	2.62272	23.4297	1.29564e-06	0.000354465	CD31536.0	-2.14156	4.41959	40.0657	2.46e-10	6.72e-08	CD53029.4063	1.46366	2.39567	21.2691	3.99105e-06	0.00109188	CD26201.0	7.51492	1.57035	237.314	1.51456e-53	4.14356e-51	CD29710.0	-8.84429	2.82271	230.773	4.04436e-52	1.10647e-49
CD45262.6	3.32487	1.23813	49.853	1.65704e-12	4.48409e-10	CD50716.0	2.52306	0.240156	23.2189	1.44572e-06	0.000391224	CD36474.0	-2.01315	2.26514	39.9652	2.59e-10	7e-08	CD52818.4	-0.808398	7.07211	21.0943	4.37221e-06	0.00118316	CD12426.17	-7.54969	2.97926	236.598	2.17013e-53	5.87256e-51	CD53029.4879	-3.45885	5.72088	229.291	8.51189e-52	2.30339e-49
CD41025.0	2.94758	0.981783	49.6665	1.82228e-12	4.87822e-10	CD38690.0	2.92512	0.067149	22.9898	1.62866e-06	0.000435992	CD34042.2	4.40013	-0.632784	39.8685	2.72e-10	7.27e-08	CD53928.0	-1.95588	5.41816	21.0554	4.46186e-06	0.00119444	CD53029.4848	-8.65424	2.64528	235.39	3.98062e-53	1.06561e-50	CD55784.0	-4.26354	3.43616	227.703	1.88937e-51	5.05783e-49
CD54126.1	1.60429	4.77654	49.638	1.84895e-12	4.89696e-10	CD48443.1	4.02961	2.57644	22.7672	1.8286e-06	0.000484306	CD47482.0	-1.25284	4.80133	39.5557	3.19e-10	8.44e-08	CD39574.2	-3.07076	-0.447946	21.0274	4.52751e-06	0.00119912	CD945.0	3.49241	3.34925	234.403	6.53472e-53	1.73073e-50	CD55746.1	-3.98764	3.32977	227.368	2.23494e-51	5.91927e-49
CD54170.0	3.03995	2.71777	49.5971	1.88797e-12	4.94766e-10	CD51892.1	0.962195	4.26401	22.7395	1.85513e-06	0.00048616	CD53029.3616	-1.34068	5.45104	39.487	3.3e-10	8.65e-08	CD35911.0	-4.40323	-0.795549	20.9796	4.64212e-06	0.00121653	CD1049.0	10.5813	1.04016	232.688	1.54583e-52	4.05106e-50	CD53029.4900	-4.30918	3.8824	227.272	2.34537e-51	6.14636e-49
CD35013.0	4.30586	-0.0434173	49.5246	1.95899e-12	5.08031e-10	CD49756.2	1.83557	1.37319	22.621	1.97315e-06	0.000511704	CD46421.2	-3.30111	6.0091	39.2729	3.69e-10	9.56e-08	CD53029.3616	-0.957018	5.45104	20.3903	6.31482e-06	0.00161862	CD53029.4924	-3.6259	3.91995	231.633	2.62516e-52	6.8079e-50	CD53029.3065	11.368	1.77635	226.286	3.84831e-51	9.97994e-49
CD44142.9	1.93511	3.92424	48.8647	2.74241e-12	7.03866e-10	CD15769.0	3.59076	0.401571	22.5709	2.02525e-06	0.000519801	CD53029.2521	-1.95335	1.46805	38.8256	4.63e-10	1.19e-07	CD48952.3	-2.76349	-0.38726	20.4072	6.25933e-06	0.00161862	CD1213.2	11.9394	2.31306	228.941	1.01475e-51	2.60445e-49	CD53029.4897	-4.59798	3.40887	225.333	6.21121e-51	1.59417e-48
CD53029.4222	4.26807	6.7728	48.8236	2.80054e-12	7.11451e-10	CD49519.1	0.935042	4.62322	22.4713	2.13306e-06	0.000541886	CD33473.0	-2.48692	2.94509	38.5658	5.29e-10	1.34e-07	CD39857.0	-4.2956	0.0202534	20.3732	6.37148e-06	0.00161862	CD55784.0	-4.27101	3.43616	227.99	1.63569e-51	4.15531e-49	CD53029.4891	-5.00192	3.47243	218.429	1.99081e-49	5.05748e-47
CD54776.0	2.03091	5.97818	48.7381	2.92535e-12	7.28294e-10	CD47358.10	2.53507	1.32338	22.4476	2.15959e-06	0.000543081	CD39674.1	-1.61408	2.56148	38.5405	5.36e-10	1.35e-07	CD37382.0	-3.64299	0.357355	20.33	6.51701e-06	0.00163886	CD3173.0	10.3953	0.869587	226.4	3.6346e-51	9.14011e-49	CD53029.4818	-3.88428	4.14098	218.005	2.46355e-49	6.19521e-47
CD17586.8	1.3396	6.31561	48.7491	2.90897e-12	7.28294e-10	CD29061.4	1.09652	5.31653	22.3699	2.24869e-06	0.000559833	CD48598.0	-2.36343	1.59889	38.4375	5.65e-10	1.41e-07	CD53029.745	-0.688547	6.50576	19.9785	7.8316e-06	0.00191153	CD46422.1	-4.76248	2.20492	222.975	2.03013e-50	5.0542e-48	CD46422.1	-4.70468	2.20492	217.429	3.29027e-49	8.19145e-47
CD48716.0	-2.20038	2.05401	47.8565	4.58577e-12	1.13037e-09	CD53029.2353	1.56349	2.10225	22.3261	2.30064e-06	0.000567096	CD51215.2	-1.55301	2.97048	38.1131	6.68e-10	1.64e-07	CD53029.3038	-2.24426	0.350872	20.0158	7.68068e-06	0.00191153	CD42372.0	-7.48919	4.60136	222.51	2.56429e-50	6.32086e-48	CD908.0	10.1916	0.681996	217.104	3.87322e-49	9.54729e-47
CD53029.2165	1.4704	5.314	47.7223	4.9108e-12	1.19862e-09	CD40293.0	2.02091	0.400331	22.1677	2.49841e-06	0.000609807	CD52763.2	-2.29881	1.10118	38.0996	6.72e-10	1.64e-07	CD53029.2920	-4.29873	0.143328	19.9934	7.77103e-06	0.00191153	CD53029.3065	11.368	1.77635	221.761	3.73504e-50	9.11643e-48	CD53029.3212	-3.01324	3.80628	216.895	4.30227e-49	1.05009e-46
CD45262.3	3.45981	1.35471	47.0356	6.971e-12	1.68495e-09	CD51491.0	1.92746	1.34954	21.8998	2.87263e-06	0.000694339	CD42785.1	-1.53951	4.06052	37.8241	7.74e-10	1.87e-07	CD53029.2281	-2.55727	-0.821691	19.9279	8.04194e-06	0.00194381	CD51678.1	-3.87727	2.95859	219.328	1.26738e-49	3.06338e-47	CD41157.0	-3.9611	3.3407	216.266	5.90101e-49	1.42633e-46
CD53436.1	1.71801	4.18244	47.0156	7.04245e-12	1.68585e-09	CD46219.0	0.951951	6.68654	21.8383	2.96616e-06	0.000710054	CD42861.0	-2.42966	0.878679	37.7964	7.85e-10	1.88e-07	CD35802.0	-2.41617	0.965806	19.7459	8.84512e-06	0.00211738	CD53029.4838	-3.08943	6.66702	219.029	1.47282e-49	3.52571e-47	CD53029.77	-2.19221	6.27059	214.397	1.50852e-48	3.61116e-46
CD17586.9	1.30338	4.748	46.9077	7.44103e-12	1.7643e-09	CD53029.1687	2.65805	7.55044	21.7965	3.03157e-06	0.000717954	CD30433.0	-3.5601	0.563426	37.7142	8.19e-10	1.94e-07	CD53029.4042	-2.33405	1.46828	19.6847	9.13279e-06	0.00216543	CD39189.0	-2.38388	5.46878	217.715	2.84971e-49	6.75681e-47	CD52344.1	-2.27719	5.36356	214.363	1.53454e-48	3.63846e-46
CD38340.0	1.90529	4.39511	46.5206	9.06612e-12	2.12934e-09	CD31701.0	2.58488	1.21058	21.7805	3.05684e-06	0.000717954	CD35089.0	-1.32553	3.22401	37.525	9.02e-10	2.12e-07	CD28775.0	1.56865	0.415181	19.5844	9.62534e-06	0.00226068	CD47951.0	-7.99855	1.80806	217.15	3.78417e-49	8.8878e-47	CD948.0	10.4954	0.956078	214.121	1.7329e-48	4.07003e-46
CD37003.0	-2.0958	3.43665	46.4933	9.19335e-12	2.13904e-09	CD53029.4101	0.833141	7.88916	21.2922	3.94339e-06	0.000917521	CD53029.3304	-2.49677	3.40301	37.446	9.4e-10	2.19e-07	CD47168.1	-0.78134	4.65489	19.4798	1.01671e-05	0.0023656	CD53029.3116	-9.4602	2.04875	212.534	3.84597e-48	8.94853e-46	CD3241.0	13.8014	4.1259	213.472	2.40115e-48	5.58683e-46
CD16040.2	8.87775	0.283312	46.0895	1.12971e-11	2.60418e-09	CD38505.0	1.47175	1.70851	21.2431	4.0457e-06	0.000932609	CD29475.0	-2.54522	1.81168	37.3075	1.01e-09	2.33e-07	CD46233.0	-3.44179	3.10526	19.2845	1.12615e-05	0.00259599	CD52344.1	-2.26408	5.36356	211.655	5.98028e-48	1.37856e-45	CD35350.3	7.40951	1.41777	209.82	1.50366e-47	3.43443e-45
CD52132.0	2.19501	3.30459	45.6912	1.38446e-11	3.13341e-09	CD45219.0	0.908796	4.34326	21.1502	4.24656e-06	0.000969929	CD53029.4870	-1.6248	1.95309	37.2438	1.04e-09	2.38e-07	CD46916.2	-1.10901	5.07785	19.1681	1.19695e-05	0.00273387	CD55123.2	-4.24532	3.07893	211.431	6.69487e-48	1.52913e-45	CD14125.2	-2.54946	5.31464	209.826	1.49891e-47	3.43443e-45
CD46916.2	1.75141	5.07785	45.6943	1.38227e-11	3.13341e-09	CD54319.0	1.30109	5.1287	20.7169	5.32442e-06	0.00120446	CD52369.1	-3.1315	1.27018	37.1369	1.1e-09	2.49e-07	CD46336.0	1.32285	0.768313	18.9684	1.32901e-05	0.0030079	CD908.0	10.1916	0.681996	211.133	7.77537e-48	1.75978e-45	CD53029.4941	-2.96539	5.27729	209.39	1.86635e-47	4.22405e-45
CD42826.2	2.5705	1.70301	45.615	1.43938e-11	3.22837e-09	CD2966.2	1.27974	6.5091	20.7005	5.37014e-06	0.00120446	CD42043.2	-2.03043	1.73598	37.0663	1.14e-09	2.56e-07	CD20660.0	-6.76858	1.88956	18.8264	1.43169e-05	0.00321112	CD3241.0	13.8014	4.1259	210.896	8.7598e-48	1.96472e-45	CD9801.0	11.2842	1.69718	208.101	3.56621e-47	7.99859e-45
CD42240.0	1.92036	2.92867	45.5761	1.46826e-11	3.26373e-09	CD49424.0	1.15865	2.30854	20.5235	5.8903e-06	0.00130933	CD46725.0	-2.30588	-0.0125764	36.9616	1.2e-09	2.68e-07	CD55691.1	-0.963267	4.05056	18.6148	1.59978e-05	0.00355608	CD948.0	10.4954	0.956078	208.789	2.52399e-47	5.61046e-45	CD42372.0	-7.1806	4.60136	208.065	3.63149e-47	8.07227e-45
CD52838.0	-2.59706	5.86813	45.4783	1.5434e-11	3.40039e-09	CD48990.2	1.09633	3.7839	20.452	6.1147e-06	0.00134718	CD53029.618	-2.99949	5.21647	36.8905	1.25e-09	2.75e-07	CD53029.1653	-2.05131	2.87588	18.5444	1.65988e-05	0.00365702	CD42873.3	-10.1226	1.50899	207.173	5.68418e-47	1.25233e-44	CD1058.0	10.1257	0.621709	207.11	5.86594e-47	1.29238e-44
CD45563.0	-1.04659	6.35393	45.3452	1.65192e-11	3.60756e-09	CD33644.0	1.19974	4.2682	20.2913	6.65026e-06	0.00145232	CD52101.1	1.47526	3.19566	36.7103	1.37e-09	2.99e-07	CD53029.749	-0.687535	6.81415	18.5132	1.6873e-05	0.00368482	CD14125.2	-2.52278	5.31464	205.403	1.38283e-46	3.01991e-44	CD53029.2676	10.4606	0.929748	205.867	1.09568e-46	2.39281e-44
CD38326.1	1.53367	5.04385	44.9845	1.98602e-11	4.29947e-09	CD53029.1681	1.17882	4.3953	20.2704	6.72329e-06	0.0014555	CD31368.0	-5.03349	1.81984	36.683	1.39e-09	3.01e-07	CD53029.750	-0.712016	8.68431	18.4353	1.75769e-05	0.00377236	CD54951.4	-9.32119	1.87213	205.008	1.68703e-46	3.6522e-44	CD53029.4848	-8.22474	2.64528	204.789	1.88318e-46	4.07684e-44
CD53029.2126	-1.76817	3.57781	44.8201	2.1599e-11	4.63559e-09	CD35013.0	3.62914	-0.0434173	20.1957	6.99107e-06	0.00150043	CD42700.0	-2.08993	2.86194	36.6425	1.42e-09	3.05e-07	CD50963.0	-1.04856	4.04182	18.4476	1.74643e-05	0.00377236	CD29710.0	-8.41536	2.82271	202.306	6.55569e-46	1.40699e-43	CD6294.11	-2.92981	3.80948	204.182	2.55384e-46	5.48108e-44
CD43859.0	2.76184	0.527187	44.7685	2.21757e-11	4.67869e-09	CD2295.1	0.958866	4.69858	20.0741	7.44995e-06	0.00158525	CD52536.8	-0.900486	7.39495	36.5867	1.46e-09	3.11e-07	CD46828.1	-0.633232	6.05679	18.3813	1.80828e-05	0.00384778	CD53029.4514	-3.89714	5.23332	201.976	7.73788e-46	1.64651e-43	CD53029.4934	-3.01919	5.46199	203.162	4.26476e-46	9.07482e-44
CD52815.1	-2.93204	5.44157	44.784	2.20008e-11	4.67869e-09	CD37073.0	1.13524	5.10029	20.0146	7.68518e-06	0.00162144	CD54911.1	-1.0396	4.91434	36.2884	1.7e-09	3.59e-07	CD53029.4889	-0.951909	5.11144	18.3071	1.8801e-05	0.00396668	CD41157.0	-3.82567	3.3407	201.941	7.87614e-46	1.66173e-43	CD53029.3116	-9.33573	2.04875	202.955	4.73067e-46	9.98092e-44
CD17586.14	1.35365	8.61271	44.6712	2.33059e-11	4.87583e-09	CD53029.3412	1.74775	3.46775	19.8816	8.23899e-06	0.00172368	CD53029.2126	-1.57418	3.57781	35.9708	2e-09	4.19e-07	CD37097.3	-2.44983	-0.21697	18.126	2.06756e-05	0.00432554	CD1058.0	10.1257	0.621709	201.417	1.0246e-45	2.14357e-43	CD55123.2	-4.1535	3.07893	202.545	5.81317e-46	1.21617e-43
CD49209.0	2.18128	2.45059	44.478	2.57236e-11	5.29267e-09	CD40656.0	5.60458	-0.734079	19.4779	1.01773e-05	0.0020968	CD44043.0	-2.04614	2.94856	35.9453	2.03e-09	4.21e-07	CD40639.1	1.39935	0.667534	17.7178	2.56219e-05	0.0053157	CD53029.2676	10.4606	0.929748	200.774	1.4156e-45	2.93689e-43	CD1171.0	10.0011	0.511966	201.695	8.9102e-46	1.84857e-43
CD55038.0	1.77464	4.99116	44.491	2.5553e-11	5.29267e-09	CD53029.883	1.86847	2.21274	19.4663	1.0239e-05	0.0020968	CD52022.0	-1.9618	4.61825	35.8854	2.09e-09	4.31e-07	CD44742.0	-1.07702	3.30214	17.6779	2.61648e-05	0.00538347	CD53029.4156	-7.07298	1.6073	200.713	1.4597e-45	3.00336e-43	CD1328.1	4.09133	2.38092	199.3	2.96862e-45	6.108e-43
CD14435.0	7.10015	0.906326	44.0744	3.16133e-11	6.45118e-09	CD40580.0	1.76796	1.57692	19.456	1.02944e-05	0.0020968	CD35219.10	-1.99315	3.78681	35.8068	2.18e-09	4.41e-07	CD34734.3	-1.66029	3.87084	17.6192	2.6985e-05	0.0055067	CD53029.188	8.19576	0.640436	199.661	2.47645e-45	5.05358e-43	CD54951.4	-9.23753	1.87213	198.872	3.68103e-45	7.51172e-43
CD44989.1	1.75464	6.18581	43.868	3.51289e-11	7.11032e-09	CD52514.0	1.10075	3.62663	19.444	1.03593e-05	0.0020968	CD55820.0	-2.31786	3.88125	35.8233	2.16e-09	4.41e-07	CD44326.0	-0.879058	5.4355	17.453	2.94492e-05	0.00596071	CD1328.1	4.13102	2.38092	199.338	2.9129e-45	5.89589e-43	CD47951.0	-7.7352	1.80806	196.018	1.54432e-44	3.1258e-42
CD55140.1	2.29702	3.71046	43.7667	3.69941e-11	7.42746e-09	CD53436.1	1.08989	4.18244	19.373	1.07517e-05	0.00215866	CD49444.0	-2.30587	4.5908	35.6984	2.3e-09	4.62e-07	CD52892.0	-1.19082	5.2057	17.3972	3.03265e-05	0.00608877	CD35582.1	-2.57256	7.3961	196.273	1.35885e-44	2.72822e-42	CD35582.1	-2.5671	7.3961	195.568	1.93671e-44	3.88842e-42
CD33568.0	1.94528	2.13704	43.7399	3.75053e-11	7.46985e-09	CD53029.3944	1.82632	1.28723	19.2895	1.12325e-05	0.00223715	CD35534.2	-2.56203	0.0959078	35.5983	2.42e-09	4.83e-07	CD53029.691	-0.815665	4.3381	17.3429	3.12061e-05	0.00621526	CD1171.0	10.0011	0.511966	195.997	1.56077e-44	3.10855e-42	CD56044.2	-3.63222	4.09238	193.909	4.45757e-44	8.87804e-42
CD52514.0	1.6915	3.62663	43.4948	4.25095e-11	8.39933e-09	CD28584.0	1.52021	1.87142	19.2732	1.13287e-05	0.0022384	CD53029.1880	-2.04811	6.51359	35.4765	2.58e-09	5.1e-07	CD53029.785	-0.729341	4.47061	17.2514	3.27453e-05	0.00647006	CD9801.0	9.3517	1.69718	195.039	2.52628e-44	4.9916e-42	CD48583.1	-7.83968	1.66439	193.753	4.82191e-44	9.52749e-42
CD22577.6	4.01148	2.90429	43.4679	4.30969e-11	8.44834e-09	CD42873.3	1.48724	1.50899	19.2229	1.16311e-05	0.00228006	CD44424.0	-1.76391	3.82645	35.2885	2.84e-09	5.57e-07	CD53029.4534	-0.815098	5.30854	17.22	3.32922e-05	0.00651231	CD56044.2	-3.64393	4.09238	194.756	2.91206e-44	5.70856e-42	CD883.0	10.1251	0.621996	193.393	5.77793e-44	1.13266e-41
CD12426.1	-2.98207	0.160554	43.4	4.46186e-11	8.67831e-09	CD44353.1	0.630938	6.65033	19.1023	1.23897e-05	0.00240979	CD51976.0	-2.77078	1.44242	35.2543	2.89e-09	5.63e-07	CD48882.0	-2.18247	4.64603	17.2091	3.34823e-05	0.00651231	CD48583.1	-7.8566	1.66439	194.369	3.53704e-44	6.87953e-42	CD34577.0	-5.0969	2.16791	192.905	7.38297e-44	1.43599e-41
CD51780.0	2.66904	2.95769	43.3112	4.6691e-11	9.01101e-09	CD42214.0	1.17938	3.70973	19.0074	1.30214e-05	0.00251302	CD35534.8	-2.27281	2.53603	35.1658	3.03e-09	5.84e-07	CD49486.3	-0.837881	5.5749	17.1326	3.48586e-05	0.00672744	CD53029.4881	-2.88723	6.40536	193.463	5.57861e-44	1.07663e-41	CD53029.188	6.96992	0.640436	192.741	8.01809e-44	1.54743e-41
CD22577.2	4.01201	7.51047	43.2698	4.76878e-11	9.13259e-09	CD34049.2	1.13513	4.33889	18.8667	1.40175e-05	0.00268446	CD27798.0	-5.33509	-0.373454	35.0499	3.21e-09	6.15e-07	CD55977.0	-1.01375	6.37232	17.1131	3.52188e-05	0.00674468	CD53029.4303	-2.14858	6.26931	192.466	9.20586e-44	1.76299e-41	CD12426.12	-3.43972	6.68824	191.55	1.45878e-43	2.79368e-41
CD48137.0	2.52652	2.82719	43.2238	4.88243e-11	9.27885e-09	CD46479.6	3.02729	2.82503	18.7509	1.48957e-05	0.00283086	CD33230.0	2.18393	1.22897	34.5754	4.1e-09	7.79e-07	CD53029.2768	-1.5819	0.465193	16.9784	3.78076e-05	0.00718517	CD12426.12	-3.44918	6.68824	192.414	9.45187e-44	1.79629e-41	CD53029.4924	-3.2365	3.91995	185.826	2.59128e-42	4.92461e-40
CD35452.0	1.40044	3.80793	43.2074	4.92339e-11	9.28581e-09	CD43104.0	1.51885	2.29812	18.6875	1.53986e-05	0.00290427	CD35665.1	-1.29398	3.39115	34.4004	4.49e-09	8.4e-07	CD53029.2613	-1.80454	3.48583	16.8953	3.94998e-05	0.00744991	CD53029.4993	-9.17263	1.62224	191.112	1.81817e-43	3.42919e-41	CD53029.4303	-2.0956	6.26931	183.753	7.3463e-42	1.38556e-39
CD50716.0	3.46035	0.240156	43.1694	5.01998e-11	9.30671e-09	CD35565.0	3.07422	2.35319	18.6096	1.60407e-05	0.00300264	CD53029.4042	-3.14555	1.46828	34.4007	4.49e-09	8.4e-07	CD55691.2	-1.10482	2.70998	16.8734	3.99578e-05	0.00747961	CD46491.0	-9.24855	1.98071	189.898	3.3471e-43	6.26537e-41	CD34641.2	-9.01619	1.23343	182.405	1.44679e-41	2.70822e-39
CD45320.1	3.16482	4.42454	43.159	5.04662e-11	9.30671e-09	CD2966.8	1.25419	4.13194	18.5763	1.63239e-05	0.00303283	CD52560.1	-1.53882	1.48058	34.001	5.51e-09	1.02e-06	CD53029.2803	-1.39272	3.19744	16.7884	4.17877e-05	0.00770627	CD883.0	10.1251	0.621996	188.238	7.70819e-43	1.43211e-40	CD53029.4993	-9.049	1.62224	182.105	1.68168e-41	3.12441e-39
CD44142.1	1.79702	3.93448	43.1822	4.98724e-11	9.30671e-09	CD53029.398	3.04054	-0.597326	18.359	1.82949e-05	0.00336806	CD16555.2	-2.0725	3.96621	33.997	5.52e-09	1.02e-06	CD48844.0	-1.66593	2.94852	16.801	4.15107e-05	0.00770627	CD53029.4882	-2.72692	6.61834	187.426	1.15932e-42	2.13795e-40	CD1236.1	11.0582	1.48647	179.461	6.35435e-41	1.17184e-38
CD46430.0	2.02251	4.63092	43.0206	5.41659e-11	9.91555e-09	CD35452.0	0.916518	3.80793	18.3483	1.83988e-05	0.00336806	CD50027.0	-2.4374	5.46808	33.6975	6.44e-09	1.18e-06	CD53029.2543	-1.92322	0.429118	16.7348	4.29853e-05	0.00786884	CD43341.0	-3.12386	3.04616	187.374	1.18975e-42	2.17794e-40	CD7306.1	9.81869	0.35643	178.601	9.79476e-41	1.79302e-38
CD45262.5	3.12668	1.27015	43.006	5.45722e-11	9.91701e-09	CD50475.0	1.96954	0.999328	18.2079	1.98053e-05	0.00359907	CD43627.0	-1.42763	2.83575	33.4954	7.14e-09	1.3e-06	CD34327.0	2.70275	-0.589274	16.7066	4.36292e-05	0.00787698	CD22922.0	-9.47789	1.78923	187.293	1.23917e-42	2.25185e-40	CD53029.927	9.96439	0.482359	177.784	1.47688e-40	2.68382e-38
CD35994.2	1.29513	6.28087	42.9837	5.51992e-11	9.95826e-09	CD37176.0	1.64393	0.963317	18.1296	2.0637e-05	0.00372304	CD42304.1	-1.62175	2.18875	33.3822	7.57e-09	1.37e-06	CD48702.0	-4.16331	0.33061	16.7051	4.36626e-05	0.00787698	CD34577.0	-5.03217	2.16791	186.594	1.7614e-42	3.17767e-40	CD33417.7	-2.43171	5.15217	177.156	2.02516e-40	3.6535e-38
CD17586.50	1.31479	5.80973	42.8761	5.83192e-11	1.04454e-08	CD30350.0	1.6518	3.2109	18.0649	2.13496e-05	0.00381728	CD53029.1348	-3.58099	-0.682116	33.3552	7.68e-09	1.38e-06	CD45727.0	0.852795	5.09092	16.6687	4.45091e-05	0.00797193	CD6052.11	5.39383	1.45574	185.543	2.98737e-42	5.35062e-40	CD833.0	9.81094	0.345089	176.656	2.60408e-40	4.66411e-38
CD42873.3	2.20145	1.50899	42.7846	6.11111e-11	1.08673e-08	CD35219.3	1.05859	6.95601	18.0546	2.14661e-05	0.00381728	CD52536.5	-2.31344	4.27939	33.2653	8.04e-09	1.43e-06	CD36714.1	2.02803	-0.041041	16.6114	4.58738e-05	0.00815767	CD53029.77	-2.00236	6.27059	180.321	4.12417e-41	7.33395e-39	CD6052.11	5.01656	1.45574	176.556	2.73814e-40	4.8692e-38
CD43998.0	2.83529	0.664545	42.7355	6.26643e-11	1.10645e-08	CD54522.0	1.24276	3.02534	18.0121	2.195e-05	0.00384836	CD47941.0	-1.88677	3.46244	33.1617	8.48e-09	1.5e-06	CD50429.0	1.66977	0.189199	16.4967	4.87352e-05	0.00860504	CD33417.7	-2.44326	5.15217	178.53	1.01459e-40	1.79143e-38	CD46422.2	-3.38195	2.95924	175.945	3.72168e-40	6.57127e-38
CD52369.1	-3.39537	1.27018	42.5079	7.03979e-11	1.23424e-08	CD2966.1	1.23575	7.42645	18.0131	2.19396e-05	0.00384836	CD52536.9	-1.08462	5.34252	33.0739	8.87e-09	1.56e-06	CD42785.2	-1.25393	0.775387	16.4616	4.96451e-05	0.00870397	CD35350.3	5.95275	1.41777	178.072	1.27732e-40	2.23945e-38	CD43341.0	-3.02551	3.04616	175.727	4.15459e-40	7.28399e-38
CD47034.0	-1.73165	4.57887	42.3645	7.57523e-11	1.31883e-08	CD53113.1	1.25269	3.97313	17.8732	2.36126e-05	0.00410495	CD50990.0	-1.25547	4.57272	33.0116	9.16e-09	1.59e-06	CD53594.0	-1.26659	1.42291	16.4397	5.02232e-05	0.00874375	CD808.9	-9.50863	2.15217	177.245	1.93594e-40	3.37043e-38	CD45900.3	10.57	1.0384	175.483	4.69658e-40	8.17665e-38
CD49571.1	-1.81828	2.26393	42.3217	7.7427e-11	1.33863e-08	CD50620.0	1.19125	2.99817	17.8627	2.37433e-05	0.00410495	CD32273.0	-1.59928	2.63759	32.8373	1e-08	1.73e-06	CD47611.19	-6.33706	-0.325228	16.3942	5.14413e-05	0.00889362	CD1236.1	11.0582	1.48647	175.895	3.81826e-40	6.60135e-38	CD784.0	10.6223	1.07889	175.272	5.22268e-40	9.02943e-38
CD35994.1	1.47915	4.80509	42.2433	8.05942e-11	1.37857e-08	CD39485.0	2.77314	-0.35591	17.8339	2.41051e-05	0.00413877	CD23132.0	-3.90946	0.247952	32.4728	1.21e-08	2.08e-06	CD47611.22	-0.637372	7.44117	16.3631	5.22946e-05	0.0089788	CD50000.0	-3.25402	2.76415	175.852	3.90025e-40	6.69659e-38	CD53029.4838	-2.70886	6.66702	173.195	1.48405e-39	2.54806e-37
CD35145.1	1.47262	4.20821	42.2373	8.08446e-11	1.37857e-08	CD51812.1	1.91297	5.61864	17.7927	2.46332e-05	0.00420046	CD43243.0	-3.30242	1.60093	32.2721	1.34e-08	2.29e-06	CD53029.2176	1.23674	1.90378	16.3483	5.27023e-05	0.00898683	CD45197.0	-3.94153	3.09127	174.326	8.40165e-40	1.43265e-37	CD846.0	9.75927	0.298018	172.716	1.88776e-39	3.21902e-37
CD53029.4963	1.46986	2.24439	42.0987	8.67813e-11	1.46973e-08	CD34953.0	1.36806	3.04624	17.7477	2.52223e-05	0.00427166	CD43866.0	-2.90891	0.928844	32.2348	1.37e-08	2.31e-06	CD55724.0	-1.64493	2.883	16.1636	5.81005e-05	0.00983994	CD55108.1	-9.02204	1.34187	173.773	1.10937e-39	1.87883e-37	CD41823.2	3.8353	2.08152	172.65	1.95166e-39	3.30534e-37
CD42304.2	-1.7642	2.94309	42.0263	9.00541e-11	1.50469e-08	CD51872.2	1.11264	4.95666	17.5954	2.73251e-05	0.00459653	CD53029.2688	-1.04913	4.31091	32.2188	1.38e-08	2.32e-06	CD33027.0	1.25012	2.01687	16.1238	5.93329e-05	0.00998076	CD53029.927	9.96439	0.482359	172.986	1.64823e-39	2.77259e-37	CD50000.0	-3.20705	2.76415	171.141	4.16857e-39	7.01221e-37
CD42394.0	-5.32471	-0.0451511	42.0266	9.00389e-11	1.50469e-08	CD51872.3	1.16329	7.12203	17.5247	2.83599e-05	0.00473859	CD39252.0	-3.36951	2.07158	32.0862	1.47e-08	2.46e-06	CD28268.0	-1.58899	0.258906	16.0836	6.06056e-05	0.0101264	CD34577.1	-2.56893	4.38513	172.222	2.42072e-39	4.04472e-37	CD808.9	-9.40023	2.15217	171.026	4.41679e-39	7.37989e-37
CD53029.5076	3.33308	3.1807	41.9965	9.14387e-11	1.51764e-08	CD46922.0	2.3668	0.0231519	17.4814	2.90128e-05	0.00481535	CD53029.1693	-3.59223	0.874237	31.8797	1.64e-08	2.72e-06	CD45760.0	-0.649614	4.25151	16.0273	6.24369e-05	0.0103629	CD833.0	9.81094	0.345089	171.667	3.19976e-39	5.31076e-37	CD53029.4156	-6.70033	1.6073	170.925	4.6465e-39	7.71194e-37
CD52447.0	1.17055	4.35774	41.6948	1.0669e-10	1.75905e-08	CD47358.6	1.81736	3.65647	17.3827	3.05594e-05	0.00502013	CD53029.785	-1.01999	4.47061	31.8159	1.69e-08	2.79e-06	CD33682.0	-1.07845	4.03017	15.9741	6.42158e-05	0.0105003	CD784.0	10.6223	1.07889	171.398	3.66355e-39	6.04025e-37	CD22922.0	-9.20567	1.78923	169.688	8.65791e-39	1.42747e-36
CD51491.0	2.55584	1.34954	41.5474	1.15045e-10	1.88432e-08	CD53029.4221	0.796419	6.76663	17.3771	3.06499e-05	0.00502013	CD36807.1	-1.33161	3.14948	31.6671	1.83e-08	3e-06	CD42304.1	-1.08931	2.18875	15.9648	6.45305e-05	0.0105003	CD53029.2217	-2.87889	3.1696	171.348	3.75615e-39	6.15217e-37	CD54073.0	-2.46809	6.312	169.518	9.42666e-39	1.54399e-36
CD53029.4101	1.16702	7.88916	41.3307	1.28534e-10	2.09149e-08	CD46518.0	1.19128	5.91976	17.333	3.13697e-05	0.00510445	CD53029.4829	-1.21048	3.29536	31.4406	2.06e-08	3.35e-06	CD53029.2142	-2.42245	0.175233	15.9848	6.38531e-05	0.0105003	CD33841.1	6.697	2.02457	170.152	6.85519e-39	1.10871e-36	CD3008.0	10.0602	0.574434	168.237	1.79531e-38	2.92131e-36
CD29061.6	1.67204	5.7175	41.3127	1.29721e-10	2.09709e-08	CD53029.2165	0.872684	5.314	17.3024	3.18777e-05	0.00515343	CD53029.4861	-1.13469	5.18211	31.4117	2.09e-08	3.37e-06	CD47571.0	-1.24583	2.83971	15.908	6.64967e-05	0.01075	CD54073.0	-2.47369	6.312	170.151	6.8582e-39	1.10871e-36	CD1133.0	10.3519	0.835995	167.903	2.12461e-38	3.4347e-36
CD22577.5	3.88023	7.30826	41.2857	1.31525e-10	2.11255e-08	CD54170.0	1.74215	2.71777	17.1331	3.48499e-05	0.00559756	CD36710.1	1.52661	1.81772	31.3781	2.12e-08	3.41e-06	CD35565.0	-2.04063	2.35319	15.8593	6.82318e-05	0.0109593	CD53029.4851	-3.43822	4.37039	169.769	8.31178e-39	1.33503e-36	CD54237.4	-4.02306	2.26056	167.867	2.16294e-38	3.4741e-36
CD28673.9	1.31406	5.65961	41.256	1.33541e-10	2.13117e-08	CD25359.2	1.15571	3.62775	17.0657	3.61085e-05	0.00576255	CD42084.0	-1.61806	3.06518	31.3017	2.21e-08	3.53e-06	CD38925.0	1.36799	1.62818	15.8307	6.92709e-05	0.0110549	CD46347.0	-9.35121	1.61372	168.76	1.38069e-38	2.20343e-36	CD42873.3	-9.45012	1.50899	167.45	2.66784e-38	4.2576e-36
CD16040.1	5.77922	0.742595	41.0797	1.46149e-10	2.31754e-08	CD35927.0	2.3423	-0.350036	16.9966	3.74476e-05	0.00590061	CD50736.0	-1.89931	0.48588	31.269	2.25e-08	3.56e-06	CD41597.0	1.48098	0.060968	15.77	7.15261e-05	0.0111995	CD846.0	9.75927	0.298018	167.808	2.22768e-38	3.53251e-36	CD1243.1	9.45738	0.0306613	167.09	3.1973e-38	5.07007e-36
CD53029.4813	-1.32489	5.63916	41.0551	1.47996e-10	2.33197e-08	CD32122.0	2.24943	1.11247	17.0066	3.72491e-05	0.00590061	CD54811.1	-3.37064	0.499286	31.2407	2.28e-08	3.59e-06	CD53154.0	-0.879716	2.78021	15.7725	7.14342e-05	0.0111995	CD53029.4938	-6.21559	1.94323	166.569	4.15562e-38	6.548e-36	CD34577.1	-2.5138	4.38513	165.47	7.22025e-38	1.13769e-35
CD35295.1	2.02797	3.44903	41.0293	1.49963e-10	2.34809e-08	CD45990.0	0.936879	4.20722	16.9744	3.78878e-05	0.00593242	CD50068.0	-1.13945	6.47036	31.0932	2.46e-08	3.85e-06	CD53029.3365	-1.54165	5.00331	15.7779	7.12312e-05	0.0111995	CD53029.4931	-3.81671	2.79265	164.214	1.35831e-37	2.12683e-35	CD1180.0	9.90581	0.432929	165.231	8.14232e-38	1.27491e-35
CD42192.0	3.62947	1.1679	40.8592	1.63601e-10	2.52981e-08	CD52724.0	0.908354	4.22747	16.9108	3.91773e-05	0.006096	CD42903.2	-1.06871	8.1689	30.8398	2.8e-08	4.36e-06	CD14435.0	-2.32269	0.906326	15.6775	7.51125e-05	0.0116875	CD7306.1	7.88283	0.35643	164.034	1.48688e-37	2.31359e-35	CD33841.1	6.32265	2.02457	164.13	1.41733e-37	2.20537e-35
CD38326.0	1.37569	4.28382	40.8646	1.63152e-10	2.52981e-08	CD35291.0	3.27717	0.00784362	16.8535	4.0378e-05	0.0062438	CD53029.3038	-2.70843	0.350872	30.7132	2.99e-08	4.63e-06	CD36996.0	0.86907	3.15125	15.5343	8.1023e-05	0.0124811	CD1133.0	10.3519	0.835995	163.968	1.53728e-37	2.37714e-35	CD46730.0	-8.81179	1.11656	163.031	2.46263e-37	3.80805e-35
CD46818.2	1.2598	7.1086	40.8252	1.66475e-10	2.55837e-08	CD38711.0	1.1538	3.82681	16.7641	4.23271e-05	0.00650478	CD34902.0	-1.71805	1.3307	30.6936	3.02e-08	4.64e-06	CD42043.2	-1.28137	1.73598	15.5298	8.12152e-05	0.0124811	CD3008.0	10.0602	0.574434	163.937	1.5614e-37	2.39955e-35	CD53029.4514	-3.4362	5.23332	162.422	3.34619e-37	5.14239e-35
CD16147.2	2.5058	4.4425	40.5943	1.87353e-10	2.86156e-08	CD33385.1	1.0554	3.57234	16.6747	4.43677e-05	0.00677655	CD42054.0	-1.81096	4.07859	30.6309	3.12e-08	4.77e-06	CD39554.0	-1.37051	2.61572	15.5008	8.24706e-05	0.0125962	CD6294.11	-2.62462	3.80948	163.147	2.32322e-37	3.5484e-35	CD36935.0	-5.16332	1.57379	161.32	5.82539e-37	8.89748e-35
CD22577.8	3.88897	6.01233	40.5369	1.92938e-10	2.92889e-08	CD55434.0	2.50001	1.1095	16.6226	4.56054e-05	0.00691267	CD39574.2	-3.42785	-0.447946	30.5343	3.28e-08	4.98e-06	CD46545.0	1.48497	0.477285	15.4878	8.30395e-05	0.0126058	CD46422.2	-3.26298	2.95924	162.654	2.97726e-37	4.51962e-35	CD44676.1	5.15149	1.10076	159.369	1.55385e-36	2.35882e-34
CD44142.7	1.83919	4.83962	40.3521	2.12073e-10	3.19987e-08	CD33030.0	1.68651	1.31613	16.6139	4.58142e-05	0.00691267	CD43286.2	4.65477	-0.617156	30.3922	3.53e-08	5.33e-06	CD50783.0	-0.767926	4.2288	15.3815	8.78429e-05	0.0132542	CD44676.1	5.37191	1.10076	162.244	3.66e-37	5.52238e-35	CD1160.1	9.33446	-0.0691754	159.244	1.65496e-36	2.49708e-34
CD40925.0	1.88122	2.07283	40.2786	2.20206e-10	3.30256e-08	CD53692.1	0.967785	2.87495	16.589	4.642e-05	0.00696188	CD53029.616	-1.63113	1.78724	30.2822	3.74e-08	5.6e-06	CD53029.730	-0.889192	4.07461	15.3163	9.09263e-05	0.0136368	CD1243.1	9.45738	0.0306613	161.931	4.28398e-37	6.42493e-35	CD35350.9	7.43818	0.639116	157.492	3.9964e-36	5.99364e-34
CD39942.0	2.20021	3.62192	40.262	2.22085e-10	3.3108e-08	CD48414.4	0.708883	6.23153	16.4232	5.06612e-05	0.00755247	CD50359.0	-2.52286	3.65997	30.2236	3.85e-08	5.74e-06	CD53029.2710	-2.78541	0.612511	15.2801	9.26856e-05	0.0138174	CD29752.0	-7.53741	1.47714	161.392	5.61831e-37	8.37566e-35	CD1206.0	10.3811	0.861893	156.648	6.11037e-36	9.10921e-34
CD54602.2	1.4119	5.0695	39.9768	2.57e-10	3.8085e-08	CD53029.3224	1.47482	6.55779	16.4087	5.10502e-05	0.00756515	CD42174.0	-1.5963	4.50393	30.1301	4.04e-08	5.99e-06	CD53029.1743	-0.916096	3.55006	15.255	9.39262e-05	0.0138817	CD47801.5	-2.2449	4.26422	161.203	6.17745e-37	9.1544e-35	CD43484.1	6.08179	0.488514	155.852	9.11892e-36	1.35134e-33
CD29061.4	1.47523	5.31653	39.9266	2.63691e-10	3.88452e-08	CD45262.3	1.99621	1.35471	16.2669	5.50176e-05	0.00810484	CD54097.1	-2.64253	3.78301	30.0942	4.12e-08	6.06e-06	CD46338.0	-0.967028	4.83967	15.2489	9.42322e-05	0.0138817	CD53029.4840	-3.80818	3.27362	161.034	6.72625e-37	9.90868e-35	CD47801.5	-2.19984	4.26422	155.258	1.23002e-35	1.81199e-33
CD53029.4909	-1.12413	6.0244	39.8796	2.7011e-10	3.95569e-08	CD47239.0	1.28845	4.64672	16.2471	5.55957e-05	0.00814183	CD34616.0	-2.93213	-0.307402	29.9956	4.33e-08	6.34e-06	CD53029.4221	-0.740009	6.76663	15.1881	9.73141e-05	0.0142514	CD1180.0	9.90581	0.432929	160.838	7.42129e-37	1.08683e-34	CD18775.0	5.90921	0.60716	155.035	1.37577e-35	2.01478e-33
CD14701.0	9.63621	1.33416	39.7901	2.82776e-10	4.11695e-08	CD44989.1	1.0485	6.18581	16.2137	5.65825e-05	0.00823788	CD46709.0	-4.69983	-0.371691	29.9052	4.54e-08	6.61e-06	CD53029.4677	-1.30332	1.79452	15.1494	9.93296e-05	0.0144615	CD46730.0	-8.78899	1.11656	160.351	9.48174e-37	1.38045e-34	CD39213.0	-8.79367	1.07015	154.573	1.73578e-35	2.52713e-33
CD47973.0	2.61221	1.28624	39.5835	3.14331e-10	4.54976e-08	CD46818.2	0.784926	7.1086	16.0878	6.04735e-05	0.00875319	CD29628.1	-3.23683	1.82203	29.7656	4.88e-08	7.06e-06	CD44142.1	-1.02154	3.93448	15.0234	0.000106185	0.0153696	CD41823.2	3.64717	2.08152	159.273	1.6312e-36	2.36106e-34	CD47257.0	5.86406	1.40368	152.741	4.36377e-35	6.31631e-33
CD45896.1	2.76271	2.99149	39.4932	3.29205e-10	4.73409e-08	CD44308.2	0.832801	5.02794	16.0593	6.13902e-05	0.00878374	CD53029.4901	-1.10548	5.96168	29.7343	4.96e-08	7.13e-06	CD53029.4678	-1.21238	1.93305	14.995	0.000107799	0.015513	CD39213.0	-8.85524	1.07015	157.885	3.27923e-36	4.71906e-34	CD12426.15	-3.30767	7.21467	152.555	4.79312e-35	6.89766e-33
CD39123.0	2.70041	3.01287	39.4833	3.30869e-10	4.73409e-08	CD38447.0	-1.5483	1.01569	16.0665	6.11555e-05	0.00878374	CD45032.0	-1.74063	1.79412	29.597	5.32e-08	7.55e-06	CD53029.617	-0.667862	5.18696	14.9651	0.000109518	0.0156699	CD45900.3	7.83719	1.0384	156.392	6.95122e-36	9.94583e-34	CD51211.0	-2.56804	3.29797	152.24	5.61559e-35	8.03482e-33
CD38422.0	1.48627	3.64246	39.4568	3.35396e-10	4.74433e-08	CD22750.0	2.44631	1.87034	16.0206	6.26557e-05	0.00886418	CD55047.0	-2.13361	3.16337	29.5898	5.34e-08	7.55e-06	CD50568.0	-1.8536	1.05672	14.8437	0.000116796	0.0166157	CD53029.4921	-3.17358	3.80585	156	8.46438e-36	1.20417e-33	CD53029.4938	-5.9969	1.94323	152.151	5.87162e-35	8.35313e-33
CD41317.1	-2.20626	4.97651	39.4614	3.34606e-10	4.74433e-08	CD45262.5	1.88687	1.27015	16.0204	6.26645e-05	0.00886418	CD33391.0	-3.73143	2.1328	29.5952	5.32e-08	7.55e-06	CD28673.5	-0.73321	7.36067	14.8301	0.000117643	0.0166412	CD53029.3881	-3.22468	4.13584	155.844	9.15793e-36	1.29543e-33	CD44703.3	9.32488	-0.0825529	151.438	8.40937e-35	1.18954e-32
CD50479.0	-1.24582	4.32617	39.3919	3.46741e-10	4.8771e-08	CD39250.1	-0.897382	2.65293	15.9988	6.3384e-05	0.0089153	CD54173.7	-2.44287	0.58697	29.456	5.72e-08	8.05e-06	CD55498.0	0.52039	6.89746	14.8134	0.000118689	0.0166942	CD53029.4888	-4.25439	2.70144	155.153	1.29625e-35	1.82325e-33	CD56044.10	-2.52025	4.81733	150.618	1.26993e-34	1.78622e-32
CD34239.0	2.9143	0.502372	39.3707	3.50514e-10	4.90247e-08	CD13030.0	4.45489	0.195294	15.9652	6.45187e-05	0.00902392	CD53029.4397	-2.05544	1.74608	29.3822	5.94e-08	8.31e-06	CD15456.0	-1.85545	3.469	14.6847	0.000127075	0.0177733	CD1160.1	9.33446	-0.0691754	154.239	2.05385e-35	2.87262e-33	CD49984.6	3.22939	2.59796	150.464	1.37234e-34	1.91942e-32
CD40403.0	2.38481	1.68636	39.3191	3.59899e-10	5.00561e-08	CD37105.1	1.62823	4.03794	15.8963	6.69111e-05	0.00930625	CD37354.0	-3.57186	4.20457	29.3659	5.99e-08	8.33e-06	CD54173.3	-2.05049	-0.544633	14.6519	0.000129307	0.0179845	CD53745.3	-3.31276	2.84606	153.333	3.23997e-35	4.50627e-33	CD36243.1	-8.97181	1.15428	150.197	1.57005e-34	2.18368e-32
CD54724.0	1.48694	3.76859	39.2318	3.7636e-10	5.20548e-08	CD56029.0	-0.759858	5.25648	15.831	6.92578e-05	0.00957913	CD53029.3947	-1.43113	2.82876	29.3537	6.03e-08	8.34e-06	CD30749.0	1.21616	1.91416	14.633	0.000130605	0.0179914	CD1206.0	10.3811	0.861893	153.109	3.62614e-35	5.01535e-33	CD53029.4881	-2.50596	6.40536	149.663	2.05401e-34	2.84092e-32
CD43463.0	4.51905	-0.00545735	39.1672	3.89013e-10	5.34598e-08	CD51872.0	1.08441	5.166	15.7087	7.38854e-05	0.0101069	CD54173.3	-3.19611	-0.544633	29.3404	6.07e-08	8.35e-06	CD48377.0	-3.04003	0.118074	14.6302	0.000130802	0.0179914	CD54751.0	-6.46576	2.71997	153.083	3.67414e-35	5.05367e-33	CD42508.6	-7.43906	1.3818	149.563	2.16015e-34	2.97123e-32
CD53029.4281	-1.252	7.66258	39.1582	3.90813e-10	5.34598e-08	CD30575.0	-1.66484	-0.460108	15.7186	7.34965e-05	0.0101069	CD42120.1	-1.62852	5.97071	29.2622	6.32e-08	8.6e-06	CD43776.1	0.782377	3.34129	14.597	0.000133123	0.0181214	CD52161.0	-5.97845	1.46206	152.936	3.95694e-35	5.41275e-33	CD46422.4	5.72837	0.269354	149.414	2.32793e-34	3.1844e-32
CD28673.5	1.20031	7.36067	38.9821	4.27716e-10	5.8188e-08	CD36756.0	1.37233	2.43846	15.6515	7.6154e-05	0.0103603	CD49662.0	-3.35806	-0.909513	29.2707	6.29e-08	8.6e-06	CD53029.502	-1.3547	5.88647	14.5959	0.000133202	0.0181214	CD54237.4	-3.87015	2.26056	152.901	4.02545e-35	5.47637e-33	CD55108.1	-8.66643	1.34187	149.317	2.44459e-34	3.32572e-32
CD33928.0	1.67971	3.82819	38.9666	4.31111e-10	5.83312e-08	CD36368.0	1.93242	0.944187	15.6126	7.77336e-05	0.0105177	CD35188.2	-1.51211	5.31218	29.1889	6.57e-08	8.88e-06	CD18548.3	-1.24644	1.55737	14.578	0.000134479	0.0181956	CD34641.2	-8.64182	1.23343	152.732	4.38348e-35	5.93104e-33	CD38559.0	6.00017	1.72884	149.092	2.73821e-34	3.70491e-32
CD53029.5070	3.32072	6.02996	38.9052	4.44896e-10	5.9871e-08	CD50641.0	0.887101	3.39349	15.5948	7.84701e-05	0.01056	CD54023.0	-1.05871	7.18624	29.1232	6.79e-08	9.14e-06	CD53029.1586	-2.39772	-0.118649	14.5511	0.000136412	0.0183574	CD48270.2	-3.26131	2.36332	152.087	6.06617e-35	8.16343e-33	CD49319.1	-3.08233	2.77924	148.784	3.19773e-34	4.30328e-32
CD44296.0	1.91929	2.16554	38.5649	5.29634e-10	7.08912e-08	CD16129.2	3.11086	5.65545	15.5423	8.06777e-05	0.0107409	CD46241.0	-2.72438	0.00895265	29.0854	6.93e-08	9.27e-06	CD52206.0	-0.935918	4.27973	14.5157	0.000138993	0.0185941	CD801.0	6.02139	0.521081	151.549	7.95016e-35	1.06413e-32	CD50308.1	-4.22157	1.36207	148.761	3.2351e-34	4.33016e-32
CD53029.2009	1.16452	4.12648	38.4817	5.52708e-10	7.35841e-08	CD52679.0	1.92558	1.30593	15.5499	8.03544e-05	0.0107409	CD42985.1	-1.5792	1.1892	29.0207	7.16e-08	9.38e-06	CD35102.0	-1.68313	1.86349	14.5067	0.000139665	0.0185941	CD12426.15	-3.28717	7.21467	150.906	1.09866e-34	1.46269e-32	CD50371.5	2.75311	3.88859	148.628	3.45868e-34	4.60467e-32
CD52715.1	1.13495	5.38598	38.4478	5.62381e-10	7.44319e-08	CD24007.0	3.86838	-0.160979	15.406	8.67119e-05	0.0113159	CD51087.0	-1.73974	1.98008	29.0505	7.05e-08	9.38e-06	CD35013.0	-1.76284	-0.0434173	14.458	0.000143321	0.0189794	CD43484.1	5.99209	0.488514	150.412	1.40874e-34	1.86554e-32	CD801.0	5.64813	0.521081	148.369	3.94073e-34	5.20375e-32
CD30712.0	-2.13598	4.27049	38.4385	5.65056e-10	7.44319e-08	CD17586.30	1.07188	5.28979	15.4127	8.64034e-05	0.0113159	CD53800.0	-1.83212	1.60155	29.0112	7.2e-08	9.38e-06	CD39325.1	-1.45368	2.54606	14.4165	0.000146512	0.0191977	CD31575.7	-2.23951	4.92167	149.097	2.73087e-34	3.59724e-32	CD36243.4	-8.62565	0.790842	148.364	3.95047e-34	5.20375e-32
CD44707.1	1.48051	6.07562	38.3824	5.81537e-10	7.61997e-08	CD33928.0	1.04822	3.82819	15.3939	8.72693e-05	0.0113159	CD46547.0	-2.23009	1.65744	29.0171	7.17e-08	9.38e-06	CD48841.0	-1.75164	3.26882	14.4234	0.000145978	0.0191977	CD53029.4856	-2.41323	6.7842	147.228	6.99597e-34	9.16693e-32	CD40178.0	5.66676	0.558034	148.107	4.49611e-34	5.89133e-32
CD52388.1	2.54842	2.94312	38.29	6.09758e-10	7.94792e-08	CD44950.0	0.938761	4.5492	15.403	8.68481e-05	0.0113159	CD42080.2	-3.42402	-0.971006	29.0359	7.11e-08	9.38e-06	CD29682.0	1.3429	0.0173754	14.3392	0.000152653	0.0198976	CD808.5	-3.8646	3.06835	147.081	7.53579e-34	9.82257e-32	CD41488.0	-1.91761	6.01497	147.902	4.98351e-34	6.49578e-32
CD28673.6	1.26746	6.83037	38.2711	6.15685e-10	7.98339e-08	CD44539.2	0.872794	6.46405	15.43	8.562e-05	0.0113159	CD53805.0	-4.71913	2.02868	28.8996	7.62e-08	9.88e-06	CD54173.6	-0.887503	7.03377	14.3074	0.000155254	0.0201312	CD44703.3	9.32488	-0.0825529	146.776	8.7844e-34	1.13904e-31	CD35581.0	-7.97513	2.47545	147.184	7.15503e-34	9.27769e-32
CD42214.0	1.68592	3.70973	38.1599	6.51789e-10	8.40775e-08	CD53029.784	1.04537	3.93007	15.3756	8.81171e-05	0.0113667	CD36687.0	-1.21768	4.49152	28.612	8.84e-08	1.14e-05	CD37167.0	-1.20657	1.28158	14.2961	0.000156185	0.0201471	CD41125.0	-9.01105	0.317366	146.746	8.91853e-34	1.15044e-31	CD52161.0	-5.87788	1.46206	146.814	8.61792e-34	1.11167e-31
CD34953.0	2.0634	3.04624	37.9382	7.30204e-10	9.3707e-08	CD45957.0	-1.73019	0.566097	15.3482	8.94066e-05	0.0114735	CD37003.0	-1.6125	3.43665	28.59	8.94e-08	1.15e-05	CD50039.1	-1.05516	4.00895	14.2504	0.000160024	0.0205359	CD44586.2	4.09961	2.04859	146.263	1.13731e-33	1.45951e-31	CD6102.0	9.78521	0.314651	146.757	8.86634e-34	1.13782e-31
CD42270.0	-1.43724	4.43131	37.8975	7.45592e-10	9.51911e-08	CD39060.0	1.35618	0.556015	15.2943	9.19922e-05	0.0116849	CD41908.0	-1.1474	5.37828	28.5089	9.33e-08	1.19e-05	CD29196.0	-0.617814	6.62735	14.1925	0.000165025	0.0210267	CD36935.0	-4.9834	1.57379	146.207	1.16955e-33	1.49319e-31	CD53029.3881	-3.11678	4.13584	146.326	1.10183e-33	1.40673e-31
CD39503.0	2.16594	1.26936	37.7172	8.17795e-10	1.03877e-07	CD46916.2	1.01181	5.07785	15.3007	9.1682e-05	0.0116849	CD53029.411	-1.70129	1.32932	28.4092	9.82e-08	1.25e-05	CD38065.1	-0.695766	3.66089	14.1867	0.000165538	0.0210267	CD33479.1	7.45017	0.0263785	146.063	1.25782e-33	1.59769e-31	CD38785.1	4.43477	1.49138	146.057	1.26125e-33	1.60204e-31
CD35102.0	-2.44755	1.86349	37.5639	8.84658e-10	1.11799e-07	CD47325.0	0.983639	7.34205	15.2834	9.25257e-05	0.011693	CD53029.4859	-1.02501	6.3358	28.3369	1.02e-07	1.29e-05	CD53029.4688	-1.34271	3.0042	14.1702	0.000166997	0.0211044	CD35581.0	-7.92661	2.47545	144.661	2.54761e-33	3.21956e-31	CD44762.0	3.74632	1.54753	145.954	1.32836e-33	1.67872e-31
CD20496.3	1.17084	6.72886	37.3269	9.98963e-10	1.25607e-07	CD54776.0	1.10898	5.97818	15.2616	9.36016e-05	0.0117692	CD37832.1	-4.62428	2.72762	28.2934	1.04e-07	1.31e-05	CD44142.9	-0.997427	3.92424	14.1436	0.000169368	0.0212959	CD42508.6	-7.35677	1.3818	144.097	3.38404e-33	4.25501e-31	CD42873.0	-7.10201	1.04666	145.013	2.13368e-33	2.68283e-31
CD49253.0	2.32502	2.48796	37.3132	1.006e-09	1.25856e-07	CD45262.6	1.82989	1.23813	15.2363	9.48629e-05	0.0118679	CD53029.4818	-1.15873	4.14098	28.2223	1.08e-07	1.35e-05	CD43302.4	1.15726	0.950068	14.0511	0.000177906	0.022257	CD53029.4308	-5.27456	1.51581	143.507	4.55343e-33	5.6966e-31	CD53029.4931	-3.57426	2.79265	143.651	4.23494e-33	5.29814e-31
CD30584.0	1.74988	2.38511	37.1923	1.07038e-09	1.33241e-07	CD45262.0	2.45016	0.365179	15.2245	9.54552e-05	0.0118823	CD53029.2808	-1.649	2.75867	28.2289	1.08e-07	1.35e-05	CD18548.6	-0.971153	1.3983	14.0068	0.000182148	0.0226738	CD6102.0	9.78521	0.314651	142.915	6.13636e-33	7.63855e-31	CD31575.7	-2.19295	4.92167	143.408	4.78717e-33	5.95907e-31
CD44043.0	-2.07182	2.94856	36.9735	1.19747e-09	1.4832e-07	CD53029.3084	0.793436	3.61946	15.1372	9.99753e-05	0.012383	CD39352.0	-2.66909	-0.563166	28.1758	1.11e-07	1.37e-05	CD38675.1	-2.27978	5.0413	13.9909	0.000183696	0.0227527	CD53745.1	-4.57326	1.67456	142.671	6.93517e-33	8.58995e-31	CD1365.2	9.50197	0.0733683	143.052	5.72559e-33	7.09176e-31
CD34976.2	1.62043	3.76436	36.907	1.23899e-09	1.52702e-07	CD38222.0	2.14576	0.0555863	15.0737	0.000103394	0.0127431	CD43810.0	-1.21535	3.63146	28.1454	1.13e-07	1.38e-05	CD45886.0	-1.00174	3.09716	13.8276	0.000200371	0.0246952	CD42873.0	-7.06925	1.04666	141.83	1.05944e-32	1.30573e-30	CD55817.0	2.55294	4.77954	142.829	6.40558e-33	7.89472e-31
CD53029.4340	1.42257	4.67926	36.8771	1.25812e-09	1.54296e-07	CD46410.0	1.33946	1.80371	15.0466	0.000104887	0.0128634	CD54097.2	-3.19132	3.42738	28.1537	1.12e-07	1.38e-05	CD30488.0	-1.13853	2.37229	13.7661	0.000207035	0.0253908	CD49319.1	-3.00925	2.77924	140.636	1.93227e-32	2.36974e-30	CD53029.4882	-2.34713	6.61834	142.501	7.55681e-33	9.2677e-31
CD29892.0	-2.21437	4.13364	36.8326	1.28721e-09	1.5709e-07	CD37793.0	1.69387	-0.183448	15.0082	0.000107047	0.0130639	CD53029.4816	-1.00304	5.96889	28.0754	1.17e-07	1.4e-05	CD47630.0	-0.754749	8.31834	13.7131	0.000212968	0.0257381	CD53029.3878	-6.98957	3.81796	140.56	2.00756e-32	2.45001e-30	CD37055.0	6.44205	0.595394	142.381	8.02594e-33	9.7948e-31
CD53029.3944	2.60703	1.28723	36.8172	1.29738e-09	1.57559e-07	CD47516.0	1.83825	-0.244517	14.9572	0.000109975	0.0131046	CD36807.0	-1.33409	3.43679	28.1	1.15e-07	1.4e-05	CD17586.0	-0.944204	2.76681	13.7145	0.000212809	0.0257381	CD51746.2	-2.77911	3.1609	139.979	2.69034e-32	3.26725e-30	CD29749.0	-8.94793	0.678704	142.113	9.1857e-33	1.11555e-30
CD53658.0	1.0664	7.61066	36.7513	1.34201e-09	1.61404e-07	CD41393.1	1.64245	0.732976	14.9694	0.000109269	0.0131046	CD48766.0	-3.18802	2.02963	28.1057	1.15e-07	1.4e-05	CD20861.0	-1.35611	3.3448	13.7203	0.000212151	0.0257381	CD53029.4926	-4.53004	2.50267	139.653	3.16962e-32	3.83063e-30	CD12426.16	-2.97771	5.07849	141.087	1.53968e-32	1.86077e-30
CD27798.0	-5.46975	-0.373454	36.7582	1.33727e-09	1.61404e-07	CD40925.0	1.39412	2.07283	14.9798	0.000108666	0.0131046	CD39361.0	-3.57325	2.87756	28.0895	1.16e-07	1.4e-05	CD49571.1	1.04035	2.26393	13.6665	0.000218316	0.0261307	CD36243.1	-8.79581	1.15428	139.341	3.71035e-32	4.46245e-30	CD32894.0	-9.00387	1.33321	141.065	1.55715e-32	1.8728e-30
CD45990.0	1.37618	4.20722	36.5994	1.45073e-09	1.73642e-07	CD53029.5154	0.529653	6.87655	14.9566	0.000110012	0.0131046	CD49850.1	-1.31409	6.03841	28.0389	1.19e-07	1.42e-05	CD38422.0	-0.849929	3.64246	13.6683	0.000218101	0.0261307	CD1365.2	9.50197	0.0733683	139.006	4.39151e-32	5.25629e-30	CD51746.2	-2.7828	3.1609	140.943	1.65567e-32	1.98171e-30
CD51892.0	1.61589	1.69106	36.5877	1.45952e-09	1.73857e-07	CD45008.7	-0.695155	5.80457	14.9612	0.000109746	0.0131046	CD39325.5	-1.72887	2.96824	27.9185	1.27e-07	1.51e-05	CD50420.1	-0.829795	5.30577	13.6109	0.000224879	0.0267875	CD14901.8	3.16907	1.81534	138.62	5.33341e-32	6.35313e-30	CD31686.0	-4.20954	2.98837	140.017	2.63904e-32	3.14361e-30
CD30642.1	3.45553	-0.0585706	36.5728	1.47068e-09	1.74353e-07	CD55381.8	1.29198	1.99702	14.9142	0.000112513	0.0133387	CD53029.4814	-1.05241	4.62014	27.8852	1.29e-07	1.52e-05	CD28268.2	-0.792013	2.95498	13.5803	0.000228574	0.027098	CD41488.0	-1.85365	6.01497	138.425	5.88468e-32	6.97642e-30	CD803.0	9.43824	0.0212501	139.834	2.89477e-32	3.43182e-30
CD27731.0	7.66417	3.6291	36.5416	1.4944e-09	1.76325e-07	CD37240.0	1.40814	2.32992	14.8394	0.000117061	0.0138121	CD51812.0	-3.08002	1.17529	27.8958	1.28e-07	1.52e-05	CD36403.1	-0.757095	6.28553	13.4754	0.000241714	0.0282576	CD36243.2	-8.54352	0.832609	137.814	8.00237e-32	9.44204e-30	CD48013.2	6.78201	0.0882233	139.612	3.23596e-32	3.81813e-30
CD25359.1	1.54189	4.44823	36.4989	1.52749e-09	1.79379e-07	CD37460.0	0.894067	4.89402	14.8214	0.000118188	0.0138793	CD47034.0	-1.38769	4.57887	27.8018	1.34e-07	1.57e-05	CD21862.1	-0.890322	3.34202	13.481	0.000240997	0.0282576	CD33417.10	-1.87137	5.28508	137.1	1.14683e-31	1.34677e-29	CD53745.1	-4.52072	1.67456	139.29	3.80579e-32	4.4693e-30
CD48443.1	4.93443	2.57644	36.3651	1.63606e-09	1.91227e-07	CD30521.3	1.30131	1.86827	14.789	0.000120238	0.0140537	CD53029.2142	-2.89468	0.175233	27.8014	1.34e-07	1.57e-05	CD43243.0	-2.0058	1.60093	13.475	0.000241761	0.0282576	CD50371.5	2.62594	3.88859	136.524	1.53233e-31	1.79103e-29	CD33023.1	-3.93835	3.70426	138.984	4.43984e-32	5.1894e-30
CD19829.1	3.42509	5.25041	35.9106	2.06578e-09	2.39499e-07	CD53029.318	1.7214	1.77188	14.7581	0.000122221	0.0141527	CD30485.0	2.78126	2.80169	27.6536	1.45e-07	1.68e-05	CD29628.1	-2.18873	1.82203	13.4396	0.000246373	0.0286622	CD53029.4863	-2.35305	6.80704	136.135	1.86433e-31	2.1689e-29	CD8577.1	9.62613	0.186801	138.881	4.67559e-32	5.43942e-30
CD54320.0	2.80113	1.56372	35.9083	2.0683e-09	2.39499e-07	CD42610.0	0.772763	3.25328	14.7624	0.000121942	0.0141527	CD46504.1	-2.17735	0.508437	27.6501	1.45e-07	1.68e-05	CD53029.2808	-1.12465	2.75867	13.4186	0.000249145	0.0288499	CD803.0	9.43824	0.0212501	135.839	2.16367e-31	2.50543e-29	CD905.0	9.03421	-0.333794	138.794	4.88519e-32	5.65682e-30
CD53029.1681	1.5638	4.3953	35.8362	2.14623e-09	2.47373e-07	CD53098.0	1.25769	1.55188	14.7045	0.000125743	0.014493	CD17586.58	-1.58699	3.95568	27.6055	1.49e-07	1.71e-05	CD44020.0	-0.76209	5.83679	13.3781	0.000254578	0.0293425	CD694.5	9.47416	0.0609569	135.483	2.5881e-31	2.98303e-29	CD979.0	9.26615	-0.133562	138.752	4.99135e-32	5.72648e-30
CD42700.0	-2.05536	2.86194	35.7501	2.2432e-09	2.57359e-07	CD42070.0	1.07266	4.4284	14.687	0.000126916	0.0145608	CD36620.0	-3.87978	-0.962465	27.5803	1.51e-07	1.73e-05	CD47138.0	-0.640482	8.15374	13.2832	0.000267795	0.0307236	CD8577.1	9.62613	0.186801	135.155	3.05361e-31	3.50334e-29	CD4594.12	-4.06799	1.89843	138.756	4.97959e-32	5.72648e-30
CD33928.1	1.75957	4.10479	35.7131	2.28625e-09	2.61094e-07	CD51750.0	1.67136	1.18631	14.6743	0.000127774	0.014592	CD52887.1	-1.61341	3.54011	27.5337	1.54e-07	1.76e-05	CD53029.4118	-1.11498	5.63402	13.2219	0.000276691	0.0315986	CD979.0	9.26615	-0.133562	134.574	4.09104e-31	4.67204e-29	CD53029.2217	-2.58645	3.1696	137.284	1.04531e-31	1.19376e-29
CD37858.3	1.97477	1.74006	35.6128	2.40699e-09	2.73627e-07	CD30860.0	2.00676	-0.0274101	14.6619	0.000128622	0.0146218	CD53029.1710	-1.39187	3.05043	27.5016	1.57e-07	1.78e-05	CD50736.0	-1.18365	0.48588	13.1965	0.000280477	0.0318847	CD38559.0	5.48126	1.72884	134.512	4.22243e-31	4.80007e-29	CD53745.3	-3.12908	2.84606	136.618	1.4616e-31	1.66156e-29
CD32405.0	3.27201	2.01629	35.541	2.49743e-09	2.81767e-07	CD33887.1	2.61405	1.21141	14.6241	0.000131223	0.0148496	CD37167.0	-1.76062	1.28158	27.4502	1.61e-07	1.82e-05	CD53029.1858	-2.1493	1.86823	13.1811	0.000282788	0.0320013	CD12426.16	-2.90067	5.07849	134.383	4.5061e-31	5.09927e-29	CD32945.0	9.35428	-0.060171	136.108	1.8893e-31	2.138e-29
CD42686.1	0.912608	7.17891	35.538	2.50122e-09	2.81767e-07	CD54064.0	1.01007	3.49099	14.5778	0.000134491	0.0151177	CD45745.6	-2.05734	6.45638	27.4452	1.62e-07	1.82e-05	CD53029.955	-0.61873	5.90659	13.1698	0.000284499	0.0320493	CD905.0	9.03421	-0.333794	134.279	4.74815e-31	5.34887e-29	CD47565.0	-5.91417	2.44713	135.67	2.3562e-31	2.65429e-29
CD34140.0	2.14899	2.07716	35.5032	2.54626e-09	2.85548e-07	CD53029.785	0.690688	4.47061	14.5734	0.000134806	0.0151177	CD53029.41	-1.72984	1.27507	27.4155	1.64e-07	1.84e-05	CD34317.0	1.87052	-0.736637	13.1569	0.000286469	0.0321258	CD56044.10	-2.36296	4.81733	132.876	9.62494e-31	1.07938e-28	CD945.1	9.16045	-0.219147	135.143	3.07216e-31	3.44525e-29
CD46233.0	5.05376	3.10526	35.2506	2.89887e-09	3.23633e-07	CD34976.0	0.990964	3.84154	14.5552	0.000136109	0.0151276	CD53029.2233	-1.47133	3.53885	27.4017	1.65e-07	1.85e-05	CD43516.0	1.42657	0.48509	13.1362	0.000289641	0.0323104	CD40178.0	5.08755	0.558034	132.681	1.06189e-30	1.1855e-28	CD50208.1	-1.96149	4.35273	134.705	3.8311e-31	4.27709e-29
CD48523.0	3.69973	4.22155	35.1884	2.99303e-09	3.32654e-07	CD42686.1	0.582418	7.17891	14.5589	0.000135843	0.0151276	CD47267.0	-1.09095	5.15031	27.3728	1.68e-07	1.86e-05	CD52447.0	-0.643217	4.35774	13.1293	0.00029071	0.0323104	CD52572.2	-5.19402	0.678648	132.544	1.13759e-30	1.26435e-28	CD53567.0	-3.86861	1.87513	134.4	4.46626e-31	4.96392e-29
CD47325.0	1.506	7.34205	35.0773	3.16876e-09	3.49267e-07	CD42151.0	2.01332	-0.101169	14.5294	0.000137987	0.0152682	CD53029.4841	-0.96279	6.56017	27.156	1.88e-07	2.08e-05	CD36710.1	0.926622	1.81772	13.1036	0.000294736	0.0326122	CD32945.0	9.35428	-0.060171	132.163	1.37856e-30	1.51861e-28	CD56044.1	-2.78457	4.25413	134.379	4.51324e-31	4.99385e-29
CD42610.0	1.21974	3.25328	35.0762	3.17056e-09	3.49267e-07	CD38208.0	2.26789	4.46015	14.4998	0.000140173	0.0154414	CD29791.0	-0.951109	4.4717	27.051	1.98e-07	2.17e-05	CD35534.9	-1.54674	-0.0675631	13.0914	0.000296661	0.03268	CD56044.3	-7.11009	1.30633	132.166	1.37623e-30	1.51861e-28	CD36243.2	-8.47408	0.832609	134.306	4.68381e-31	5.15965e-29
CD33030.0	2.23439	1.31613	35.0089	3.28197e-09	3.59947e-07	CD37301.0	1.8031	1.49164	14.4848	0.000141291	0.015496	CD35276.1	-2.14619	1.95889	27.0499	1.98e-07	2.17e-05	CD48443.1	-2.61675	2.57644	13.0628	0.000301222	0.0330363	CD56044.1	-2.75672	4.25413	131.554	1.87274e-30	2.05391e-28	CD28998.1	-2.77422	4	133.999	5.46707e-31	5.99596e-29
CD42826.0	1.28957	3.96218	34.9668	3.35378e-09	3.6621e-07	CD40060.0	3.16386	1.22507	14.4682	0.000142545	0.0155649	CD33682.0	-1.42424	4.03017	27.0402	1.99e-07	2.18e-05	CD53029.2897	-0.979846	3.20526	13.0292	0.000306669	0.03338	CD46422.4	4.99807	0.269354	131.496	1.92854e-30	2.10584e-28	CD46347.0	-8.73722	1.61372	133.758	6.17272e-31	6.74018e-29
CD12876.13	1.5521	3.06098	34.9242	3.4279e-09	3.72669e-07	CD54724.0	0.910847	3.76859	14.4316	0.00014534	0.0158009	CD44637.1	-1.33212	3.61952	26.9816	2.05e-07	2.22e-05	CD53085.0	-1.36006	0.178403	13.027	0.000307038	0.03338	CD55746.0	3.52287	1.66253	131.192	2.2473e-30	2.44317e-28	CD2758.0	9.58496	0.139858	132.615	1.09762e-30	1.19329e-28
CD39485.0	4.06921	-0.35591	34.8446	3.57103e-09	3.8654e-07	CD55046.0	1.21691	5.43622	14.4075	0.000147212	0.0159348	CD53060.0	-1.69187	3.4566	26.9947	2.04e-07	2.22e-05	CD53029.1826	0.828763	5.12742	12.9708	0.000316394	0.0342476	CD945.1	9.16045	-0.219147	130.983	2.49747e-30	2.70335e-28	CD53029.2180	5.52621	0.0882593	132.557	1.13007e-30	1.22323e-28
CD51661.0	-1.16687	5.10253	34.8339	3.59061e-09	3.86978e-07	CD19511.0	7.22798	1.03285	14.3654	0.000150547	0.0160172	CD31172.0	-3.30657	0.44326	26.7772	2.28e-07	2.46e-05	CD53029.318	-1.42773	1.77188	12.9158	0.00032582	0.0351152	CD28998.1	-2.74257	4	130.859	2.65829e-30	2.86497e-28	CD41946.0	3.69329	1.85816	132.454	1.1905e-30	1.28306e-28
CD53029.2920	8.12405	0.143328	34.7318	3.78395e-09	4.06057e-07	CD48664.0	1.63676	3.65298	14.3694	0.000150226	0.0160172	CD53029.4833	-1.07641	4.7202	26.7419	2.33e-07	2.47e-05	CD53029.4329	-0.631881	6.19593	12.8903	0.000330283	0.0353562	CD51211.0	-2.38697	3.29797	130.363	3.41337e-30	3.6629e-28	CD808.5	-3.66256	3.06835	132.442	1.1973e-30	1.28483e-28
CD50232.1	-1.19357	3.92736	34.6084	4.03162e-09	4.30778e-07	CD44451.0	1.41778	5.14996	14.3864	0.000148877	0.0160172	CD44529.0	-1.14837	4.48376	26.7554	2.31e-07	2.47e-05	CD48523.0	-2.08509	4.22155	12.8869	0.000330897	0.0353562	CD53029.2056	-8.42216	0.719698	129.324	5.76041e-30	6.15499e-28	CD47702.2	-2.52052	3.05332	132.233	1.33059e-30	1.42173e-28
CD54763.0	1.25161	5.10482	34.3296	4.65261e-09	4.95006e-07	CD38007.0	1.13613	1.46148	14.3682	0.000150317	0.0160172	CD54173.2	-2.15631	0.201931	26.7569	2.31e-07	2.47e-05	CD54850.0	-0.751236	4.69815	12.8646	0.000334858	0.0355909	CD32894.0	-8.78591	1.33321	129.305	5.8157e-30	6.1875e-28	CD54751.0	-6.04547	2.71997	132.075	1.4409e-30	1.53302e-28
CD45262.1	3.26988	0.682209	34.2571	4.82919e-09	5.11606e-07	CD21708.1	1.46708	1.61363	14.3191	0.000154294	0.016282	CD46715.0	-1.9359	5.08593	26.7049	2.37e-07	2.49e-05	CD52763.3	-2.18169	0.505064	12.8442	0.000338526	0.0355909	CD2758.0	9.58496	0.139858	129.084	6.5013e-30	6.88751e-28	CD808.6	3.99982	1.02014	131.728	1.71589e-30	1.81782e-28
CD46059.0	1.36173	4.70211	34.2	4.97289e-09	5.24598e-07	CD51725.1	-0.637613	5.35236	14.3185	0.000154344	0.016282	CD52838.0	-1.9416	5.86813	26.7203	2.35e-07	2.49e-05	CD53029.3975	-2.7291	1.0032	12.8501	0.000337459	0.0355909	CD36411.0	-8.54796	0.956539	128.977	6.86232e-30	7.23916e-28	CD30137.0	5.05201	0.420818	131.626	1.8068e-30	1.90602e-28
CD25359.0	5.5346	-0.564328	33.9755	5.5811e-09	5.80816e-07	CD31691.0	5.15486	-0.248573	14.2807	0.000157469	0.0165416	CD20861.0	-1.94958	3.3448	26.7097	2.36e-07	2.49e-05	CD45938.1	-3.08636	-0.0144605	12.8426	0.000338811	0.0355909	CD49984.6	2.93503	2.59796	128.731	7.76683e-30	8.15877e-28	CD53029.4840	-3.42561	3.27362	130.881	2.62933e-30	2.76201e-28
CD9748.1	2.63208	3.40714	33.9692	5.59913e-09	5.80816e-07	CD43463.1	4.26875	0.549312	14.2127	0.000163268	0.0170099	CD53029.4997	-0.819189	5.97345	26.6632	2.42e-07	2.53e-05	CD53029.3300	-0.890406	4.81524	12.8287	0.000341351	0.035707	CD47257.0	4.9974	1.40368	128.548	8.51514e-30	8.90727e-28	CD1181.0	9.18857	-0.193575	129.988	4.12311e-30	4.31298e-28
CD55046.0	1.90342	5.43622	33.9725	5.58951e-09	5.80816e-07	CD41978.0	2.0206	0.42545	14.2088	0.000163602	0.0170099	CD50273.0	-1.50735	1.46153	26.5986	2.5e-07	2.61e-05	CD35686.0	-0.930434	2.64252	12.8001	0.000346599	0.0359998	CD35350.9	5.54077	0.639116	127.888	1.18753e-29	1.23702e-27	CD9741.1	8.7409	1.0705	129.976	4.14716e-30	4.31999e-28
CD46031.0	-1.08152	4.2153	33.9853	5.55306e-09	5.80816e-07	CD37524.0	0.69737	4.81439	14.2045	0.000163977	0.0170099	CD46199.0	-1.65989	0.23731	26.538	2.58e-07	2.68e-05	CD53029.2025	-1.59564	4.20106	12.7977	0.000347042	0.0359998	CD4594.12	-3.92728	1.89843	127.411	1.51042e-29	1.56681e-27	CD44703.4	9.44835	0.0270541	129.834	4.45514e-30	4.62146e-28
CD53029.5101	3.42187	7.7673	33.9504	5.6535e-09	5.83752e-07	CD46488.0	0.629171	5.03311	14.0737	0.000175783	0.0181589	CD53029.4831	-0.96626	5.61389	26.5019	2.63e-07	2.72e-05	CD55757.2	-0.575671	6.55912	12.7589	0.000354313	0.0365558	CD9741.1	8.67302	1.0705	127.142	1.72967e-29	1.7868e-27	CD53029.346	9.83018	0.374561	129.519	5.22272e-30	5.39522e-28
CD41163.0	-1.65635	4.65298	33.9432	5.67432e-09	5.83752e-07	CD34174.0	3.38432	0.324234	14.0447	0.000178513	0.0183647	CD54241.0	-3.69423	1.34661	26.4822	2.66e-07	2.74e-05	CD42943.0	-0.604606	6.76844	12.7436	0.000357224	0.0365558	CD48672.0	2.27402	5.44494	126.843	2.01078e-29	2.06861e-27	CD50540.0	3.36977	3.60297	129.329	5.74482e-30	5.91004e-28
CD53029.1588	7.20392	5.65969	33.7787	6.17507e-09	6.3006e-07	CD29553.7	1.07543	2.34197	14.0065	0.00018218	0.0186648	CD42588.0	-1.5693	3.31045	26.4558	2.7e-07	2.76e-05	CD47086.0	-1.2607	2.50345	12.7522	0.000355592	0.0365558	CD55175.0	4.38711	0.85055	126.395	2.51961e-29	2.58141e-27	CD25469.0	6.04788	-0.132165	129.088	6.48629e-30	6.64538e-28
CD47611.22	0.920781	7.44117	33.7798	6.17162e-09	6.3006e-07	CD49982.0	2.11407	0.217199	13.9815	0.000184621	0.0188374	CD34357.0	-0.847318	5.83425	26.4433	2.71e-07	2.77e-05	CD37190.0	-1.57674	-0.105996	12.7381	0.000358275	0.0365558	CD53029.346	9.83018	0.374561	126.35	2.57711e-29	2.6295e-27	CD33417.10	-1.81267	5.28508	129.066	6.56161e-30	6.69499e-28
CD53029.5077	3.16427	5.94885	33.7549	6.2511e-09	6.35213e-07	CD54335.0	1.09463	3.05919	13.9737	0.000185383	0.0188379	CD53029.1653	-2.44189	2.87588	26.3588	2.84e-07	2.88e-05	CD49882.0	-0.940966	4.75202	12.7231	0.00036117	0.0367007	CD36243.4	-8.30451	0.790842	126.318	2.61911e-29	2.66144e-27	CD1007.0	8.86126	-0.472769	128.72	7.80906e-30	7.93528e-28
CD51726.0	2.26685	2.16345	33.613	6.72426e-09	6.80517e-07	CD30884.1	1.65936	-0.243582	13.945	0.00018824	0.0190505	CD43365.3	-1.92228	3.81998	26.3401	2.86e-07	2.9e-05	CD53029.4445	-0.876655	7.0569	12.7034	0.000364995	0.0367892	CD44703.4	9.44835	0.0270541	126.261	2.69624e-29	2.72868e-27	CD53029.4308	-5.04029	1.51581	128.479	8.8157e-30	8.92178e-28
CD31110.0	-2.02044	2.56247	33.5388	6.98558e-09	7.04102e-07	CD55838.1	1.04567	4.66205	13.9278	0.000189966	0.0190949	CD53029.4936	-2.07037	0.25267	26.3081	2.91e-07	2.93e-05	CD37832.1	-3.0197	2.72762	12.7107	0.000363563	0.0367892	CD1181.0	9.18857	-0.193575	126.096	2.92953e-29	2.94087e-27	CD52755.1	-2.02515	6.53656	128.407	9.14351e-30	9.21606e-28
CD53063.0	1.49396	4.75397	33.5025	7.11727e-09	7.14482e-07	CD53658.0	0.652046	7.61066	13.9254	0.000190212	0.0190949	CD53029.3450	-1.02534	6.56683	26.2229	3.04e-07	3.05e-05	CD38505.1	1.18841	1.10738	12.6834	0.000368924	0.0370352	CD47702.2	-2.46982	3.05332	126.099	2.92458e-29	2.94087e-27	CD53029.4851	-2.94632	4.37039	127.658	1.3337e-29	1.33886e-27
CD20395.5	-1.61022	5.98872	33.4939	7.14877e-09	7.14762e-07	CD17586.8	0.7052	6.31561	13.843	0.000198737	0.0198705	CD48617.0	-2.49719	2.94366	26.1792	3.11e-07	3.11e-05	CD44026.0	1.33398	0.248751	12.6372	0.000378153	0.0373592	CD50308.1	-3.95936	1.36207	125.216	4.56466e-29	4.56393e-27	CD47652.0	-5.60883	0.794434	127.561	1.40045e-29	1.40023e-27
CD55140.0	2.43794	1.38822	33.4505	7.30992e-09	7.27951e-07	CD50784.1	1.51097	0.68498	13.7909	0.000204327	0.0199538	CD53029.2543	-2.3791	0.429118	26.1382	3.18e-07	3.17e-05	CD53029.5053	-0.693236	4.27939	12.657	0.000374152	0.0373592	CD25469.0	5.9719	-0.132165	124.64	6.10046e-29	6.07508e-27	CD887.0	9.13324	-0.240339	124.566	6.33379e-29	6.30745e-27
CD53029.809	-1.55378	6.19551	33.4103	7.46269e-09	7.40204e-07	CD44078.0	1.19913	2.6767	13.7973	0.000203632	0.0199538	CD50068.1	-1.094	6.92185	26.1166	3.21e-07	3.19e-05	CD31651.0	-1.32011	1.71746	12.6513	0.000375295	0.0373592	CD48013.2	5.81486	0.0882233	124.498	6.55446e-29	6.50119e-27	CD694.5	6.81776	0.0609569	124.233	7.49272e-29	7.43182e-27
CD53029.2233	-1.63019	3.53885	33.342	7.72954e-09	7.6363e-07	CD50457.0	0.90268	3.62323	13.7904	0.000204378	0.0199538	CD33734.1	-0.914411	4.83775	26.0696	3.29e-07	3.25e-05	CD50653.1	-1.52309	1.57656	12.6445	0.00037668	0.0373592	CD1007.0	8.86126	-0.472769	124.44	6.74767e-29	6.66627e-27	CD53029.2056	-8.31024	0.719698	123.346	1.17141e-28	1.15728e-26
CD44227.0	0.952814	7.59138	33.3298	7.77804e-09	7.65384e-07	CD35145.1	0.82883	4.20821	13.8078	0.000202499	0.0199538	CD53029.4281	-1.01591	7.66258	26.0532	3.32e-07	3.27e-05	CD44662.0	0.937675	4.51281	12.6105	0.000383594	0.037619	CD37565.2	-2.14976	3.74582	124.361	7.02349e-29	6.91133e-27	CD53507.1	-7.894	1.28076	122.883	1.47883e-28	1.45521e-26
CD38690.0	3.1158	0.067149	33.2043	8.29651e-09	8.13189e-07	CD44529.0	0.822788	4.48376	13.7936	0.000204034	0.0199538	CD53029.4077	-2.40791	2.63179	26.0082	3.4e-07	3.33e-05	CD38235.0	-0.571825	7.58396	12.6094	0.000383806	0.037619	CD47565.0	-5.6454	2.44713	124.104	7.99406e-29	7.83544e-27	CD53029.2692	-2.57373	3.36994	122.226	2.05974e-28	2.01887e-26
CD41236.0	-3.09158	3.11768	33.1582	8.49574e-09	8.29451e-07	CD35931.0	0.701493	3.40027	13.8041	0.000202896	0.0199538	CD28150.0	2.38961	0.0919517	25.9616	3.48e-07	3.39e-05	CD33799.0	1.51801	-0.503325	12.5662	0.000392786	0.0381984	CD55817.0	2.35431	4.77954	123.485	1.09193e-28	1.06607e-26	CD29752.0	-6.88336	1.47714	121.93	2.39084e-28	2.33421e-26
CD40958.2	1.38476	3.60889	33.0934	8.78368e-09	8.52201e-07	CD38067.1	0.920693	3.68737	13.7609	0.000207614	0.0200402	CD53029.4853	-1.01138	5.24026	25.9678	3.47e-07	3.39e-05	CD32430.2	-1.05942	2.08543	12.572	0.000391564	0.0381984	CD30137.0	4.8212	0.420818	123.475	1.09784e-28	1.06765e-26	CD1021.0	8.77068	-0.547872	121.37	3.17161e-28	3.08439e-26
CD41614.0	1.37843	5.07422	33.0904	8.79722e-09	8.52201e-07	CD35415.5	0.739258	7.9037	13.7603	0.000207679	0.0200402	CD36009.0	-2.14765	0.858446	25.8895	3.62e-07	3.5e-05	CD29542.0	1.73615	0.119308	12.5432	0.000397661	0.038522	CD53029.2180	5.19118	0.0882593	123.143	1.29738e-28	1.2568e-26	CD48270.2	-2.93827	2.36332	121.259	3.35324e-28	3.24834e-26
CD52970.0	1.09847	7.19038	33.0385	9.03531e-09	8.71873e-07	CD41649.1	0.712499	3.85468	13.7694	0.000206672	0.0200402	CD39325.1	-2.06383	2.54606	25.7704	3.85e-07	3.71e-05	CD31692.5	1.49508	-0.193474	12.4997	0.000407013	0.0391567	CD53029.2692	-2.57627	3.36994	121.973	2.34048e-28	2.25847e-26	CD1026.0	9.72269	0.274862	120.95	3.91805e-28	3.78077e-26
CD17586.34	1.25479	4.85278	33.0183	9.12932e-09	8.77543e-07	CD11982.1	1.65731	1.45279	13.7437	0.000209518	0.0201397	CD30488.0	-1.59515	2.37229	25.7511	3.88e-07	3.73e-05	CD44453.0	-0.771586	3.30073	12.4981	0.000407358	0.0391567	CD47652.0	-5.53946	0.794434	121.667	2.73061e-28	2.62476e-26	CD16259.1	3.85425	0.973227	120.786	4.2569e-28	4.09188e-26
CD44308.2	1.19667	5.02794	32.935	9.52897e-09	9.12436e-07	CD9787.2	1.13728	2.86641	13.7	0.000214457	0.0205351	CD40875.0	-1.16038	3.28783	25.5658	4.28e-07	4.09e-05	CD43745.0	0.781786	3.11184	12.4755	0.000412318	0.0393861	CD12876.8	2.49667	3.21647	121.231	3.40115e-28	3.25674e-26	CD53847.3	-2.2023	3.91987	120.626	4.61397e-28	4.41806e-26
CD37240.0	2.03998	2.32992	32.8889	9.75772e-09	9.3076e-07	CD30683.1	3.22291	-0.471566	13.6476	0.000220522	0.020808	CD44483.0	-1.12772	3.7788	25.5564	4.3e-07	4.1e-05	CD34976.2	-0.914006	3.76436	12.4729	0.000412908	0.0393861	CD53029.4884	-2.20151	6.52914	120.889	4.04097e-28	3.85456e-26	CD44382.0	-9.51135	1.19553	120.343	5.32102e-28	5.07556e-26
CD55757.3	0.959456	6.2669	32.7606	1.04236e-08	9.90482e-07	CD55505.0	1.30641	0.872828	13.6576	0.000219351	0.020808	CD53029.4678	-1.57412	1.93305	25.5101	4.4e-07	4.18e-05	CD53029.1529	-1.45626	4.27517	12.4285	0.000422833	0.0401788	CD887.0	9.13324	-0.240339	120.844	4.13396e-28	3.92821e-26	CD1084.1	9.79072	0.357198	120.291	5.46369e-28	5.19175e-26
CD53371.0	-1.75563	2.70774	32.7385	1.05428e-08	9.98e-07	CD38411.1	1.17289	2.65708	13.6465	0.000220651	0.020808	CD46332.0	-3.8237	0.172938	25.4342	4.58e-07	4.33e-05	CD49869.0	-1.4908	0.604164	12.3876	0.000432193	0.0409121	CD52755.1	-1.96036	6.53656	120.689	4.46924e-28	4.23066e-26	CD784.1	9.1389	-0.239171	120.22	5.66328e-28	5.36095e-26
CD47335.0	-2.14419	1.81492	32.6374	1.11055e-08	1.04728e-06	CD38651.0	1.03915	3.64293	13.6542	0.000219754	0.020808	CD37165.0	-1.48462	5.63424	25.2964	4.92e-07	4.62e-05	CD42092.0	-1.56294	1.98572	12.3753	0.00043505	0.0410265	CD20766.0	6.98533	-0.384917	120.656	4.54571e-28	4.28674e-26	CD53029.3884	1.76897	7.6109	119.882	6.71246e-28	6.33006e-26
CD53029.2353	1.83215	2.10225	32.5277	1.17505e-08	1.10393e-06	CD51872.1	1.18891	2.75291	13.6362	0.000221867	0.0208263	CD43648.1	-2.25703	3.20166	25.2978	4.91e-07	4.62e-05	CD49283.0	1.56747	-0.289084	12.3585	0.000438981	0.0410279	CD42873.4	-8.59797	0.644166	119.885	6.70521e-28	6.29936e-26	CD37565.2	-2.10586	3.74582	119.696	7.37195e-28	6.92574e-26
CD51279.3	-1.7948	5.18097	32.5158	1.18229e-08	1.10656e-06	CD30521.4	0.920631	4.89328	13.6307	0.000222518	0.0208263	CD53029.4857	-0.966935	6.2147	25.2701	4.98e-07	4.65e-05	CD54335.0	-0.933933	3.05919	12.3508	0.000440804	0.0410279	CD54751.4	-5.2588	2.87661	119.707	7.3338e-28	6.86399e-26	CD810.0	8.9239	-0.427886	119.357	8.75018e-28	8.18964e-26
CD16129.2	4.80429	5.65545	32.4162	1.24447e-08	1.16039e-06	CD33070.1	0.6767	5.41815	13.6038	0.000225732	0.021048	CD53029.4819	-1.00905	6.03175	25.2674	4.99e-07	4.65e-05	CD41218.1	-1.00332	3.7194	12.3472	0.000441656	0.0410279	CD45387.0	3.07717	4.2977	119.585	7.79836e-28	7.27146e-26	CD1071.0	8.96033	-0.385755	119.192	9.50904e-28	8.86656e-26
CD43810.0	-1.3059	3.63146	32.3989	1.25558e-08	1.16637e-06	CD51968.0	2.0048	0.0240004	13.5197	0.000236067	0.0218006	CD53029.1484	-1.19771	5.70307	25.2494	5.04e-07	4.68e-05	CD42043.3	-1.4521	0.681012	12.3609	0.000438416	0.0410279	CD53051.1	-2.23664	5.33147	119.114	9.88764e-28	9.18517e-26	CD48048.1	-1.94877	4.31116	119.133	9.79383e-28	9.09803e-26
CD50002.0	1.62477	2.96831	32.3158	1.31043e-08	1.21281e-06	CD51876.0	1.4234	1.92292	13.5169	0.00023643	0.0218006	CD49323.0	-3.64558	0.934503	25.1751	5.24e-07	4.85e-05	CD35768.0	1.63946	0.409329	12.3136	0.00044968	0.0411343	CD16259.1	3.85427	0.973227	118.529	1.32787e-27	1.22895e-25	CD20766.0	6.264	-0.384917	118.626	1.26467e-27	1.17046e-25
CD41393.1	2.56556	0.732976	32.2612	1.34775e-08	1.24273e-06	CD53029.1658	-0.671185	5.82932	13.5199	0.000236041	0.0218006	CD52449.0	-1.01145	5.75168	25.1485	5.31e-07	4.88e-05	CD53060.0	-1.13616	3.4566	12.3251	0.000446918	0.0411343	CD38785.1	3.79974	1.49138	118.312	1.48143e-27	1.36599e-25	CD33479.1	4.91317	0.0263785	117.634	2.08508e-27	1.9226e-25
CD53029.1212	-0.975753	5.68452	32.2462	1.35822e-08	1.24776e-06	CD30642.1	1.6998	-0.0585706	13.4932	0.000239436	0.0219963	CD43066.0	-2.20166	0.261426	25.1518	5.3e-07	4.88e-05	CD53029.2042	-1.28085	1.21637	12.3129	0.000449842	0.0411343	CD53847.3	-2.18175	3.91987	118.053	1.68826e-27	1.55096e-25	CD29887.4	8.56448	-0.713145	117.525	2.2032e-27	2.02402e-25
CD51279.1	-1.86935	4.59776	32.1807	1.40476e-08	1.28577e-06	CD28745.0	1.37379	1.20002	13.4692	0.000242514	0.0221159	CD50783.0	-1.00778	4.2288	24.9992	5.74e-07	5.25e-05	CD2330.1	-1.52312	1.59287	12.3059	0.000451535	0.0411343	CD1026.0	9.72269	0.274862	117.984	1.74786e-27	1.5998e-25	CD6519.0	8.7534	-0.561144	117.396	2.35169e-27	2.15249e-25
CD53029.3532	1.55841	6.16871	32.0936	1.46922e-08	1.33984e-06	CD45563.0	-0.567949	6.35393	13.4746	0.000241819	0.0221159	CD53029.3842	-0.996703	3.44553	24.9484	5.89e-07	5.37e-05	CD53029.968	-1.55284	3.00997	12.301	0.000452716	0.0411343	CD1021.0	8.77068	-0.547872	117.326	2.43526e-27	2.22081e-25	CD55818.1	-2.19194	4.0205	117.371	2.38084e-27	2.17118e-25
CD17586.10	1.46551	3.19924	32.0845	1.47611e-08	1.34122e-06	CD39484.0	1.7261	1.35667	13.431	0.000247506	0.0224887	CD53029.3448	-0.985843	3.54357	24.7906	6.39e-07	5.79e-05	CD53522.0	-3.10563	3.79343	12.3299	0.000445762	0.0411343	CD784.1	9.1389	-0.239171	116.693	3.35096e-27	3.04473e-25	CD42873.4	-8.5241	0.644166	116.903	3.01492e-27	2.7394e-25
CD47611.17	9.30342	1.09216	32.0735	1.48452e-08	1.34395e-06	CD32011.0	1.629	0.815214	13.4079	0.000250565	0.0225962	CD53029.4889	-1.11093	5.11144	24.7968	6.37e-07	5.79e-05	CD53029.1954	-1.15322	2.3434	12.2509	0.000465026	0.0419405	CD53029.4304	-2.05824	4.89604	116.396	3.89203e-27	3.52349e-25	CD15397.0	10.2581	0.752664	116.889	3.03553e-27	2.74809e-25
CD55692.0	2.86139	2.409	31.938	1.59173e-08	1.43579e-06	CD40295.0	0.737561	5.81227	13.4016	0.000251412	0.0225962	CD53029.4856	-0.943079	6.7842	24.7603	6.49e-07	5.83e-05	CD46922.0	-1.30704	0.0231519	12.2572	0.000463457	0.0419405	CD52436.1	-3.29715	2.72906	116.164	4.37486e-27	3.94625e-25	CD53029.2860	6.70744	2.28574	116.784	3.20046e-27	2.87648e-25
CD38675.1	3.66055	5.0413	31.885	1.63573e-08	1.47015e-06	CD45008.4	-0.697313	5.22021	13.4059	0.000250837	0.0225962	CD53029.3470	-1.65987	1.87613	24.7645	6.48e-07	5.83e-05	CD38675.0	-2.12671	3.37521	12.2445	0.000466641	0.0419405	CD810.0	8.9239	-0.427886	115.61	5.78532e-27	5.19968e-25	CD54751.4	-5.18941	2.87661	116.785	3.19954e-27	2.87648e-25
CD42985.1	-1.65097	1.1892	31.8692	1.64908e-08	1.47682e-06	CD47358.7	1.756	0.656461	13.3567	0.000257503	0.0230604	CD36615.0	-1.49901	3.1732	24.74	6.56e-07	5.88e-05	CD53029.4558	-1.1945	7.83426	12.2217	0.000472369	0.0423026	CD52677.0	-8.44499	0.77355	115.524	6.04168e-27	5.41056e-25	CD48567.1	1.94175	6.53258	116.582	3.54395e-27	3.17375e-25
CD53768.0	1.36865	3.90745	31.8289	1.68366e-08	1.50238e-06	CD39008.0	5.18985	1.02762	13.2962	0.00026594	0.0234013	CD50039.1	-1.40834	4.00895	24.7198	6.63e-07	5.92e-05	CD52787.0	-0.842151	3.38823	12.2052	0.000476568	0.0423737	CD1071.0	8.96033	-0.385755	115.499	6.1187e-27	5.4599e-25	CD53029.4304	-2.05565	4.89604	116.344	3.99659e-27	3.56628e-25
CD34134.0	-2.73005	-0.658016	31.7939	1.71427e-08	1.52423e-06	CD34362.0	2.07042	0.871688	13.2903	0.000266777	0.0234013	CD53722.0	-5.3817	-0.033165	24.6831	6.76e-07	6.01e-05	CD41867.0	-0.903741	4.1237	12.2091	0.000475568	0.0423737	CD47283.5	4.93818	-0.153201	114.403	1.06334e-26	9.45465e-25	CD31610.0	8.83992	3.07332	115.429	6.33936e-27	5.6366e-25
CD37073.0	1.42437	5.10029	31.759	1.74541e-08	1.54091e-06	CD16147.1	1.81472	4.06976	13.2896	0.000266881	0.0234013	CD38255.0	-3.61112	1.04691	24.6531	6.86e-07	6.08e-05	CD46098.0	-0.814758	4.12968	12.1904	0.000480351	0.0424652	CD53567.0	-3.61954	1.87513	114.028	1.28513e-26	1.1386e-24	CD47283.5	4.81127	-0.153201	115.329	6.66753e-27	5.90729e-25
CD43569.0	-2.46861	5.55613	31.7644	1.7405e-08	1.54091e-06	CD38553.0	1.35356	2.33017	13.276	0.00026883	0.0234013	CD40214.0	-1.48079	3.26219	24.5762	7.14e-07	6.31e-05	CD53029.3470	-1.16163	1.87613	12.1879	0.000481008	0.0424652	CD43343.0	4.22155	1.60183	113.548	1.63652e-26	1.44478e-24	CD48672.0	2.1532	5.44494	115.115	7.42543e-27	6.55544e-25
CD53029.3450	-1.12965	6.56683	31.6978	1.80124e-08	1.58458e-06	CD35507.0	1.16569	2.85583	13.3006	0.000265318	0.0234013	CD41520.0	-2.72155	4.84252	24.564	7.19e-07	6.32e-05	CD52763.2	-1.28558	1.10118	12.1501	0.000490851	0.043181	CD6519.0	8.7534	-0.561144	113.525	1.65578e-26	1.45662e-24	CD46421.1	5.67207	6.71129	115.021	7.78509e-27	6.84868e-25
CD54794.0	3.21635	-0.605808	31.649	1.84711e-08	1.61921e-06	CD39019.0	1.07003	2.55613	13.2814	0.000268048	0.0234013	CD53029.3901	-2.06845	0.585897	24.5077	7.4e-07	6.49e-05	CD16147.1	-1.68781	4.06976	12.1391	0.000493761	0.043284	CD53029.3593	-7.85109	2.7497	113.228	1.92363e-26	1.68629e-24	CD51603.1	2.71389	3.87673	114.696	9.1716e-27	8.04001e-25
CD53029.5184	5.7415	7.93459	31.6209	1.87398e-08	1.637e-06	CD40958.2	0.880917	3.60889	13.3176	0.000262932	0.0234013	CD41415.1	-1.26269	4.32667	24.4794	7.51e-07	6.56e-05	CD40086.0	1.60727	-0.48745	12.1321	0.000495605	0.0432932	CD53029.1440	-2.31967	5.71003	112.063	3.46137e-26	3.02366e-24	CD53029.2415	1.7513	7.62353	114.474	1.02605e-26	8.96299e-25
CD30350.0	2.1813	3.2109	31.6125	1.88218e-08	1.63842e-06	CD49872.0	-0.587889	5.09743	13.2827	0.000267862	0.0234013	CD38751.0	-1.98402	2.76034	24.4011	7.82e-07	6.81e-05	CD47468.0	2.23489	-1.05634	12.1193	0.00049903	0.0434092	CD54514.0	2.4085	4.55838	112.005	3.56491e-26	3.10322e-24	CD56044.3	-6.78276	1.30633	114.454	1.03655e-26	9.02308e-25
CD50457.0	1.3482	3.62323	31.549	1.94474e-08	1.6863e-06	CD53727.0	1.23895	1.17107	13.2591	0.000271256	0.0235303	CD43441.0	-2.11745	2.59426	24.358	8e-07	6.92e-05	CD35883.0	1.93433	-0.601442	12.1141	0.000500419	0.0434092	CD1267.0	10.3818	0.863948	111.738	4.07734e-26	3.53692e-24	CD52436.1	-3.26378	2.72906	114.134	1.21784e-26	1.05642e-24
CD53291.0	-1.76461	2.87392	31.543	1.95073e-08	1.6863e-06	CD49882.0	0.975159	4.75202	13.2042	0.000279321	0.024137	CD53460.0	-2.52214	1.09691	24.358	8e-07	6.92e-05	CD52970.0	-0.65852	7.19038	12.0853	0.000508217	0.043811	CD50208.1	-1.78743	4.35273	111.456	4.70234e-26	4.06491e-24	CD1267.0	10.3818	0.863948	114.017	1.29183e-26	1.11672e-24
CD38675.0	3.67623	3.37521	31.4664	2.02917e-08	1.74779e-06	CD54602.2	0.804655	5.0695	13.1984	0.00028019	0.024137	CD52536.10	-1.05478	3.03761	24.3097	8.2e-07	7.07e-05	CD29898.0	-1.19064	0.289584	12.084	0.000508571	0.043811	CD34597.1	5.82505	0.774397	111.015	5.87201e-26	5.05846e-24	CD38539.0	-8.07077	0.457624	113.743	1.48364e-26	1.27809e-24
CD50620.1	1.55163	2.86386	31.46	2.0359e-08	1.74779e-06	CD51226.0	0.718555	5.24148	13.181	0.000282809	0.0241952	CD53029.4872	-0.912223	6.01819	24.2382	8.51e-07	7.31e-05	CD42628.0	1.08545	1.65761	12.0256	0.000524753	0.0448943	CD53029.4185	-2.21699	4.82645	110.27	8.55303e-26	7.34263e-24	CD53029.4921	-2.6912	3.80585	113.563	1.62478e-26	1.39485e-24
CD25359.2	1.56953	3.62775	31.3936	2.10677e-08	1.80241e-06	CD48716.0	-1.18231	2.05401	13.1873	0.00028185	0.0241952	CD53029.745	-0.757826	6.50576	24.2048	8.66e-07	7.41e-05	CD49300.1	-0.586353	5.4585	12.0307	0.000523303	0.0448943	CD42588.2	-4.09472	2.2814	110.198	8.86587e-26	7.58504e-24	CD50836.0	5.89533	0.905359	113.196	1.95419e-26	1.67187e-24
CD43341.2	2.16156	2.73036	31.3185	2.18986e-08	1.86708e-06	CD47096.2	0.61888	5.91666	13.1453	0.000288246	0.0245759	CD42588.1	-1.47947	3.84328	24.1855	8.75e-07	7.46e-05	CD54724.0	-0.801573	3.76859	12.0153	0.000527643	0.044987	CD45247.0	-2.35667	4.42388	109.771	1.09994e-25	9.37813e-24	CD45197.0	-3.16766	3.09127	113.187	1.96339e-26	1.67399e-24
CD53029.5096	2.92904	4.68296	31.2912	2.22086e-08	1.88705e-06	CD34575.0	1.44263	0.952416	13.1382	0.000289341	0.0245851	CD28046.0	-0.929843	3.52185	24.0371	9.45e-07	8.03e-05	CD53029.1504	-0.77774	2.81357	11.9718	0.000540107	0.0458925	CD53881.1	-4.97674	0.801626	109.707	1.13628e-25	9.65488e-24	CD35350.5	4.74624	2.36674	112.756	2.44004e-26	2.07328e-24
CD51755.0	0.996708	5.06844	31.0418	2.52531e-08	2.13844e-06	CD32405.0	1.94577	2.01629	13.0319	0.000306231	0.0259317	CD53029.290	-0.789375	6.67768	24.0221	9.52e-07	8.04e-05	CD44142.2	-0.908051	5.86528	11.9605	0.000543405	0.0460157	CD38539.0	-8.0101	0.457624	109.29	1.4017e-25	1.18697e-23	CD53029.4888	-3.63089	2.70144	112.423	2.88726e-26	2.44494e-24
CD44539.2	1.2431	6.46405	31.0333	2.53645e-08	2.14059e-06	CD47358.1	1.8302	1.13225	13.0138	0.000309209	0.0260951	CD40419.1	-1.86309	3.81362	24.0247	9.51e-07	8.04e-05	CD20248.0	4.77684	-1.17571	11.952	0.00054589	0.0460374	CD53029.617	-1.87534	5.18696	109.161	1.49619e-25	1.26268e-23	CD34597.1	5.73464	0.774397	111.606	4.35948e-26	3.6791e-24
CD45262.0	3.43374	0.365179	30.868	2.76192e-08	2.323e-06	CD39503.0	1.28902	1.26936	12.9726	0.000316079	0.0265848	CD53029.3596	-1.62577	3.9583	24.0027	9.62e-07	8.09e-05	CD49932.1	1.79291	-0.334988	11.9407	0.000549209	0.0460374	CD49991.2	-3.17759	1.99156	108.917	1.69216e-25	1.42324e-23	CD53029.1907	-3.08249	2.23629	110.819	6.48434e-26	5.45385e-24
CD34619.0	1.81418	3.46817	30.7774	2.89387e-08	2.42579e-06	CD34976.2	0.970979	3.76436	12.9025	0.000328144	0.0275066	CD29838.0	-2.50192	1.42154	23.9455	9.91e-07	8.31e-05	CD37354.0	-2.15805	4.20457	11.9429	0.000548558	0.0460374	CD53029.1907	-3.06154	2.23629	108.709	1.87923e-25	1.57527e-23	CD42873.5	-8.01073	0.248553	110.691	6.91477e-26	5.7963e-24
CD51552.0	1.03054	5.80789	30.7673	2.909e-08	2.43029e-06	CD53029.2009	0.673705	4.12648	12.892	0.000329988	0.0275684	CD50983.1	-1.3635	4.51615	23.9103	1.01e-06	8.43e-05	CD52536.3	-0.956124	4.12514	11.9217	0.000554846	0.0463539	CD53029.4750	-1.88552	4.40126	107.975	2.72186e-25	2.27394e-23	CD1201.1	9.43599	0.0191039	110.031	9.64872e-26	8.06089e-24
CD55065.0	1.40661	8.1776	30.7533	2.93009e-08	2.43971e-06	CD29912.1	0.994389	2.79334	12.8368	0.000339867	0.0282045	CD46111.0	-1.52486	6.79394	23.8973	1.02e-06	8.43e-05	CD53029.1950	-0.778127	2.78557	11.8896	0.000564496	0.0470024	CD53029.4885	-3.7375	1.94582	107.733	3.07486e-25	2.56025e-23	CD36411.0	-8.1866	0.956539	110.017	9.71641e-26	8.09029e-24
CD53029.2693	1.30244	5.38631	30.6415	3.10383e-08	2.57576e-06	CD52490.2	0.787336	5.19152	12.842	0.000338918	0.0282045	CD28254.0	-2.76576	0.783001	23.9037	1.01e-06	8.43e-05	CD53029.4235	-1.2889	1.74165	11.8671	0.000571332	0.047413	CD50023.0	4.09056	0.794811	107.465	3.52115e-25	2.92209e-23	CD983.0	8.78489	-0.533287	109.855	1.05407e-25	8.7474e-24
CD29061.2	1.75871	2.7691	30.5767	3.20928e-08	2.65443e-06	CD49960.0	1.16726	2.84409	12.8172	0.000343446	0.0284067	CD29998.0	-3.41548	0.396754	23.8646	1.03e-06	8.55e-05	CD53029.127	0.497045	5.67582	11.8523	0.000575902	0.047483	CD41946.0	3.21988	1.85816	107.41	3.61943e-25	2.99367e-23	CD11407.0	8.84312	-0.484358	109.276	1.41212e-25	1.16798e-23
CD52892.0	1.59877	5.2057	30.5445	3.263e-08	2.68992e-06	CD42734.0	2.93968	0.561321	12.809	0.00034496	0.0284375	CD53029.4796	-1.00982	5.22805	23.8527	1.04e-06	8.57e-05	CD51057.0	-1.21241	0.918441	11.852	0.00057599	0.047483	CD1201.1	9.43599	0.0191039	107.207	4.00929e-25	3.30514e-23	CD51746.1	-1.69587	4.82762	109.134	1.51663e-25	1.25027e-23
CD45008.3	-1.33717	3.58039	30.5027	3.33403e-08	2.7394e-06	CD40690.1	-0.609093	8.11574	12.7988	0.000346838	0.028498	CD37773.1	-2.01528	5.83704	23.8365	1.05e-06	8.62e-05	CD47168.2	-0.730542	7.54092	11.8204	0.000585861	0.0481373	CD51746.1	-1.68256	4.82762	107.173	4.07926e-25	3.35173e-23	CD48583.3	5.41628	-0.0155577	108.658	1.92873e-25	1.58474e-23
CD51750.0	2.38487	1.18631	30.4922	3.35204e-08	2.74515e-06	CD47800.0	1.45563	3.47853	12.7666	0.000352861	0.0288975	CD34134.0	-2.27345	-0.658016	23.8176	1.06e-06	8.67e-05	CD28922.0	-1.25138	0.093287	11.8128	0.000588236	0.0481734	CD43285.0	-1.6062	6.92905	107	4.45118e-25	3.64529e-23	CD36693.0	-1.79763	3.9815	108.586	1.99976e-25	1.6377e-23
CD47664.0	-1.49747	2.91667	30.458	3.41165e-08	2.7848e-06	CD31645.0	0.962288	2.3618	12.7596	0.000354187	0.0289109	CD53029.4849	-0.896133	6.5454	23.7376	1.1e-06	8.9e-05	CD53029.4326	-0.662254	5.62173	11.7892	0.000595764	0.0486093	CD36693.0	-1.78834	3.9815	106.968	4.52338e-25	3.69226e-23	CD45387.0	2.90003	4.2977	108.399	2.19817e-25	1.79428e-23
CD21708.1	2.08597	1.61363	30.4502	3.42542e-08	2.7869e-06	CD35295.1	1.09482	3.44903	12.7397	0.000357979	0.029125	CD53029.4834	-0.911211	6.7387	23.7501	1.1e-06	8.9e-05	CD54811.0	-0.965029	2.11817	11.7839	0.000597463	0.0486093	CD983.0	8.78489	-0.533287	106.385	6.07008e-25	4.93858e-23	CD37601.0	2.39389	2.14495	108.215	2.41112e-25	1.96167e-23
CD35994.0	1.4616	3.76583	30.3667	3.57611e-08	2.90003e-06	CD48195.0	1.63128	0.268556	12.7132	0.000363077	0.0294435	CD53029.4882	-0.91122	6.61834	23.7581	1.09e-06	8.9e-05	CD52101.1	0.816711	3.19566	11.7283	0.000615564	0.0498579	CD15397.0	8.31922	0.752664	106.351	6.17508e-25	5.00764e-23	CD53029.4856	-2.04309	6.7842	108.072	2.59175e-25	2.10177e-23
CD41153.0	1.77883	4.10524	30.3481	3.6106e-08	2.91849e-06	CD44707.1	0.841186	6.07562	12.684	0.0003688	0.0298106	CD41463.1	-0.930214	4.71166	23.7463	1.1e-06	8.9e-05	CD51812.0	-1.77886	1.17529	11.7245	0.000616816	0.0498579	CD6052.1	8.48848	-0.774685	105.632	8.87707e-25	7.17544e-23	CD53029.3609	8.68227	-0.617963	108.042	2.63201e-25	2.12748e-23
CD42861.0	-2.1044	0.878679	30.3235	3.6566e-08	2.94611e-06	CD48506.1	1.49481	1.29365	12.6333	0.000378932	0.0304319	CD42998.0	-2.08632	3.13958	23.7407	1.1e-06	8.9e-05	CD36769.2	-0.702107	6.14207	11.707	0.000622646	0.0501663	CD31217.0	-8.13826	0.317797	105.13	1.14392e-24	9.21655e-23	CD53881.1	-4.9332	0.801626	107.805	2.96529e-25	2.38912e-23
CD32397.0	-1.97699	2.09	30.2207	3.85563e-08	3.09645e-06	CD52388.1	1.42803	2.94312	12.6348	0.00037863	0.0304319	CD54911.0	-0.846018	7.94341	23.7043	1.12e-06	9.02e-05	CD28673.6	-0.691488	6.83037	11.6754	0.000633306	0.0508606	CD53029.3609	8.68227	-0.617963	104.537	1.5425e-24	1.23877e-22	CD929.0	8.75718	-0.553931	107.788	2.99175e-25	2.40267e-23
CD46715.0	-2.0656	5.08593	30.1447	4.0099e-08	3.20998e-06	CD35969.0	1.66609	-0.0433882	12.6052	0.00038467	0.0307934	CD53029.4919	-1.02618	5.13088	23.6755	1.14e-06	9.13e-05	CD4050.0	-0.717532	4.89191	11.6685	0.000635657	0.0508853	CD29887.4	6.63175	-0.713145	104.453	1.60947e-24	1.28841e-22	CD53029.4185	-2.18638	4.82645	107.524	3.41698e-25	2.73534e-23
CD48325.0	-3.22775	1.1497	30.1355	4.0288e-08	3.21477e-06	CD51361.1	0.650184	3.91847	12.5706	0.000391873	0.0312694	CD53029.4835	-0.933606	6.86462	23.6181	1.17e-06	9.37e-05	CD42481.0	-4.44114	-0.965438	11.6461	0.000643372	0.0513378	CD929.0	8.75718	-0.553931	104.383	1.66769e-24	1.33073e-22	CD44837.0	-5.76875	0.60969	107.47	3.51093e-25	2.80154e-23
CD53029.72	2.44951	2.58191	30.0789	4.14816e-08	3.29944e-06	CD41951.0	1.63073	3.72684	12.5591	0.000394284	0.0313613	CD39325.3	-1.81607	1.77896	23.6017	1.18e-06	9.42e-05	CD53029.506	-1.25964	4.26941	11.6386	0.000645956	0.0513793	CD44837.0	-5.73049	0.60969	104.109	1.91532e-24	1.52344e-22	CD35903.0	5.17206	-0.145116	107.342	3.74588e-25	2.97947e-23
CD36150.0	2.99669	1.21332	30.01	4.29815e-08	3.39704e-06	CD20142.0	2.93572	-0.562389	12.5486	0.000396507	0.0314377	CD43365.8	-1.70225	6.0061	23.5762	1.2e-06	9.52e-05	CD36977.1	-1.03047	0.880365	11.6146	0.000654373	0.0518317	CD31686.0	-3.60868	2.98837	103.941	2.08393e-24	1.65228e-22	CD34664.1	8.51189	-0.738924	107.261	3.90214e-25	3.09387e-23
CD53029.2595	-1.59602	3.55206	30.0135	4.29047e-08	3.39704e-06	CD55140.1	1.18652	3.71046	12.5251	0.000401529	0.0317348	CD50910.3	-1.1191	3.71758	23.5593	1.21e-06	9.57e-05	CD53029.2726	-2.03809	0.544377	11.6105	0.000655807	0.0518317	CD39164.1	2.57483	4.38473	103.833	2.20115e-24	1.73967e-22	CD42508.4	-3.85574	1.45731	107.184	4.056e-25	3.20565e-23
CD46828.1	0.812466	6.05679	29.9706	4.38651e-08	3.45591e-06	CD16040.1	2.7993	0.742595	12.4827	0.000410749	0.0322264	CD41236.0	-2.54105	3.11768	23.5357	1.23e-06	9.66e-05	CD42713.0	-1.73898	-0.494603	11.5857	0.000664605	0.0523608	CD42056.1	-3.05781	2.83854	103.514	2.58546e-24	2.03695e-22	CD40747.0	-2.09149	3.33986	106.532	5.6363e-25	4.44055e-23
CD33049.0	1.17939	5.08336	29.9493	4.43482e-08	3.48294e-06	CD52609.0	1.20772	2.5872	12.4809	0.000411124	0.0322264	CD47571.2	-1.98177	2.9482	23.5187	1.24e-06	9.72e-05	CD18775.0	-2.13197	0.60716	11.5319	0.000684104	0.053727	CD53507.1	-7.35743	1.28076	103.136	3.1298e-24	2.45803e-22	CD49984.7	2.54273	2.67302	106.192	6.69234e-25	5.25591e-23
CD53029.2533	1.01919	4.94001	29.9329	4.4727e-08	3.50164e-06	CD46614.0	0.817999	6.24283	12.4786	0.000411633	0.0322264	CD53029.4883	-0.902456	6.69596	23.5047	1.25e-06	9.76e-05	CD28748.0	1.31637	-0.0370126	11.5162	0.00068991	0.0540126	CD29061.10	-1.65502	5.1996	102.996	3.35777e-24	2.62877e-22	CD38539.1	5.46522	0.258718	106.072	7.11156e-25	5.56759e-23
CD53029.205	1.56605	4.54424	29.788	4.81957e-08	3.76138e-06	CD44335.0	-1.10102	2.93006	12.4571	0.000416401	0.0324976	CD53029.4875	-0.944635	6.42616	23.463	1.27e-06	9.91e-05	CD46430.0	-1.00893	4.63092	11.5098	0.000692307	0.0540303	CD40112.1	-5.79066	0.507786	102.982	3.38157e-24	2.63911e-22	CD40112.1	-5.82862	0.507786	106.034	7.24679e-25	5.65568e-23
CD28673.7	1.2865	2.72378	29.6759	5.10668e-08	3.97121e-06	CD25359.0	3.7421	-0.564328	12.423	0.000424068	0.032924	CD32104.0	-1.76554	2.93535	23.4624	1.27e-06	9.91e-05	CD47611.17	-3.74089	1.09216	11.4964	0.0006973	0.0542499	CD1012.0	9.24382	-0.139685	102.916	3.49703e-24	2.72069e-22	CD54335.0	2.76684	3.05919	106.016	7.31463e-25	5.69078e-23
CD55384.2	-1.78069	6.38658	29.6707	5.12033e-08	3.97121e-06	CD32135.6	1.2947	0.148241	12.4211	0.000424511	0.032924	CD54122.0	-1.54982	5.77918	23.4121	1.31e-06	0.000101408	CD34686.0	1.34908	1.44312	11.4896	0.000699868	0.0542658	CD810.1	8.78292	-0.539202	102.705	3.89056e-24	3.01743e-22	CD810.1	8.78292	-0.539202	105.998	7.38087e-25	5.72443e-23
CD53029.560	1.01724	6.47877	29.6365	5.21142e-08	4.02931e-06	CD38505.1	1.18305	1.10738	12.3888	0.000431924	0.033395	CD33554.1	-1.19509	2.64402	23.4045	1.31e-06	0.000101495	CD53029.5186	-0.51248	6.08869	11.4843	0.000701863	0.0542658	CD52917.0	-8.27719	0.896627	102.643	4.0134e-24	3.10303e-22	CD33969.0	1.65234	4.75064	105.909	7.72021e-25	5.96902e-23
CD16129.0	4.53044	3.74714	29.6064	5.29306e-08	4.07975e-06	CD51054.1	0.830581	3.83139	12.3778	0.000434476	0.0334883	CD47465.2	-2.2203	4.17967	23.3798	1.33e-06	0.000102487	CD18620.0	-1.39429	1.62727	11.4707	0.000707022	0.0543272	CD53029.84	9.09559	-0.266494	102.405	4.52533e-24	3.48801e-22	CD1012.0	9.24382	-0.139685	105.744	8.39233e-25	6.46859e-23
CD39019.0	1.52881	2.55613	29.562	5.41562e-08	4.16134e-06	CD54740.0	0.684602	5.80115	12.3581	0.000439072	0.0337381	CD49401.0	-2.52249	0.326557	23.3601	1.34e-06	0.000103223	CD28257.0	-3.45441	-0.813575	11.4743	0.000705662	0.0543272	CD53745.0	-2.35007	2.66793	102.21	4.99396e-24	3.83733e-22	CD6373.0	8.56213	-0.718569	105.716	8.50961e-25	6.53404e-23
CD30485.0	2.8761	2.80169	29.4932	5.6113e-08	4.27213e-06	CD38422.0	0.845311	3.64246	12.3143	0.000449491	0.0343654	CD37285.0	-0.759994	5.82457	23.3291	1.37e-06	0.000104258	CD38601.0	-0.95645	3.43016	11.4631	0.000709926	0.0543825	CD6373.0	8.56213	-0.718569	102.182	5.06408e-24	3.87924e-22	CD55175.0	3.70374	0.85055	105.711	8.52973e-25	6.53404e-23
CD31376.1	2.7851	-0.158308	29.4992	5.59402e-08	4.27213e-06	CD54196.0	0.765065	7.7573	12.3122	0.000449997	0.0343654	CD53029.4876	-0.926194	6.33025	23.3322	1.36e-06	0.000104258	CD53029.2533	-0.62236	4.94001	11.4268	0.000723908	0.0549464	CD48567.1	1.80815	6.53258	101.979	5.61215e-24	4.28589e-22	CD45247.0	-2.3061	4.42388	105.467	9.64748e-25	7.3676e-23
CD37346.0	1.12788	3.95181	29.4979	5.59764e-08	4.27213e-06	CD48949.0	0.837733	4.05203	12.2926	0.000454767	0.0345397	CD53029.24	-1.50851	0.873794	23.2869	1.4e-06	0.000106246	CD53029.3169	-1.05237	7.90945	11.4293	0.000722935	0.0549464	CD784.2	8.99261	-0.365188	101.943	5.71426e-24	4.35053e-22	CD41824.0	6.77995	-0.559599	105.458	9.69532e-25	7.38149e-23
CD53029.4903	1.81263	4.41932	29.4704	5.67775e-08	4.30955e-06	CD42090.0	0.766137	4.26507	12.287	0.000456129	0.0345397	CD53029.2605	-2.00956	0.413441	23.2253	1.44e-06	0.000109034	CD29351.0	-1.51828	0.102151	11.4325	0.000721707	0.0549464	CD53029.3597	-7.65288	2.26674	101.547	6.98015e-24	5.2981e-22	CD53029.84	9.09559	-0.266494	105.352	1.02255e-24	7.76138e-23
CD50359.0	-2.48028	3.65997	29.3746	5.9654e-08	4.51412e-06	CD10849.1	0.662496	6.02266	12.2857	0.000456441	0.0345397	CD51453.0	-2.11577	0.63276	23.227	1.44e-06	0.000109034	CD40975.0	-1.16272	3.00503	11.4163	0.000728027	0.0550656	CD44762.0	2.91716	1.54753	101.464	7.2777e-24	5.50716e-22	CD45140.1	3.39861	2.32465	105.329	1.03436e-24	7.82722e-23
CD55802.0	2.16324	0.0254853	29.1007	6.87128e-08	5.18386e-06	CD53600.0	2.15793	-0.178249	12.2563	0.000463696	0.0348878	CD55640.0	-1.08041	5.64136	23.1779	1.48e-06	0.000111191							CD41940.0	2.69203	5.13485	101.218	8.23883e-24	6.21557e-22	CD50023.0	3.9478	0.794811	105.257	1.0729e-24	8.09425e-23
CD53029.4807	1.17794	3.3029	29.077	6.9559e-08	5.23184e-06	CD50620.1	0.982654	2.86386	12.2557	0.000463844	0.0348878	CD49793.0	-1.66768	1.91237	23.176	1.48e-06	0.000111191							CD54500.0	5.84992	-0.595791	100.751	1.04321e-23	7.84647e-22	CD784.2	8.99261	-0.365188	104.974	1.23763e-24	9.30878e-23
CD53029.2556	-1.10078	3.85054	29.0648	6.99976e-08	5.24898e-06	CD44142.1	0.969381	3.93448	12.2119	0.000474867	0.0356093	CD47664.0	-1.29547	2.91667	23.0782	1.56e-06	0.000116637							CD42873.5	-7.84124	0.248553	100.33	1.28981e-23	9.67202e-22	CD49991.2	-3.11322	1.99156	104.763	1.3766e-24	1.03228e-22
CD29027.1	-0.808804	6.00461	29.0005	7.23614e-08	5.39374e-06	CD43623.0	1.25283	1.34663	12.1738	0.000484664	0.0362348	CD53029.4469	-1.42171	5.06788	23.0039	1.62e-06	0.000120871							CD1033.0	8.34461	-0.895801	100.298	1.3113e-23	9.80367e-22	CD12426.10	-2.83318	4.68639	104.128	1.89692e-24	1.41819e-22
CD43627.0	-1.31519	2.83575	29.0012	7.23319e-08	5.39374e-06	CD50101.0	1.42914	0.358059	12.1239	0.000497804	0.0371057	CD49641.0	-3.2345	0.036971	22.9611	1.65e-06	0.000123222							CD53029.5028	-1.78369	5.46942	100.098	1.45045e-23	1.08115e-21	CD1033.0	8.34461	-0.895801	104.014	2.00904e-24	1.49752e-22
CD48157.0	3.13554	3.64606	28.991	7.27136e-08	5.40381e-06	CD33928.1	1.01381	4.10479	12.1164	0.000499802	0.0371435	CD42895.5	-2.22842	3.84828	22.9066	1.7e-06	0.000126386							CD53029.1017	8.38918	-0.862451	99.7258	1.75027e-23	1.29686e-21	CD53029.2762	1.9587	3.38921	104.003	2.01961e-24	1.5009e-22
CD29061.12	1.607	3.05003	28.9572	7.39954e-08	5.48271e-06	CD42226.0	1.27307	4.01776	12.0959	0.000505342	0.0374434	CD53029.4805	-0.92455	5.31302	22.8862	1.72e-06	0.000127354							CD694.3	7.45788	0.0548225	99.7271	1.74909e-23	1.29686e-21	CD53029.1440	-2.22697	5.71003	103.889	2.13944e-24	1.58522e-22
CD55487.3	-1.1808	5.36302	28.914	7.56624e-08	5.58959e-06	CD35263.0	1.55914	0.662147	12.0493	0.000518132	0.0378838	CD35030.0	-1.97097	0.402228	22.8796	1.72e-06	0.000127415							CD49991.3	-6.5412	0.502152	99.2922	2.17866e-23	1.60949e-21	CD53029.1017	8.38918	-0.862451	103.351	2.80763e-24	2.07415e-22
CD48533.1	1.30773	3.38389	28.8386	7.86694e-08	5.79454e-06	CD39923.0	1.33681	1.46904	12.0657	0.000513571	0.0378838	CD54002.0	-1.13978	4.77379	22.8474	1.75e-06	0.000129183							CD55093.0	-2.71632	2.06211	98.8308	2.75019e-23	2.02264e-21	CD55886.0	5.01027	-0.123366	103.137	3.12688e-24	2.30316e-22
CD48506.1	2.01799	1.29365	28.812	7.97541e-08	5.8571e-06	CD41393.0	1.30434	1.15215	12.057	0.000515991	0.0378838	CD14701.0	7.29225	1.33416	22.8298	1.77e-06	0.000129224							CD53029.866	-8.12612	0.241044	98.828	2.75416e-23	2.02264e-21	CD52917.0	-8.2787	0.896627	103.131	3.13635e-24	2.30332e-22
CD26440.0	2.45891	0.819636	28.7228	8.3516e-08	6.11533e-06	CD34966.0	0.942095	2.42504	12.0465	0.000518893	0.0378838	CD53029.4863	-0.920816	6.80704	22.8389	1.76e-06	0.000129224							CD1201.0	9.10545	-0.261482	98.7671	2.84018e-23	2.07968e-21	CD43285.0	-1.57443	6.92905	103.023	3.31289e-24	2.42581e-22
CD53029.2286	1.43082	3.29698	28.6636	8.61073e-08	6.28659e-06	CD32138.0	-1.92663	-0.0320009	12.0533	0.00051701	0.0378838	CD42065.0	-1.19963	3.91495	22.8316	1.77e-06	0.000129224							CD48567.0	1.83793	4.47804	98.7297	2.8943e-23	2.11309e-21	CD53004.0	-7.86373	-0.128863	102.905	3.51666e-24	2.56747e-22
CD36851.0	1.8488	3.96171	28.5979	8.90798e-08	6.4846e-06	CD38067.0	0.771021	4.95608	11.9991	0.00053225	0.0387453	CD47571.1	-2.50524	1.99431	22.8163	1.78e-06	0.000129754							CD53029.4998	-2.24936	4.37197	98.5621	3.14993e-23	2.293e-21	CD20502.7	4.2419	2.01452	102.608	4.08519e-24	2.97383e-22
CD54335.1	2.57533	1.54114	28.5821	8.98065e-08	6.51843e-06	CD33735.2	1.21885	3.14795	11.9837	0.000536686	0.0389543	CD49122.0	-2.46822	2.98451	22.7385	1.86e-06	0.00013472							CD42508.4	-3.7321	1.45731	98.5499	3.16936e-23	2.30042e-21	CD29061.10	-1.64801	5.1996	102.355	4.64043e-24	3.36817e-22
CD51215.2	-1.32459	2.97048	28.5448	9.15546e-08	6.626e-06	CD22577.6	1.93289	2.90429	11.955	0.000545002	0.0393286	CD34151.0	-3.10812	3.20225	22.7023	1.89e-06	0.000136884							CD44703.1	4.84952	0.478799	98.4408	3.34881e-23	2.4236e-21	CD12876.8	2.25109	3.21647	102.298	4.77782e-24	3.45781e-22
CD53029.4692	1.14026	4.48609	28.5319	9.21655e-08	6.63165e-06	CD43049.0	1.77735	0.164413	11.96	0.000543545	0.0393286	CD45898.0	-1.50033	4.60722	22.6723	1.92e-06	0.000138234							CD18775.0	3.77723	0.60716	98.2745	3.64222e-23	2.62831e-21	CD48324.2	-4.10329	1.42099	102.284	4.81115e-24	3.47184e-22
CD33290.0	-2.051	0.0488444	28.5348	9.20307e-08	6.63165e-06	CD53029.2595	-0.998991	3.55206	11.9411	0.000549099	0.0395097	CD53029.3224	-1.74627	6.55779	22.6774	1.92e-06	0.000138234							CD50540.0	2.84774	3.60297	97.794	4.64263e-23	3.34054e-21	CD53051.1	-2.06118	5.33147	102.065	5.37274e-24	3.86589e-22
CD51279.0	-1.89087	4.34012	28.5148	9.29832e-08	6.67121e-06	CD32995.0	1.52351	0.594637	11.9343	0.00055111	0.0395401	CD47990.2	-1.87448	4.63928	22.6183	1.98e-06	0.000141766							CD3789.0	9.04716	-0.308449	97.7583	4.72687e-23	3.39136e-21	CD48567.0	1.86264	4.47804	101.562	6.92772e-24	4.97039e-22
CD47529.0	1.17188	4.79454	28.3709	1.00161e-07	7.16552e-06	CD46313.0	0.571626	4.84891	11.9121	0.000557701	0.0398981	CD40419.0	-1.70862	1.75849	22.5408	2.06e-06	0.000147181							CD33023.1	-3.2476	3.70426	97.6791	4.91992e-23	3.51972e-21	CD1201.0	9.10545	-0.261482	101.552	6.96127e-24	4.98011e-22
CD36756.0	1.82381	2.43846	28.3492	1.01291e-07	7.22561e-06	CD53029.2286	0.907821	3.29698	11.9038	0.000560189	0.0399612	CD28333.0	-1.23562	2.30923	22.5189	2.08e-06	0.000148436							CD40747.0	-2.00679	3.33986	97.5301	5.30435e-23	3.77306e-21	CD49453.0	-1.64177	4.41781	101.473	7.24304e-24	5.16684e-22
CD49415.0	-1.69709	3.71712	28.3219	1.02725e-07	7.307e-06	CD34649.2	0.707901	3.36649	11.8426	0.000578905	0.0411783	CD53692.0	-1.65688	1.05246	22.4815	2.12e-06	0.000150922							CD12426.10	-2.73575	4.68639	97.5303	5.30376e-23	3.77306e-21	CD33473.0	4.09758	2.94509	101.422	7.43503e-24	5.28864e-22
CD51314.0	5.5695	3.48612	28.2925	1.04301e-07	7.39795e-06	CD37808.0	1.18635	2.26033	11.8354	0.000581167	0.0412215	CD50497.0	-1.73123	0.457377	22.3184	2.31e-06	0.000163837							CD50786.3	-2.89554	2.07194	97.5011	5.38272e-23	3.8179e-21	CD49813.1	5.91936	0.106457	101.309	7.86954e-24	5.58177e-22
CD35276.1	-2.19132	1.95889	28.2223	1.0815e-07	7.64917e-06	CD44142.9	0.952654	3.92424	11.8237	0.000584827	0.0413632	CD52426.0	-0.812572	4.07726	22.2889	2.35e-06	0.000165897							CD36556.1	8.68241	-0.61764	97.4593	5.49735e-23	3.88813e-21	CD14435.0	5.49693	0.906326	100.644	1.10095e-23	7.78673e-22
CD21820.0	1.43411	2.25253	28.1804	1.10516e-07	7.79437e-06	CD44809.0	0.97559	2.29877	11.8183	0.000586499	0.0413639	CD53029.4881	-0.912316	6.40536	22.2835	2.35e-06	0.000165897							CD31575.8	-4.46665	1.15501	97.4281	5.58467e-23	3.93869e-21	CD36556.1	8.68241	-0.61764	100.612	1.11898e-23	7.89181e-22
CD49982.0	3.23329	0.217199	28.1547	1.11993e-07	7.87621e-06	CD48054.0	1.15655	4.87112	11.7965	0.000593422	0.0416164	CD53029.4844	-1.01941	5.08325	22.2627	2.38e-06	0.000167229							CD8490.0	8.77693	-0.0589294	97.4	5.66464e-23	3.98381e-21	CD40002.0	5.14179	0.478484	100.604	1.12316e-23	7.89895e-22
CD48468.5	-1.13247	4.03588	28.1343	1.13183e-07	7.9375e-06	CD42873.7	0.701022	4.64645	11.7969	0.000593295	0.0416164	CD35665.3	-1.08646	3.35188	22.2503	2.39e-06	0.000167839							CD11407.0	6.91052	-0.484358	97.3534	5.79935e-23	4.06706e-21	CD3789.0	9.04716	-0.308449	100.554	1.15184e-23	8.05511e-22
CD33070.1	0.979758	5.41815	28.0867	1.16e-07	8.1122e-06	CD33881.0	2.00653	-0.725726	11.7803	0.000598603	0.0416985	CD53029.4553	-1.30727	6.65863	22.2152	2.44e-06	0.00016997							CD55746.2	-2.2145	3.3016	97.1755	6.34459e-23	4.43693e-21	CD6052.1	6.62049	-0.774685	100.556	1.15074e-23	8.05511e-22
CD43463.1	4.86966	0.549312	28.0171	1.20249e-07	8.38577e-06	CD43024.0	2.003	0.906068	11.7837	0.000597518	0.0416985	CD44409.0	-2.13897	4.55439	22.2191	2.43e-06	0.00016997							CD1213.3	9.86574	0.396483	96.8467	7.49096e-23	5.22395e-21	CD51257.1	-1.68969	5.16271	100.51	1.17773e-23	8.21312e-22
CD38553.0	1.93058	2.33017	27.9866	1.22161e-07	8.49532e-06	CD46430.0	1.04271	4.63092	11.7772	0.000599617	0.0416985	CD38447.0	1.86337	1.01569	22.2016	2.45e-06	0.00017023							CD4868.0	8.9915	-0.356947	96.8106	7.62848e-23	5.30499e-21	CD1116.0	8.28441	-0.943165	100.316	1.29893e-23	9.03299e-22
CD40656.1	2.133	3.40644	27.945	1.24812e-07	8.6444e-06	CD52206.0	0.866878	4.27973	11.7442	0.000610341	0.0423261	CD52823.0	-1.88918	2.88436	22.2046	2.45e-06	0.00017023							CD1116.0	8.28441	-0.943165	96.7223	7.97652e-23	5.53157e-21	CD44142.1	2.72093	3.93448	100.183	1.38927e-23	9.6343e-22
CD44189.2	1.13953	5.40868	27.9421	1.24999e-07	8.6444e-06	CD25359.1	0.863616	4.44823	11.7264	0.000616188	0.0426128	CD53029.4228	-0.768538	6.53934	22.154	2.52e-06	0.000173535							CD42903.0	-4.50268	1.2777	96.5145	8.8591e-23	6.12656e-21	CD35350.0	5.70817	-0.0371175	100.068	1.47265e-23	1.01842e-21
CD53058.0	1.23071	2.8964	27.9264	1.2602e-07	8.69087e-06	CD53610.1	-0.636948	5.27711	11.704	0.000623642	0.0430089	CD51128.0	-1.58586	4.37895	22.156	2.51e-06	0.000173535							CD809.0	9.40694	-0.000691922	96.403	9.37247e-23	6.46363e-21	CD54246.1	-1.95725	4.21733	99.9612	1.55411e-23	1.07178e-21
CD53029.3792	-2.08016	5.73631	27.8693	1.29796e-07	8.92651e-06	CD16987.0	4.77701	-0.988769	11.6909	0.00062806	0.0431939	CD47518.0	-1.64184	3.42246	22.1324	2.54e-06	0.000175016							CD997.0	8.88506	-0.446368	96.0081	1.14416e-22	7.86879e-21	CD4868.0	8.9915	-0.356947	99.6184	1.84784e-23	1.27083e-21
CD50620.0	1.43244	2.99817	27.8103	1.3381e-07	9.16932e-06	CD42686.2	1.56572	0.193577	11.6118	0.000655351	0.0449466	CD12426.1	-1.97121	0.160554	22.1207	2.56e-06	0.000175601							CD53015.0	-2.74422	2.02932	95.9927	1.15305e-22	7.90809e-21	CD53029.3252	4.10163	0.587784	99.4662	1.99541e-23	1.36853e-21
CD28412.0	-2.20003	2.23944	27.8067	1.34063e-07	9.16932e-06	CD42826.0	0.735462	3.96218	11.5887	0.000663525	0.0453822	CD53029.4941	-0.865745	5.27729	22.0972	2.59e-06	0.00017727							CD51634.3	5.83671	0.631823	95.918	1.19743e-22	8.18993e-21	CD53029.548	-4.5536	0.928104	99.1008	2.39971e-23	1.6413e-21
CD50991.0	-1.03833	5.47947	27.7746	1.36307e-07	9.29728e-06	CD52867.2	1.50204	0.528956	11.5659	0.000671721	0.0456917	CD53029.1586	-3.16515	-0.118649	22.058	2.65e-06	0.000180434							CD53029.1640	4.14693	1.75515	95.5853	1.41658e-22	9.66222e-21	CD45366.1	-1.90521	4.29577	99.0439	2.46971e-23	1.68454e-21
CD47787.0	1.68361	1.71895	27.7393	1.38815e-07	9.44242e-06	CD29061.6	0.866375	5.7175	11.5669	0.000671358	0.0456917	CD46147.1	-1.63165	4.31443	22.0474	2.66e-06	0.000180933							CD47347.1	-4.1944	0.713637	95.1727	1.7448e-22	1.18685e-20	CD1213.3	9.86574	0.396483	98.995	2.5314e-23	1.72191e-21
CD48288.1	-1.10821	4.46724	27.5856	1.50293e-07	1.01954e-05	CD47358.8	1.64386	4.65073	11.5359	0.00068266	0.0460079	CD42932.0	-2.13899	0.996696	22.0363	2.68e-06	0.000181487							CD50371.2	4.1299	-0.0655698	95.0522	1.85427e-22	1.25756e-20	CD997.0	8.88506	-0.446368	98.8823	2.6796e-23	1.81775e-21
CD55487.5	-1.12326	7.74064	27.5079	1.56451e-07	1.05843e-05	CD39127.0	1.48947	1.57754	11.5422	0.000680329	0.0460079	CD39995.1	-2.24531	0.110061	22.0228	2.69e-06	0.000182275							CD6294.16	-8.01689	0.501745	95.0473	1.85886e-22	1.25756e-20	CD809.0	9.40694	-0.000691922	98.8452	2.73027e-23	1.84709e-21
CD37176.0	1.89306	0.963317	27.4044	1.65051e-07	1.11358e-05	CD43516.0	1.33793	0.48509	11.5329	0.000683761	0.0460079	CD43365.11	-1.61044	6.54304	21.9953	2.73e-06	0.000184401							CD53029.1674	4.57096	0.813936	95.0091	1.89512e-22	1.27862e-20	CD52009.0	3.98465	0.280938	98.2592	3.67047e-23	2.47643e-21
CD53029.4397	-1.96569	1.74608	27.3617	1.68741e-07	1.1354e-05	CD48414.2	0.640027	5.21726	11.5437	0.000679793	0.0460079	CD53291.0	-1.45613	2.87392	21.9535	2.79e-06	0.000187958							CD45870.2	1.8482	5.70938	94.8557	2.04778e-22	1.37788e-20	CD29957.0	1.95711	3.04264	98.1119	3.95405e-23	2.65337e-21
CD32221.0	-2.08671	2.98114	27.0619	1.97045e-07	1.32227e-05	CD40086.0	1.58407	-0.48745	11.5051	0.000694059	0.0460781	CD54751.0	-1.55392	2.71997	21.898	2.88e-06	0.000192953							CD53029.4835	-1.9253	6.86462	94.8422	2.06181e-22	1.38358e-20	CD49624.1	-3.73743	1.05337	98.113	3.95176e-23	2.65337e-21
CD34510.0	2.09173	1.46222	27.0317	2.00142e-07	1.33945e-05	CD53029.3940	1.07431	3.22163	11.5068	0.000693407	0.0460781	CD44110.0	-1.55671	2.83777	21.8602	2.93e-06	0.000196264							CD37473.15	-3.29243	1.91501	94.7214	2.19156e-22	1.4667e-20	CD14901.8	2.49234	1.81534	98.063	4.05274e-23	2.71229e-21
CD22577.9	3.83589	2.86978	26.9515	2.08624e-07	1.39247e-05	CD54582.1	0.795067	4.19717	11.5061	0.000693693	0.0460781	CD53029.2709	-1.8856	0.298221	21.8375	2.97e-06	0.000197538							CD20085.1	4.56981	-0.298949	94.3644	2.62465e-22	1.74714e-20	CD50919.0	2.73691	3.9267	97.6444	5.00683e-23	3.34183e-21
CD34152.0	2.54455	0.39507	26.7264	2.344e-07	1.56033e-05	CD51354.1	-0.632198	5.06667	11.5156	0.000690128	0.0460781	CD42230.0	-2.16888	3.0325	21.8398	2.96e-06	0.000197538							CD53029.4834	-1.86576	6.7387	94.3689	2.61874e-22	1.74714e-20	CD46421.2	5.74603	6.0091	97.432	5.57366e-23	3.71021e-21
CD35969.0	2.52899	-0.0433882	26.6939	2.38376e-07	1.58256e-05	CD45008.2	-0.633229	6.05858	11.5094	0.000692435	0.0460781	CD53029.4890	-0.847769	5.289	21.8262	2.98e-06	0.000198168							CD1330.0	8.67022	-0.643378	94.2324	2.80565e-22	1.86265e-20	CD1330.0	8.67022	-0.643378	97.2433	6.13114e-23	4.07042e-21
CD45578.3	-0.976954	8.17443	26.6611	2.42458e-07	1.60538e-05	CD36217.0	1.71215	-0.363359	11.46	0.000711108	0.0468317	CD52493.0	-1.05221	6.55669	21.8206	2.99e-06	0.000198216							CD37601.0	2.21391	2.14495	94.1235	2.96439e-22	1.96281e-20	CD53029.4702	-2.37732	4.06751	96.7378	7.91423e-23	5.24023e-21
CD53029.3443	-0.913473	4.43797	26.6504	2.43804e-07	1.61001e-05	CD51896.0	1.02256	5.17715	11.4503	0.000714815	0.0468317	CD41218.1	-1.3327	3.7194	21.8089	3.01e-06	0.000198906							CD49813.1	5.53298	0.106457	94.0234	3.11822e-22	2.05919e-20	CD1029.0	8.40514	-0.852117	96.6559	8.24876e-23	5.44724e-21
CD50910.3	-1.19034	3.71758	26.6205	2.47602e-07	1.63077e-05	CD54582.0	1.00283	1.43824	11.4624	0.000710179	0.0468317	CD53029.2449	-0.982159	6.06792	21.8021	3.02e-06	0.000199043							CD53029.2733	7.27689	0.558069	93.9942	3.16457e-22	2.08426e-20	CD53029.1478	-4.98232	0.876066	96.4103	9.338e-23	6.15023e-21
CD50654.0	1.42686	7.63708	26.5253	2.60106e-07	1.7086e-05	CD18490.0	0.925615	3.53403	11.4507	0.000714679	0.0468317	CD53029.2098	-2.04783	0.0513959	21.7974	3.03e-06	0.000199043							CD48583.3	4.68752	-0.0155577	93.9252	3.27678e-22	2.15247e-20	CD47283.2	3.53544	0.610242	96.1391	1.07088e-22	7.03444e-21
CD38711.0	1.44772	3.82681	26.4697	2.67698e-07	1.75384e-05	CD42004.0	0.694839	4.25031	11.4685	0.000707876	0.0468317	CD53029.4838	-0.898729	6.66702	21.7675	3.08e-06	0.000201636							CD51783.2	-4.65316	1.33164	93.7719	3.54057e-22	2.31963e-20	CD8997.2	3.97528	0.699614	96.0159	1.13965e-22	7.46651e-21
CD37460.0	1.18884	4.89402	26.4311	2.73113e-07	1.78462e-05	CD53029.4196	1.29584	0.757562	11.4347	0.000720868	0.047102	CD47309.0	-0.803428	5.27704	21.7531	3.1e-06	0.000201753							CD34577.8	-4.16973	0.799606	93.581	3.89907e-22	2.5478e-20	CD53029.4863	-1.94442	6.80704	95.3873	1.56553e-22	1.02298e-20
CD37695.0	-3.47534	0.750353	26.3986	2.77749e-07	1.81017e-05	CD37346.0	0.695022	3.95181	11.4273	0.000723723	0.047102	CD53029.4888	-1.27177	2.70144	21.7456	3.11e-06	0.000201753							CD53029.1478	-4.9432	0.876066	93.5432	3.97439e-22	2.59022e-20	CD910.0	8.30453	-0.927157	95.3442	1.59998e-22	1.04275e-20
CD35277.0	1.64115	1.32681	26.3316	2.87547e-07	1.86913e-05	CD54073.0	0.605176	6.312	11.4223	0.000725676	0.047102	CD47571.0	-1.46658	2.83971	21.7425	3.12e-06	0.000201753							CD1029.0	8.40514	-0.852117	93.3934	4.28677e-22	2.78651e-20	CD32461.0	-3.63529	1.1097	95.1566	1.75901e-22	1.14341e-20
CD55820.0	-1.95455	3.88125	26.2885	2.94041e-07	1.90637e-05	CD53029.779	-0.626508	4.61807	11.4202	0.000726509	0.047102	CD48664.0	-2.02634	3.65298	21.7413	3.12e-06	0.000201753							CD53029.2860	5.52549	2.28574	93.2763	4.54802e-22	2.94863e-20	CD1143.0	8.16615	-1.03879	95.0792	1.82921e-22	1.18594e-20
CD29935.0	1.48857	2.53013	26.2635	2.97872e-07	1.9251e-05	CD43333.0	1.75215	-0.463379	11.4125	0.000729525	0.0471353	CD48952.3	-2.57486	-0.38726	21.7466	3.11e-06	0.000201753							CD51930.0	8.28786	-0.921011	93.0208	5.17484e-22	3.34631e-20	CD1151.0	9.03561	-0.315941	94.8868	2.01592e-22	1.3036e-20
CD48414.4	0.896681	6.23153	26.2595	2.98477e-07	1.9251e-05	CD33715.0	1.52904	0.0659992	11.4092	0.00073081	0.0471353	CD43012.0	1.90326	2.91447	21.662	3.25e-06	0.000209728							CD48324.2	-3.94463	1.42099	92.9043	5.48843e-22	3.53989e-20	CD1089.0	8.1563	-1.0469	94.4436	2.52178e-22	1.62648e-20
CD32138.0	-2.46478	-0.0320009	26.1819	3.10728e-07	1.99894e-05	CD36542.0	0.81576	3.85545	11.3855	0.00074021	0.0476183	CD53029.4923	-0.991191	4.98318	21.6	3.36e-06	0.000215733							CD38539.1	4.81848	0.258718	92.8212	5.72391e-22	3.66474e-20	CD30718.0	-6.18309	0.210603	94.2757	2.74505e-22	1.76591e-20
CD30591.0	-1.50412	1.95565	26.1341	3.18517e-07	2.04376e-05	CD35986.10	0.918476	3.04258	11.3487	0.000754992	0.048334	CD53029.3928	-3.25719	1.78199	21.5979	3.36e-06	0.000215733							CD53029.4539	-1.70069	7.34382	92.8254	5.71169e-22	3.66474e-20	CD24017.5	-5.17999	0.385296	94.1184	2.97206e-22	1.90702e-20
CD44855.0	1.74805	4.43358	26.0724	3.28854e-07	2.10466e-05	CD53029.4376	-0.679886	4.44164	11.3482	0.000755218	0.048334	CD55976.0	-0.907773	7.11923	21.5903	3.38e-06	0.000216037							CD53029.2091	-7.65284	0.123912	92.8204	5.72615e-22	3.66474e-20	CD52572.2	-4.60478	0.678648	94.0379	3.09532e-22	1.98101e-20
CD43210.0	1.98155	0.91664	26.0548	3.31859e-07	2.11845e-05	CD34823.0	1.03277	2.81097	11.3424	0.000757565	0.0483598	CD38443.0	-1.30729	4.61887	21.5594	3.43e-06	0.00021898							CD40612.0	-7.71291	0.172005	92.3669	7.20077e-22	4.59667e-20	CD53029.73	8.73386	-0.569296	93.8218	3.45256e-22	2.20397e-20
CD35565.0	2.75194	2.35319	26.0396	3.34484e-07	2.12975e-05	CD53029.5096	1.68361	4.68296	11.3326	0.000761574	0.0484914	CD53029.4851	-1.08705	4.37039	21.5386	3.47e-06	0.000220806							CD55886.0	4.53545	-0.123366	92.3357	7.31516e-22	4.65775e-20	CD50786.3	-2.83131	2.07194	93.3875	4.2995e-22	2.73761e-20
CD35931.0	0.937223	3.40027	25.9063	3.584e-07	2.27621e-05	CD56031.0	2.09311	-0.0781615	11.3024	0.000774061	0.0491608	CD54189.0	-1.01768	7.05812	21.4765	3.58e-06	0.000227488							CD40002.0	4.78791	0.478484	92.3219	7.36656e-22	4.67852e-20	CD51783.2	-4.63268	1.33164	93.247	4.61578e-22	2.93149e-20
CD55757.2	0.824279	6.55912	25.8908	3.61282e-07	2.28867e-05	CD43741.0	0.818715	4.26342	11.274	0.000785989	0.049665	CD43790.0	-0.849565	5.56065	21.4251	3.68e-06	0.00023308							CD1151.0	9.03561	-0.315941	92.3076	7.41975e-22	4.70031e-20	CD844.0	8.58143	-0.697423	92.8939	5.51739e-22	3.49519e-20
CD38651.0	1.43197	3.64293	25.8827	3.62808e-07	2.2925e-05	CD44539.0	0.784189	4.10621	11.2773	0.000784591	0.049665	CD42588.2	-1.50698	2.2814	21.3515	3.82e-06	0.000241126							CD910.0	8.30453	-0.927157	92.036	8.51143e-22	5.37819e-20	CD39164.1	2.41242	4.38473	92.8167	5.73703e-22	3.62511e-20
CD17586.58	-1.53094	3.95568	25.8752	3.64216e-07	2.29558e-05	CD14435.0	4.77746	0.906326	11.2641	0.000790187	0.0498038	CD53708.0	-1.52525	1.71649	21.3503	3.83e-06	0.000241126							CD1143.0	8.16615	-1.03879	91.6239	1.04821e-21	6.60663e-20	CD52315.0	-2.51636	2.65105	92.777	5.85318e-22	3.68913e-20
CD22010.2	1.22805	3.51698	25.8563	3.67794e-07	2.31048e-05	CD20496.3	0.637503	6.72886	11.2167	0.000810659	0.050965	CD34049.3	-1.28597	3.64448	21.3451	3.84e-06	0.000241167							CD49984.7	2.33387	2.67302	91.2851	1.24394e-21	7.82049e-20	CD53029.4926	-3.69722	2.50267	92.7012	6.08181e-22	3.82356e-20
CD43298.1	0.933841	5.33623	25.853	3.68437e-07	2.31048e-05	CD808.3	3.70327	-0.621679	11.1976	0.000819043	0.0513332	CD35824.0	-1.26319	2.33743	21.3203	3.89e-06	0.000243694							CD47283.2	3.44613	0.610242	91.206	1.29466e-21	8.11882e-20	CD34664.0	-6.56994	0.273937	92.6137	6.35651e-22	3.98619e-20
CD54189.0	-1.11828	7.05812	25.8302	3.72809e-07	2.33203e-05	CD50151.4	0.778016	2.83391	11.1893	0.0008227	0.0513332	CD53029.1342	-0.948863	3.68316	21.2443	4.04e-06	0.000249768							CD53029.3223	2.59973	3.85201	91.1108	1.35846e-21	8.49752e-20	CD44703.1	4.50014	0.478799	92.6033	6.39022e-22	3.99726e-20
CD36910.6	2.02872	2.70227	25.8147	3.75816e-07	2.34494e-05	CD53029.4372	-0.644661	5.55343	11.1922	0.000821408	0.0513332	CD55291.0	-1.12769	3.828	21.2658	4e-06	0.000249768							CD29547.0	-2.79753	2.03271	91.0904	1.37255e-21	8.56419e-20	CD55746.0	2.75434	1.66253	92.5882	6.43914e-22	4.01777e-20
CD40195.0	1.49033	2.6728	25.7338	3.91907e-07	2.43923e-05	CD53029.127	-0.477182	5.67582	11.1716	0.000830591	0.051696	CD53029.4451	-1.36134	2.50448	21.2564	4.02e-06	0.000249768							CD53029.73	8.73386	-0.569296	91.0267	1.41747e-21	8.80036e-20	CD31575.8	-4.36564	1.15501	92.5005	6.73073e-22	4.18921e-20
CD56131.3	-1.13154	4.29619	25.6887	4.01173e-07	2.49067e-05	CD55381.10	1.36372	1.02692	11.16	0.000835783	0.0518894	CD53029.3339	-1.48587	5.91356	21.2499	4.03e-06	0.000249768							CD29749.0	-7.91997	0.678704	91.0283	1.41632e-21	8.80036e-20	CD53029.1674	4.40593	0.813936	92.3619	7.21917e-22	4.482e-20
CD48506.4	1.42023	2.47126	25.6747	4.04085e-07	2.50251e-05	CD53029.5076	1.60104	3.1807	11.143	0.000843492	0.0522377	CD56097.0	-1.54433	7.65616	21.2562	4.02e-06	0.000249768							CD1089.0	8.1563	-1.0469	91.0111	1.42868e-21	8.84785e-20	CD53029.2733	6.85674	0.558069	92.3177	7.38229e-22	4.57188e-20
CD44142.3	1.61708	2.83632	25.66	4.0718e-07	2.51542e-05	CD49937.0	1.55415	0.98809	11.1365	0.000846467	0.0522919	CD46147.0	-1.86679	2.00306	21.2473	4.04e-06	0.000249768							CD53029.2762	1.82387	3.38921	90.9404	1.48065e-21	9.14699e-20	CD33810.1	4.92417	-0.439315	92.0323	8.52754e-22	5.26803e-20
CD46873.0	1.34812	3.63476	25.5868	4.22931e-07	2.60626e-05	CD53076.1	1.44535	-0.128307	11.1182	0.000854827	0.0526175	CD48841.0	-2.20503	3.26882	21.2248	4.08e-06	0.000251696							CD49472.1	-1.53854	5.25392	90.6944	1.67668e-21	1.03323e-19	CD38676.0	-1.76648	3.85496	92.0021	8.65837e-22	5.33561e-20
CD20496.2	1.33447	2.95019	25.559	4.29054e-07	2.63746e-05	CD52490.0	1.00187	4.30483	11.1158	0.000855964	0.0526175	CD41179.2	1.09266	3.09385	21.1781	4.19e-06	0.000257276							CD44382.0	-8.599	1.19553	90.6595	1.70651e-21	1.04902e-19	CD6294.16	-7.93377	0.501745	91.992	8.70261e-22	5.34963e-20
CD39923.0	1.99488	1.46904	25.4992	4.42556e-07	2.70709e-05	CD47468.0	2.14679	-1.05634	11.094	0.000866078	0.0529776	CD37773.0	-2.135	3.98275	21.1332	4.28e-06	0.000262716							CD12687.0	5.08796	-0.497178	90.5806	1.77597e-21	1.08903e-19	CD2969.0	9.54269	0.118291	91.866	9.2748e-22	5.68732e-20
CD53029.4684	1.90019	2.92909	25.5017	4.41988e-07	2.70709e-05	CD45798.0	1.42434	0.00545916	11.0942	0.000865974	0.0529776	CD53029.2042	-1.59755	1.21637	21.1252	4.3e-06	0.000263175							CD41803.0	3.57411	1.26446	90.5401	1.81263e-21	1.10606e-19	CD23634.0	-1.76723	4.67023	91.704	1.0066e-21	6.15732e-20
CD54122.0	-1.62002	5.77918	25.4863	4.45536e-07	2.71864e-05	CD44763.1	0.678112	4.23693	11.075	0.000874986	0.0533065	CD32723.0	-1.26261	3.47569	21.0752	4.42e-06	0.000269464							CD37182.0	3.37647	1.33903	90.5434	1.80966e-21	1.10606e-19	CD45248.0	-2.86396	2.843	91.6822	1.01774e-21	6.21022e-20
CD51097.0	-1.25861	1.75427	25.4577	4.52191e-07	2.7525e-05	CD53029.3027	0.638935	4.62887	11.0734	0.000875737	0.0533065	CD50232.1	-0.924103	3.92736	21.061	4.45e-06	0.0002708							CD53029.4710	-3.23345	1.5603	90.5179	1.83315e-21	1.11585e-19	CD50165.0	-3.79432	1.06276	91.537	1.09527e-21	6.66695e-20
CD39554.0	1.79089	2.61572	25.4301	4.58694e-07	2.78528e-05	CD53254.0	0.747744	3.35591	11.0151	0.000903721	0.0548757	CD56096.0	-1.71043	4.70156	21.048	4.48e-06	0.000271989							CD56135.0	-2.97797	6.98576	90.5022	1.84771e-21	1.12197e-19	CD53029.1561	-4.2343	0.521298	91.4334	1.15413e-21	7.0081e-20
CD54706.1	2.78734	-0.514099	25.3965	4.66763e-07	2.82738e-05							CD45686.3	-0.791023	5.88968	21.0417	4.49e-06	0.000272221							CD41824.0	5.40675	-0.559599	90.4719	1.87622e-21	1.13162e-19	CD53029.2091	-7.60573	0.123912	91.3725	1.19022e-21	7.20966e-20
CD54763.1	1.50785	1.8882	25.3865	4.6918e-07	2.83512e-05							CD18278.2	-1.13491	5.43742	21.0309	4.52e-06	0.000273094							CD32491.0	3.06715	1.31386	90.4708	1.87725e-21	1.13162e-19	CD943.0	8.91122	-0.434033	91.3102	1.22826e-21	7.42203e-20
CD10849.1	0.950991	6.02266	25.3284	4.8354e-07	2.91482e-05							CD43403.1	-0.896738	3.48476	21.0187	4.55e-06	0.000274178							CD32461.0	-3.57709	1.1097	90.4751	1.87323e-21	1.13162e-19	CD50371.2	3.85446	-0.0655698	91.2347	1.27601e-21	7.6919e-20
CD39857.0	5.08202	0.0202534	25.3202	4.85588e-07	2.9201e-05							CD56046.9	-0.876445	6.24032	21.0138	4.56e-06	0.00027421							CD33417.8	-1.57884	5.53327	90.4329	1.91359e-21	1.15074e-19	CD54500.0	4.75044	-0.595791	90.7227	1.65283e-21	9.93932e-20
CD55924.1	-0.776455	5.81304	25.2897	4.9333e-07	2.95951e-05							CD55089.1	-1.23681	3.3709	21.0031	4.59e-06	0.00027464							CD53029.4833	-2.05969	4.7202	90.259	2.08935e-21	1.25341e-19	CD373.0	8.30163	-0.915899	90.4096	1.93622e-21	1.16154e-19
CD54519.1	1.1018	4.77567	25.1609	5.27411e-07	3.15635e-05							CD47793.0	-1.72409	0.542077	21.0016	4.59e-06	0.00027464							CD844.0	8.58143	-0.697423	89.9969	2.38537e-21	1.42755e-19	CD51634.3	5.36562	0.631823	90.3639	1.98147e-21	1.18583e-19
CD38076.4	8.60894	4.61429	25.1493	5.30588e-07	3.16775e-05							CD54090.0	-1.37558	7.46454	20.9964	4.6e-06	0.00027472							CD48942.1	-2.87212	1.70188	89.9042	2.49972e-21	1.4924e-19	CD29475.0	3.60767	1.81168	90.3065	2.03986e-21	1.21785e-19
CD53029.4230	1.28287	4.32923	25.0853	5.48485e-07	3.26677e-05							CD53029.4811	-0.913663	6.13508	20.9903	4.62e-06	0.000274943							CD2969.0	9.54269	0.118291	89.7498	2.7027e-21	1.60972e-19	CD55746.2	-2.12964	3.3016	90.1453	2.21298e-21	1.31805e-19
CD30683.1	4.50009	-0.471566	25.039	5.61832e-07	3.33033e-05							CD52763.3	-2.7673	0.505064	20.9804	4.64e-06	0.000275706							CD29957.0	1.86652	3.04264	89.5298	3.02049e-21	1.79471e-19	CD50333.0	-3.50073	0.939937	90.1024	2.26147e-21	1.34371e-19
CD48766.0	-2.96797	2.02963	25.0409	5.61284e-07	3.33033e-05							CD43365.1	-1.81806	3.35545	20.9673	4.67e-06	0.000276939							CD53029.4702	-2.28662	4.06751	89.5096	3.05155e-21	1.80885e-19	CD29547.0	-2.77553	2.03271	90.0164	2.36195e-21	1.40007e-19
CD49438.0	-1.18203	6.60363	25.0313	5.64059e-07	3.33558e-05							CD52536.3	-1.28924	4.12514	20.948	4.72e-06	0.000279075							CD43114.0	-2.26272	3.85194	89.4589	3.1307e-21	1.85135e-19	CD34577.8	-4.09411	0.799606	89.9568	2.43416e-21	1.43945e-19
CD29159.0	-1.74778	3.08696	25.0175	5.68125e-07	3.35167e-05							CD53594.0	-1.49237	1.42291	20.9264	4.77e-06	0.000281567							CD53029.548	-4.39151	0.928104	89.4001	3.22524e-21	1.90274e-19	CD1282.0	8.27434	-0.947115	89.8301	2.5952e-21	1.53104e-19
CD53029.174	-0.807411	6.68704	25.0087	5.70734e-07	3.3591e-05							CD49568.0	-2.7213	4.75147	20.9031	4.83e-06	0.000284346							CD808.6	2.99114	1.02014	88.9747	3.99894e-21	2.35361e-19	CD42797.24	1.81928	5.42444	89.8191	2.60965e-21	1.53593e-19
CD44142.4	1.60924	2.81302	24.9638	5.84168e-07	3.43006e-05							CD53029.4677	-1.52716	1.79452	20.8395	4.99e-06	0.00029324							CD45248.0	-2.82239	2.843	88.8435	4.27323e-21	2.50911e-19	CD45366.0	-1.74546	4.0183	89.7473	2.70612e-21	1.58895e-19
CD53098.0	1.56072	1.55188	24.9229	5.96706e-07	3.47906e-05							CD53029.289	-0.824507	5.40264	20.7372	5.27e-06	0.000307888							CD943.0	8.91122	-0.434033	88.7728	4.42853e-21	2.59418e-19	CD40782.5	-3.14096	1.58422	89.4492	3.14615e-21	1.84298e-19
CD40951.0	0.899582	4.70981	24.9292	5.94761e-07	3.47906e-05							CD50242.0	-1.09017	2.5456	20.7403	5.26e-06	0.000307888							CD34664.1	5.77614	-0.738924	88.6455	4.72289e-21	2.76012e-19	CD32675.0	-2.93933	3.35872	88.7329	4.51889e-21	2.6409e-19
CD42048.0	0.890604	5.34649	24.9254	5.95936e-07	3.47906e-05							CD32225.0	-2.13764	1.13022	20.7138	5.33e-06	0.000310939							CD51490.0	3.42472	2.55198	88.5052	5.07007e-21	2.95608e-19	CD53029.3654	8.17664	-1.01597	88.5109	5.05548e-21	2.94757e-19
CD51717.1	-3.09328	1.64687	24.9156	5.98949e-07	3.48398e-05							CD50068.2	-1.16665	3.68201	20.7089	5.35e-06	0.000311003							CD1084.1	5.63022	0.357198	88.2241	5.84437e-21	3.39957e-19	CD932.3	8.21162	-0.996117	88.4513	5.21019e-21	3.03068e-19
CD55639.1	-1.00358	6.00764	24.8848	6.08596e-07	3.53184e-05							CD53029.4884	-0.874057	6.52914	20.6907	5.4e-06	0.000312521							CD44354.14	-2.05571	3.94556	88.2126	5.87851e-21	3.41145e-19	CD33417.8	-1.55858	5.53327	88.2964	5.63469e-21	3.26996e-19
CD15582.3	2.59515	3.8351	24.8772	6.11014e-07	3.53763e-05							CD48823.0	-1.54866	4.53846	20.6913	5.4e-06	0.000312521							CD52572.3	-4.94013	0.166127	88.1882	5.95138e-21	3.44571e-19	CD46995.0	-2.46568	2.25269	88.2442	5.78528e-21	3.34955e-19
CD51279.2	-1.7589	1.68256	24.8502	6.19628e-07	3.57918e-05							CD53029.2425	-1.32532	4.98106	20.6686	5.46e-06	0.000315407							CD30446.0	-2.10552	4.76557	88.1267	6.13937e-21	3.54631e-19	CD14876.0	6.7852	0.0678855	88.0446	6.39964e-21	3.69665e-19
CD47086.0	1.80749	2.50345	24.8234	6.28305e-07	3.6209e-05							CD50395.0	-4.77532	1.24538	20.664	5.47e-06	0.000315431							CD47801.3	-6.07088	-0.00998931	87.3749	8.9782e-21	5.1741e-19	CD37182.0	3.28353	1.33903	88.0041	6.53189e-21	3.7643e-19
CD47267.0	-1.03617	5.15031	24.8173	6.30298e-07	3.62399e-05							CD55997.0	-0.952915	5.19472	20.6402	5.54e-06	0.000317912							CD373.0	8.30163	-0.915899	87.3509	9.08805e-21	5.22531e-19	CD54514.0	2.10091	4.55838	87.8522	7.05343e-21	4.05548e-19
CD55640.0	-1.11741	5.64136	24.7732	6.44877e-07	3.69928e-05							CD52633.0	-1.12568	4.29755	20.6405	5.54e-06	0.000317912							CD1282.0	8.27434	-0.947115	86.7721	1.21778e-20	6.98304e-19	CD55976.0	1.86997	7.11923	87.651	7.80832e-21	4.47086e-19
CD36687.0	-1.12796	4.49152	24.7501	6.52644e-07	3.73522e-05							CD53029.1951	-1.50154	1.46038	20.6353	5.56e-06	0.000317988							CD24017.5	-5.06129	0.385296	86.7683	1.22012e-20	6.98304e-19	CD47801.3	-6.05876	-0.00998931	87.6502	7.81179e-21	4.47086e-19
CD45262.2	3.13659	0.602981	24.7326	6.58599e-07	3.74349e-05							CD48628.0	-1.27518	4.64907	20.6101	5.63e-06	0.000321461							CD53029.4883	-1.77339	6.69596	86.4723	1.41707e-20	8.09162e-19	CD47024.4	2.26393	2.47138	87.6313	7.88679e-21	4.50343e-19
CD53029.2942	1.51156	2.74393	24.7406	6.5587e-07	3.74349e-05							CD15914.4	0.713911	5.83451	20.5732	5.74e-06	0.000326981							CD32898.0	2.83684	2.0219	86.4495	1.43351e-20	8.16672e-19	CD49813.2	6.42146	-0.234531	87.6237	7.91688e-21	4.51027e-19
CD34357.0	-0.81805	5.83425	24.7361	6.57426e-07	3.74349e-05							CD43365.7	-1.56474	6.49989	20.5667	5.76e-06	0.00032733							CD54237.1	-2.33967	2.4912	86.3565	1.50251e-20	8.54028e-19	CD815.1	8.02964	-1.14072	87.494	8.45367e-21	4.80508e-19
CD44175.3	-0.791191	5.72855	24.7112	6.65974e-07	3.77679e-05							CD48230.1	-0.638264	6.34877	20.5548	5.79e-06	0.000328633							CD12426.14	-2.51896	6.18584	86.3061	1.54132e-20	8.74094e-19	CD41499.0	-2.92235	2.51482	87.478	8.52244e-21	4.83314e-19
CD36955.0	1.17436	8.22166	24.6758	6.78303e-07	3.83796e-05							CD8845.0	-1.75411	1.41613	20.531	5.87e-06	0.000331988							CD53029.1153	-1.70653	7.30519	86.1796	1.64312e-20	9.29705e-19	CD53029.4998	-2.11157	4.37197	87.4211	8.77113e-21	4.96286e-19
CD53029.290	-0.799356	6.67768	24.6492	6.87751e-07	3.88259e-05							CD48001.0	-1.50714	3.12192	20.4934	5.98e-06	0.000337797							CD52315.0	-2.4307	2.65105	86.0422	1.7614e-20	9.94375e-19	CD31031.1	-3.45116	1.1212	87.3984	8.87244e-21	5.0088e-19
CD33632.0	-1.18511	3.17028	24.5458	7.25657e-07	4.08732e-05							CD30690.0	-2.16046	2.40881	20.4592	6.09e-06	0.00034311							CD53029.1561	-4.15898	0.521298	85.9436	1.85145e-20	1.04285e-18	CD53029.866	-7.84156	0.241044	87.2749	9.44391e-21	5.31936e-19
CD49876.0	1.49968	1.92441	24.4921	7.46151e-07	4.16753e-05							CD43220.2	-0.908487	5.13705	20.4418	6.15e-06	0.000345465							CD50165.0	-3.70274	1.06276	85.7639	2.02751e-20	1.13944e-18	CD53029.1640	3.86189	1.75515	87.2049	9.7842e-21	5.49859e-19
CD51190.0	1.06654	4.79517	24.5009	7.42749e-07	4.16753e-05							CD39686.1	1.15373	3.87412	20.4155	6.23e-06	0.000349457							CD54498.4	-1.45592	4.89282	85.68	2.1154e-20	1.18615e-18	CD42903.0	-4.31148	1.2777	86.9864	1.0927e-20	6.12701e-19
CD40125.2	-0.834366	5.96169	24.4881	7.47715e-07	4.16753e-05							CD44614.1	-2.50283	0.143952	20.366	6.4e-06	0.000357802							CD32610.0	5.06173	-0.709157	85.4036	2.43278e-20	1.36104e-18	CD51546.0	4.32402	2.68035	86.9697	1.10199e-20	6.16522e-19
CD51097.2	-1.00089	3.4473	24.4874	7.47962e-07	4.16753e-05							CD33734.0	-2.75636	-0.588465	20.3606	6.41e-06	0.000358008							CD932.3	8.21162	-0.996117	85.3982	2.43943e-20	1.3617e-18	CD54378.1	2.73434	1.14588	86.8642	1.16234e-20	6.48826e-19
CD47518.0	-1.73079	3.42246	24.4866	7.48267e-07	4.16753e-05							CD54793.0	-1.54875	4.43416	20.3414	6.48e-06	0.000360813							CD36081.0	3.02499	2.91063	85.1099	2.8224e-20	1.57196e-18	CD37473.3	-5.40262	0.726371	86.7912	1.20605e-20	6.71721e-19
CD30448.0	1.40099	3.7062	24.4149	7.76657e-07	4.31599e-05							CD52804.0	-1.06178	6.06678	20.3029	6.61e-06	0.000367336							CD31679.0	6.65758	-0.00771036	84.9549	3.05243e-20	1.69628e-18	CD33928.1	2.70601	4.10479	86.6928	1.2676e-20	7.04423e-19
CD44128.0	0.888729	5.11954	24.3929	7.8558e-07	4.35586e-05							CD43220.3	-0.893165	5.4014	20.2883	6.66e-06	0.000369321							CD49813.2	6.34738	-0.234531	84.9482	3.06286e-20	1.69828e-18	CD19905.1	-7.58284	-0.23073	86.6681	1.2835e-20	7.11671e-19
CD32437.0	0.93914	4.35256	24.3605	7.98906e-07	4.41892e-05							CD41943.0	4.21899	0.594899	20.2567	6.77e-06	0.00037454							CD48207.7	-3.06689	2.32526	84.789	3.31971e-20	1.83661e-18	CD49151.0	3.21137	0.820684	86.6288	1.30928e-20	7.24354e-19
CD46338.0	-1.20892	4.83967	24.3566	8.00503e-07	4.41892e-05							CD39194.1	-1.19084	2.63563	20.2529	6.78e-06	0.00037454							CD35350.5	3.88879	2.36674	84.6428	3.57435e-20	1.96874e-18	CD53745.0	-2.16696	2.66793	86.5576	1.35729e-20	7.4925e-19
CD44046.0	0.9483	3.19166	24.2865	8.30179e-07	4.57259e-05							CD53029.4186	-1.30733	5.86757	20.2344	6.85e-06	0.000376899							CD53029.1823	3.61744	1.58661	84.6467	3.56747e-20	1.96874e-18	CD48292.1	-6.00255	-0.0515884	86.5139	1.38758e-20	7.64275e-19
CD41289.0	1.05302	2.92434	24.2508	8.45706e-07	4.64783e-05							CD43365.10	-1.53744	5.67382	20.2298	6.87e-06	0.000376899							CD815.1	8.02964	-1.14072	84.2958	4.26028e-20	2.34137e-18	CD35350.1	8.60117	-0.691916	86.4486	1.4342e-20	7.88209e-19
CD53094.0	1.73568	0.973367	24.2347	8.52804e-07	4.67652e-05							CD45255.0	-2.14431	-0.279508	20.2282	6.87e-06	0.000376899							CD33810.1	4.58817	-0.439315	84.2451	4.37083e-20	2.39683e-18	CD47283.3	2.34571	1.63705	86.4175	1.45691e-20	7.98927e-19
CD46765.0	1.54552	1.64439	24.2207	8.59019e-07	4.70025e-05							CD55702.0	-0.761048	7.28581	20.2206	6.9e-06	0.000377583							CD48292.1	-5.97456	-0.0515884	84.1018	4.69947e-20	2.57138e-18	CD851.0	8.30899	-0.921365	86.2298	1.60192e-20	8.76516e-19
CD12965.0	-0.74411	4.93543	24.1939	8.71068e-07	4.75573e-05							CD55047.1	-0.904106	5.35078	20.1777	7.06e-06	0.000385285							CD2830.0	8.14856	-1.04083	83.8827	5.25025e-20	2.86645e-18	CD42249.0	-8.13545	0.249436	86.1061	1.70532e-20	9.31043e-19
CD47021.0	0.808061	6.89753	24.175	8.79649e-07	4.79207e-05							CD3073.0	-1.62641	1.2752	20.1635	7.11e-06	0.000387324							CD35350.1	8.60117	-0.691916	83.8597	5.31158e-20	2.89359e-18	CD49987.0	2.68749	4.62727	86.0823	1.72601e-20	9.40281e-19
CD33493.3	-2.54449	2.64431	24.1559	8.8842e-07	4.82928e-05							CD20502.7	-1.90669	2.01452	20.1205	7.27e-06	0.000395247							CD53029.1925	-2.31108	2.25994	83.8106	5.44517e-20	2.95989e-18	CD48207.7	-3.08272	2.32526	85.9437	1.85132e-20	1.00634e-18
CD45039.0	0.913139	3.3578	24.1147	9.07626e-07	4.91223e-05							CD46766.0	-0.793711	5.90582	20.1075	7.32e-06	0.000397082							CD40286.0	-2.05811	3.13144	83.672	5.84065e-20	3.16795e-18	CD30566.0	-2.76661	4.37337	85.9151	1.87832e-20	1.01879e-18
CD49323.0	-3.51501	0.934503	24.1188	9.05712e-07	4.91223e-05							CD36246.2	-2.71388	0.679566	19.9979	7.75e-06	0.000419583							CD42249.0	-8.0706	0.249436	83.5131	6.32963e-20	3.42571e-18	CD1194.1	8.07046	-1.11125	85.8842	1.9079e-20	1.03259e-18
CD39129.0	-1.68121	4.128	24.1001	9.14553e-07	4.93898e-05							CD46703.0	-0.969751	3.45734	19.9554	7.93e-06	0.000428088							CD39184.1	2.3691	3.68318	83.4503	6.5337e-20	3.52848e-18	CD54237.1	-2.32505	2.4912	85.6651	2.13137e-20	1.15103e-18
CD31002.1	1.70396	2.74813	24.0954	9.16785e-07	4.94032e-05							CD45030.0	0.757825	4.49466	19.9373	8e-06	0.000429842							CD851.0	8.30899	-0.921365	83.3863	6.74878e-20	3.63674e-18	CD50420.1	2.13334	5.30577	85.496	2.32176e-20	1.25114e-18
CD55487.0	-1.07678	8.49057	24.0472	9.40022e-07	5.0546e-05							CD49435.0	-1.47889	4.31398	19.9398	7.99e-06	0.000429842							CD53745.4	-1.29556	6.1824	83.1043	7.78378e-20	4.18542e-18	CD55093.0	-2.53591	2.06211	85.433	2.3969e-20	1.28884e-18
CD55381.7	1.55127	2.61208	23.9557	9.85779e-07	5.28922e-05							CD53029.1119	-1.9456	0.355239	19.9329	8.02e-06	0.000429842							CD19905.1	-7.52268	-0.23073	83.0478	8.00929e-20	4.2974e-18	CD48942.1	-2.79827	1.70188	85.4098	2.42519e-20	1.30124e-18
CD44637.0	-2.23871	-0.207427	23.907	1.01104e-06	5.41311e-05							CD52254.0	-2.92785	0.598855	19.9311	8.03e-06	0.000429842							CD51603.1	2.25942	3.87673	83.0218	8.11525e-20	4.34489e-18	CD23597.0	6.76539	-0.58812	84.934	3.08489e-20	1.65165e-18
CD29351.0	2.48701	0.102151	23.8987	1.01542e-06	5.41501e-05							CD34362.0	-2.50996	0.871688	19.8979	8.17e-06	0.000436429							CD8997.4	5.52535	-0.46502	82.9738	8.31464e-20	4.44209e-18	CD41664.0	5.9925	1.67835	84.9155	3.11391e-20	1.6636e-18
CD40564.0	-0.730182	6.09856	23.898	1.01575e-06	5.41501e-05							CD53029.1595	-1.16834	2.08501	19.8637	8.32e-06	0.000443365							CD53029.5099	-1.66408	6.90597	82.9085	8.59429e-20	4.58166e-18	CD49991.3	-6.21356	0.502152	84.7841	3.32791e-20	1.77412e-18
CD42174.0	-1.41151	4.50393	23.8861	1.02205e-06	5.43694e-05							CD19647.3	-1.43489	2.39494	19.8174	8.52e-06	0.000453258							CD53029.3252	3.58665	0.587784	82.8729	8.7503e-20	4.65486e-18	CD53029.1936	-3.32868	1.47431	84.7604	3.36807e-20	1.78788e-18
CD29445.0	2.45019	-0.11946	23.853	1.03979e-06	5.51952e-05							CD48768.0	0.790699	8.21536	19.7637	8.76e-06	0.000464953							CD1194.1	8.07046	-1.11125	82.8169	9.00152e-20	4.77829e-18	CD53507.0	-8.5198	0.385208	84.7606	3.36768e-20	1.78788e-18
CD44742.0	1.2626	3.30214	23.8356	1.04923e-06	5.5578e-05							CD42120.0	-2.17698	0.0209145	19.7605	8.78e-06	0.000464953							CD54246.1	-1.78202	4.21733	82.6261	9.91393e-20	5.25143e-18	CD24017.6	-5.56739	0.494752	84.7425	3.39863e-20	1.80026e-18
CD28673.11	0.716329	5.3489	23.7819	1.07891e-06	5.70287e-05							CD53029.4078	-1.35773	5.62844	19.7308	8.92e-06	0.000471241							CD53029.1826	2.14282	5.12742	82.5038	1.05466e-19	5.57471e-18	CD45300.0	-7.62	-0.373131	84.2745	4.3064e-20	2.27627e-18
CD53029.1451	-1.21772	4.38483	23.7632	1.08946e-06	5.74646e-05							CD43365.6	-2.09141	5.166	19.7214	8.96e-06	0.000472554							CD55497.0	3.44012	0.451	82.4049	1.10877e-19	5.84831e-18	CD49472.1	-1.48049	5.25392	84.2237	4.41852e-20	2.33058e-18
CD45072.0	-1.62629	1.21327	23.7584	1.09217e-06	5.74857e-05							CD38139.1	-1.82003	2.10673	19.695	9.08e-06	0.000478112							CD52344.0	-1.68769	3.70024	82.2247	1.21463e-19	6.39311e-18	CD55682.0	-1.54524	6.11407	84.1868	4.5017e-20	2.36944e-18
CD26523.0	0.689611	6.47571	23.7268	1.11025e-06	5.8314e-05							CD53029.4934	-0.846998	5.46199	19.6883	9.12e-06	0.000478791							CD791.0	8.1207	-1.06868	81.9446	1.39954e-19	7.35085e-18	CD804.0	7.98008	-1.18287	84.1618	4.55906e-20	2.39456e-18
CD44335.0	-1.54537	2.93006	23.7204	1.11398e-06	5.83866e-05							CD53029.1981	-1.38547	5.44601	19.645	9.32e-06	0.000488729							CD50000.2	-1.32388	5.0192	81.9328	1.40791e-19	7.3792e-18	CD53029.4426	-1.51434	4.68966	84.0985	4.70738e-20	2.46726e-18
CD42468.0	-1.76675	5.52365	23.7132	1.11812e-06	5.84803e-05							CD53890.0	-0.763188	7.17388	19.6298	9.4e-06	0.000491603							CD39546.0	3.64827	0.133443	81.8599	1.46084e-19	7.64056e-18	CD19361.0	6.53524	-0.802336	84.0313	4.86995e-20	2.54711e-18
CD30775.0	-1.24487	2.55566	23.7081	1.1211e-06	5.85133e-05							CD50919.0	-1.22567	3.9267	19.6148	9.47e-06	0.000493406							CD15415.7	1.82426	3.70025	81.8512	1.46731e-19	7.64229e-18	CD36403.1	1.93641	6.28553	83.9684	5.0274e-20	2.62395e-18
CD55384.0	-2.06121	1.93712	23.5876	1.19352e-06	6.21629e-05							CD30536.0	-6.08627	0.269691	19.6179	9.46e-06	0.000493406							CD52243.5	-2.27012	2.43786	81.8542	1.46502e-19	7.64229e-18	CD55497.0	3.42928	0.451	83.7127	5.72166e-20	2.98005e-18
CD53029.4049	2.01021	6.20602	23.582	1.19703e-06	6.22154e-05							CD46096.1	-0.984459	3.68378	19.5999	9.55e-06	0.00049623							CD30718.0	-5.95749	0.210603	81.7231	1.56551e-19	8.13675e-18	CD32310.0	4.97021	-0.562556	83.5445	6.22971e-20	3.23789e-18
CD51453.0	-2.11771	0.63276	23.5496	1.21733e-06	6.31389e-05							CD53029.2768	-1.82606	0.465193	19.5932	9.58e-06	0.000496931							CD6519.1	6.16225	-1.01578	81.6491	1.62529e-19	8.42986e-18	CD53029.681	2.13098	4.61664	83.2262	7.31828e-20	3.79575e-18
CD35754.0	1.23273	3.24509	23.4316	1.29435e-06	6.69942e-05							CD56057.0	-2.97266	0.527269	19.5793	9.65e-06	0.000499522							CD41125.1	-7.65064	-1.00388	81.5242	1.73125e-19	8.96077e-18	CD673.0	8.67291	-0.615324	83.0843	7.8629e-20	4.06975e-18
CD39173.0	-1.55312	3.0506	23.3977	1.31739e-06	6.8045e-05							CD32551.1	-2.00239	4.06674	19.5411	9.85e-06	0.000508565							CD50151.5	-1.45051	4.57461	81.3975	1.84593e-19	9.53449e-18	CD37366.0	-7.01843	0.641721	83.0409	8.0375e-20	4.15149e-18
CD56131.1	-1.0516	6.71166	23.3835	1.32711e-06	6.84053e-05							CD35219.1	-0.822732	4.68987	19.5279	9.91e-06	0.000511013							CD48339.1	5.63033	4.24451	81.3451	1.89552e-19	9.77034e-18	CD41940.0	2.40566	5.13485	83.0099	8.16427e-20	4.20823e-18
CD30926.0	1.52054	4.91533	23.3708	1.33589e-06	6.87155e-05							CD41163.0	-1.24065	4.65298	19.5161	9.98e-06	0.00051311							CD45870.0	1.66706	5.35195	81.2611	1.97785e-19	1.01737e-17	CD31679.0	6.22376	-0.00771036	82.9509	8.41153e-20	4.32672e-18
CD15415.6	-0.704283	7.56996	23.3441	1.35457e-06	6.95328e-05							CD53029.4455	-1.06535	2.8093	19.5072	1e-05	0.000514463							CD804.0	7.98008	-1.18287	81.0918	2.15472e-19	1.10606e-17	CD1085.0	8.2713	-0.948042	82.6978	9.56069e-20	4.90769e-18
CD47926.0	1.03442	2.71379	23.3334	1.36215e-06	6.9653e-05							CD49580.0	-0.790417	7.20044	19.4774	1.02e-05	0.000520394							CD19361.0	6.46753	-0.802336	80.9711	2.29044e-19	1.17331e-17	CD37473.15	-3.08403	1.91501	82.4768	1.06919e-19	5.47709e-18
CD53029.2449	-1.01636	6.06792	23.3329	1.36251e-06	6.9653e-05							CD49198.2	-1.28412	3.96097	19.478	1.02e-05	0.000520394							CD50648.2	-7.45463	-0.414805	80.9527	2.31184e-19	1.18184e-17	CD56057.0	4.02535	0.527269	82.3602	1.13416e-19	5.79795e-18
CD50653.1	2.14487	1.57656	23.2654	1.41116e-06	7.19922e-05							CD42895.6	-2.34643	2.3723	19.4592	1.03e-05	0.000524314							CD673.0	8.67291	-0.615324	80.6993	2.6281e-19	1.34076e-17	CD52677.0	-7.68847	0.77355	82.2511	1.1985e-19	6.1143e-18
CD40958.1	1.60321	1.06491	23.2569	1.41742e-06	7.21638e-05							CD52449.1	-1.08785	3.53815	19.4327	1.04e-05	0.000527614							CD24017.6	-5.48672	0.494752	80.3794	3.08999e-19	1.57318e-17	CD36693.1	-1.58996	3.97194	82.2305	1.21106e-19	6.16574e-18
CD44483.0	-1.07026	3.7788	23.2023	1.45826e-06	7.40918e-05							CD42903.4	-1.17217	2.52332	19.4394	1.04e-05	0.000527614							CD55818.1	-1.81132	4.0205	80.1561	3.45966e-19	1.75779e-17	CD11031.2	4.08111	1.10226	82.1603	1.25487e-19	6.37575e-18
CD53805.0	-4.07258	2.02868	23.1892	1.46818e-06	7.44437e-05							CD47506.0	-1.44499	4.58214	19.437	1.04e-05	0.000527614							CD31031.1	-3.33985	1.1212	80.0252	3.6966e-19	1.87435e-17	CD7306.0	8.24937	-0.951962	81.9907	1.36727e-19	6.93271e-18
CD55487.6	-0.997438	8.60321	23.1706	1.48248e-06	7.50158e-05							CD34639.8	-1.61681	1.58647	19.4316	1.04e-05	0.000527614							CD38676.0	-1.65153	3.85496	80.0071	3.73067e-19	1.88778e-17	CD56052.0	1.78207	5.04733	81.9867	1.37008e-19	6.93281e-18
CD53029.5132	1.24728	6.01288	23.1547	1.4948e-06	7.5486e-05							CD38876.0	-1.47588	2.33503	19.3273	1.1e-05	0.000556095							CD1085.0	8.2713	-0.948042	79.9916	3.76e-19	1.89876e-17	CD51930.0	5.63365	-0.921011	81.8929	1.43667e-19	7.25503e-18
CD40785.1	1.1103	3.39119	23.1302	1.51396e-06	7.62986e-05							CD49754.2	0.877029	5.03701	19.2994	1.12e-05	0.000562002							CD33417.5	-1.56998	7.49648	79.8899	3.9586e-19	1.995e-17	CD39532.0	-7.5681	-0.389318	81.7217	1.5666e-19	7.89517e-18
CD30355.0	2.24037	1.43986	23.121	1.52123e-06	7.63558e-05							CD45072.0	-1.45743	1.21327	19.3016	1.12e-05	0.000562002							CD40041.0	-2.2386	5.36349	79.7851	4.17434e-19	2.09948e-17	CD48700.1	-2.32233	2.17294	81.5793	1.68371e-19	8.46819e-18
CD30637.0	1.32944	1.8597	23.1226	1.51996e-06	7.63558e-05							CD34575.0	-1.7172	0.952416	19.2912	1.12e-05	0.00056328							CD48700.1	-2.30635	2.17294	79.7288	4.29485e-19	2.15574e-17	CD21204.0	7.38744	1.04903	81.5161	1.73838e-19	8.72553e-18
CD53029.2434	-0.747253	7.19813	23.1016	1.53659e-06	7.69306e-05							CD35111.0	-1.30661	2.03302	19.287	1.12e-05	0.000563396							CD31610.0	6.1968	3.07332	79.6327	4.50898e-19	2.25867e-17	CD53029.4750	-1.63283	4.40126	81.3578	1.8834e-19	9.43441e-18
CD52081.0	-0.94397	5.85746	23.0988	1.53886e-06	7.69306e-05							CD34654.0	-1.99266	0.0925467	19.2786	1.13e-05	0.000564736							CD49624.1	-3.4574	1.05337	79.5749	4.6429e-19	2.32108e-17	CD53029.4884	-1.78303	6.52914	81.2502	1.98875e-19	9.94217e-18
CD33930.0	-1.51366	3.0088	23.0434	1.58386e-06	7.90216e-05							CD53029.4204	-0.806755	5.30286	19.2306	1.16e-05	0.000576796							CD49438.0	-2.1817	6.60363	79.1186	5.84916e-19	2.91825e-17	CD51490.0	3.21568	2.55198	80.5918	2.77509e-19	1.38454e-17
CD36130.0	1.1961	3.27672	23.0384	1.58796e-06	7.90679e-05							CD53029.1808	-1.31211	6.13211	19.2307	1.16e-05	0.000576796							CD55682.0	-1.49633	6.11407	79.0152	6.16346e-19	3.06891e-17	CD47347.1	-3.91623	0.713637	80.5828	2.78781e-19	1.38811e-17
CD18490.0	1.31511	3.53403	22.9894	1.62899e-06	8.09486e-05							CD34049.4	-1.04062	2.95124	19.0981	1.24e-05	0.000617025							CD53029.1041	2.06312	4.52622	78.6745	7.32334e-19	3.63916e-17	CD2018.1	8.50423	-0.783166	80.5134	2.88744e-19	1.43484e-17
CD45219.0	0.958051	4.34326	22.9786	1.63814e-06	8.12414e-05							CD49438.0	-1.02868	6.60363	19.0817	1.25e-05	0.000621102							CD33417.6	-1.52479	6.39032	78.5106	7.95704e-19	3.94618e-17	CD21962.1	2.49696	5.15019	80.2311	3.33087e-19	1.6519e-17
CD53430.0	3.25673	1.92297	22.937	1.67399e-06	8.28541e-05							CD48917.1	-1.73233	0.955927	19.0652	1.26e-05	0.000625251							CD42476.0	-1.43958	4.41561	78.4458	8.2222e-19	4.06151e-17	CD47024.8	2.21787	2.06842	80.1267	3.51162e-19	1.73808e-17
CD55074.0	0.952054	5.76469	22.9087	1.69881e-06	8.39159e-05							CD52738.0	-1.36007	2.11857	19.0315	1.29e-05	0.000635136							CD53029.4855	-1.64102	3.28885	78.4463	8.22025e-19	4.06151e-17	CD31217.0	-7.56798	0.317797	80.0893	3.57863e-19	1.76773e-17
CD52276.0	1.96549	0.545933	22.9007	1.70588e-06	8.39797e-05							CD53029.3921	-1.59065	0.290548	19.0254	1.29e-05	0.000635336							CD34664.0	-6.23326	0.273937	78.4061	8.38924e-19	4.13581e-17	CD33710.0	-3.3757	0.998135	80.0751	3.60454e-19	1.777e-17
CD53029.2665	1.3385	3.40398	22.8996	1.70685e-06	8.39797e-05							CD53234.0	-2.33457	0.0262951	19.0233	1.29e-05	0.000635336							CD38275.0	-7.52617	-0.568272	78.3756	8.51998e-19	4.19197e-17	CD17631.1	5.35384	0.332869	79.9546	3.83121e-19	1.88502e-17
CD53029.2853	1.24394	5.96053	22.876	1.72793e-06	8.48491e-05							CD53029.4425	-1.29777	6.63553	18.9738	1.33e-05	0.000650754							CD46421.1	4.3977	6.71129	78.3278	8.72842e-19	4.28605e-17	CD33712.0	3.8686	1.16855	79.908	3.92265e-19	1.9262e-17
CD42903.2	-0.915837	8.1689	22.7939	1.80342e-06	8.83816e-05							CD53029.5110	-1.05187	4.2729	18.9697	1.33e-05	0.000650889							CD50333.0	-3.32581	0.939937	78.3227	8.75084e-19	4.2886e-17	CD53029.2770	2.07027	2.82485	79.835	4.0701e-19	1.99467e-17
CD54522.0	1.41477	3.02534	22.7774	1.81896e-06	8.89682e-05							CD55861.0	-0.867068	4.24138	18.9569	1.34e-05	0.000652771							CD2018.1	8.50423	-0.783166	78.1059	9.76619e-19	4.7768e-17	CD48391.0	-2.71556	2.05543	79.595	4.59593e-19	2.24794e-17
CD41393.0	1.82055	1.15215	22.7673	1.82851e-06	8.92598e-05							CD42002.1	-1.13709	3.83744	18.9529	1.34e-05	0.000652771							CD41499.0	-2.76994	2.51482	78.0022	1.02924e-18	5.02429e-17	CD54850.0	1.89745	4.69815	79.5809	4.62887e-19	2.25961e-17
CD39878.1	7.11462	2.03755	22.7522	1.84296e-06	8.97894e-05							CD46704.1	-1.65209	2.6259	18.9555	1.34e-05	0.000652771							CD52009.0	3.32874	0.280938	77.7515	1.16854e-18	5.69315e-17	CD53745.4	-1.26579	6.1824	79.49	4.84684e-19	2.35218e-17
CD29019.0	-2.30212	-0.230781	22.7476	1.84736e-06	8.98278e-05							CD43514.1	-1.29418	3.29425	18.9324	1.35e-05	0.000658529							CD46995.0	-2.32717	2.25269	77.6825	1.2101e-18	5.88414e-17	CD42508.5	-1.84115	3.61745	79.4954	4.83352e-19	2.35218e-17
CD25804.0	4.69435	0.323073	22.7334	1.86105e-06	9.03173e-05							CD29987.0	-4.69467	0.431547	18.8964	1.38e-05	0.000669775							CD35350.0	4.38125	-0.0371175	77.6012	1.26095e-18	6.11943e-17	CD44354.14	-1.94758	3.94556	79.4922	4.84143e-19	2.35218e-17
CD53029.4228	-0.777739	6.53934	22.7028	1.89088e-06	9.14085e-05							CD54207.0	-1.1079	2.75167	18.8819	1.39e-05	0.000673567							CD33270.1	-1.6434	4.97203	77.5508	1.29351e-18	6.26524e-17	CD35138.2	-2.45057	2.60829	79.4599	4.92114e-19	2.38359e-17
CD41618.0	-1.66815	1.82816	22.7039	1.88984e-06	9.14085e-05							CD38433.0	-1.11058	2.80031	18.8709	1.4e-05	0.000676169							CD42797.24	1.68281	5.42444	77.4917	1.33281e-18	6.44304e-17	CD53029.1041	2.06877	4.52622	79.2782	5.39528e-19	2.60818e-17
CD42942.0	-0.75708	5.70839	22.699	1.89471e-06	9.14159e-05							CD53373.1	0.928846	4.28995	18.8333	1.43e-05	0.000688268							CD45140.1	2.8112	2.32465	77.3663	1.42018e-18	6.85209e-17	CD38954.1	7.9715	-1.17053	79.1472	5.76509e-19	2.78154e-17
CD48050.0	0.969345	4.3114	22.6704	1.92305e-06	9.26041e-05							CD53029.691	-0.844509	4.3381	18.8114	1.44e-05	0.00069488							CD53029.2925	-2.10116	6.2159	77.339	1.43997e-18	6.93414e-17	CD1164.0	8.28998	-0.944863	79.1376	5.79304e-19	2.78962e-17
CD43049.0	2.07274	0.164413	22.5958	1.99918e-06	9.60841e-05							CD44073.0	1.45575	2.46488	18.8037	1.45e-05	0.00069633							CD38925.0	2.92854	1.62818	77.3011	1.46785e-18	7.05477e-17	CD44142.9	2.41665	3.92424	79.0848	5.94997e-19	2.85966e-17
CD47611.18	6.61948	1.18268	22.5913	2.00388e-06	9.61244e-05							CD40975.0	-1.47213	3.00503	18.7518	1.49e-05	0.000714185							CD45702.1	-3.39775	1.01134	77.2826	1.48168e-18	7.1075e-17	CD30978.0	6.94386	-0.502343	79.0347	6.10285e-19	2.92749e-17
CD46709.0	-3.64154	-0.371691	22.5826	2.01297e-06	9.6375e-05							CD44432.0	-1.92625	2.55058	18.7059	1.53e-05	0.000730185							CD50836.0	4.16062	0.905359	77.2463	1.50917e-18	7.22545e-17	CD1324.0	8.22154	-0.983554	79.0125	6.17172e-19	2.95483e-17
CD53029.3468	1.19296	4.49009	22.5473	2.05028e-06	9.79726e-05							CD53029.4921	-0.969251	3.80585	18.6944	1.53e-05	0.000733193							CD18413.2	7.88894	-1.23595	77.1643	1.57315e-18	7.51731e-17	CD48583.4	-2.67245	1.63016	79.0029	6.20186e-19	2.96356e-17
CD51154.1	-0.90515	5.74594	22.5239	2.07548e-06	9.89868e-05							CD53029.4507	-1.21159	8.90316	18.6626	1.56e-05	0.000744073							CD51525.0	-2.21754	2.45047	77.0851	1.63744e-18	7.80954e-17	CD52161.1	-1.45027	4.94991	78.947	6.37986e-19	3.04278e-17
CD54478.0	0.983105	3.23705	22.5159	2.08415e-06	9.92103e-05							CD51036.0	-2.11118	1.11751	18.647	1.57e-05	0.000748759							CD53029.3654	6.24425	-1.01597	77.0551	1.6625e-18	7.91389e-17	CD33928.0	2.30084	3.82819	78.5337	7.86468e-19	3.74377e-17
CD45072.1	-1.67786	2.78731	22.5083	2.09237e-06	9.94115e-05							CD18972.0	-1.10452	3.8184	18.6174	1.6e-05	0.000759007							CD53029.1835	-1.37593	4.98118	76.9198	1.78044e-18	8.45913e-17	CD2830.0	6.28042	-1.04083	78.4801	8.08101e-19	3.83941e-17
CD33733.0	-2.55583	-0.18085	22.4945	2.10744e-06	9.9937e-05							CD38872.0	-2.09704	0.0139402	18.5989	1.61e-05	0.00076498							CD1164.0	8.28998	-0.944863	76.618	2.07444e-18	9.83719e-17	CD42588.2	-3.45151	2.2814	78.42	8.33046e-19	3.95038e-17
CD53029.4270	-1.19776	4.75597	22.3694	2.24931e-06	0.000106462							CD53029.3632	-0.797882	6.27207	18.5439	1.66e-05	0.000785857							CD1324.0	8.22154	-0.983554	76.4409	2.26902e-18	1.07394e-16	CD824.0	7.93565	-1.20935	78.0463	1.00654e-18	4.74731e-17
CD43790.0	-0.867326	5.56065	22.3564	2.26455e-06	0.000106783							CD53029.4477	-1.16519	9.20715	18.5399	1.66e-05	0.000786027							CD51918.0	8.03296	-1.104	76.3241	2.40733e-18	1.13724e-16	CD11031.1	3.80054	1.65305	78.0457	1.00682e-18	4.74731e-17
CD27801.0	-2.32921	1.85264	22.3563	2.26468e-06	0.000106783							CD49412.0	-2.24586	5.55258	18.5214	1.68e-05	0.000792161							CD51257.1	-1.46827	5.16271	76.1484	2.63131e-18	1.2407e-16	CD47506.0	3.03946	4.58214	78.0529	1.00319e-18	4.74731e-17
CD30521.4	1.17968	4.89328	22.334	2.2911e-06	0.000107824							CD54751.5	-1.40632	5.13487	18.5006	1.7e-05	0.000797831							CD49586.0	-3.8367	0.177145	76.0579	2.75473e-18	1.29644e-16	CD53029.103	8.45057	-0.801155	77.924	1.07084e-18	5.03965e-17
CD53029.318	1.92898	1.77188	22.291	2.34306e-06	0.000110062							CD39704.0	-1.71634	2.48732	18.504	1.7e-05	0.000797831							CD10034.2	2.49692	7.23864	76.0344	2.78767e-18	1.30947e-16	CD51543.1	2.04681	3.74295	77.9024	1.08262e-18	5.08543e-17
CD38785.1	2.54881	1.49138	22.2667	2.3728e-06	0.000110832							CD38601.0	-1.24147	3.43016	18.4945	1.7e-05	0.000798697							CD53507.0	-8.20263	0.385208	75.7289	3.25412e-18	1.5257e-16	CD32491.0	2.74285	1.31386	77.7684	1.15857e-18	5.43198e-17
CD30948.0	-1.30672	3.08775	22.2697	2.36918e-06	0.000110832							CD53029.196	-1.82396	0.0711817	18.4878	1.71e-05	0.000798697							CD30566.0	-2.58745	4.37337	75.6984	3.30479e-18	1.54654e-16	CD53029.1925	-2.22482	2.25994	77.6885	1.20641e-18	5.64563e-17
CD48383.0	-1.4941	5.14879	22.2724	2.36583e-06	0.000110832							CD49134.0	-1.8892	0.555248	18.4891	1.71e-05	0.000798697							CD53029.103	8.45057	-0.801155	75.5901	3.4911e-18	1.63067e-16	CD18490.0	2.33126	3.53403	77.643	1.23453e-18	5.76641e-17
CD53029.4708	-0.760513	4.92789	22.2428	2.40264e-06	0.000112015							CD37786.0	-1.89355	0.52139	18.4752	1.72e-05	0.000802502							CD43365.1	-4.04526	3.35545	75.4826	3.68632e-18	1.71863e-16	CD32261.0	5.07006	-0.614149	77.6087	1.25615e-18	5.85641e-17
CD20142.0	3.54258	-0.562389	22.2391	2.40723e-06	0.00011202							CD43536.1	-1.26746	3.17612	18.4498	1.74e-05	0.000811766							CD48048.1	-1.55229	4.31116	75.4281	3.78963e-18	1.76349e-16	CD52243.5	-2.20712	2.43786	77.5922	1.26671e-18	5.89459e-17
CD54246.0	-0.723904	8.07995	22.2143	2.43847e-06	0.000113262							CD53029.4996	-0.761941	4.45614	18.4259	1.77e-05	0.000820457							CD824.0	7.93565	-1.20935	75.2618	4.12265e-18	1.91488e-16	CD17531.1	5.34374	0.569615	77.5315	1.30624e-18	6.06718e-17
CD29348.0	2.26413	0.245385	22.1931	2.46563e-06	0.000114282							CD53029.249	-1.27643	4.95631	18.4187	1.77e-05	0.000822008							CD30851.1	2.44121	3.2753	75.1977	4.25855e-18	1.97432e-16	CD42056.1	-2.65157	2.83854	77.2952	1.47222e-18	6.82541e-17
CD47168.3	0.789885	7.98723	22.19	2.46961e-06	0.000114282							CD53029.506	-1.63652	4.26941	18.4035	1.79e-05	0.000827059							CD52604.4	-2.6464	1.73223	75.136	4.39381e-18	2.03324e-16	CD50602.1	3.00181	2.48468	77.207	1.53948e-18	7.12397e-17
CD50730.0	1.38807	2.34734	22.1748	2.48926e-06	0.000114977							CD55398.1	-1.04307	4.5561	18.3998	1.79e-05	0.000827134							CD39325.6	-1.82529	5.82399	75.0896	4.49836e-18	2.07776e-16	CD53029.4288	2.29819	5.3478	76.9398	1.76248e-18	8.14074e-17
CD43365.11	-1.61605	6.54304	22.1477	2.52458e-06	0.000116392							CD53029.934	-1.98964	0.0340339	18.3933	1.8e-05	0.000828424							CD29023.0	5.23243	-0.120434	75.0117	4.67941e-18	2.15738e-16	CD46129.0	2.2788	3.20381	76.8932	1.8046e-18	8.31987e-17
CD53029.250	1.12693	6.41596	22.109	2.57596e-06	0.000118542							CD46118.1	-1.60352	0.263866	18.385	1.8e-05	0.000830493							CD38256.1	-1.52185	4.57063	74.5949	5.77925e-18	2.65952e-16	CD47337.0	3.89161	1.13256	76.665	2.02564e-18	9.32169e-17
CD53029.5160	-0.753597	6.90169	22.098	2.59086e-06	0.000119008							CD45686.0	-1.14626	4.00477	18.3719	1.82e-05	0.000834707							CD48583.4	-2.61193	1.63016	74.591	5.79066e-18	2.65986e-16	CD12687.0	4.06537	-0.497178	76.582	2.11258e-18	9.68597e-17
CD51737.0	1.45177	3.34137	22.076	2.62065e-06	0.000120154							CD53029.4935	-0.949455	2.85676	18.3609	1.83e-05	0.000836427							CD55964.1	-3.04443	1.12549	74.4846	6.11129e-18	2.80196e-16	CD49600.0	3.48152	0.817312	76.5832	2.11126e-18	9.68597e-17
CD40295.0	0.944915	5.81227	22.071	2.6275e-06	0.000120247							CD48355.2	-0.963162	5.47366	18.3643	1.82e-05	0.000836427							CD49151.0	2.91834	0.820684	74.4531	6.20952e-18	2.84177e-16	CD54036.0	-7.86992	0.238053	76.5547	2.14195e-18	9.80257e-17
CD53029.2815	-0.83936	7.33133	22.0569	2.64681e-06	0.000120687							CD48716.0	-1.29891	2.05401	18.3524	1.84e-05	0.000838647							CD14416.0	7.78426	-1.26988	74.3692	6.47913e-18	2.95972e-16	CD791.0	6.25168	-1.06868	76.4877	2.21585e-18	1.01222e-16
CD36903.0	-1.41977	4.39567	22.06	2.64258e-06	0.000120687							CD53029.750	-0.708506	8.68431	18.2625	1.92e-05	0.000877563							CD30435.0	2.5453	1.20349	74.2811	6.77498e-18	3.08919e-16	CD49678.1	3.06105	1.12479	76.234	2.51962e-18	1.14887e-16
CD49872.0	-0.759692	5.09743	22.006	2.71801e-06	0.000123707							CD53029.1604	-1.08102	3.29797	18.2297	1.96e-05	0.000891165							CD48391.0	-2.62115	2.05543	73.328	1.09797e-17	4.99726e-16	CD42895.5	4.32054	3.84828	76.0208	2.80693e-18	1.27754e-16
CD55757.1	0.869329	8.96929	21.9994	2.72736e-06	0.000123906							CD17631.1	-3.04971	0.332869	18.2219	1.97e-05	0.000893189							CD8997.2	3.26896	0.699614	73.3231	1.10069e-17	5.00053e-16	CD33988.0	-7.39104	-0.0521042	75.9631	2.89021e-18	1.31304e-16
CD55946.3	3.78257	-0.402182	21.9864	2.74589e-06	0.00012452							CD56046.8	-0.835553	6.72696	18.2089	1.98e-05	0.000897648							CD53029.31	8.86183	-0.458523	73.2321	1.15264e-17	5.22699e-16	CD12426.14	-2.34765	6.18584	75.8706	3.0287e-18	1.37345e-16
CD53395.0	1.0744	4.96194	21.9391	2.81446e-06	0.00012729							CD45755.0	-1.53277	2.50954	18.1911	2e-05	0.000904473							CD35903.0	3.56625	-0.145116	73.1936	1.17535e-17	5.31441e-16	CD52463.0	-1.2924	6.84482	75.8459	3.06682e-18	1.38821e-16
CD53029.289	-0.847715	5.40264	21.9372	2.8172e-06	0.00012729							CD53029.2414	-1.25658	4.33211	18.1774	2.01e-05	0.000909326							CD40782.5	-2.87767	1.58422	73.1922	1.17619e-17	5.31441e-16	CD35350.8	4.94636	-0.0766811	75.7969	3.14392e-18	1.42053e-16
CD53608.0	1.16548	3.4808	21.9042	2.86608e-06	0.000129264							CD28277.0	2.18743	-0.0137475	18.1692	2.02e-05	0.000911614							CD52161.1	-1.39579	4.94991	73.0222	1.28202e-17	5.78211e-16	CD36081.0	2.81255	2.91063	75.7459	3.22623e-18	1.45508e-16
CD49519.0	0.841086	5.6177	21.8974	2.87625e-06	0.000129489							CD31249.0	-2.09598	1.28441	18.1623	2.03e-05	0.000913257							CD1161.0	8.06606	-1.10807	72.978	1.311e-17	5.9021e-16	CD1254.0	7.81702	-1.29893	75.7202	3.26852e-18	1.47148e-16
CD44539.0	1.08247	4.10621	21.8936	2.88199e-06	0.000129513							CD54811.0	-1.21667	2.11817	18.1514	2.04e-05	0.000916853							CD53029.1936	-3.12983	1.47431	72.9656	1.31933e-17	5.92887e-16	CD694.0	7.83272	-1.29315	75.6924	3.31473e-18	1.4896e-16
CD44142.5	1.77776	2.02389	21.8825	2.8986e-06	0.000130024							CD56046.0	-0.794702	7.85215	18.1274	2.07e-05	0.000926797							CD10929.1	2.89716	0.345387	72.9587	1.32393e-17	5.93885e-16	CD50000.2	-1.26974	5.0192	75.5766	3.5151e-18	1.57679e-16
CD48948.3	1.20891	3.47166	21.8756	2.90903e-06	0.000130024							CD54626.1	-0.849589	7.38885	18.1099	2.09e-05	0.00093366							CD1254.0	7.81702	-1.29893	72.9476	1.33137e-17	5.96146e-16	CD53029.1023	1.44407	5.94753	75.5494	3.56378e-18	1.59575e-16
CD14124.4	0.826465	6.70146	21.8785	2.90477e-06	0.000130024							CD56081.0	-0.859021	4.49795	18.0722	2.13e-05	0.000950611							CD694.0	7.83272	-1.29315	72.9362	1.33908e-17	5.98524e-16	CD48339.1	5.34038	4.24451	75.5356	3.58883e-18	1.60408e-16
CD38076.1	7.94525	4.21315	21.8573	2.937e-06	0.000131039							CD50983.0	-1.35486	2.03602	18.0625	2.14e-05	0.00095379							CD53029.2770	1.97449	2.82485	72.8007	1.43425e-17	6.39912e-16	CD1161.0	8.06606	-1.10807	75.5126	3.63084e-18	1.61995e-16
CD37488.0	1.25176	3.14734	21.8347	2.97169e-06	0.000132113							CD53029.3967	-0.676908	7.10969	18.0389	2.16e-05	0.000962589							CD35350.8	4.84927	-0.0766811	72.6936	1.51422e-17	6.74381e-16	CD15415.7	1.73913	3.70025	75.4585	3.73175e-18	1.662e-16
CD43365.8	-1.63453	6.0061	21.8378	2.967e-06	0.000132113							CD53029.4545	-1.09142	6.0572	18.0382	2.17e-05	0.000962589							CD31689.0	4.64402	0.0930787	72.6094	1.58022e-17	7.0252e-16	CD33270.1	-1.61631	4.97203	75.1996	4.2545e-18	1.89143e-16
CD54467.0	-1.24901	2.00448	21.8215	2.99221e-06	0.000132788							CD53029.1631	-0.840224	6.93069	18.0337	2.17e-05	0.000963139							CD53029.1762	-2.22265	3.80675	72.5689	1.61299e-17	7.15813e-16	CD53029.31	8.86183	-0.458523	75.1758	4.30621e-18	1.91101e-16
CD54319.0	1.32334	5.1287	21.8113	3.00825e-06	0.000133262							CD53029.4625	-0.793819	4.9287	18.0189	2.19e-05	0.000968917							CD49117.2	-2.43754	3.00578	72.5551	1.6243e-17	7.19549e-16	CD34577.3	-4.55979	0.365774	75.1301	4.40698e-18	1.95224e-16
CD30923.6	1.14437	3.80737	21.7901	3.04167e-06	0.000134503							CD44829.0	-0.968026	3.25716	18.0152	2.19e-05	0.000969073							CD53029.4849	-1.5959	6.5454	72.5083	1.66327e-17	7.35503e-16	CD54498.4	-1.35901	4.89282	74.9044	4.94061e-18	2.18475e-16
CD1167.1	-1.68548	0.667651	21.7643	3.08277e-06	0.000136079							CD50278.0	-1.36912	0.988096	18.0045	2.2e-05	0.000972835							CD53029.2688	-1.63384	4.31091	72.4823	1.68536e-17	7.43948e-16	CD8997.4	4.68589	-0.46502	74.6278	5.68383e-18	2.50895e-16
CD51128.0	-1.56955	4.37895	21.7564	3.09559e-06	0.000136403							CD54176.0	1.01186	3.92674	17.999	2.21e-05	0.00097391							CD37473.3	-5.06741	0.726371	72.4101	1.74817e-17	7.70311e-16	CD40195.0	2.32764	2.6728	74.4924	6.08706e-18	2.68219e-16
CD34649.2	0.95223	3.36649	21.75	3.10591e-06	0.000136616							CD49631.2	-1.30226	4.50584	17.9726	2.24e-05	0.000985745							CD36935.3	-1.43643	3.85	72.3477	1.80435e-17	7.93658e-16	CD6519.1	4.93933	-1.01578	74.3462	6.55521e-18	2.88336e-16
CD53613.0	-0.844861	7.51525	21.7377	3.1259e-06	0.000137253							CD53029.3152	-1.28505	5.63998	17.9691	2.25e-05	0.000985832							CD49600.0	3.36522	0.817312	72.2017	1.9429e-17	8.53096e-16	CD36935.3	-1.45179	3.85	74.2833	6.76738e-18	2.97144e-16
CD43402.0	-3.76932	1.9098	21.7139	3.16494e-06	0.000138723							CD26074.0	-0.877508	5.42557	17.9605	2.26e-05	0.000988553							CD53029.4446	-1.84877	3.1697	72.1015	2.04409e-17	8.95945e-16	CD44751.0	-2.51963	7.14155	74.1282	7.32055e-18	3.20867e-16
CD43365.3	-1.73139	3.81998	21.7051	3.17946e-06	0.000139114							CD51891.0	-0.848296	4.05576	17.9271	2.3e-05	0.00100427							CD53029.1651	-1.42849	4.76833	72.0254	2.12443e-17	9.29522e-16	CD53029.3365	3.59161	5.00331	74.1027	7.4156e-18	3.24462e-16
CD53029.980	-0.989576	5.2702	21.688	3.20799e-06	0.00013995							CD47740.0	-0.713453	4.54667	17.8978	2.33e-05	0.00101338							CD52616.0	-8.11176	-0.399397	72.0062	2.14518e-17	9.36954e-16	CD1019.0	8.19773	-1.00075	74.0177	7.74203e-18	3.3815e-16
CD30307.0	-1.28327	4.07192	21.6869	3.2098e-06	0.00013995							CD53029.1632	-1.66926	0.218772	17.9047	2.32e-05	0.00101338							CD50602.1	2.87966	2.48468	71.805	2.37551e-17	1.03574e-15	CD50344.0	-1.42141	4.79679	73.8909	8.25559e-18	3.59949e-16
CD41415.1	-1.18335	4.32667	21.6618	3.25195e-06	0.000141046							CD39797.0	-1.88796	3.09592	17.8966	2.33e-05	0.00101338							CD53029.98	9.10836	-0.253147	71.7556	2.43567e-17	1.06011e-15	CD52950.0	-2.53237	2.13088	73.8136	8.58535e-18	3.73673e-16
CD43365.10	-1.59316	5.67382	21.6621	3.25155e-06	0.000141046							CD39008.0	-6.10139	1.02762	17.9018	2.33e-05	0.00101338							CD1019.0	8.19773	-1.00075	71.665	2.5502e-17	1.10802e-15	CD53029.5028	-1.52419	5.46942	73.7657	8.79638e-18	3.82189e-16
CD33734.3	-2.02249	-0.433034	21.6667	3.24376e-06	0.000141046							CD53029.3598	-2.0455	0.0236668	17.8803	2.35e-05	0.00102029							CD10679.1	6.39772	-0.206884	71.5283	2.73306e-17	1.1854e-15	CD10679.1	6.47276	-0.206884	73.6469	9.34166e-18	4.05174e-16
CD49796.0	0.993474	4.3431	21.6096	3.3418e-06	0.000144691							CD53029.2000	-1.17026	8.03134	17.8692	2.37e-05	0.00102449							CD44816.1	-5.1627	0.167987	71.4646	2.82282e-17	1.22221e-15	CD33417.5	-1.50385	7.49648	73.5651	9.73712e-18	4.21592e-16
CD28936.0	2.24535	0.237327	21.5913	3.37382e-06	0.000145824							CD35665.5	-0.981827	3.16588	17.8457	2.4e-05	0.00103543							CD47283.3	2.10223	1.63705	71.4369	2.86269e-17	1.23732e-15	CD53029.98	9.10836	-0.253147	73.5047	1.00396e-17	4.33589e-16
CD48473.0	1.72528	1.30199	21.5722	3.40756e-06	0.000147027							CD30173.32	-0.920294	5.97752	17.8044	2.45e-05	0.00105634							CD30978.0	6.07936	-0.502343	71.3472	2.99586e-17	1.29263e-15	CD47283.0	3.26159	0.431292	73.5029	1.0049e-17	4.33589e-16
CD55676.0	1.10676	3.37743	21.5626	3.42474e-06	0.000147258							CD53029.4543	-1.1829	8.18355	17.7602	2.51e-05	0.0010793							CD17531.1	4.98978	0.569615	71.2367	3.16833e-17	1.36468e-15	CD34562.3	-1.74408	6.81606	73.3797	1.06961e-17	4.6071e-16
CD47680.0	-0.966676	5.48515	21.5642	3.42181e-06	0.000147258							CD52179.1	-1.11392	1.98291	17.6943	2.59e-05	0.00111469							CD7306.0	6.31692	-0.951962	71.2006	3.22694e-17	1.38753e-15	CD30426.1	7.78808	-1.31998	73.2931	1.11756e-17	4.80533e-16
CD53029.4653	-2.18505	6.99042	21.5546	3.43901e-06	0.000147616							CD56019.3	-1.3944	2.98323	17.6913	2.6e-05	0.00111469							CD53029.4426	-1.39402	4.68966	71.151	3.30904e-17	1.42037e-15	CD32906.0	5.10106	2.36326	73.1358	1.2103e-17	5.18618e-16
CD42873.8	1.33089	2.50382	21.534	3.47609e-06	0.000148951							CD54751.4	-1.50275	2.87661	17.6889	2.6e-05	0.00111469							CD51462.0	1.69895	3.98139	71.0025	3.56764e-17	1.52874e-15	CD46479.7	4.15216	4.13432	73.1381	1.20886e-17	5.18618e-16
CD55490.0	5.44232	6.76849	21.5296	3.48415e-06	0.00014904							CD48426.0	-1.76852	2.88903	17.6437	2.66e-05	0.00113955							CD32675.0	-2.61897	3.35872	70.9744	3.61882e-17	1.54801e-15	CD1210.0	7.8542	-1.28009	73.1097	1.22641e-17	5.24618e-16
CD30496.0	1.00881	6.00032	21.4941	3.54921e-06	0.000151563							CD49605.3	-0.971625	5.23327	17.5612	2.78e-05	0.00118806							CD29608.0	3.96818	-0.185997	70.8833	3.78989e-17	1.61841e-15	CD48300.0	-1.84325	6.41718	73.0234	1.28123e-17	5.47127e-16
CD39698.0	2.34636	-0.491147	21.462	3.60904e-06	0.000153854							CD52061.0	-1.3286	0.988123	17.539	2.81e-05	0.00119996							CD53051.0	-1.76769	8.74479	70.8679	3.81954e-17	1.62828e-15	CD4594.6	-7.43296	-0.445391	73.0167	1.28558e-17	5.48045e-16
CD41776.0	2.09295	5.08151	21.4397	3.65125e-06	0.000155387							CD28587.0	-1.28468	2.26513	17.4784	2.91e-05	0.00123481							CD55628.0	-1.16071	7.12729	70.8629	3.82933e-17	1.62966e-15	CD14125.3	-1.25402	7.14655	72.934	1.34059e-17	5.70519e-16
CD54815.0	3.75643	3.88376	21.415	3.69869e-06	0.000157138							CD54011.0	-2.69764	-0.626056	17.478	2.91e-05	0.00123481							CD37366.0	-6.59931	0.641721	70.8552	3.84433e-17	1.63325e-15	CD38138.0	4.41945	-0.416462	72.7774	1.45129e-17	6.16574e-16
CD34435.0	-0.737691	6.35406	21.4078	3.71251e-06	0.000157456							CD21962.1	-1.13942	5.15019	17.4735	2.91e-05	0.00123561							CD42773.1	1.69068	3.40983	70.8023	3.94882e-17	1.67478e-15	CD53029.2240	7.75247	-1.35475	72.6193	1.57232e-17	6.66856e-16
CD50242.0	-1.10322	2.5456	21.3965	3.73458e-06	0.000158123							CD43981.0	2.58143	-0.319114	17.4218	2.99e-05	0.00126754							CD55208.1	-1.88771	2.6678	70.7738	4.00625e-17	1.69625e-15	CD44889.1	-4.94297	0.0997716	72.5913	1.59478e-17	6.75233e-16
CD44707.3	1.00022	5.89857	21.3808	3.7652e-06	0.000159148							CD54144.1	-1.84714	0.690494	17.4079	3.02e-05	0.00127469							CD47024.4	2.00767	2.47138	70.7427	4.06993e-17	1.72029e-15	CD53029.1762	-2.21944	3.80675	72.503	1.66781e-17	7.04952e-16
CD53254.0	1.04799	3.35591	21.371	3.78459e-06	0.000159697							CD53029.3300	-1.04639	4.81524	17.394	3.04e-05	0.00128183							CD54558.0	-2.99615	1.27043	70.6507	4.2641e-17	1.79931e-15	CD30515.0	-5.15995	0.57446	72.4947	1.67482e-17	7.06719e-16
CD37369.5	-1.12077	5.09072	21.3414	3.84346e-06	0.000161906							CD30722.0	-2.22456	1.89334	17.3871	3.05e-05	0.00128436							CD49453.1	-4.73529	0.270092	70.6402	4.2869e-17	1.80587e-15	CD52243.3	-1.30621	7.20056	72.4471	1.71566e-17	7.22727e-16
CD44586.4	1.66722	5.80322	21.3168	3.89313e-06	0.000163492							CD49631.3	-1.29012	6.12558	17.3667	3.08e-05	0.001296							CD32261.0	4.68425	-0.614149	70.6334	4.30177e-17	1.80907e-15	CD28459.0	4.60147	-0.00855386	72.4023	1.75508e-17	7.38082e-16
CD55498.0	-0.624859	6.89746	21.3162	3.89423e-06	0.000163492							CD42787.0	-1.66994	0.952564	17.3362	3.13e-05	0.00131474							CD30426.1	7.78808	-1.31998	70.626	4.31797e-17	1.81282e-15	CD53029.1153	-1.55743	7.30519	72.3554	1.79729e-17	7.5456e-16
CD53029.4386	0.904679	5.71853	21.3072	3.91265e-06	0.000163989							CD53029.4931	-1.00051	2.79265	17.3262	3.15e-05	0.00131949							CD45702.0	-1.28152	4.92304	70.6168	4.338e-17	1.81816e-15	CD29608.0	3.94662	-0.185997	72.3309	1.81978e-17	7.62714e-16
CD54867.0	-0.696392	6.89518	21.2853	3.95754e-06	0.000165592							CD53029.1664	-1.09251	6.52591	17.3119	3.17e-05	0.00132719							CD40286.2	-2.45164	1.51196	70.5749	4.4312e-17	1.85411e-15	CD658.0	7.78372	-1.33252	72.3247	1.82551e-17	7.63829e-16
CD47784.3	-1.69561	5.90067	21.2581	4.01415e-06	0.000167678							CD53029.748	-0.618571	6.58493	17.3003	3.19e-05	0.00133085							CD12426.13	-2.10289	6.82687	70.5386	4.5134e-17	1.88533e-15	CD49453.1	-4.75073	0.270092	72.2823	1.86514e-17	7.79102e-16
CD40341.0	1.93314	0.608979	21.2372	4.05801e-06	0.000169227							CD54751.1	-1.53975	4.56983	17.3003	3.19e-05	0.00133085							CD1210.0	7.8542	-1.28009	70.5121	4.57458e-17	1.90768e-15	CD822.0	8.45138	-0.80424	72.2732	1.87374e-17	7.81385e-16
CD38094.1	-1.85774	0.421007	21.2272	4.07927e-06	0.000169829							CD53029.2281	-2.0932	-0.821691	17.2866	3.21e-05	0.00133822							CD45366.1	-1.60652	4.29577	70.2869	5.12779e-17	2.13481e-15	CD48702.0	7.57902	0.33061	72.1746	1.96972e-17	8.18665e-16
CD42873.7	0.938421	4.64645	21.1912	4.15673e-06	0.000172764							CD35534.7	-1.91602	-0.259602	17.2687	3.24e-05	0.00134869							CD822.0	8.45138	-0.80424	70.1841	5.40199e-17	2.24521e-15	CD53029.4885	-3.0992	1.94582	72.1755	1.96884e-17	8.18665e-16
CD23132.0	-2.80778	0.247952	21.1135	4.32867e-06	0.000179611							CD53029.2214	-1.22728	7.02448	17.2433	3.29e-05	0.00136455							CD14901.4	2.07068	1.91345	70.1095	5.61016e-17	2.32784e-15	CD51525.0	-2.14233	2.45047	72.1167	2.02839e-17	8.41648e-16
CD53029.803	-1.15748	3.03431	21.0812	4.40224e-06	0.00018236							CD56046.5	-0.82007	7.36086	17.2367	3.3e-05	0.00136702							CD53029.4919	-1.81366	5.13088	70.0966	5.64689e-17	2.33918e-15	CD849.3	8.10852	-1.04481	71.8967	2.26758e-17	9.39329e-16
CD53610.1	-0.849697	5.27711	21.0731	4.42084e-06	0.00018265							CD54068.0	-0.881864	4.00316	17.2192	3.33e-05	0.00137739							CD43365.7	-3.07441	6.49989	70.0293	5.84286e-17	2.41634e-15	CD18413.2	6.02012	-1.23595	71.7054	2.49854e-17	1.03328e-15
CD51891.0	-0.920046	4.05576	21.0718	4.42393e-06	0.00018265							CD32906.0	-2.30955	2.36326	17.2086	3.35e-05	0.0013828							CD8646.2	-1.79148	6.70551	69.9778	5.99764e-17	2.47624e-15	CD42115.1	4.14106	-0.0208571	71.5983	2.63787e-17	1.08909e-15
CD34976.0	1.17307	3.84154	21.0614	4.44787e-06	0.000183335							CD42981.0	-0.69327	6.64724	17.1785	3.4e-05	0.00140211							CD53029.2240	7.75247	-1.35475	69.956	6.06435e-17	2.49964e-15	CD23662.1	6.56467	-0.116033	71.5735	2.67118e-17	1.10102e-15
CD40580.0	1.74095	1.57692	21.0555	4.46163e-06	0.000183598							CD34240.0	-2.43057	0.0906852	17.1759	3.41e-05	0.00140211							CD53029.270	-2.0434	3.86706	69.8809	6.29957e-17	2.5923e-15	CD47488.0	2.22638	2.00669	71.2801	3.09941e-17	1.27542e-15
CD17586.30	1.25569	5.28979	21.0414	4.4946e-06	0.000184649							CD22978.0	2.52758	-0.0751794	17.1655	3.43e-05	0.0014062							CD38138.0	4.33982	-0.416462	69.8257	6.47845e-17	2.66151e-15	CD1150.0	7.75093	-1.3553	71.14	3.32762e-17	1.36707e-15
CD52762.1	-1.16783	5.74171	21.033	4.51442e-06	0.000185158							CD42468.0	-1.49076	5.52365	17.1641	3.43e-05	0.0014062							CD36693.1	-1.46972	3.97194	69.8161	6.5098e-17	2.66998e-15	CD973.0	7.92013	-1.21457	71.0918	3.40988e-17	1.39856e-15
CD13030.0	3.78525	0.195294	21.0032	4.58517e-06	0.000187751							CD51661.0	-0.809647	5.10253	17.0624	3.62e-05	0.00148115							CD10034.3	2.14697	3.99134	69.7919	6.59038e-17	2.69859e-15	CD712.0	7.69984	-1.38473	70.924	3.71259e-17	1.52021e-15
CD54793.0	-1.57358	4.43416	20.9979	4.5978e-06	0.000187959							CD20502.3	-1.39085	5.49034	17.0462	3.65e-05	0.00149134							CD658.0	7.78372	-1.33252	69.7058	6.88429e-17	2.81431e-15	CD35565.0	4.60909	2.35319	70.9078	3.74323e-17	1.53024e-15
CD53029.4923	-0.97519	4.98318	20.967	4.67269e-06	0.000190707							CD32985.0	-1.02555	2.99468	17.0363	3.67e-05	0.00149671							CD49453.0	-1.36368	4.41781	69.6995	6.90624e-17	2.81865e-15	CD1240.0	8.12722	-1.05312	70.878	3.80007e-17	1.55093e-15
CD53029.4604	0.962071	4.37811	20.884	4.87948e-06	0.000198821							CD34360.2	-1.52213	3.54607	17.0151	3.71e-05	0.00150837							CD33847.1	1.81168	7.84006	69.6541	7.06714e-17	2.8796e-15	CD54127.3	-2.42443	1.9357	70.4171	4.80024e-17	1.95592e-15
CD42673.3	-0.796172	5.47328	20.8805	4.88853e-06	0.000198864							CD55511.4	-1.82265	6.61615	17.0126	3.71e-05	0.00150837							CD43948.0	-3.75487	0.55698	69.5851	7.31859e-17	2.97718e-15	CD53029.3656	2.73397	0.696995	70.3168	5.05067e-17	2.0546e-15
CD53029.3324	-1.11192	4.45119	20.8689	4.91813e-06	0.000199742							CD31431.1	-2.22339	-0.0118164	17.0122	3.71e-05	0.00150837							CD54378.0	-1.42173	5.18196	69.5729	7.364e-17	2.99077e-15	CD54378.0	-1.42714	5.18196	70.2091	5.33405e-17	2.16634e-15
CD21933.0	8.84216	2.64376	20.8565	4.95021e-06	0.000200717							CD53029.2520	-0.811336	4.38104	16.9973	3.74e-05	0.00151784							CD28609.0	1.7326	3.60265	69.459	7.80205e-17	3.16351e-15	CD48882.0	4.90079	4.64603	70.188	5.39147e-17	2.18609e-15
CD31564.0	1.4101	3.11835	20.8513	4.96365e-06	0.000200935							CD40115.1	1.00417	3.76072	16.9629	3.81e-05	0.00154302							CD43230.0	2.20639	2.01024	69.44	7.87741e-17	3.18888e-15	CD32610.0	3.83264	-0.709157	70.1476	5.50289e-17	2.22764e-15
CD37808.0	1.53629	2.26033	20.8407	4.99122e-06	0.000201723							CD53029.1839	-1.09754	3.87636	16.956	3.83e-05	0.00154618							CD3940.0	2.44711	1.78753	69.4083	8.00523e-17	3.23536e-15	CD29887.1	7.62344	-1.44653	70.1093	5.61089e-17	2.26767e-15
CD34891.0	1.86491	0.880898	20.8238	5.03534e-06	0.000202899							CD43728.0	-2.11583	0.207715	16.9394	3.86e-05	0.0015572							CD52463.0	-1.23454	6.84482	69.2947	8.47957e-17	3.42152e-15	CD838.0	7.83603	-1.29212	70.0372	5.81965e-17	2.34823e-15
CD38815.0	-0.880106	3.72966	20.8233	5.0366e-06	0.000202899							CD39574.1	-1.65049	-0.248105	16.9089	3.92e-05	0.00157482							CD53029.1341	-7.47237	-0.114782	69.2735	8.57118e-17	3.45288e-15	CD827.0	7.90616	-1.22979	69.8066	6.54148e-17	2.63522e-15
CD53320.0	0.858944	5.5099	20.8035	5.08908e-06	0.000204681							CD55511.0	-1.69958	7.30544	16.9088	3.92e-05	0.00157482							CD34146.1	8.27862	-0.922238	69.2085	8.85855e-17	3.56288e-15	CD49850.1	2.11486	6.03841	69.6592	7.04892e-17	2.83505e-15
CD52724.0	1.00185	4.22747	20.7808	5.14963e-06	0.00020645							CD43434.0	-2.43091	0.274323	16.9128	3.91e-05	0.00157482							CD49649.0	1.77976	3.34362	69.1745	9.01239e-17	3.61891e-15	CD49196.0	3.10093	3.07993	69.6312	7.14984e-17	2.86638e-15
CD35188.2	-1.26601	5.31218	20.7826	5.14493e-06	0.00020645							CD39325.2	-1.17236	2.64558	16.8258	4.1e-05	0.00164263							CD35961.0	4.28334	0.656441	69.0178	9.75793e-17	3.91197e-15	CD42476.0	-1.3544	4.41561	69.6334	7.14167e-17	2.86638e-15
CD50575.0	1.30256	4.04607	20.7721	5.17315e-06	0.000207059							CD52536.2	-0.641874	5.57261	16.8102	4.13e-05	0.00165353							CD18919.0	4.97309	-0.69291	68.9915	9.88886e-17	3.95809e-15	CD45452.2	-4.31296	0.869856	69.567	7.38611e-17	2.95634e-15
CD37369.3	-1.10774	4.9948	20.7605	5.20457e-06	0.000207982							CD53029.1957	-1.07458	4.10087	16.7995	4.15e-05	0.00166018							CD50344.0	-1.37489	4.79679	68.9713	9.99066e-17	3.99241e-15	CD48339.0	5.54779	4.05877	69.5416	7.48198e-17	2.98991e-15
CD54559.0	1.20196	2.30912	20.7541	5.2221e-06	0.000208228							CD53029.165	-0.670366	6.77419	16.7802	4.2e-05	0.00167447							CD53029.2890	-1.68918	4.03903	68.776	1.10304e-16	4.40086e-15	CD40286.0	-1.87554	3.13144	69.5172	7.57522e-17	3.02232e-15
CD46111.0	-1.41652	6.79394	20.7521	5.22744e-06	0.000208228							CD2966.8	-1.1904	4.13194	16.7293	4.31e-05	0.00171719							CD46673.1	-2.20755	4.90371	68.7444	1.12088e-16	4.46486e-15	CD1011.0	7.60156	-1.4602	69.4811	7.71518e-17	3.07323e-15
CD52022.0	-1.46128	4.61825	20.6908	5.39761e-06	0.000214663							CD12965.0	-0.617171	4.93543	16.7035	4.37e-05	0.00173523							CD3523.0	7.68978	-1.38809	68.6981	1.14752e-16	4.56369e-15	CD7660.1	1.50787	4.39226	69.3838	8.10499e-17	3.22335e-15
CD42033.0	1.3474	2.65168	20.6739	5.44536e-06	0.000216216							CD34708.1	-0.68456	5.36308	16.7053	4.37e-05	0.00173523							CD973.0	7.92013	-1.21457	68.657	1.17169e-16	4.65237e-15	CD53029.13	8.06027	-1.11471	69.2987	8.46234e-17	3.3601e-15
CD43548.1	1.05729	3.98053	20.6661	5.46753e-06	0.000216751							CD53029.4235	-1.473	1.74165	16.6891	4.4e-05	0.00174566							CD1240.0	8.12722	-1.05312	68.619	1.19448e-16	4.7353e-15	CD20533.0	9.08514	-0.251147	69.2275	8.77346e-17	3.47809e-15
CD55395.0	1.25246	4.57397	20.6601	5.48481e-06	0.00021709							CD53029.968	-1.89214	3.00997	16.6679	4.45e-05	0.00176247							CD1150.0	7.75093	-1.3553	68.556	1.23328e-16	4.88134e-15	CD53029.1835	-1.30297	4.98118	69.1909	8.93805e-17	3.5377e-15
CD48405.0	-0.836395	4.19122	20.6464	5.52415e-06	0.0002183							CD55487.3	-0.890145	5.36302	16.6499	4.5e-05	0.00177638							CD53029.2389	-1.44427	5.49995	68.4813	1.28086e-16	5.06164e-15	CD51958.0	-1.54517	3.85546	68.993	9.88136e-17	3.90486e-15
CD49363.0	-0.691495	8.15968	20.6425	5.53522e-06	0.000218391							CD56046.6	-0.798521	6.15809	16.613	4.58e-05	0.00180846							CD22010.1	-3.05976	4.81458	68.4045	1.33176e-16	5.25442e-15	CD48388.2	1.50403	4.76188	68.9759	9.96757e-17	3.93269e-15
CD42330.0	-0.857239	4.58061	20.6275	5.5789e-06	0.000219766							CD42421.0	-2.06051	1.4599	16.6075	4.6e-05	0.00181084							CD55404.0	-1.86567	5.51355	68.3232	1.3878e-16	5.46689e-15	CD1079.0	7.60943	-1.45746	68.9606	1.00448e-16	3.9569e-15
CD53029.4561	3.08228	-0.5046	20.6128	5.62203e-06	0.000221116							CD53029.749	-0.650182	6.81415	16.5983	4.62e-05	0.00181674							CD712.0	7.69984	-1.38473	68.3061	1.39984e-16	5.5056e-15	CD9307.2	3.61417	4.00456	68.9068	1.03227e-16	4.05995e-15
CD53029.2409	-2.09306	6.2563	20.5976	5.66677e-06	0.000222173							CD34401.0	-0.712213	5.13066	16.5904	4.64e-05	0.00182145							CD48339.0	5.47862	4.05877	68.2552	1.43646e-16	5.64072e-15	CD55123.3	-1.33588	4.94986	68.7844	1.09837e-16	4.31308e-15
CD39939.0	-2.69406	-0.00821116	20.5981	5.66533e-06	0.000222173							CD51836.1	-0.738534	4.0332	16.5635	4.7e-05	0.00183939							CD50663.2	-2.81856	1.30121	68.2394	1.44805e-16	5.67726e-15	CD53029.198	8.01356	-1.1461	68.6699	1.16406e-16	4.55823e-15
CD42734.0	2.99419	0.561321	20.5358	5.85265e-06	0.00022874							CD36147.0	-1.32098	2.47327	16.5639	4.7e-05	0.00183939							CD51050.2	1.76361	7.07837	68.109	1.54703e-16	6.0558e-15	CD694.3	4.47693	0.0548225	68.6692	1.16446e-16	4.55823e-15
CD49605.3	-1.05202	5.23327	20.5361	5.85159e-06	0.00022874							CD55623.0	-1.62374	5.49349	16.5629	4.71e-05	0.00183939							CD48636.0	-1.45735	5.71044	67.6445	1.95802e-16	7.65255e-15	CD821.0	8.38658	-0.847918	68.6473	1.17745e-16	4.60184e-15
CD36542.0	1.10158	3.85545	20.5065	5.94277e-06	0.000231898							CD53029.4550	-0.759772	8.45862	16.5283	4.79e-05	0.00187028							CD838.0	7.83603	-1.29212	67.5858	2.01719e-16	7.87147e-15	CD40286.2	-2.41054	1.51196	68.5502	1.23689e-16	4.8266e-15
CD38831.0	2.27988	0.25501	20.4999	5.96349e-06	0.00023198							CD35665.4	-1.25435	1.89445	16.52	4.81e-05	0.0018756							CD29887.1	7.62344	-1.44653	67.4673	2.14205e-16	8.34563e-15	CD52344.0	-1.53944	3.70024	68.4881	1.27648e-16	4.97329e-15
CD39095.1	1.10393	2.85875	20.502	5.9569e-06	0.00023198							CD48952.4	-1.70636	0.638483	16.4998	4.87e-05	0.00189267							CD45983.1	2.16746	5.1858	67.45	2.16097e-16	8.40617e-15	CD53029.1823	3.12078	1.58661	68.446	1.30402e-16	5.07263e-15
CD37434.0	1.47311	2.72303	20.4914	5.99005e-06	0.000232649							CD43422.0	0.911226	3.21932	16.4409	5.02e-05	0.00194268							CD827.0	7.90616	-1.22979	67.4256	2.18791e-16	8.49768e-15	CD53029.5039	-3.28005	1.07066	68.4349	1.31134e-16	5.09317e-15
CD38779.1	-1.33411	1.69646	20.4851	6.00979e-06	0.000233052							CD53029.3214	-1.05263	1.91262	16.4437	5.01e-05	0.00194268							CD53029.1231	2.76444	3.66903	67.3733	2.24666e-16	8.71227e-15	CD41702.0	4.61205	0.291176	68.3256	1.38613e-16	5.37523e-15
CD47138.1	0.804096	6.40781	20.4588	6.09288e-06	0.000235907							CD52279.0	-1.38165	2.5176	16.4428	5.01e-05	0.00194268							CD41178.0	3.32917	-0.132291	67.109	2.56898e-16	9.9467e-15	CD30804.0	-4.01159	5.40123	68.289	1.4121e-16	5.46743e-15
CD33989.0	1.63533	5.3223	20.4454	6.13555e-06	0.000236823							CD29159.0	-1.40013	3.08696	16.4386	5.03e-05	0.00194268							CD53029.13	8.06027	-1.11471	67.0637	2.62872e-16	1.01622e-14	CD44142.6	2.51887	1.04949	68.2645	1.42973e-16	5.52709e-15
CD53029.3266	-0.847397	8.20053	20.4483	6.12632e-06	0.000236823							CD53029.2400	-1.87655	4.63632	16.4155	5.09e-05	0.00196337							CD39164.0	2.09651	4.08791	67.0341	2.66846e-16	1.02998e-14	CD42773.1	1.65072	3.40983	68.2395	1.44795e-16	5.58885e-15
CD53029.3690	3.6952	-0.968233	20.4081	6.2564e-06	0.000241113							CD36805.0	-1.50958	0.685629	16.4124	5.1e-05	0.00196363							CD53029.3997	-1.76315	3.42703	66.923	2.82321e-16	1.08803e-14	CD53561.0	4.80601	3.02644	68.2225	1.46053e-16	5.62871e-15
CD29937.0	7.61891	4.04132	20.4029	6.27337e-06	0.000241394							CD53029.2445	-0.760617	6.50021	16.3823	5.18e-05	0.00199196							CD45366.0	-1.51253	4.0183	66.8751	2.89259e-16	1.11304e-14	CD1176.0	8.0265	-1.13642	68.1227	1.53631e-16	5.91158e-15
CD46410.0	1.43008	1.80371	20.3858	6.32981e-06	0.00024319							CD48844.0	-1.67626	2.94852	16.3637	5.23e-05	0.00200844							CD1011.0	7.60156	-1.4602	66.8547	2.92271e-16	1.1229e-14	CD35943.0	-2.19022	4.59073	68.0298	1.61044e-16	6.18728e-15
CD55487.4	-0.985758	6.35984	20.3811	6.3455e-06	0.000243417							CD53029.4879	-0.821969	5.72088	16.359	5.24e-05	0.00201034							CD55948.0	-1.64505	5.75565	66.8473	2.93377e-16	1.12381e-14	CD8646.2	-1.76453	6.70551	68.0124	1.62467e-16	6.23233e-15
CD49478.0	-0.727162	6.34763	20.3755	6.36388e-06	0.000243746							CD56125.0	-0.785363	5.51173	16.3483	5.27e-05	0.00201864							CD37755.1	-1.93094	7.04169	66.847	2.93412e-16	1.12381e-14	CD33887.1	3.86301	1.21141	67.9364	1.68859e-16	6.46756e-15
CD43365.7	-1.55342	6.49989	20.2892	6.65751e-06	0.000254601							CD54751.7	-1.69022	1.32109	16.3381	5.3e-05	0.00202637							CD14125.3	-1.1997	7.14655	66.8428	2.94044e-16	1.1245e-14	CD46916.2	2.13442	5.07785	67.7515	1.85451e-16	7.09216e-15
CD53029.3311	1.10479	3.09906	20.2384	6.8367e-06	0.000261053							CD55511.1	-1.58136	6.56415	16.3228	5.34e-05	0.00203973							CD50151.1	-4.32066	0.34389	66.7859	3.02658e-16	1.15567e-14	CD1040.0	8.22806	-0.980569	67.7001	1.90359e-16	7.26866e-15
CD41967.2	1.11344	3.63138	20.2212	6.8983e-06	0.000263002							CD55640.1	-1.29207	3.17762	16.3095	5.38e-05	0.00205088							CD46421.2	4.46372	6.0091	66.7288	3.11547e-16	1.18779e-14	CD741.0	7.61442	-1.4558	67.6201	1.98232e-16	7.55771e-15
CD52913.0	1.92354	0.941038	20.2047	6.95811e-06	0.000264472							CD40375.0	-0.68673	6.83677	16.2882	5.44e-05	0.00207093							CD821.0	8.38658	-0.847918	66.6693	3.21102e-16	1.22235e-14	CD25211.2	7.53567	-1.44374	67.4601	2.14992e-16	8.18417e-15
CD26074.0	-0.93114	5.42557	20.2053	6.95589e-06	0.000264472							CD53029.4812	-0.71432	5.76144	16.2828	5.46e-05	0.00207369							CD53029.1000	2.31796	1.75005	66.6339	3.26914e-16	1.24257e-14	CD53029.1529	3.6488	4.27517	67.446	2.16537e-16	8.23037e-15
CD50821.0	2.38784	3.4495	20.1883	7.01827e-06	0.000266352							CD53029.4324	-1.49416	5.95082	16.266	5.5e-05	0.00208572							CD53029.198	8.01356	-1.1461	66.43	3.62545e-16	1.3759e-14	CD53029.627	-2.23483	3.37955	67.4003	2.21615e-16	8.41056e-15
CD47264.1	0.801699	7.06402	20.1739	7.0712e-06	0.000267952							CD50012.2	-1.73618	0.207083	16.2664	5.5e-05	0.00208572							CD1079.0	7.60943	-1.45746	66.3707	3.73618e-16	1.41577e-14	CD47892.0	4.0533	1.22304	67.377	2.24254e-16	8.49777e-15
CD39556.1	1.17161	4.01743	20.1631	7.11128e-06	0.000269061							CD39173.0	-1.28339	3.0506	16.2612	5.52e-05	0.00208784							CD34577.3	-4.36579	0.365774	66.36	3.7565e-16	1.4213e-14	CD53029.1341	-7.39831	-0.114782	67.221	2.42716e-16	9.18337e-15
CD53029.1035	1.56641	5.09445	20.1447	7.17977e-06	0.000269604							CD46055.0	0.820581	4.88976	16.2443	5.57e-05	0.0021034							CD49340.1	2.43652	4.49764	66.3134	3.84628e-16	1.45307e-14	CD44142.2	2.22345	5.86528	67.1998	2.45334e-16	9.26832e-15
CD53029.4757	1.52847	7.40661	20.1501	7.15973e-06	0.000269604							CD34335.0	-2.32184	4.70201	16.2266	5.62e-05	0.00211987							CD47801.4	3.20538	0.602899	66.2219	4.02907e-16	1.51522e-14	CD37521.0	3.47407	1.78045	67.1967	2.45719e-16	9.26881e-15
CD52490.0	1.34005	4.30483	20.1494	7.16237e-06	0.000269604							CD55768.2	0.667573	6.43452	16.2231	5.63e-05	0.00212063							CD47827.0	-1.18467	6.30318	66.2246	4.02352e-16	1.51522e-14	CD43570.0	-2.03803	2.94812	67.0572	2.63744e-16	9.93369e-15
CD41615.0	1.03312	2.29031	20.1463	7.17379e-06	0.000269604							CD30574.0	-0.673688	5.25324	16.2187	5.64e-05	0.00212231							CD53029.3596	-2.85738	3.9583	66.2257	4.02144e-16	1.51522e-14	CD55404.0	-1.84625	5.51355	67.0285	2.67616e-16	1.00643e-14
CD53029.3787	-1.72302	2.39639	20.1459	7.17533e-06	0.000269604							CD40159.0	1.41438	2.56264	16.2095	5.67e-05	0.0021295							CD54612.0	1.44228	4.74084	66.1868	4.10152e-16	1.54014e-14	CD12426.13	-2.04534	6.82687	66.9933	2.72431e-16	1.02299e-14
CD36603.2	-1.22577	4.42431	20.1363	7.21162e-06	0.000270392							CD54751.3	-1.21806	6.29159	16.1937	5.72e-05	0.00214402							CD42873.6	3.15453	0.391511	65.9614	4.59847e-16	1.72415e-14	CD21612.4	2.32985	4.65043	66.9243	2.8213e-16	1.05782e-14
CD53029.617	-0.765738	5.18696	20.1324	7.22622e-06	0.000270532							CD45626.0	-1.01292	2.59678	16.1855	5.74e-05	0.00215006							CD1176.0	8.0265	-1.13642	65.919	4.69844e-16	1.75898e-14	CD31562.0	3.85155	0.51334	66.8556	2.92139e-16	1.0937e-14
CD17389.0	4.38557	-0.260829	20.1119	7.30399e-06	0.000271953							CD52585.0	-1.08933	4.08181	16.1502	5.85e-05	0.00218726							CD33988.0	-7.155	-0.0521042	65.9137	4.71103e-16	1.76105e-14	CD53029.99	8.77571	-0.524864	66.8483	2.93229e-16	1.09613e-14
CD39262.1	1.08961	2.61869	20.1191	7.27646e-06	0.000271953							CD48359.1	-0.747341	3.51987	16.1328	5.91e-05	0.00220412							CD45253.1	-2.7203	1.33861	65.9089	4.72242e-16	1.76266e-14	CD48852.0	1.39687	5.59054	66.7855	3.02717e-16	1.1299e-14
CD39483.0	0.861855	5.22307	20.1134	7.29829e-06	0.000271953							CD46955.0	-0.875464	3.87028	16.1078	5.98e-05	0.00223007							CD7660.1	1.46878	4.39226	65.7834	5.03314e-16	1.87582e-14	CD53015.0	-2.31613	2.02932	66.7254	3.1209e-16	1.16314e-14
CD53029.2400	-2.0927	4.63632	20.1109	7.30785e-06	0.000271953							CD3073.1	-1.40439	1.93559	16.1047	5.99e-05	0.00223041							CD52536.12	-1.35822	4.63113	65.7759	5.05223e-16	1.88012e-14	CD29023.0	4.52029	-0.120434	66.6059	3.31593e-16	1.23398e-14
CD40690.1	-0.764758	8.11574	20.0981	7.35697e-06	0.000273372							CD29359.0	-1.42482	1.79969	16.0981	6.01e-05	0.0022348							CD38236.1	-2.05194	3.35568	65.7536	5.10966e-16	1.89866e-14	CD47288.0	6.32152	-0.963728	66.5825	3.35545e-16	1.24683e-14
CD53436.0	1.67892	1.24855	20.0934	7.375e-06	0.000273633							CD48601.1	-1.09539	2.66119	16.0725	6.1e-05	0.00226189							CD53029.5039	-3.23429	1.07066	65.663	5.35001e-16	1.985e-14	CD48227.0	2.75454	2.00028	66.5573	3.39877e-16	1.26104e-14
CD51997.0	0.915761	6.54331	20.0856	7.40526e-06	0.000274347							CD35665.2	-0.921565	3.40047	16.0445	6.19e-05	0.00229218							CD1040.0	8.22806	-0.980569	65.6587	5.36179e-16	1.98642e-14	CD35350.4	4.96807	2.09709	66.5168	3.46917e-16	1.28524e-14
CD48598.0	-1.62622	1.59889	20.0818	7.4198e-06	0.000274478							CD32430.2	-1.21517	2.08543	16.0278	6.24e-05	0.0023091							CD47157.0	-1.84919	3.51305	65.4907	5.83889e-16	2.15996e-14	CD9741.0	8.85085	-0.47353	66.436	3.61442e-16	1.33707e-14
CD53029.1975	-0.827283	6.05631	20.0745	7.44828e-06	0.000275122							CD46460.0	-1.03087	2.45515	16.0119	6.29e-05	0.00232506							CD55802.0	-3.7067	0.0254853	65.4233	6.04215e-16	2.23183e-14	CD34799.0	2.29639	2.36168	66.4224	3.63942e-16	1.34432e-14
CD38505.0	1.52018	1.70851	20.0565	7.51876e-06	0.000276904							CD31105.2	1.44992	4.58173	16.0013	6.33e-05	0.0023345							CD28673.9	-1.66861	5.65961	65.3443	6.28902e-16	2.31958e-14	CD47801.4	3.16953	0.602899	66.384	3.71108e-16	1.36876e-14
CD31660.0	-1.98923	1.05352	20.0578	7.51359e-06	0.000276904							CD53029.4488	-1.06687	9.82703	15.9958	6.35e-05	0.0023345							CD43024.0	3.76481	0.906068	65.3374	6.31113e-16	2.32429e-14	CD49813.3	2.45404	2.06986	66.2702	3.93149e-16	1.4479e-14
CD42080.2	-2.56429	-0.971006	20.0423	7.57487e-06	0.000278558							CD47472.0	-2.06662	0.50023	15.9983	6.34e-05	0.0023345							CD53029.99	8.77571	-0.524864	65.1629	6.89541e-16	2.53572e-14	CD5698.1	-4.27034	-0.0742665	66.2406	3.99098e-16	1.46764e-14
CD53029.494	-0.715977	5.97976	20.033	7.61155e-06	0.000279494							CD40444.3	-0.843466	5.01454	15.9922	6.36e-05	0.00233547							CD41664.0	4.83686	1.67835	65.128	7.0189e-16	2.57732e-14	CD33895.0	-1.50001	4.67203	66.0415	4.41532e-16	1.6213e-14
CD34079.0	2.81441	-0.654081	20.022	7.65549e-06	0.000279945							CD39039.0	-1.69423	-0.308478	15.9817	6.4e-05	0.00234505							CD741.0	7.61442	-1.4558	65.1094	7.08528e-16	2.59787e-14	CD53029.3903	-2.09722	2.06954	66.0266	4.44874e-16	1.63116e-14
CD42681.1	1.20268	2.03979	20.0215	7.65755e-06	0.000279945							CD15774.3	1.14084	2.5441	15.9723	6.43e-05	0.00235219							CD33969.0	1.27717	4.75064	65.0221	7.40646e-16	2.71164e-14	CD30851.1	2.26135	3.2753	65.9564	4.60998e-16	1.68532e-14
CD40010.0	1.15162	3.91138	20.0254	7.64221e-06	0.000279945							CD19511.0	-7.66881	1.03285	15.9704	6.43e-05	0.00235219							CD42056.0	-1.89241	3.95573	64.9436	7.70723e-16	2.81761e-14	CD53029.5099	-1.47724	6.90597	65.9579	4.6067e-16	1.68532e-14
CD53029.4812	-0.792364	5.76144	19.9984	7.75065e-06	0.000282519							CD54311.0	-1.16807	5.36274	15.952	6.5e-05	0.00237163							CD44517.0	-2.25065	2.18037	64.8762	7.9753e-16	2.91133e-14	CD33417.6	-1.39302	6.39032	65.922	4.69136e-16	1.71255e-14
CD51870.0	-1.44871	1.93205	19.9992	7.74739e-06	0.000282519							CD53029.4474	-1.06648	9.90161	15.9466	6.52e-05	0.00237378							CD9741.0	8.85085	-0.47353	64.8023	8.28027e-16	3.01824e-14	CD28609.0	1.67774	3.60265	65.8076	4.97158e-16	1.81219e-14
CD54707.0	0.770669	5.08378	19.9951	7.76413e-06	0.000282596							CD53029.3711	-1.27364	3.92141	15.9448	6.52e-05	0.00237378							CD34706.9	2.94457	0.0472429	64.4546	9.87847e-16	3.59553e-14	CD43114.0	-1.92876	3.85194	65.709	5.2268e-16	1.90243e-14
CD2966.7	1.21715	3.29149	19.9634	7.89386e-06	0.000286899							CD53029.4501	-1.06333	9.85573	15.8914	6.71e-05	0.00243805							CD44288.1	3.1163	0.629385	64.4342	9.98096e-16	3.62753e-14	CD965.0	7.89013	-1.23504	65.5737	5.59813e-16	2.03461e-14
CD46141.1	0.9994	7.06693	19.9604	7.90639e-06	0.000286935							CD53032.0	0.687828	7.60834	15.8875	6.72e-05	0.00243958							CD44663.0	1.68883	3.89481	64.3651	1.03375e-15	3.75165e-14	CD9307.1	3.51268	3.75072	65.4351	6.00598e-16	2.17966e-14
CD53972.0	0.727782	5.23581	19.9449	7.97075e-06	0.00028843							CD17181.1	-1.09	3.35972	15.8813	6.74e-05	0.00244402							CD53029.820	-2.07394	4.09122	64.3142	1.06081e-15	3.84424e-14	CD45239.0	-2.2177	6.47522	65.4316	6.0166e-16	2.18034e-14
CD43434.0	-2.67068	0.274323	19.9464	7.96458e-06	0.00028843							CD52609.0	-1.36222	2.5872	15.8658	6.8e-05	0.00246046							CD30173.36	-1.60791	4.03237	64.2862	1.07599e-15	3.8936e-14	CD38275.0	-7.168	-0.568272	65.3691	6.21037e-16	2.24729e-14
CD54602.0	1.51099	2.19419	19.9341	8.01573e-06	0.000289637							CD15174.1	-0.796138	6.10431	15.8509	6.85e-05	0.00247279							CD47624.0	-1.49984	5.40759	64.1603	1.14696e-15	4.14438e-14	CD49415.0	2.69291	3.71712	65.161	6.90234e-16	2.49406e-14
CD53518.0	-0.998534	7.05825	19.9215	8.06859e-06	0.000291124							CD34248.0	-1.08992	3.81518	15.8518	6.85e-05	0.00247279							CD53029.4624	2.2612	2.53595	64.0679	1.20201e-15	4.33072e-14	CD39546.0	2.96722	0.133443	65.1553	6.92213e-16	2.49758e-14
CD28534.6	0.833046	5.19618	19.8162	8.52581e-06	0.000306732							CD38423.0	-1.15249	5.89685	15.8381	6.9e-05	0.00248603							CD18490.0	2.09749	3.53403	64.0692	1.20123e-15	4.33072e-14	CD52604.4	-2.47255	1.73223	65.1209	7.04403e-16	2.53789e-14
CD53029.2445	-0.837441	6.50021	19.8171	8.5216e-06	0.000306732							CD45150.0	-3.27533	-0.242522	15.7907	7.08e-05	0.00254537							CD53029.3572	-1.90115	2.90431	63.9767	1.25899e-15	4.52947e-14	CD28879.1	4.83043	0.0986955	65.0821	7.18414e-16	2.58463e-14
CD30021.0	0.969954	3.62537	19.8118	8.54516e-06	0.000306985							CD54249.0	-2.43667	-0.111663	15.7757	7.13e-05	0.00256195							CD49932.1	3.49028	-0.334988	63.922	1.29441e-15	4.6444e-14	CD51619.1	1.94788	5.10173	65.0743	7.21255e-16	2.5911e-14
CD41636.0	0.919292	4.64978	19.807	8.56678e-06	0.000307318							CD34639.7	-1.21538	3.31961	15.7652	7.17e-05	0.0025715							CD54378.1	2.26343	1.14588	63.9216	1.29467e-15	4.6444e-14	CD50151.1	-4.26345	0.34389	64.989	7.5319e-16	2.70194e-14
CD53029.2613	1.9666	3.48583	19.7979	8.60794e-06	0.00030835							CD53029.4683	-1.51375	4.7866	15.7632	7.18e-05	0.0025715							CD53029.3401	-2.81018	2.16785	63.9019	1.30774e-15	4.68452e-14	CD33285.0	-5.36946	-0.595121	64.9288	7.76541e-16	2.78169e-14
CD37416.0	1.37786	2.62272	19.7794	8.69163e-06	0.000310901							CD49193.0	-0.990314	7.52819	15.7585	7.2e-05	0.00257421							CD34681.0	2.60674	3.10437	63.8842	1.3195e-15	4.71986e-14	CD53029.4446	-1.75185	3.1697	64.8291	8.16823e-16	2.92178e-14
CD34916.0	0.826245	4.56865	19.7749	8.71201e-06	0.000311182							CD54751.6	-1.47239	2.52546	15.7329	7.29e-05	0.00260543							CD14876.0	4.72823	0.0678855	63.8532	1.34045e-15	4.78791e-14	CD17416.3	-1.36755	4.96688	64.7691	8.42074e-16	3.00779e-14
CD44189.0	1.15995	3.10743	19.7672	8.74729e-06	0.000311549							CD43536.2	-1.15566	3.31528	15.7219	7.34e-05	0.00261694							CD53004.0	-7.03178	-0.128863	63.7377	1.42137e-15	5.06969e-14	CD49919.0	-4.65829	-0.238556	64.6809	8.80644e-16	3.14105e-14
CD53029.127	-0.642269	5.67582	19.7679	8.74377e-06	0.000311549							CD53029.1414	-0.817477	3.37436	15.7175	7.35e-05	0.00261931							CD20333.0	7.6275	-1.4148	63.7039	1.44597e-15	5.15006e-14	CD47479.0	2.50172	0.818051	64.6635	8.8845e-16	3.16436e-14
CD31203.4	-0.844367	5.11473	19.7563	8.7973e-06	0.000312749							CD45891.0	-2.97455	-0.271396	15.705	7.4e-05	0.00263285							CD40586.4	4.01948	-0.774701	63.665	1.4748e-15	5.24525e-14	CD50990.0	1.76313	4.57272	64.5355	9.48101e-16	3.37199e-14
CD16555.2	-1.54829	3.96621	19.7543	8.80611e-06	0.000312749							CD35188.1	-1.70579	0.706415	15.6935	7.45e-05	0.00264519							CD17586.67	-2.76436	1.07562	63.5692	1.54828e-15	5.49872e-14	CD34563.0	-8.08624	0.272576	64.4935	9.68511e-16	3.43967e-14
CD46725.0	-1.53482	-0.0125764	19.7504	8.82433e-06	0.000312949							CD34049.5	-0.895874	3.9976	15.6781	7.51e-05	0.00266297							CD48388.2	1.44249	4.76188	63.564	1.5524e-15	5.50548e-14	CD1227.0	7.70172	-1.37772	64.4507	9.89768e-16	3.51015e-14
CD38047.0	-1.63501	0.320015	19.714	8.99409e-06	0.000318516							CD19886.10	-0.926974	4.56514	15.674	7.53e-05	0.00266497							CD52243.3	-1.22156	7.20056	63.5355	1.57505e-15	5.57788e-14	CD50827.0	-1.61488	3.32186	64.4341	9.9817e-16	3.53491e-14
CD54144.1	-1.96853	0.690494	19.6953	9.08253e-06	0.000321191							CD53029.4465	-1.15942	6.53089	15.6648	7.56e-05	0.00267031							CD20248.0	7.7706	-1.17571	63.4971	1.60603e-15	5.67952e-14	CD53029.4373	-1.24285	6.76906	64.3574	1.03779e-15	3.67001e-14
CD35986.10	1.193	3.04258	19.6853	9.12987e-06	0.000322407							CD53029.2105	-1.20393	7.89659	15.6665	7.55e-05	0.00267031							CD965.0	7.89013	-1.23504	63.3931	1.69312e-15	5.97901e-14	CD39325.6	-1.68213	5.82399	64.2377	1.10277e-15	3.89426e-14
CD47096.2	0.759882	5.91666	19.6323	9.38706e-06	0.00033102							CD55672.2	1.10158	5.32254	15.6295	7.7e-05	0.00271687							CD29512.4	-1.49888	3.43111	63.2573	1.8139e-15	6.39645e-14	CD41161.0	3.35439	0.686367	64.2091	1.1189e-15	3.94563e-14
CD28745.0	1.47563	1.20002	19.6249	9.42324e-06	0.000331826							CD37601.2	0.992012	5.85415	15.6107	7.78e-05	0.00273093							CD42351.0	2.11029	1.78687	63.1771	1.88935e-15	6.65309e-14	CD40782.1	-1.61015	6.79281	64.1071	1.17834e-15	4.14935e-14
CD51420.0	1.54017	1.96212	19.6083	9.50572e-06	0.000334258							CD35650.0	-0.638454	4.93772	15.6113	7.78e-05	0.00273093							CD53565.0	-1.59112	3.73678	62.9882	2.07947e-15	7.31222e-14	CD21612.5	2.48917	4.40566	64.0209	1.23109e-15	4.32898e-14
CD14422.0	3.5804	-0.14366	19.5953	9.5703e-06	0.00033558							CD40688.0	-0.962178	3.61334	15.6144	7.77e-05	0.00273093							CD51503.0	-3.81122	0.4487	62.9684	2.10052e-15	7.37583e-14	CD42722.0	3.99457	-0.105745	63.8651	1.33234e-15	4.67841e-14
CD41946.0	1.77051	1.85816	19.5964	9.56471e-06	0.00033558							CD53029.2303	-1.19831	6.48604	15.609	7.79e-05	0.00273093							CD32399.8	-2.07688	1.77975	62.91	2.16373e-15	7.58707e-14	CD48426.0	3.47887	2.88903	63.8539	1.33994e-15	4.69847e-14
CD46025.0	1.44016	1.69705	19.5819	9.63762e-06	0.000337466							CD38076.4	6.16642	4.61429	15.5971	7.84e-05	0.00273661							CD31061.0	3.52494	0.921679	62.8816	2.19508e-15	7.68619e-14	CD39062.0	2.44146	2.81078	63.7555	1.4086e-15	4.93226e-14
CD53029.935	-0.980635	4.62092	19.571	9.69292e-06	0.000338926							CD56085.0	-0.793217	5.90591	15.5997	7.83e-05	0.00273661							CD53029.5109	-4.89629	0.253587	62.8609	2.21838e-15	7.75686e-14	CD53029.3039	-1.30794	6.97947	63.7511	1.41171e-15	4.93624e-14
CD18413.4	1.71486	1.26969	19.5679	9.7089e-06	0.000339008							CD48374.0	-0.939481	4.17416	15.5989	7.83e-05	0.00273661							CD38954.1	5.24288	-1.17053	62.707	2.39867e-15	8.37551e-14	CD23662.0	6.4637	-0.222597	63.4991	1.60441e-15	5.60215e-14
CD54689.0	-0.6505	6.04083	19.5538	9.78067e-06	0.000341036							CD20434.2	0.768088	4.49105	15.5942	7.85e-05	0.00273685							CD49956.0	1.993	3.23958	62.4594	2.72e-15	9.48419e-14	CD44142.8	2.67763	0.426963	63.43	1.66164e-15	5.79387e-14
CD40913.0	4.93823	2.12744	19.5384	9.85963e-06	0.000343308							CD43258.0	-1.09274	2.36838	15.5916	7.86e-05	0.00273685							CD20428.2	-1.56335	3.99465	62.447	2.73715e-15	9.53063e-14	CD55135.1	-1.91004	4.35135	63.3911	1.69481e-15	5.90124e-14
CD55245.0	-0.622504	7.39606	19.5239	9.9349e-06	0.000345446							CD33235.0	0.666003	5.42433	15.5645	7.97e-05	0.00276611							CD45771.1	2.99548	0.657855	62.4303	2.76041e-15	9.59821e-14	CD53029.2925	-1.88897	6.2159	63.3088	1.76711e-15	6.1444e-14
CD41908.0	-0.943413	5.37828	19.5043	1.00375e-05	0.000348525							CD53029.1802	-0.83441	4.49407	15.5667	7.96e-05	0.00276611							CD39532.0	-7.08569	-0.389318	62.4213	2.7731e-15	9.6289e-14	CD14416.0	5.12747	-1.26988	63.2798	1.79333e-15	6.226e-14
CD37858.2	1.27163	1.18571	19.4916	1.01045e-05	0.000350364							CD40925.0	-1.42591	2.07283	15.5636	7.98e-05	0.00276611							CD33710.0	-3.05047	0.998135	62.4	2.80328e-15	9.72014e-14	CD52815.1	3.59761	5.44157	63.2773	1.79558e-15	6.226e-14
CD40329.1	0.759731	5.75772	19.4701	1.02188e-05	0.000353834							CD53029.787	-1.14482	1.30552	15.5581	8e-05	0.00277042							CD20502.7	3.04478	2.01452	62.2703	2.99405e-15	1.03672e-13	CD3523.0	5.82457	-1.38809	63.2631	1.80857e-15	6.26233e-14
CD48859.1	-1.02918	2.81397	19.4665	1.02379e-05	0.000354003							CD43744.0	-0.752223	6.93254	15.5439	8.06e-05	0.00278355							CD30471.1	-1.15317	6.47793	62.2135	3.08173e-15	1.06559e-13	CD44142.4	2.50701	2.81302	63.1074	1.95736e-15	6.7681e-14
CD53029.1658	-0.806342	5.82932	19.4449	1.03546e-05	0.000357544							CD37695.0	-2.51956	0.750353	15.5447	8.06e-05	0.00278355							CD1227.0	7.70172	-1.37772	62.1837	3.12867e-15	1.08032e-13	CD43122.0	-3.04798	1.43397	63.0915	1.9732e-15	6.81342e-14
CD53792.4	-0.616465	5.93842	19.4208	1.0486e-05	0.000361579							CD51780.0	1.56832	2.95769	15.5321	8.11e-05	0.00279697							CD55398.6	3.04707	0.170287	62.1041	3.25766e-15	1.12331e-13	CD53029.4835	-1.55454	6.86462	63.0876	1.97715e-15	6.81762e-14
CD53029.2004	1.30894	2.9754	19.417	1.05065e-05	0.000361785							CD53029.4542	-1.05376	7.33028	15.5115	8.2e-05	0.00282377							CD53029.4997	-1.26982	5.97345	62.0678	3.31839e-15	1.14266e-13	CD52369.0	3.58887	4.75482	63.0101	2.05646e-15	7.08129e-14
CD46638.3	-0.754751	6.07954	19.3903	1.06548e-05	0.000366383							CD52301.1	-0.733864	5.95897	15.4933	8.28e-05	0.00284713							CD49315.0	-7.15459	-0.308481	61.9897	3.45251e-15	1.18721e-13	CD21612.3	2.07635	5.63659	62.9164	2.15664e-15	7.41597e-14
CD55639.2	-1.07154	5.7125	19.3555	1.08508e-05	0.000372608							CD53029.5179	-1.20753	7.05612	15.4767	8.35e-05	0.0028683							CD53029.2072	-1.40424	6.55638	61.8599	3.6878e-15	1.26462e-13	CD50922.2	2.64709	1.86061	62.878	2.19919e-15	7.55187e-14
CD49522.0	-0.634128	7.17513	19.3301	1.09959e-05	0.000376554							CD53029.4511	-1.04568	9.88896	15.4635	8.41e-05	0.0028845							CD53970.0	-1.67478	7.24932	61.8603	3.68709e-15	1.26462e-13	CD42873.6	2.9981	0.391511	62.7268	2.37463e-15	8.14309e-14
CD34360.2	-1.62648	3.54607	19.331	1.09909e-05	0.000376554							CD49573.1	-0.764651	5.18928	15.436	8.53e-05	0.00291872							CD45870.1	2.01761	3.20562	61.7627	3.87444e-15	1.3268e-13	CD51779.2	-3.61808	0.476041	62.6482	2.4713e-15	8.46292e-14
CD55047.0	-1.68664	3.16337	19.3165	1.10744e-05	0.000378719							CD53029.4549	-1.05667	6.82567	15.4369	8.53e-05	0.00291872							CD54234.0	1.62239	3.12422	61.737	3.92533e-15	1.34238e-13	CD49571.1	-2.40277	2.26393	62.5792	2.55945e-15	8.75277e-14
CD46019.0	2.53138	1.4439	19.3097	1.11142e-05	0.000379561							CD26047.2	0.714621	6.44771	15.3935	8.73e-05	0.00297689							CD53029.4218	-1.12253	6.42688	61.6812	4.03812e-15	1.37905e-13	CD49649.0	1.67885	3.34362	62.5601	2.58431e-15	8.82565e-14
CD53029.1446	1.40186	1.0796	19.2938	1.12068e-05	0.000382199							CD53029.2195	-0.574063	6.11952	15.394	8.73e-05	0.00297689							CD53029.4651	-1.90486	3.96726	61.5578	4.29943e-15	1.46628e-13	CD45140.0	2.23385	1.42641	62.545	2.60419e-15	8.88137e-14
CD53029.3	-0.669072	5.04541	19.2816	1.12786e-05	0.000383821							CD48891.0	-1.07345	3.01886	15.3903	8.74e-05	0.00297789							CD40420.0	1.37923	3.66367	61.5169	4.38957e-15	1.49497e-13	CD963.0	7.39274	-1.60802	62.4738	2.70018e-15	9.19612e-14
CD15415.10	-0.672487	7.73005	19.279	1.12941e-05	0.000383821							CD53200.0	0.759272	5.0577	15.364	8.87e-05	0.00300321							CD53029.4373	-1.21418	6.76906	61.427	4.59465e-15	1.56268e-13	CD53029.1371	-4.06054	-0.00615811	62.3284	2.90702e-15	9.88703e-14
CD40040.0	-0.831463	4.77696	19.2779	1.13006e-05	0.000383821							CD48255.2	-0.581648	6.00418	15.3647	8.86e-05	0.00300321							CD40023.0	2.47231	1.99142	61.3323	4.82103e-15	1.63744e-13	CD39053.2	2.52017	2.0149	62.2956	2.95581e-15	1.00393e-13
CD51174.1	-1.11157	3.63086	19.2425	1.1512e-05	0.000390468							CD53029.4840	-0.969631	3.27362	15.3652	8.86e-05	0.00300321							CD47347.2	-2.00978	1.81737	61.3084	4.87985e-15	1.65516e-13	CD39164.0	2.01019	4.08791	62.2739	2.98858e-15	1.01342e-13
CD40329.0	0.943878	3.12257	19.2228	1.16314e-05	0.000392978							CD53029.3365	-1.5509	5.00331	15.369	8.84e-05	0.00300321							CD16634.0	-4.31644	3.34994	61.2148	5.11746e-15	1.73339e-13	CD56135.0	-2.41671	6.98576	62.2717	2.9919e-15	1.01342e-13
CD47345.0	-0.667985	6.23635	19.2264	1.16094e-05	0.000392978							CD43449.0	-0.99052	2.99133	15.3296	9.03e-05	0.00305411							CD41314.2	-1.44547	4.66764	61.1943	5.17098e-15	1.74914e-13	CD30435.0	2.24561	1.20349	62.2684	2.9969e-15	1.01373e-13
CD53029.3967	-0.698766	7.10969	19.2225	1.16334e-05	0.000392978							CD42985.0	-1.48106	-0.0374399	15.3111	9.12e-05	0.00308004							CD53968.0	-1.31848	6.86593	61.1036	5.41496e-15	1.82918e-13	CD50107.0	2.30076	6.45169	62.2217	3.06887e-15	1.03667e-13
CD38076.3	6.44715	3.72903	19.2163	1.16711e-05	0.000393185							CD55424.1	-0.660726	6.26146	15.2831	9.25e-05	0.00311764							CD34358.0	3.48704	1.05817	61.09	5.45232e-15	1.83931e-13	CD53029.3317	7.58409	-1.47889	62.1926	3.1145e-15	1.04956e-13
CD43464.0	-0.944448	2.77332	19.2166	1.16696e-05	0.000393185							CD37097.3	-1.85324	-0.21697	15.2845	9.25e-05	0.00311764							CD51349.0	2.90598	0.267623	61.0039	5.69632e-15	1.91902e-13	CD19647.2	1.98741	4.71937	62.192	3.11545e-15	1.04956e-13
CD53353.0	1.09734	5.9877	19.1788	1.19025e-05	0.000399379							CD44664.0	-1.37624	1.72848	15.2732	9.3e-05	0.00312971							CD3660.0	7.45649	-1.55325	60.9988	5.71092e-15	1.92134e-13	CD42895.6	4.25439	2.3723	62.0103	3.4166e-15	1.14945e-13
CD51859.1	-0.674462	6.39761	19.1799	1.18958e-05	0.000399379							CD40943.0	-0.780138	5.02406	15.2462	9.44e-05	0.00317053							CD51779.2	-3.58932	0.476041	60.8313	6.21813e-15	2.08916e-13	CD54558.0	-2.81896	1.27043	61.8948	3.62306e-15	1.21727e-13
CD43306.0	-0.800665	5.89292	19.1762	1.19191e-05	0.000399379							CD53029.4670	-1.16796	6.65461	15.2412	9.46e-05	0.00317457							CD28784.0	1.89593	1.87569	60.812	6.27945e-15	2.10692e-13	CD55381.1	4.43054	-0.605086	61.7911	3.81891e-15	1.28134e-13
CD35743.0	-1.35082	0.568613	19.1769	1.19147e-05	0.000399379							CD51429.3	0.609337	5.704	15.2318	9.51e-05	0.00318193							CD53029.5133	1.55468	2.84003	60.7265	6.5583e-15	2.19752e-13	CD32335.3	5.59336	1.14837	61.7709	3.85825e-15	1.2928e-13
CD40943.0	-0.875973	5.02406	19.1717	1.19472e-05	0.000399782							CD41463.2	-0.608432	6.1809	15.2331	9.5e-05	0.00318193							CD47393.0	1.62332	2.65147	60.7127	6.60436e-15	2.20998e-13	CD46876.8	-1.29614	6.92895	61.7619	3.87601e-15	1.297e-13
CD29690.0	5.64693	5.03952	19.1197	1.22771e-05	0.000410271							CD22668.0	-0.634887	6.47621	15.224	9.55e-05	0.0031826							CD53029.2552	1.52318	4.85633	60.6984	6.65238e-15	2.22306e-13	CD51678.2	-1.51997	4.5289	61.7089	3.9817e-15	1.33058e-13
CD38076.2	7.77574	2.43587	19.1129	1.23207e-05	0.000411173							CD4574.1	-1.52309	1.59343	15.2247	9.54e-05	0.0031826							CD5698.1	-4.16923	-0.0742665	60.6735	6.73708e-15	2.24834e-13	CD28739.1	-1.54583	3.38404	61.5401	4.33808e-15	1.44773e-13
CD44989.3	0.93727	4.77448	19.099	1.24112e-05	0.000413641							CD54528.0	-1.91188	4.96563	15.2238	9.55e-05	0.0031826							CD8306.0	5.10641	-1.16777	60.6513	6.81348e-15	2.2708e-13	CD54060.0	-1.2429	5.44834	61.5335	4.35285e-15	1.45072e-13
CD50573.0	1.42827	3.07274	19.0655	1.2631e-05	0.000419842							CD55631.0	-0.815636	4.77885	15.1985	9.68e-05	0.00322115							CD52369.0	3.50827	4.75482	60.6367	6.86417e-15	2.28463e-13	CD45870.2	1.46709	5.70938	61.4743	4.4857e-15	1.49299e-13
CD53029.4259	-0.66437	6.72806	19.0675	1.26174e-05	0.000419842							CD51023.0	-0.752094	4.34136	15.1888	9.73e-05	0.00322909							CD53029.313	-2.05083	2.33576	60.6142	6.94322e-15	2.30786e-13	CD55585.0	-1.8494	2.43494	61.439	4.56674e-15	1.51794e-13
CD42845.0	-1.05416	2.72589	19.0619	1.26547e-05	0.000420067							CD42569.0	-0.815365	4.83877	15.1905	9.72e-05	0.00322909							CD47479.0	2.42004	0.818051	60.4873	7.40547e-15	2.45822e-13	CD55628.0	-1.07872	7.12729	61.4019	4.6536e-15	1.54475e-13
CD51698.0	-0.608884	7.23797	19.0478	1.27482e-05	0.000422608							CD46000.0	0.882954	2.62458	15.1771	9.79e-05	0.00324494							CD52379.0	-1.74057	3.66014	60.4767	7.4456e-15	2.46825e-13	CD44573.0	-1.42081	4.04352	61.2762	4.96035e-15	1.64438e-13
CD53029.4019	-0.886864	7.03477	19.0162	1.29615e-05	0.00042911							CD53029.4910	-0.701186	3.74947	15.172	9.81e-05	0.00324494							CD21204.0	5.44691	1.04903	60.4659	7.48642e-15	2.47848e-13	CD29584.0	3.40012	-0.111093	61.2037	5.14641e-15	1.70379e-13
CD48638.0	-0.640197	6.66532	19.0064	1.30283e-05	0.000430748							CD51322.0	-1.86919	0.0757249	15.173	9.81e-05	0.00324494							CD53029.4020	1.1967	4.52745	60.4586	7.51436e-15	2.48443e-13	CD44816.1	-4.90309	0.167987	61.1692	5.23749e-15	1.73164e-13
CD20804.0	4.40078	-0.139368	19.0012	1.3064e-05	0.000431353							CD53029.2409	-1.77665	6.2563	15.161	9.87e-05	0.00325966							CD53029.3467	3.79689	1.1975	60.4388	7.59023e-15	2.50618e-13	CD50663.2	-2.67936	1.30121	61.1599	5.26215e-15	1.73749e-13
CD47611.21	-0.891493	6.80475	18.9969	1.30933e-05	0.000431751							CD47408.1	1.47189	0.495749	15.1521	9.92e-05	0.00327077							CD33928.1	2.21	4.10479	60.3731	7.84775e-15	2.58778e-13	CD55208.1	-1.75496	2.6678	61.0797	5.48111e-15	1.80739e-13
CD42090.0	0.960028	4.26507	18.982	1.31959e-05	0.000434556							CD53029.3306	0.623848	5.56177	15.1465	9.95e-05	0.00327259							CD24984.0	4.85821	-0.307521	60.3409	7.97736e-15	2.62704e-13	CD49991.0	-1.53911	4.28135	61.0732	5.4991e-15	1.81092e-13
CD42118.1	0.943956	6.00433	18.9555	1.33806e-05	0.000438899							CD53029.2213	-1.18247	6.58116	15.146	9.95e-05	0.00327259							CD55123.3	-1.25212	4.94986	60.3233	8.04883e-15	2.64707e-13	CD53029.1269	1.50599	4.38911	60.9873	5.74445e-15	1.88773e-13
CD42110.0	-0.784193	6.54793	18.9582	1.33617e-05	0.000438899							CD46614.0	0.910227	6.24283	15.1343	0.000100127	0.00328817							CD51031.0	-2.28703	5.00404	60.3115	8.09717e-15	2.65946e-13	CD42029.2	-3.66683	0.893635	60.9862	5.74752e-15	1.88773e-13
CD51125.0	-1.22338	3.25176	18.9565	1.33735e-05	0.000438899							CD53029.1212	-0.664228	5.68452	15.1321	0.000100246	0.00328817							CD51958.0	-1.4482	3.85546	60.2779	8.23666e-15	2.70171e-13	CD993.1	7.39898	-1.59905	60.8739	6.08516e-15	1.996e-13
CD38895.1	0.805354	5.33146	18.9474	1.34373e-05	0.000440178							CD55997.2	-0.744391	7.86769	15.1279	0.000100468	0.0032911							CD49984.2	4.12036	-0.711172	60.222	8.47401e-15	2.77591e-13	CD53029.2145	2.07614	4.19558	60.8528	6.15061e-15	2.01481e-13
CD38903.0	1.21077	3.44324	18.9243	1.36011e-05	0.000444498							CD40001.0	-0.764543	3.02469	15.1226	0.000100751	0.00329141							CD30804.0	-3.72026	5.40123	60.2007	8.56633e-15	2.80246e-13	CD40586.4	3.71205	-0.774701	60.7474	6.48893e-15	2.12284e-13
CD41994.0	-1.19517	3.92965	18.9237	1.36049e-05	0.000444498							CD54626.0	-0.841347	3.72171	15.1203	0.000100873	0.00329141							CD46703.0	-1.74425	3.45734	60.1346	8.85862e-15	2.89428e-13	CD51918.0	4.86741	-1.104	60.7158	6.5938e-15	2.15432e-13
CD52867.2	1.93014	0.528956	18.9055	1.37353e-05	0.000447584							CD28203.0	-1.47454	0.834126	15.1238	0.000100684	0.00329141							CD29475.0	2.78024	1.81168	60.1004	9.01418e-15	2.94124e-13	CD53029.2384	2.47966	1.37381	60.6006	6.99132e-15	2.2812e-13
CD44286.0	0.801877	4.0712	18.9056	1.37347e-05	0.000447584							CD43115.0	0.906876	4.17909	15.1011	0.000101905	0.0033205							CD963.0	7.39274	-1.60802	60.0659	9.1732e-15	2.98922e-13	CD52230.0	1.99103	2.11256	60.5727	7.09106e-15	2.31072e-13
CD42985.0	-1.65534	-0.0374399	18.8913	1.38381e-05	0.000450345							CD53029.989	-2.00332	-0.384207	15.0987	0.000102032	0.0033205							CD52700.0	-1.52823	3.46899	60.0274	9.35449e-15	3.04431e-13	CD47618.0	-1.41283	4.4278	60.5603	7.13585e-15	2.32228e-13
CD36403.1	0.899478	6.28553	18.8874	1.38669e-05	0.000450691							CD52274.3	-1.45091	1.98812	15.0894	0.000102536	0.00333255							CD43230.3	2.56498	0.67038	60.0227	9.37696e-15	3.04764e-13	CD41867.0	2.04341	4.1237	60.5225	7.27409e-15	2.36417e-13
CD34421.0	0.98729	6.02088	18.8812	1.39117e-05	0.00045156							CD42942.2	-0.790701	3.27523	15.0819	0.000102944	0.00334145							CD55976.0	1.53045	7.11923	59.9844	9.56143e-15	3.10354e-13	CD40925.0	2.28513	2.07283	60.4882	7.40215e-15	2.40266e-13
CD55487.8	-0.980288	6.05297	18.8758	1.39508e-05	0.000452237							CD48739.0	-0.586726	5.47074	15.0722	0.000103478	0.00335442							CD53029.4288	2.00642	5.3478	59.9618	9.67157e-15	3.1352e-13	CD53029.3175	4.65711	0.0666834	60.4215	7.65721e-15	2.48221e-13
CD39766.1	1.39399	2.16069	18.8623	1.40506e-05	0.000454289							CD47823.2	0.711004	6.45754	15.0507	0.00010466	0.00338833							CD53029.3317	7.58409	-1.47889	59.9538	9.71089e-15	3.14385e-13	CD53029.1305	-1.60637	2.7422	60.3724	7.8505e-15	2.54156e-13
CD48823.0	-1.47437	4.53846	18.8629	1.4046e-05	0.000454289							CD55384.0	-1.61685	1.93712	15.0479	0.000104815	0.00338894							CD37521.0	3.23818	1.78045	59.8959	1.00008e-14	3.2335e-13	CD17575.0	3.49209	-0.621699	60.3378	7.9899e-15	2.58333e-13
CD48662.0	-0.70103	5.93283	18.8516	1.41296e-05	0.000456253							CD40040.0	-0.733478	4.77696	15.0391	0.000105307	0.00339883							CD54358.0	-2.24838	3.0003	59.8582	1.01944e-14	3.29182e-13	CD38256.1	-1.36598	4.57063	60.3214	8.05671e-15	2.60155e-13
CD39733.0	-0.71099	7.11543	18.825	1.43277e-05	0.00046205							CD31011.0	-1.0032	3.56571	15.0375	0.000105394	0.00339883							CD50227.0	-1.45866	7.43326	59.8302	1.03404e-14	3.33464e-13	CD39658.0	-1.13996	6.10405	60.2513	8.34858e-15	2.69231e-13
CD51154.0	-1.04644	2.21737	18.8065	1.44674e-05	0.00046595							CD51067.3	0.735834	5.60695	15.0252	0.000106086	0.00341671							CD45300.0	-7.00154	-0.373131	59.6071	1.15816e-14	3.73009e-13	CD51550.0	3.58147	1.12831	60.1648	8.72364e-15	2.80962e-13
CD34761.0	0.901721	3.25935	18.7918	1.45792e-05	0.000468947							CD50496.0	-1.04532	3.03243	15.0188	0.000106446	0.00342388							CD53029.4859	-1.50583	6.3358	59.5505	1.19198e-14	3.83404e-13	CD41803.0	2.69538	1.26446	60.1275	8.89082e-15	2.85977e-13
CD55089.1	-1.16291	3.3709	18.7444	1.49464e-05	0.000480137							CD39429.1	-0.919438	6.67468	14.9962	0.000107725	0.00345702							CD53029.4831	-1.47058	5.61389	59.5434	1.19629e-14	3.84294e-13	CD46682.0	-1.56009	5.67931	60.1096	8.97178e-15	2.88208e-13
CD43845.1	1.52624	4.03067	18.7065	1.52466e-05	0.000489148							CD33478.0	-4.00016	1.3985	14.9957	0.000107754	0.00345702							CD50271.0	2.49369	3.23035	59.5022	1.22157e-14	3.91424e-13	CD18722.1	2.24126	4.96951	60.0171	9.40381e-15	3.01698e-13
CD51997.3	0.760082	5.52105	18.6989	1.53073e-05	0.000490464							CD43206.0	-0.939987	6.27234	14.9489	0.000110462	0.00353934							CD53029.3752	-1.36894	6.24529	59.5021	1.22163e-14	3.91424e-13	CD13302.0	4.86495	-0.757772	59.9109	9.92491e-15	3.18006e-13
CD53029.1854	-0.921422	4.0667	18.6661	1.55727e-05	0.000498325							CD41170.0	-2.74821	0.407932	14.941	0.000110926	0.00354964							CD44094.9	-1.24697	8.19041	59.4945	1.22637e-14	3.92438e-13	CD53029.1651	-1.29955	4.76833	59.8308	1.03373e-14	3.30793e-13
CD46639.6	-0.715332	7.76182	18.6553	1.56614e-05	0.000500521							CD28872.1	-0.957216	4.36176	14.9177	0.000112307	0.00358922							CD39039.1	-3.57278	0.718259	59.4317	1.26615e-14	4.04649e-13	CD54943.0	-1.20307	6.30272	59.7819	1.05972e-14	3.38676e-13
CD32306.0	3.02185	0.247672	18.6446	1.57495e-05	0.000502691							CD17646.3	-0.636506	6.29302	14.9109	0.000112708	0.0035974							CD44736.0	-1.21329	5.68641	59.2795	1.36797e-14	4.36628e-13	CD49768.0	1.23799	5.85099	59.7613	1.07088e-14	3.41804e-13
CD35257.0	1.04328	3.15498	18.6259	1.59042e-05	0.000506331							CD47784.1	-0.934993	4.78084	14.9064	0.000112976	0.00360135							CD40782.1	-1.54541	6.79281	59.2234	1.4075e-14	4.4867e-13	CD49315.0	-7.06879	-0.308481	59.7553	1.07413e-14	3.42402e-13
CD54740.0	0.843289	5.80115	18.6266	1.58987e-05	0.000506331							CD55077.1	0.633006	5.49113	14.8777	0.000114711	0.00364731							CD34563.0	-7.85316	0.272576	59.2165	1.41245e-14	4.49674e-13	CD50799.0	1.28929	3.98293	59.5698	1.18032e-14	3.75771e-13
CD33385.1	1.0869	3.57234	18.6195	1.59576e-05	0.000507384							CD55025.0	-0.848105	3.37476	14.8784	0.000114667	0.00364731							CD45149.0	2.1445	3.34687	59.2059	1.42004e-14	4.51504e-13	CD55047.0	3.15685	3.16337	59.5525	1.19074e-14	3.78256e-13
CD38433.0	-1.09847	2.80031	18.5996	1.61252e-05	0.000512057							CD50661.0	-0.825986	6.98399	14.8745	0.000114903	0.00364877							CD53029.1305	-1.5964	2.7422	59.2035	1.42183e-14	4.51504e-13	CD48788.0	-3.03288	3.73406	59.5518	1.19116e-14	3.78256e-13
CD40778.0	2.68066	0.60262	18.584	1.62576e-05	0.000514948							CD53029.4176	-1.25575	0.460866	14.8529	0.00011623	0.00368621							CD35569.6	-1.95521	2.59172	59.181	1.43815e-14	4.56105e-13	CD32399.2	-2.48603	1.07002	59.4504	1.25414e-14	3.97745e-13
CD51836.0	-0.841756	3.50026	18.5853	1.62466e-05	0.000514948							CD39944.0	-1.97865	-0.285268	14.8276	0.000117801	0.00373128							CD48227.0	2.57593	2.00028	59.1361	1.47134e-14	4.66035e-13	CD53847.0	-1.04263	7.2107	59.4435	1.25854e-14	3.98633e-13
CD34734.3	1.70838	3.87084	18.5709	1.63702e-05	0.000517198							CD54026.0	-0.704724	4.50966	14.8223	0.000118131	0.00373698							CD24316.2	2.34212	3.66602	59.0407	1.54444e-14	4.8857e-13	CD48496.0	2.68394	1.91879	59.3612	1.31233e-14	4.15144e-13
CD34823.0	1.33013	2.81097	18.5725	1.63564e-05	0.000517198							CD37545.0	-1.75203	-0.0242338	14.7934	0.000119955	0.00378985							CD47288.0	5.45709	-0.963728	59.0263	1.55576e-14	4.91505e-13	CD53029.1613	-1.18404	6.77755	59.3311	1.33255e-14	4.20473e-13
CD53029.4681	1.54993	7.7689	18.5663	1.64095e-05	0.000517782							CD39954.2	0.945858	5.00202	14.7814	0.000120722	0.00379151							CD53029.3656	2.46143	0.696995	59.0239	1.55767e-14	4.91505e-13	CD52243.0	-1.30434	8.81272	59.3316	1.33218e-14	4.20473e-13
CD56131.2	-1.16341	3.33447	18.5634	1.64343e-05	0.000517908							CD53029.4179	-0.843236	8.65451	14.7818	0.000120692	0.00379151							CD22304.0	3.34706	-0.369422	59.0007	1.57616e-14	4.96711e-13	CD53029.820	-1.98696	4.09122	59.2814	1.36664e-14	4.30681e-13
CD53700.1	-0.957606	3.1703	18.5494	1.65558e-05	0.000520952							CD55578.0	-0.876836	6.41305	14.7806	0.000120769	0.00379151							CD49126.0	3.75115	0.224646	58.9836	1.58994e-14	5.0042e-13	CD39548.0	2.00641	3.30804	59.257	1.38366e-14	4.35494e-13
CD55295.0	-2.13248	1.36192	18.5474	1.65727e-05	0.000520952							CD52677.0	-1.3037	0.77355	14.7897	0.000120191	0.00379151							CD53029.4334	-1.53851	7.16711	58.8267	1.72191e-14	5.4127e-13	CD44094.2	-2.57044	1.71026	59.2541	1.3857e-14	4.35584e-13
CD53890.0	-0.741037	7.17388	18.5332	1.66974e-05	0.00052355							CD53029.284	-1.41376	0.962918	14.7834	0.00012059	0.00379151							CD23597.0	4.26457	-0.58812	58.6896	1.84619e-14	5.78875e-13	CD51462.0	1.53788	3.98139	59.2464	1.39116e-14	4.3675e-13
CD51836.1	-0.780387	4.0332	18.5341	1.66893e-05	0.00052355							CD53029.4891	-0.949574	3.47243	14.7734	0.000121232	0.00380125							CD53029.1371	-3.99498	-0.00615811	58.692	1.84389e-14	5.78875e-13	CD31300.0	-1.80148	7.72829	59.2268	1.40509e-14	4.40568e-13
CD53029.3612	1.72236	3.12547	18.5218	1.67968e-05	0.000524683							CD48649.0	1.17489	4.95596	14.7681	0.000121573	0.00380713							CD33997.2	-2.36036	3.05793	58.6112	1.92123e-14	6.01647e-13	CD53210.1	-3.43253	0.306972	59.2124	1.41537e-14	4.43233e-13
CD25107.2	-0.750922	5.87983	18.5226	1.679e-05	0.000524683							CD51276.1	-0.814836	4.92189	14.7139	0.000125121	0.00390844							CD993.1	7.39898	-1.59905	58.5627	1.96918e-14	6.15889e-13	CD50151.5	-1.23558	4.57461	59.2035	1.42182e-14	4.44695e-13
CD53029.4296	-0.759743	8.75717	18.5254	1.67654e-05	0.000524683							CD33493.4	-1.73228	2.88551	14.7149	0.000125054	0.00390844							CD32399.2	-2.48107	1.07002	58.529	2.00316e-14	6.2573e-13	CD51503.0	-3.70396	0.4487	59.1285	1.47702e-14	4.61379e-13
CD52490.2	0.939064	5.19152	18.5177	1.68334e-05	0.000525168							CD53029.330	0.662898	6.07606	14.6985	0.000126149	0.00392575							CD45452.2	-4.01342	0.869856	58.5003	2.03258e-14	6.34125e-13	CD38803.0	6.96128	0.69575	59.0637	1.5265e-14	4.76239e-13
CD22175.0	2.23582	0.17818	18.5015	1.6977e-05	0.000528986							CD53029.5141	-1.07732	1.8433	14.6995	0.00012608	0.00392575							CD55416.2	-1.49375	5.52658	58.4756	2.05827e-14	6.41335e-13	CD50155.2	2.8488	3.11361	59.0444	1.5415e-14	4.80317e-13
CD44361.0	-0.850678	4.47826	18.4972	1.70158e-05	0.000529532							CD55724.0	-1.60127	2.883	14.7002	0.000126034	0.00392575							CD32532.0	1.6932	3.94914	58.4109	2.12705e-14	6.61938e-13	CD53029.3467	3.7124	1.1975	58.9673	1.60313e-14	4.98895e-13
CD36988.1	0.801424	5.1939	18.4939	1.70446e-05	0.000529766							CD40713.0	-1.24823	2.75387	14.6805	0.000127355	0.00395834							CD54311.0	-2.33762	5.36274	58.3745	2.16683e-14	6.73475e-13	CD55964.1	-2.75402	1.12549	58.9473	1.6195e-14	5.03361e-13
CD55704.0	-0.716448	5.16591	18.472	1.72418e-05	0.000535227							CD45460.0	-1.30732	4.46468	14.6755	0.000127696	0.00396398							CD47024.8	1.85288	2.06842	58.3621	2.18056e-14	6.76898e-13	CD55123.1	-1.17826	4.88829	58.8775	1.67796e-14	5.20879e-13
CD42949.0	0.972187	2.84924	18.4665	1.7292e-05	0.000535451							CD45745.0	-1.58774	2.23452	14.6666	0.0001283	0.00397779							CD53029.3039	-1.25028	6.97947	58.3509	2.19299e-14	6.79909e-13	CD51050.2	1.63168	7.07837	58.821	1.72692e-14	5.35408e-13
CD53518.2	-0.999792	8.68793	18.4669	1.72884e-05	0.000535451							CD50666.0	0.910513	3.67701	14.6614	0.000128657	0.00397895							CD30173.8	-1.18993	6.01098	58.3275	2.21922e-14	6.87185e-13	CD47924.0	2.76621	0.974632	58.7321	1.80671e-14	5.59451e-13
CD48579.5	-0.685622	7.80063	18.4611	1.73409e-05	0.000536298							CD55384.2	-1.23267	6.38658	14.6633	0.000128526	0.00397895							CD48554.0	4.26666	0.262803	58.2719	2.28284e-14	7.06008e-13	CD50648.2	-6.87979	-0.414805	58.7278	1.81062e-14	5.59964e-13
CD33974.0	0.754527	4.03168	18.4579	1.737e-05	0.00053653							CD49557.0	-1.07245	4.54333	14.6435	0.000129883	0.00401187							CD53029.1211	3.30057	1.63066	58.2617	2.29469e-14	7.08791e-13	CD34284.0	-3.94177	0.727219	58.6521	1.88167e-14	5.81217e-13
CD56046.8	-0.840864	6.72696	18.4495	1.7447e-05	0.00053824							CD45760.0	-0.62032	4.25151	14.6339	0.000130543	0.00401235							CD27094.0	3.50044	-0.116999	58.2522	2.30576e-14	7.11328e-13	CD35826.0	2.91172	2.13114	58.5757	1.95619e-14	6.03487e-13
CD49201.0	1.61015	1.09718	18.4389	1.75436e-05	0.000539924							CD33493.2	-0.894327	4.25498	14.6402	0.000130112	0.00401235							CD28739.1	-1.50745	3.38404	58.2031	2.36405e-14	7.28409e-13	CD53029.2072	-1.36454	6.55638	58.5379	1.99415e-14	6.14435e-13
CD44820.0	0.882232	4.80493	18.4388	1.75449e-05	0.000539924							CD53029.2764	-2.00895	0.256268	14.6359	0.000130408	0.00401235							CD53029.4541	-1.34725	7.8083	58.1711	2.40287e-14	7.38541e-13	CD34146.1	5.6212	-0.922238	58.5046	2.02816e-14	6.24141e-13
CD52632.2	0.763031	4.58682	18.4339	1.75899e-05	0.00054064							CD42312.11	-2.26892	3.21856	14.6348	0.000130486	0.00401235							CD33895.0	-1.40821	4.67203	58.1731	2.40034e-14	7.38541e-13	CD53029.377	5.39027	-0.254891	58.4878	2.04553e-14	6.28711e-13
CD44580.0	-0.847241	6.1724	18.4238	1.76833e-05	0.00054284							CD45398.0	-1.19902	3.51048	14.6303	0.000130792	0.00401503							CD31344.0	2.23794	0.895582	58.1496	2.42921e-14	7.45716e-13	CD56044.12	-1.38303	5.08846	58.4802	2.05352e-14	6.30387e-13
CD43365.1	-1.69455	3.35545	18.4165	1.77512e-05	0.000544252							CD54417.1	-2.31083	0.93391	14.6237	0.000131253	0.00402423							CD53029.4653	-3.8713	6.99042	58.0265	2.58613e-14	7.9291e-13	CD44142.7	2.20634	4.83962	58.4428	2.09292e-14	6.41693e-13
CD34181.0	0.811871	6.23932	18.3851	1.80467e-05	0.000552078							CD38051.1	-1.23794	3.30644	14.5928	0.000133424	0.00408575							CD44517.1	-1.46855	3.3444	58.0077	2.61097e-14	7.99543e-13	CD53051.0	-1.59563	8.74479	58.3267	2.22015e-14	6.79863e-13
CD41520.0	-2.31376	4.84252	18.3846	1.80507e-05	0.000552078							CD53029.3589	0.691182	5.88418	14.5823	0.00013417	0.00410356							CD51211.1	-1.01533	6.43582	57.9403	2.70194e-14	8.26381e-13	CD45078.1	-1.45807	4.85449	58.3233	2.22394e-14	6.80187e-13
CD53029.288	-0.754895	9.25228	18.3753	1.81393e-05	0.000554105							CD41492.0	-0.690862	5.2075	14.5769	0.000134556	0.00411032							CD48852.0	1.29793	5.59054	57.9259	2.72178e-14	8.31429e-13	CD4594.10	-3.58476	0.183501	58.3163	2.23182e-14	6.8176e-13
CD16381.0	4.61508	-0.860913	18.3725	1.81663e-05	0.000554162							CD56108.0	-0.770369	7.83256	14.5701	0.00013504	0.00412006							CD53029.1242	3.22389	0.842824	57.8998	2.7582e-14	8.41522e-13	CD52086.0	-3.43871	0.61469	58.2207	2.34302e-14	7.14852e-13
CD53029.1839	-1.14241	3.87636	18.3705	1.81857e-05	0.000554162							CD33096.0	1.55505	0.234851	14.5581	0.0001359	0.00413877							CD46318.0	-3.0254	5.73637	57.8855	2.77821e-14	8.4659e-13	CD26230.0	1.37454	5.11937	58.1901	2.37979e-14	7.25179e-13
CD47482.0	-0.841596	4.80133	18.348	1.84014e-05	0.00056005							CD53029.2801	-0.765175	4.71607	14.5569	0.000135986	0.00413877							CD53029.3942	-1.54992	4.10214	57.8249	2.86522e-14	8.72035e-13	CD51211.1	-1.0168	6.43582	58.1781	2.39433e-14	7.28719e-13
CD45745.6	-1.65961	6.45638	18.343	1.84497e-05	0.000560836							CD49944.1	-0.677693	7.08272	14.5488	0.000136576	0.00415165							CD30062.0	-1.8383	2.50383	57.6498	3.13189e-14	9.52035e-13	CD20333.0	5.75834	-1.4148	58.1073	2.48207e-14	7.54501e-13
CD53029.4592	-2.09731	7.44184	18.3256	1.86188e-05	0.000565286							CD50991.0	-0.746366	5.47947	14.526	0.000138236	0.00419311							CD26152.4	3.61818	0.866208	57.5785	3.24763e-14	9.86013e-13	CD29987.0	7.84438	0.431547	57.9956	2.62704e-14	7.97595e-13
CD53029.246	-0.74363	7.81502	18.3127	1.87449e-05	0.00056842							CD41133.0	-1.83362	-0.291475	14.5255	0.000138277	0.00419311							CD32906.0	4.30865	2.36326	57.5631	3.27305e-14	9.92518e-13	CD44381.0	-1.46949	5.59796	57.9844	2.64211e-14	8.01192e-13
CD36769.2	0.881022	6.14207	18.2954	1.89168e-05	0.000572935							CD53029.448	1.31424	1.14345	14.5176	0.000138859	0.00419779							CD47867.3	2.30391	3.08954	57.5588	3.2803e-14	9.93507e-13	CD53999.2	2.04747	4.18328	57.8933	2.76728e-14	8.38128e-13
CD56044.7	-0.782884	7.78654	18.2814	1.90558e-05	0.000576443							CD48952.10	-1.29968	1.4375	14.5188	0.000138769	0.00419779							CD15674.0	3.77339	-0.272473	57.5466	3.3006e-14	9.98442e-13	CD37165.0	2.287	5.63424	57.889	2.77337e-14	8.38951e-13
CD2090.2	2.22588	2.81462	18.2581	1.92899e-05	0.000582112							CD51393.0	-2.22601	2.00086	14.5165	0.000138937	0.00419779							CD39994.2	2.1578	2.50942	57.5424	3.30768e-14	9.99369e-13	CD45702.1	-2.99881	1.01134	57.806	2.89289e-14	8.74045e-13
CD50416.1	0.968143	3.32591	18.2582	1.92894e-05	0.000582112							CD54272.4	-0.685019	5.39168	14.5087	0.000139514	0.00421011							CD42508.5	-1.56524	3.61745	57.2733	3.79261e-14	1.14449e-12	CD53029.2528	-2.01262	1.79201	57.7083	3.04015e-14	9.17426e-13
CD43744.0	-0.815619	6.93254	18.2439	1.94349e-05	0.000585777							CD53029.4791	-0.79275	4.08981	14.5059	0.000139721	0.00421124							CD33841.0	3.51841	1.09511	57.2631	3.81249e-14	1.1491e-12	CD53029.4834	-1.44316	6.7387	57.6904	3.06792e-14	9.24684e-13
CD48220.0	1.00304	3.2069	18.2375	1.95003e-05	0.000587037							CD41988.0	-2.45514	0.097851	14.4972	0.000140368	0.00422564							CD49624.2	-1.16831	5.16033	57.2543	3.82945e-14	1.15282e-12	CD3940.0	2.17523	1.78753	57.6633	3.1106e-14	9.36415e-13
CD51788.0	-1.3136	6.28843	18.2181	1.96999e-05	0.000592328							CD31002.1	1.33065	2.74813	14.4871	0.000141121	0.00424317							CD39053.2	2.40725	2.0149	57.2402	3.85711e-14	1.15974e-12	CD50308.2	-1.28667	5.37408	57.6571	3.12027e-14	9.38192e-13
CD53029.2452	-0.684267	7.86021	18.1802	2.00958e-05	0.000602819							CD35665.0	-0.772991	4.23231	14.4662	0.000142694	0.0042853							CD17416.3	-1.28563	4.96688	57.1852	3.96643e-14	1.19117e-12	CD53029.2389	-1.32206	5.49995	57.6442	3.14092e-14	9.4326e-13
CD37390.0	-1.72668	0.575878	18.1801	2.00972e-05	0.000602819							CD53029.4744	-1.07999	6.95118	14.4639	0.000142869	0.00428538							CD32335.3	5.28002	1.14837	57.1736	3.98998e-14	1.19393e-12	CD32898.0	2.20737	2.0219	57.6051	3.20387e-14	9.61006e-13
CD33493.2	-0.997507	4.25498	18.1572	2.03404e-05	0.000609379							CD36368.0	-1.87508	0.944187	14.4544	0.000143593	0.00430191							CD43762.0	2.33583	1.79065	57.174	3.98917e-14	1.19393e-12	CD2913.1	2.94761	0.0674673	57.5954	3.21973e-14	9.64602e-13
CD45483.0	-1.56433	1.23736	18.1394	2.05305e-05	0.000614336							CD41901.0	-1.75733	-0.455032	14.4454	0.000144282	0.00431735							CD4594.6	-6.98897	-0.445391	57.1759	3.98523e-14	1.19393e-12	CD44142.3	2.33528	2.83632	57.5655	3.26916e-14	9.78232e-13
CD53460.0	-2.10346	1.09691	18.1333	2.05972e-05	0.000615592							CD35675.0	-1.69268	3.31605	14.4416	0.000144575	0.00432094							CD36252.0	-3.44782	2.34343	57.1457	4.04681e-14	1.20948e-12	CD51525.3	-1.37594	4.58928	57.505	3.37114e-14	1.00754e-12
CD31203.5	-0.719953	7.52796	18.1286	2.06474e-05	0.000616352							CD44428.0	-0.658171	4.7308	14.438	0.000144847	0.00432387							CD35986.12	-3.12585	2.21213	57.0663	4.21367e-14	1.25784e-12	CD43243.0	4.25177	1.60093	57.4726	3.42719e-14	1.02184e-12
CD40935.0	0.761396	4.80036	18.0883	2.10889e-05	0.000628778							CD54217.0	-1.62261	3.25947	14.3997	0.000147827	0.00440754							CD31562.0	3.45655	0.51334	57.0064	4.34386e-14	1.29515e-12	CD46072.0	1.63631	3.43443	57.4734	3.42589e-14	1.02184e-12
CD49519.1	0.836167	4.62322	18.0701	2.12916e-05	0.000634063							CD53029.3223	1.02284	3.85201	14.3902	0.000148576	0.00440876							CD34284.0	-3.90687	0.727219	56.9482	4.47445e-14	1.33249e-12	CD20119.0	4.55726	0.285153	57.3273	3.68996e-14	1.09887e-12
CD53727.0	1.46021	1.17107	18.0614	2.13894e-05	0.000636212							CD40222.0	0.668725	4.88876	14.3962	0.000148103	0.00440876							CD25211.2	5.60319	-1.44374	56.8882	4.61301e-14	1.37211e-12	CD55416.2	-1.47771	5.52658	57.316	3.71126e-14	1.10389e-12
CD37591.1	1.16378	4.20544	18.058	2.14278e-05	0.000636565							CD53029.2556	-0.767332	3.85054	14.3944	0.000148243	0.00440876							CD41702.0	3.99858	0.291176	56.7985	4.82831e-14	1.43381e-12	CD53029.1231	2.51588	3.66903	57.2828	3.77432e-14	1.12049e-12
CD45460.0	-1.45562	4.46468	18.0558	2.14524e-05	0.000636565							CD50604.0	-0.810102	4.40036	14.3902	0.000148571	0.00440876							CD10034.5	2.7952	2.49424	56.797	4.83195e-14	1.43381e-12	CD54515.3	-1.17393	7.96941	57.2819	3.77607e-14	1.12049e-12
CD53029.4756	1.55411	7.95175	17.9897	2.22099e-05	0.000658259							CD43625.1	-0.786543	5.56439	14.3726	0.000149967	0.00444473							CD53029.5069	-1.39681	4.90142	56.6826	5.12138e-14	1.51788e-12	CD44288.1	2.83539	0.629385	57.2418	3.8539e-14	1.14222e-12
CD51921.0	2.26294	1.20644	17.983	2.22886e-05	0.000659023							CD56046.2	-0.699465	6.66916	14.3659	0.000150507	0.00445543							CD52628.0	2.04361	2.29428	56.4674	5.71365e-14	1.6914e-12	CD55773.1	-1.19568	6.92028	57.2293	3.87858e-14	1.14817e-12
CD48744.0	-1.10397	6.0146	17.9831	2.2287e-05	0.000659023							CD55720.2	0.693077	6.69572	14.3562	0.000151282	0.00447128							CD23662.1	5.0529	-0.116033	56.4099	5.88337e-14	1.73958e-12	CD39039.1	-3.50532	0.718259	57.2121	3.91255e-14	1.15685e-12
CD53029.2667	0.924276	5.76218	17.9727	2.24101e-05	0.000661829							CD40549.0	-1.7969	0.651283	14.3547	0.000151401	0.00447128							CD53029.4592	-4.00059	7.44184	56.3168	6.16849e-14	1.82172e-12	CD43296.0	2.85935	4.26262	57.1528	4.03239e-14	1.19087e-12
CD53029.1633	-0.858661	4.23608	17.9687	2.24572e-05	0.000662435							CD23093.1	-0.86126	5.91628	14.3499	0.000151789	0.0044774							CD52502.5	3.50912	-0.176181	56.307	6.19947e-14	1.8287e-12	CD54921.1	-1.9124	4.33833	57.1372	4.06434e-14	1.19889e-12
CD53029.2198	3.71691	4.52214	17.9656	2.24938e-05	0.000662727							CD42681.1	1.03188	2.03979	14.3202	0.000154198	0.00452703							CD40855.3	-1.23326	5.23784	56.2679	6.32404e-14	1.86323e-12	CD49956.0	1.89143	3.23958	57.0836	4.17673e-14	1.23058e-12
CD45485.1	0.851881	5.16494	17.9625	2.25301e-05	0.000663014							CD44128.0	0.682166	5.11954	14.322	0.000154052	0.00452703							CD43606.3	-2.36911	2.5146	56.1746	6.6313e-14	1.95145e-12	CD17586.67	-2.63039	1.07562	57.0547	4.23851e-14	1.24731e-12
CD47471.0	-1.52388	0.257431	17.9444	2.27458e-05	0.000668571							CD49944.0	-0.750108	4.90289	14.3221	0.000154049	0.00452703							CD16205.3	3.54873	-0.159489	56.1642	6.66628e-14	1.95943e-12	CD53029.1000	2.09855	1.75005	56.9814	4.39957e-14	1.29317e-12
CD53029.4455	-1.01518	2.8093	17.9176	2.30678e-05	0.000677235							CD49799.0	-0.786532	4.21541	14.3252	0.00015379	0.00452703							CD39053.1	1.84517	4.63378	56.0788	6.96242e-14	2.04406e-12	CD51918.2	2.1109	1.03811	56.963	4.44086e-14	1.30377e-12
CD44809.0	1.19561	2.29877	17.903	2.32454e-05	0.000681647							CD50334.0	-1.23539	1.24603	14.2915	0.000156574	0.00459137							CD20533.0	6.36082	-0.251147	56.0588	7.03345e-14	2.06248e-12	CD32683.4	1.55112	5.01507	56.8462	4.7127e-14	1.38195e-12
CD51274.0	1.17574	3.4216	17.8988	2.32962e-05	0.000682332							CD45464.0	1.92095	-0.345593	14.2751	0.000157938	0.0046259							CD47337.0	3.14607	1.13256	56.0305	7.1354e-14	2.08992e-12	CD43282.0	2.52889	4.37623	56.7451	4.96113e-14	1.45309e-12
CD43176.1	2.20867	3.12224	17.8951	2.3342e-05	0.000682869							CD56103.0	-1.91971	2.71387	14.2709	0.00015829	0.00463076							CD55599.1	1.32136	5.50622	55.9293	7.51248e-14	2.19778e-12	CD45771.1	2.77411	0.657855	56.7355	4.98542e-14	1.45848e-12
CD43947.0	-0.578849	7.5611	17.8913	2.33882e-05	0.000683418							CD53029.3833	-1.03684	8.15842	14.2675	0.000158578	0.00463189							CD55585.0	-1.77604	2.43494	55.926	7.52497e-14	2.19885e-12	CD56111.0	-1.0294	7.06049	56.5791	5.39826e-14	1.57741e-12
CD46638.1	-0.769662	6.61194	17.8716	2.36325e-05	0.000689748							CD53029.897	-1.1164	6.25287	14.2661	0.0001587	0.00463189							CD32310.0	3.38245	-0.562556	55.8874	7.67417e-14	2.23981e-12	CD48191.0	1.94998	2.14199	56.5348	5.52115e-14	1.61142e-12
CD40415.0	2.08887	2.40499	17.857	2.38145e-05	0.000694245							CD39964.0	-1.16528	1.49918	14.238	0.000161086	0.00469052							CD40195.0	1.9834	2.6728	55.8821	7.69507e-14	2.24328e-12	CD36693.2	-1.19794	4.83671	56.4721	5.70006e-14	1.66169e-12
CD48348.0	1.41909	0.980683	17.8371	2.40644e-05	0.00070071							CD31679.8	-2.39745	-0.116425	14.2388	0.000161015	0.00469052							CD50308.2	-1.26712	5.37408	55.8597	7.78337e-14	2.26637e-12	CD20085.1	2.77896	-0.298949	56.276	6.29787e-14	1.83382e-12
CD43365.6	-1.98046	5.166	17.834	2.41039e-05	0.00070104							CD49108.0	-1.0812	0.886897	14.233	0.000161517	0.00469757							CD53029.3175	4.41191	0.0666834	55.8252	7.92085e-14	2.30371e-12	CD54373.1	1.76989	5.66037	56.2677	6.32472e-14	1.83949e-12
CD48202.0	2.25183	1.93984	17.8291	2.41657e-05	0.000701201							CD51879.0	1.36304	0.856547	14.2135	0.000163195	0.00473532							CD46999.0	1.67899	4.16413	55.7134	8.38446e-14	2.43286e-12	CD53029.4710	-2.61817	1.5603	56.226	6.46011e-14	1.87667e-12
CD33909.0	0.91654	4.21156	17.8308	2.41445e-05	0.000701201							CD52207.1	0.606145	4.78016	14.2149	0.00016307	0.00473532							CD53029.4861	-1.53255	5.18211	55.715	8.37754e-14	2.43286e-12	CD39994.2	2.12144	2.50942	56.1959	6.55978e-14	1.90341e-12
CD44248.0	-0.608461	5.86237	17.8256	2.421e-05	0.000701666							CD33833.0	-1.99648	-0.0230008	14.1683	0.00016716	0.00484473							CD54048.2	1.35313	4.37649	55.6713	8.56604e-14	2.48266e-12	CD40112.2	-1.71922	2.73291	56.1617	6.67488e-14	1.93455e-12
CD50784.2	1.32356	2.17723	17.8065	2.44543e-05	0.000706976							CD38511.1	0.709561	6.58491	14.1458	0.000169171	0.0048973							CD2913.1	2.92044	0.0674673	55.6078	8.8472e-14	2.56116e-12	CD41314.2	-1.38259	4.66764	56.1593	6.68302e-14	1.93466e-12
CD42903.4	-1.11555	2.52332	17.808	2.44348e-05	0.000706976							CD46492.0	-1.71756	4.45268	14.1341	0.000170225	0.00492211							CD53029.3049	-2.06188	1.69027	55.5203	9.25002e-14	2.67466e-12	CD53029.1631	1.49872	6.93069	56.1395	6.75068e-14	1.95197e-12
CD50983.1	-1.16858	4.51615	17.8047	2.44783e-05	0.000706976							CD52534.0	-0.830789	7.3344	14.1313	0.000170481	0.00492378							CD53671.1	2.33235	1.84251	55.5096	9.30057e-14	2.68616e-12	CD34304.0	3.10498	2.69169	56.0157	7.18935e-14	2.0764e-12
CD53029.2622	5.09917	3.90572	17.7929	2.46305e-05	0.000710544							CD52763.0	-2.07491	-0.0455863	14.1216	0.000171367	0.00494362							CD44751.0	-2.15131	7.14155	55.4607	9.53469e-14	2.75059e-12	CD55948.0	-1.50011	5.75565	55.9548	7.41581e-14	2.13933e-12
CD43213.0	-1.44702	1.31864	17.7811	2.47831e-05	0.00071412							CD24420.1	-0.857558	3.80549	14.1156	0.000171915	0.0049537							CD33473.0	2.81195	2.94509	55.4538	9.5683e-14	2.75709e-12	CD46876.18	-1.2634	7.92245	55.9048	7.6066e-14	2.19183e-12
CD19968.0	8.40354	0.980293	17.7724	2.48971e-05	0.000716475							CD48660.0	-0.610392	6.93888	14.1047	0.000172913	0.00497669							CD55786.1	-1.25089	5.27457	55.4228	9.72048e-14	2.7977e-12	CD53029.4883	-1.41229	6.69596	55.826	7.91766e-14	2.27882e-12
CD34902.0	-1.24836	1.3307	17.7705	2.49224e-05	0.000716475							CD50881.2	0.744801	7.3624	14.093	0.000173993	0.00499654							CD48498.0	2.02254	5.08075	55.3223	1.023e-13	2.94096e-12	CD10929.1	2.35638	0.345387	55.8228	7.93078e-14	2.27996e-12
CD53029.441	1.14248	5.0206	17.7557	2.51162e-05	0.000720385							CD53029.207	-0.569374	6.00094	14.0929	0.000174004	0.00499654							CD46876.8	-1.22541	6.92895	55.3191	1.0247e-13	2.94243e-12	CD47268.1	1.95246	5.40245	55.728	8.32228e-14	2.38975e-12
CD53029.3709	-0.605161	6.37218	17.7573	2.5095e-05	0.000720385							CD50039.0	-1.4952	1.0289	14.0781	0.000175374	0.00503009							CD36693.2	-1.18718	4.83671	55.3026	1.0333e-13	2.9637e-12	CD53029.5133	1.47497	2.84003	55.7159	8.37396e-14	2.40182e-12
CD46479.6	2.42998	2.82503	17.7189	2.5607e-05	0.000733615							CD40149.0	0.767624	5.92518	14.061	0.00017698	0.0050703							CD49678.1	2.50269	1.12479	55.2456	1.0637e-13	3.0474e-12	CD45870.0	1.36447	5.35195	55.7108	8.39543e-14	2.40521e-12
CD52907.1	1.25067	1.66139	17.7106	2.57196e-05	0.000735332							CD39748.0	-0.820028	4.34971	14.0311	0.000179807	0.0051452							CD39658.0	-1.09093	6.10405	55.1691	1.10596e-13	3.16482e-12	CD50249.2	-1.11489	6.91608	55.6814	8.52191e-14	2.43304e-12
CD53029.4297	-0.679768	5.82882	17.71	2.57267e-05	0.000735332							CD46314.5	-1.87784	-0.49178	14.0291	0.000180008	0.0051452							CD31679.14	-8.4338	1.02706	55.128	1.12931e-13	3.22792e-12	CD54498.7	-1.31186	5.78958	55.6817	8.5208e-14	2.43304e-12
CD38051.0	-1.11369	4.8729	17.7079	2.57555e-05	0.000735332							CD31105.5	1.26964	5.90517	13.9926	0.000183532	0.00523391							CD40112.2	-1.70719	2.73291	55.0775	1.1587e-13	3.30815e-12	CD20428.2	-1.47421	3.99465	55.6828	8.5159e-14	2.43304e-12
CD35451.0	1.91438	1.43496	17.6615	2.63915e-05	0.000751764							CD50109.0	-0.862942	5.19904	13.9944	0.000183356	0.00523391							CD46545.0	2.59769	0.477285	54.9568	1.23209e-13	3.51364e-12	CD47270.0	1.7229	3.888	55.6551	8.63674e-14	2.46301e-12
CD30566.0	-1.15159	4.37337	17.6633	2.63662e-05	0.000751764							CD32799.0	-1.74639	3.29231	13.9867	0.000184106	0.00523927							CD56044.12	-1.34148	5.08846	54.9352	1.24572e-13	3.54844e-12	CD46876.9	-1.19848	6.61	55.6392	8.70698e-14	2.48019e-12
CD51374.0	-0.655583	6.7017	17.6094	2.71237e-05	0.00077174							CD50820.0	-2.18022	2.00813	13.9864	0.00018414	0.00523927							CD53029.1613	-1.1388	6.77755	54.9294	1.24937e-13	3.55073e-12	CD53029.1242	3.10925	0.842824	55.6332	8.73348e-14	2.4849e-12
CD55286.0	-0.988385	4.37444	17.5937	2.7349e-05	0.000777261							CD34049.1	-1.06581	3.39469	13.9605	0.000186693	0.00530584							CD45213.0	-1.44468	5.43534	54.9297	1.24916e-13	3.55073e-12	CD42915.5	-2.12386	1.55546	55.5134	9.28251e-14	2.6381e-12
CD51959.0	-1.20668	2.54958	17.5763	2.76005e-05	0.000783327							CD53029.494	-0.596628	5.97976	13.9544	0.000187302	0.00531707							CD30173.17	-1.71908	3.39314	54.8812	1.28041e-13	3.63479e-12	CD3660.0	5.58835	-1.55325	55.4272	9.69828e-14	2.75312e-12
CD44440.1	-1.31403	4.77356	17.5746	2.76254e-05	0.000783327							CD50625.0	-0.73523	5.186	13.9498	0.000187756	0.00531782							CD30173.19	-1.15286	7.25071	54.8462	1.3034e-13	3.69584e-12	CD53029.4833	-1.60034	4.7202	55.3709	9.98015e-14	2.82991e-12
CD53029.2248	-0.735123	6.45989	17.5659	2.77523e-05	0.000786031							CD51940.2	-0.802329	5.68464	13.9508	0.000187659	0.00531782							CD23662.0	5.50649	-0.222597	54.8424	1.3059e-13	3.69872e-12	CD53029.3523	3.16933	1.79235	55.3031	1.03305e-13	2.92591e-12
CD47168.0	0.929153	3.98471	17.542	2.81033e-05	0.000795067							CD34233.0	1.78423	4.20585	13.9246	0.000190293	0.00538355							CD49124.1	1.47376	3.72874	54.8301	1.31415e-13	3.71784e-12	CD46876.6	-1.26128	7.41307	55.2166	1.07955e-13	3.05415e-12
CD9787.2	1.23773	2.86641	17.5398	2.81362e-05	0.000795096							CD32108.4	0.577299	7.59632	13.8935	0.000193464	0.00546706							CD34802.0	3.88347	-0.721353	54.7982	1.33566e-13	3.77443e-12	CD16259.4	-3.19511	0.391737	55.151	1.11616e-13	3.15414e-12
CD53029.3027	0.809815	4.62887	17.5333	2.82313e-05	0.000796877							CD39925.0	-0.594867	5.31898	13.8813	0.000194729	0.00549641							CD37877.0	2.82976	1.8844	54.7886	1.34219e-13	3.78857e-12	CD42029.1	-2.12056	1.85285	55.1257	1.13065e-13	3.19145e-12
CD33493.1	-0.809022	4.80191	17.5142	2.85175e-05	0.000804044							CD53029.4961	-1.1202	5.6528	13.8792	0.000194944	0.00549641							CD53742.0	-2.52278	1.36856	54.7837	1.34555e-13	3.79376e-12	CD46479.6	4.51377	2.82503	55.0946	1.14868e-13	3.23502e-12
CD43066.0	-1.74154	0.261426	17.5032	2.86825e-05	0.000807375							CD49217.0	-0.689068	5.76655	13.8676	0.000196151	0.00550926							CD53029.681	1.70054	4.61664	54.7759	1.35084e-13	3.80435e-12	CD49864.1	2.62021	4.00843	55.0953	1.14827e-13	3.23502e-12
CD49401.0	-2.11071	0.326557	17.502	2.87005e-05	0.000807375							CD34800.0	-0.796408	2.80829	13.8642	0.000196506	0.00550926							CD44528.2	1.71206	4.16718	54.7034	1.40165e-13	3.94299e-12	CD8306.0	4.30826	-1.16777	55.0611	1.16838e-13	3.28679e-12
CD53127.0	-0.666135	4.92347	17.4849	2.89591e-05	0.000813698							CD42728.0	-1.26322	4.08549	13.8649	0.000196432	0.00550926							CD4594.10	-3.50823	0.183501	54.647	1.44248e-13	4.05327e-12	CD49379.0	2.38267	3.85892	54.9782	1.21872e-13	3.42453e-12
CD43536.1	-1.22946	3.17612	17.4829	2.89906e-05	0.000813698							CD37308.0	-1.67385	0.892234	13.8653	0.000196395	0.00550926							CD42444.0	-0.991761	6.36793	54.5574	1.50975e-13	4.23752e-12	CD49122.0	3.94547	2.98451	54.917	1.25728e-13	3.52888e-12
CD53029.4662	-0.579325	7.61211	17.4762	2.90927e-05	0.000815643							CD35276.0	-2.42829	-0.673552	13.8692	0.000195987	0.00550926							CD55045.0	-1.70733	3.15204	54.4638	1.58339e-13	4.43919e-12	CD42444.0	-0.994164	6.36793	54.8866	1.2769e-13	3.57992e-12
CD54272.1	-0.780058	5.43006	17.4419	2.96227e-05	0.000829567							CD47717.0	-1.68358	2.92169	13.8545	0.00019752	0.00553146							CD53029.1023	1.21818	5.94753	54.4254	1.61465e-13	4.52175e-12	CD30521.3	2.09308	1.86827	54.7836	1.3456e-13	3.76829e-12
CD52587.0	-0.540715	6.85294	17.4313	2.97878e-05	0.000833254							CD53029.415	-0.580947	7.78957	13.8477	0.000198235	0.00554183							CD39277.0	-1.98089	3.82982	54.3638	1.66601e-13	4.66032e-12	CD33531.0	2.64142	2.09679	54.7076	1.39864e-13	3.91242e-12
CD29993.0	-1.89756	0.825586	17.4279	2.98414e-05	0.000833816							CD49864.1	-1.26719	4.00843	13.8468	0.000198336	0.00554183							CD50872.0	1.78025	2.33264	54.3541	1.67429e-13	4.67823e-12	CD55381.8	2.10346	1.99702	54.6613	1.43198e-13	4.00118e-12
CD55732.0	-0.635123	7.04655	17.407	3.0171e-05	0.000842083							CD53029.4899	-0.767564	4.71244	13.8253	0.000200619	0.00559935							CD54387.1	1.87657	3.69878	54.3486	1.67899e-13	4.68611e-12	CD45441.1	-2.68398	1.03901	54.5604	1.50741e-13	4.20723e-12
CD47309.0	-0.716138	5.27704	17.3996	3.02889e-05	0.000844425							CD35721.0	-1.05427	1.90047	13.8137	0.000201857	0.00562758							CD5116.3	6.76468	0.131731	54.3396	1.68669e-13	4.70233e-12	CD53029.3211	1.53662	2.56712	54.5428	1.52095e-13	4.24027e-12
CD53029.3383	-0.726238	5.84601	17.3874	3.0484e-05	0.000848915							CD47853.1	-0.702343	5.32886	13.8038	0.000202923	0.00565097							CD43704.0	-2.09712	7.596	54.3214	1.70234e-13	4.74065e-12	CD53029.1599	4.00716	0.221166	54.5069	1.54903e-13	4.31373e-12
CD21532.5	-0.591932	6.55921	17.3591	3.09421e-05	0.00086071							CD53029.1010	-1.45273	3.134	13.7918	0.000204222	0.00568079							CD33928.0	1.87967	3.82819	54.2659	1.75116e-13	4.87116e-12	CD36120.0	1.41884	3.05073	54.4923	1.56062e-13	4.34114e-12
CD55620.1	2.11315	1.23004	17.3417	3.12266e-05	0.000867653							CD53029.1780	0.653584	7.4164	13.7798	0.000205539	0.00571106							CD52950.0	-2.19669	2.13088	54.2624	1.75423e-13	4.87424e-12	CD31352.0	-2.63427	1.63845	54.481	1.56957e-13	4.36115e-12
CD44678.0	-1.60173	0.313661	17.3296	3.14252e-05	0.000872198							CD54759.2	0.842435	5.12166	13.7765	0.000205893	0.00571164							CD47488.0	1.90977	2.00669	54.2548	1.76104e-13	4.88772e-12	CD55398.6	2.72899	0.170287	54.3856	1.64764e-13	4.57299e-12
CD38100.0	-0.635041	6.3034	17.317	3.1635e-05	0.000877043							CD37394.0	-1.11993	1.69412	13.7754	0.000206019	0.00571164							CD55416.0	-1.30718	7.15904	54.2191	1.79337e-13	4.97191e-12	CD46939.0	-1.3303	6.20027	54.2918	1.72821e-13	4.79127e-12
CD45008.9	-1.16736	2.71617	17.3033	3.18639e-05	0.000882406							CD48933.4	-2.02456	0.130081	13.7577	0.00020797	0.00575931							CD27840.0	-6.86769	-0.486215	54.1793	1.83005e-13	5.06794e-12	CD42092.0	3.36429	1.98572	54.283	1.73593e-13	4.80732e-12
CD53029.4179	-0.913157	8.65451	17.2948	3.20055e-05	0.000885342							CD48048.1	0.628911	4.31116	13.7496	0.000208869	0.00577765							CD54497.0	1.36472	3.17039	54.1498	1.85775e-13	5.13895e-12	CD49624.2	-1.13604	5.16033	54.2749	1.7431e-13	4.8218e-12
CD41123.0	-0.65068	5.87802	17.2883	3.2115e-05	0.000887388							CD44723.0	-0.652471	4.67468	13.7475	0.000209096	0.00577765							CD55123.1	-1.13083	4.88829	54.0732	1.93161e-13	5.33732e-12	CD53029.1540	1.52367	4.05762	54.228	1.78528e-13	4.93299e-12
CD22817.0	2.60378	-0.690988	17.2678	3.2464e-05	0.000896036							CD39288.1	-1.14899	2.43323	13.7048	0.000213902	0.00589734							CD42895.5	3.48776	3.84828	54.027	1.97755e-13	5.45823e-12	CD49435.0	2.4885	4.31398	54.1772	1.832e-13	5.05649e-12
CD53029.4470	1.56695	10.2485	17.2497	3.27749e-05	0.000903614							CD42753.0	-1.36312	0.133701	13.7054	0.000213839	0.00589734							CD51776.1	-2.25969	2.06953	53.9305	2.07709e-13	5.72661e-12	CD41178.0	2.75544	-0.132291	54.0875	1.91753e-13	5.28668e-12
CD55687.0	1.54906	3.74599	17.2471	3.28206e-05	0.000903874							CD53029.364	0.739152	4.2202	13.701	0.000214343	0.00590296							CD15808.3	-5.21735	-0.245021	53.8995	2.11009e-13	5.81114e-12	CD37281.0	4.30936	1.20674	54.0749	1.92989e-13	5.31487e-12
CD43220.3	-0.821234	5.4014	17.2428	3.2894e-05	0.000904894							CD53029.4554	-1.08827	6.42646	13.6906	0.000215535	0.00592626							CD56078.1	3.74875	-0.23405	53.8962	2.11368e-13	5.8146e-12	CD29086.0	-5.60444	-0.349053	54.0286	1.97588e-13	5.43552e-12
CD55047.1	-0.833464	5.35078	17.2375	3.29864e-05	0.000906434							CD18905.7	-2.29656	1.45284	13.6894	0.000215665	0.00592626							CD27439.1	4.49161	-1.24214	53.8904	2.11994e-13	5.82538e-12	CD49991.1	-1.22309	5.4425	54.0013	2.00355e-13	5.50557e-12
CD38815.1	-0.688569	7.19732	17.2344	3.304e-05	0.000906714							CD44844.0	0.604232	4.6407	13.6785	0.000216928	0.00594783							CD31352.0	-2.62711	1.63845	53.8689	2.1432e-13	5.88282e-12	CD53029.4218	-1.04858	6.42688	53.9764	2.02907e-13	5.56955e-12
CD30173.32	-0.904695	5.97752	17.2327	3.30694e-05	0.000906714							CD49893.3	-0.833229	4.59757	13.6793	0.000216831	0.00594783							CD54364.1	1.40903	3.74307	53.8568	2.15645e-13	5.91265e-12	CD29512.4	-1.38394	3.43111	53.9536	2.05277e-13	5.62839e-12
CD47755.0	1.79588	0.362728	17.2257	3.31914e-05	0.000909058							CD33096.1	0.815162	5.55364	13.6745	0.000217382	0.00595374							CD56052.0	1.42663	5.04733	53.8494	2.16463e-13	5.92856e-12	CD28879.0	4.67921	0.0212383	53.9183	2.09e-13	5.72417e-12
CD44432.0	-1.8391	2.55058	17.2188	3.33116e-05	0.000911346							CD52782.0	-1.21473	5.01039	13.6692	0.000218001	0.00596412							CD28934.0	4.43084	-0.569397	53.8373	2.17793e-13	5.95843e-12	CD32399.8	-1.92804	1.77975	53.9025	2.10688e-13	5.76406e-12
CD40060.0	2.94695	1.22507	17.1833	3.39413e-05	0.000927554							CD45072.1	-1.28964	2.78731	13.6593	0.000219149	0.00598895							CD53029.5095	-1.95178	2.74908	53.8086	2.21004e-13	6.03963e-12	CD22491.3	2.4749	7.16421	53.8508	2.16312e-13	5.91142e-12
CD28890.0	1.50888	0.703706	17.175	3.40895e-05	0.000930583							CD51657.0	2.01018	-0.483502	13.6558	0.000219564	0.0059937							CD53492.0	-1.46053	6.7807	53.7561	2.26985e-13	6.19628e-12	CD54097.1	3.63802	3.78301	53.7678	2.25638e-13	6.15952e-12
CD36319.0	3.24187	2.65908	17.1678	3.42186e-05	0.000933085							CD34891.0	1.55385	0.880898	13.6462	0.00022069	0.00601126							CD53029.2538	3.51768	-0.252939	53.7158	2.31688e-13	6.31775e-12	CD40612.0	-6.7408	0.172005	53.7265	2.30436e-13	6.28361e-12
CD53029.4966	1.30134	5.06622	17.1635	3.42959e-05	0.000934168							CD41553.0	-0.826822	2.41327	13.6468	0.000220618	0.00601126							CD41161.0	2.99455	0.686367	53.7129	2.32041e-13	6.32044e-12	CD43114.3	-1.7723	2.73301	53.6768	2.36334e-13	6.43739e-12
CD18775.0	2.98393	0.60716	17.1552	3.44456e-05	0.000937222							CD38555.0	0.632663	6.53115	13.6396	0.000221466	0.00601267							CD46876.9	-1.1775	6.61	53.7038	2.3311e-13	6.34262e-12	CD40378.0	1.90731	3.7822	53.6711	2.37021e-13	6.44903e-12
CD52274.3	-1.54763	1.98812	17.1321	3.48677e-05	0.000947669							CD45270.0	0.606958	6.69071	13.6414	0.00022125	0.00601267							CD50068.2	-1.97471	3.68201	53.6708	2.37061e-13	6.44308e-12	CD9307.3	3.01816	6.74859	53.6626	2.38057e-13	6.47017e-12
CD45741.0	1.58782	2.45516	17.0856	3.57326e-05	0.000970119							CD49768.0	-0.594089	5.85099	13.6428	0.000221091	0.00601267							CD54841.1	1.58135	3.72941	53.6501	2.39575e-13	6.50432e-12	CD30062.0	-1.77154	2.50383	53.6575	2.38667e-13	6.47967e-12
CD808.3	4.92885	-0.621679	17.077	3.58952e-05	0.000973471							CD41835.0	-0.832845	3.30299	13.6308	0.000222502	0.00603421							CD54951.2	-1.28761	8.20037	53.6229	2.42909e-13	6.58766e-12	CD28934.0	4.3116	-0.569397	53.5928	2.46662e-13	6.68942e-12
CD51681.1	-0.755415	5.95878	17.0685	3.60549e-05	0.000976738							CD44806.0	1.02253	4.4464	13.6237	0.000223348	0.00603609							CD53029.1599	4.00389	0.221166	53.5199	2.5598e-13	6.93459e-12	CD31689.0	3.5217	0.0930787	53.5749	2.48925e-13	6.74347e-12
CD32723.0	-1.12854	3.47569	17.0629	3.6161e-05	0.000978547							CD54293.1	0.70179	5.52729	13.6258	0.000223103	0.00603609							CD51546.0	3.17186	2.68035	53.4651	2.63225e-13	7.12311e-12	CD45702.0	-1.1142	4.92304	53.5186	2.56151e-13	6.93166e-12
CD42371.5	1.01517	4.51677	17.0499	3.64101e-05	0.00098422							CD55487.5	-0.785387	7.74064	13.6221	0.000223541	0.00603609							CD53029.4996	-1.33621	4.45614	53.4423	2.66301e-13	7.19852e-12	CD54951.2	-1.28586	8.20037	53.4928	2.5954e-13	7.01576e-12
CD46639.3	-0.685787	7.45923	17.0425	3.65519e-05	0.000986981							CD52855.6	-0.877782	4.94512	13.6279	0.000222851	0.00603609							CD53029.11	1.47243	3.39965	53.4044	2.71484e-13	7.33065e-12	CD40670.4	1.25381	7.26038	53.4259	2.68535e-13	7.25102e-12
CD51564.2	0.83093	7.7184	17.0341	3.67138e-05	0.000990278							CD41608.0	-1.41086	1.10206	13.6068	0.000225364	0.00607871							CD13713.0	5.00354	-1.29195	53.3186	2.83611e-13	7.64982e-12	CD14179.0	5.88025	-1.33831	53.3595	2.77769e-13	7.49224e-12
CD51048.0	2.14419	4.03039	17.0303	3.67872e-05	0.000991183							CD53029.426	-0.809918	4.27415	13.6042	0.000225681	0.00608069							CD45441.1	-2.66338	1.03901	53.1402	3.10579e-13	8.36815e-12	CD43948.0	-3.38136	0.55698	53.3273	2.82349e-13	7.60753e-12
CD54023.0	-0.805244	7.18624	17.0283	3.6827e-05	0.000991183							CD30457.3	-0.621942	5.69789	13.5982	0.000226399	0.00609343							CD53029.1560	-3.99094	0.0363842	53.1218	3.13493e-13	8.43753e-12	CD42796.0	2.2901	2.87472	53.2812	2.89055e-13	7.77981e-12
CD41437.0	1.63485	-0.0937286	17.0222	3.69446e-05	0.000993276							CD48569.0	-0.626435	6.33536	13.5871	0.000227746	0.00612089							CD33827.1	3.73066	0.408248	53.1045	3.16265e-13	8.50296e-12	CD51812.1	3.44224	5.61864	53.2691	2.90848e-13	7.81959e-12
CD28534.3	0.97105	3.15996	17.0102	3.71797e-05	0.000998517							CD32694.0	-0.874212	3.62767	13.5857	0.000227911	0.00612089							CD53029.852	2.69762	-0.116163	53.0579	3.23858e-13	8.69771e-12	CD34639.11	-3.15135	1.75813	53.264	2.91598e-13	7.83132e-12
CD53029.3369	-0.711551	7.24097	16.9965	3.7448e-05	0.00100464							CD53029.288	-0.648018	9.25228	13.5801	0.000228595	0.00612605							CD40367.0	-1.44505	7.23681	53.0109	3.31699e-13	8.89868e-12	CD53029.11	1.46567	3.39965	53.2545	2.93015e-13	7.86088e-12
CD56046.9	-0.78627	6.24032	16.9891	3.75951e-05	0.0010075							CD37441.1	-1.40762	3.24746	13.5814	0.000228443	0.00612605							CD53029.4782	-1.31756	5.02293	52.9874	3.35701e-13	8.99636e-12	CD35569.6	-1.8526	2.59172	53.2289	2.96865e-13	7.95559e-12
CD53029.3345	0.711553	6.83884	16.9837	3.77016e-05	0.00100851							CD45278.0	-1.0796	2.44997	13.5765	0.000229037	0.0061313							CD53029.4250	2.80108	1.54791	52.9088	3.49395e-13	9.35326e-12	CD42192.0	3.35366	1.1679	53.2158	2.98851e-13	8.00022e-12
CD45822.0	-0.636909	7.25663	16.9831	3.77137e-05	0.00100851							CD32581.0	1.34572	0.630866	13.5639	0.000230573	0.00615916							CD41538.1	-3.48226	2.03233	52.8667	3.56976e-13	9.54595e-12	CD52436.0	-4.27556	0.167139	53.1441	3.09954e-13	8.28852e-12
CD54810.3	-0.569103	5.96726	16.9624	3.8128e-05	0.00101801							CD43648.0	-2.06908	0.818287	13.5645	0.000230498	0.00615916							CD20506.0	4.14847	-0.969493	52.8162	3.66269e-13	9.78394e-12	CD48365.0	3.52396	3.95062	53.0784	3.20502e-13	8.56139e-12
CD40419.0	-1.45794	1.75849	16.9612	3.81507e-05	0.00101801							CD48488.0	0.750181	6.32079	13.5452	0.000232887	0.0062036							CD42722.0	3.46821	-0.105745	52.7931	3.706e-13	9.88219e-12	CD39184.1	1.83809	3.68318	53.0225	3.29758e-13	8.79919e-12
CD56031.0	2.29265	-0.0781615	16.9567	3.82431e-05	0.00101931							CD44412.1	-0.625252	4.76705	13.5444	0.000232984	0.0062036							CD53029.4709	1.32871	4.10302	52.7924	3.70741e-13	9.88219e-12	CD51564.2	1.48398	7.7184	53.0086	3.32089e-13	8.85191e-12
CD55516.0	0.895591	3.92039	16.9548	3.82813e-05	0.00101931							CD33930.0	-1.14711	3.0088	13.5475	0.000232605	0.0062036							CD53029.79	3.09851	0.139897	52.7696	3.75061e-13	9.98664e-12	CD34955.0	2.80286	-0.173255	52.9583	3.40707e-13	9.07193e-12
CD33058.0	1.52662	1.11623	16.9473	3.8431e-05	0.0010222							CD55482.4	-0.830674	3.42675	13.5419	0.000233296	0.00620528							CD49813.3	2.15451	2.06986	52.6729	3.93982e-13	1.04793e-11	CD53029.3727	-1.65481	5.90678	52.9344	3.44875e-13	9.17309e-12
CD51997.2	0.71958	4.80794	16.9376	3.86296e-05	0.00102639							CD36890.1	1.64663	0.315654	13.5274	0.000235104	0.00624075							CD45078.1	-1.38518	4.85449	52.6261	4.03491e-13	1.07207e-11	CD48658.0	-1.29544	4.21078	52.8927	3.52279e-13	9.36003e-12
CD22010.3	1.68911	3.68402	16.9314	3.87549e-05	0.00102774							CD56046.1	-0.788401	4.25097	13.5272	0.000235131	0.00624075							CD49956.1	2.35471	0.707048	52.6103	4.06751e-13	1.07958e-11	CD42351.0	1.88392	1.78687	52.7541	3.78033e-13	1.00336e-11
CD43994.0	0.734442	4.9023	16.931	3.87631e-05	0.00102774							CD53029.4692	0.786051	4.48609	13.5195	0.000236094	0.00624751							CD42115.2	3.42514	-0.343838	52.6019	4.08487e-13	1.08303e-11	CD47378.1	1.77911	1.88851	52.7156	3.85509e-13	1.02211e-11
CD44142.8	1.67441	0.426963	16.9263	3.886e-05	0.00102921							CD30559.2	0.678816	5.86004	13.5192	0.000236139	0.00624751							CD34304.0	2.99521	2.69169	52.5906	4.10844e-13	1.08812e-11	CD35961.1	1.94907	5.45442	52.6917	3.90228e-13	1.03352e-11
CD51940.1	-1.14801	2.2405	16.9235	3.89174e-05	0.00102964							CD55957.0	-0.610987	6.27982	13.5216	0.000235838	0.00624751							CD55773.1	-1.14514	6.92028	52.5528	4.18827e-13	1.10809e-11	CD38149.1	-2.92463	0.466625	52.6407	4.00502e-13	1.05961e-11
CD18439.1	0.982901	2.70045	16.9212	3.89646e-05	0.00102979							CD34049.2	-0.960587	4.33889	13.5094	0.000237366	0.00627332							CD8633.1	5.63396	-1.38	52.5439	4.20734e-13	1.11195e-11	CD27439.1	4.19622	-1.24214	52.5709	4.14984e-13	1.09676e-11
CD51966.0	-0.619586	6.00937	16.8931	3.95441e-05	0.001044							CD36769.1	-0.615392	7.48903	13.497	0.000238944	0.00629485							CD56125.0	-1.44245	5.51173	52.4853	4.33475e-13	1.14441e-11	CD52206.0	1.80237	4.27973	52.5357	4.22501e-13	1.11544e-11
CD41348.0	1.96919	0.216472	16.8785	3.98512e-05	0.00105099							CD56046.10	-0.679337	5.97045	13.4951	0.000239192	0.00629485							CD53029.2145	1.91703	4.19558	52.4785	4.34985e-13	1.14718e-11	CD48221.0	-1.41291	5.69164	52.4617	4.38725e-13	1.15704e-11
CD53029.3336	-0.701466	7.19012	16.8594	4.02545e-05	0.0010605							CD44361.0	-0.725341	4.47826	13.4982	0.000238789	0.00629485							CD36102.0	-2.8801	2.83724	52.4416	4.4323e-13	1.16769e-11	CD10034.3	1.83168	3.99134	52.3924	4.54471e-13	1.1973e-11
CD48132.1	-1.53612	1.43717	16.8375	4.07216e-05	0.00107168							CD53154.0	-0.820091	2.78021	13.4961	0.000239054	0.00629485							CD29429.1	3.14375	-0.132249	52.3909	4.54822e-13	1.19696e-11	CD45511.0	1.2862	6.8563	52.3138	4.73043e-13	1.24491e-11
CD53029.4128	-0.779527	4.80505	16.8354	4.0766e-05	0.00107171							CD52074.0	2.1552	-0.262963	13.4856	0.000240399	0.00631325							CD55786.0	-1.01035	5.92656	52.3506	4.64262e-13	1.22052e-11	CD41261.0	1.33026	5.72347	52.3069	4.74704e-13	1.24797e-11
CD54582.0	1.26189	1.43824	16.8324	4.083e-05	0.00107226							CD53029.1858	-2.13498	1.86823	13.4861	0.000240338	0.00631325							CD54756.0	-1.2422	4.4297	52.3354	4.67862e-13	1.22868e-11	CD29351.0	2.99996	0.102151	52.3034	4.7555e-13	1.24887e-11
CD46800.0	0.673239	6.20109	16.8267	4.09525e-05	0.00107321							CD54969.1	-1.39857	-0.203825	13.463	0.000243312	0.00638304							CD30980.0	-3.51616	0.00710447	52.304	4.75397e-13	1.24715e-11	CD43365.7	-2.60831	6.49989	52.2628	4.85478e-13	1.2736e-11
CD49412.0	-2.13131	5.55258	16.8281	4.09222e-05	0.00107321							CD52566.0	1.37587	1.61553	13.4522	0.000244718	0.00641316							CD38368.0	2.8099	-0.0683705	52.2899	4.78835e-13	1.25485e-11	CD38048.0	5.27417	2.20336	52.2519	4.88179e-13	1.27934e-11
CD47168.1	0.726031	4.65489	16.822	4.10538e-05	0.00107474							CD38730.0	0.642273	5.97263	13.4483	0.000245222	0.00641961							CD849.3	4.86057	-1.04481	52.2587	4.86494e-13	1.27358e-11	CD52071.2	3.32802	-0.00780217	52.2175	4.9682e-13	1.30061e-11
CD48114.0	-0.729204	7.01758	16.8121	4.12699e-05	0.00107926							CD55903.0	-0.713085	4.54247	13.4442	0.000245766	0.0064271							CD53029.4875	-1.4272	6.42616	52.2363	4.9207e-13	1.28683e-11	CD44897.0	3.59017	-0.757572	52.1953	5.0245e-13	1.31397e-11
CD55684.0	-0.741999	3.8541	16.8094	4.13278e-05	0.00107964							CD53029.1253	-2.2667	3.34428	13.4216	0.000248746	0.0064982							CD53029.4901	-1.48192	5.96168	52.2334	4.92811e-13	1.28741e-11	CD39255.3	4.50908	-1.29491	52.1033	5.26551e-13	1.37555e-11
CD35829.0	1.06991	5.58485	16.7921	4.1707e-05	0.0010884							CD49680.0	-0.974617	4.36222	13.3981	0.000251876	0.00657306							CD51934.0	1.53623	4.83354	52.1827	5.05708e-13	1.31972e-11	CD50187.0	1.11526	5.57413	51.9785	5.61119e-13	1.46432e-11
CD39686.1	1.04474	3.87412	16.7872	4.18155e-05	0.00109009							CD46655.0	-0.943465	2.89312	13.3917	0.000252738	0.00658177							CD55746.3	-1.34973	6.4124	52.1705	5.08856e-13	1.32654e-11	CD18905.1	4.94107	0.680939	51.9479	5.69924e-13	1.48574e-11
CD53029.3411	-0.69265	7.30907	16.7615	4.23841e-05	0.00110376							CD53029.784	-0.976344	3.93007	13.3918	0.000252725	0.00658177							CD18905.0	4.56144	-0.902368	52.1651	5.10249e-13	1.32878e-11	CD53537.0	1.11768	4.57713	51.9064	5.82107e-13	1.51591e-11
CD40463.0	0.912136	5.0114	16.7516	4.26065e-05	0.00110504							CD51720.1	0.726294	4.29279	13.3892	0.000253073	0.00658361							CD46003.0	3.31128	-0.727481	52.079	5.33128e-13	1.38691e-11	CD47239.0	2.26348	4.64672	51.8902	5.86914e-13	1.52684e-11
CD47347.0	0.790508	4.18295	16.7561	4.25046e-05	0.00110504							CD37606.0	-2.40301	0.393703	13.3826	0.000253969	0.00660002							CD54127.3	-2.11108	1.9357	52.0393	5.44008e-13	1.41374e-11	CD10034.2	2.02346	7.23864	51.7661	6.25213e-13	1.62477e-11
CD49636.0	-0.939062	3.73286	16.7514	4.26106e-05	0.00110504							CD48298.0	-1.29388	0.733194	13.3752	0.000254975	0.00661925							CD53029.2597	-1.18239	6.95003	52.0019	5.54467e-13	1.43942e-11	CD15808.6	2.04575	2.82147	51.7485	6.30852e-13	1.63772e-11
CD53234.0	-2.13582	0.0262951	16.7542	4.25483e-05	0.00110504							CD33373.0	-1.41078	0.977185	13.3665	0.000256164	0.00664319							CD52527.1	1.23169	6.48966	51.9481	5.69871e-13	1.47787e-11	CD53029.1560	-3.93133	0.0363842	51.5878	6.84647e-13	1.77552e-11
CD25530.2	1.20997	1.8031	16.7376	4.29224e-05	0.0011114							CD55882.2	-0.83497	6.29443	13.3628	0.000256669	0.00664812							CD43910.2	-4.13368	-0.289552	51.8954	5.85371e-13	1.51648e-11	CD48902.0	2.53114	0.779045	51.5817	6.86772e-13	1.77917e-11
CD43567.1	0.874586	4.58571	16.7366	4.29454e-05	0.0011114							CD48377.0	-3.90496	0.118074	13.3612	0.000256888	0.00664812							CD39062.0	2.17326	2.81078	51.8136	6.10262e-13	1.57932e-11	CD52454.1	3.2531	1.30771	51.5767	6.88528e-13	1.78187e-11
CD22010.1	1.42022	4.81458	16.7324	4.30401e-05	0.0011127							CD49276.1	0.613882	5.74355	13.3545	0.000257805	0.0066649							CD48788.0	-2.81045	3.73406	51.7779	6.21466e-13	1.60665e-11	CD31061.0	3.05687	0.921679	51.5433	7.00369e-13	1.80688e-11
CD49374.0	-1.27575	2.39018	16.729	4.31158e-05	0.0011135							CD56085.2	-0.870542	5.50113	13.3479	0.000258716	0.00667461							CD54045.0	1.55604	4.18183	51.7378	6.34287e-13	1.63809e-11	CD42115.3	2.66345	0.762676	51.5444	6.99963e-13	1.80688e-11
CD43112.1	3.14907	0.95254	16.7266	4.31713e-05	0.00111377							CD19647.2	-0.905322	4.71937	13.349	0.000258554	0.00667461							CD49198.2	2.11447	3.96097	51.6818	6.52643e-13	1.68375e-11	CD55416.0	-1.27341	7.15904	51.5463	6.99283e-13	1.80688e-11
CD15582.0	1.08287	5.27553	16.7209	4.33021e-05	0.00111599							CD55074.0	0.725038	5.76469	13.3243	0.000261986	0.00675198							CD47064.1	-2.03171	3.19583	51.6522	6.62577e-13	1.70761e-11	CD13713.0	4.57842	-1.29195	51.5128	7.1132e-13	1.83174e-11
CD48258.0	-0.771775	6.93236	16.7048	4.36707e-05	0.00112433							CD53029.2270	-0.729932	4.99446	13.3126	0.000263632	0.00678737							CD42915.5	-2.06328	1.55546	51.6055	6.78514e-13	1.74688e-11	CD45462.0	-1.97802	1.43103	51.5124	7.11478e-13	1.83174e-11
CD47081.0	4.32847	-0.302629	16.7016	4.37436e-05	0.00112504							CD55706.0	-1.04282	1.7674	13.3055	0.000264635	0.00680616							CD28802.0	2.68978	0.444504	51.6006	6.80203e-13	1.74941e-11	CD19647.3	2.27914	2.39494	51.471	7.26634e-13	1.86883e-11
CD55609.0	0.886754	4.87486	16.6987	4.38099e-05	0.00112558							CD48705.0	-1.10012	3.43345	13.3016	0.000265181	0.00681316							CD39689.0	3.20468	1.0512	51.5951	6.82127e-13	1.75255e-11	CD53029.1641	-1.24555	8.40282	51.4687	7.27479e-13	1.86907e-11
CD37933.0	1.0381	2.43566	16.6936	4.39279e-05	0.00112745							CD50100.0	-1.92794	0.340732	13.2972	0.000265808	0.00682222							CD35826.0	2.70522	2.13114	51.5498	6.98022e-13	1.79154e-11	CD51678.0	-1.14148	7.65142	51.4402	7.38128e-13	1.89448e-11
CD48414.2	0.765935	5.21726	16.6718	4.44376e-05	0.00113936							CD36622.1	-2.04886	2.038	13.2913	0.000266636	0.00683643							CD10034.1	2.15539	3.64417	51.5265	7.06388e-13	1.81115e-11	CD34681.0	2.29874	3.10437	51.4338	7.40508e-13	1.89863e-11
CD49579.0	-1.73235	-0.18775	16.6691	4.4501e-05	0.00113981							CD44130.1	-0.872847	2.90528	13.2824	0.000267903	0.00686185							CD53537.0	1.11405	4.57713	51.3623	7.67998e-13	1.96709e-11	CD41504.0	-1.54771	3.19007	51.4116	7.4893e-13	1.91825e-11
CD47250.0	-0.735944	5.77996	16.6605	4.47011e-05	0.00114376							CD53029.5142	0.633079	7.72972	13.2798	0.000268282	0.00686448							CD54195.0	1.50324	6.89128	51.3313	7.8021e-13	1.99631e-11	CD15456.0	3.70108	3.469	51.4055	7.51286e-13	1.9223e-11
CD43728.0	-2.07599	0.207715	16.6535	4.48677e-05	0.00114684							CD34749.0	-1.47766	0.13638	13.2664	0.000270207	0.00690665							CD14179.0	5.81238	-1.33831	51.3092	7.89045e-13	2.01684e-11	CD54234.0	1.46129	3.12422	51.3926	7.5622e-13	1.93294e-11
CD53029.4832	-1.02166	5.10589	16.6498	4.49551e-05	0.0011479							CD47715.0	-0.593736	5.7991	13.2404	0.000273975	0.0069886							CD53029.825	-2.07517	2.42404	51.2678	8.05869e-13	2.05773e-11	CD34577.6	-1.37915	4.03828	51.2774	8.0192e-13	2.04765e-11
CD56046.7	-0.9503	2.74871	16.6303	4.54203e-05	0.00115859							CD46685.0	-2.22449	3.67053	13.2405	0.000273968	0.0069886							CD53671.4	1.53368	4.32431	51.2276	8.22549e-13	2.09817e-11	CD43024.0	3.16256	0.906068	51.2414	8.16782e-13	2.08346e-11
CD28913.0	3.69695	1.83942	16.6267	4.55066e-05	0.0011596							CD53236.0	0.605862	5.42375	13.231	0.000275356	0.00700682							CD53029.4155	4.20157	0.706782	51.1841	8.40956e-13	2.14293e-11	CD47830.1	2.40617	2.40219	51.2184	8.26411e-13	2.10497e-11
CD55487.2	-0.901115	5.73826	16.6155	4.57742e-05	0.00116523							CD22594.1	-0.586379	4.57996	13.2334	0.00027501	0.00700682							CD54335.0	1.8329	3.05919	51.1813	8.42177e-13	2.14385e-11	CD52700.0	-1.41049	3.46899	51.2172	8.26904e-13	2.10497e-11
CD34115.1	1.16498	3.19978	16.6128	4.58418e-05	0.00116576							CD53029.4537	-1.57784	2.94139	13.2298	0.000275533	0.00700682							CD44573.0	-1.30093	4.04352	51.1628	8.50135e-13	2.1619e-11	CD44736.0	-1.12516	5.68641	51.1479	8.56603e-13	2.17834e-11
CD46504.1	-1.60333	0.508437	16.6071	4.59796e-05	0.00116807							CD53375.1	-2.20486	3.38359	13.1995	0.000280028	0.00711387							CD33860.0	2.60385	1.04317	51.1582	8.52159e-13	2.16483e-11	CD25557.0	2.48981	1.85035	51.1085	8.73973e-13	2.22025e-11
CD33518.0	-0.729842	6.5149	16.6049	4.60322e-05	0.00116821							CD54024.1	-1.2902	0.914253	13.1749	0.000283718	0.00720024							CD28406.0	-1.45204	3.31418	51.1206	8.686e-13	2.20435e-11	CD32397.0	-2.89319	2.09	51.1025	8.76652e-13	2.22478e-11
CD53029.3516	2.95335	4.55018	16.5919	4.63473e-05	0.00117501							CD38990.1	-0.644646	7.68786	13.1595	0.000286071	0.00725257							CD29027.1	1.07424	6.00461	51.0918	8.81444e-13	2.23467e-11	CD53029.274	-1.28213	6.4807	51.0985	8.78439e-13	2.2267e-11
CD51564.3	0.99591	4.1226	16.5744	4.67785e-05	0.00118353							CD53029.216	-0.886037	3.01319	13.1477	0.000287868	0.00729071							CD49991.0	-1.40851	4.28135	51.069	8.91777e-13	2.25856e-11	CD47202.0	-1.52515	4.56407	51.0968	8.79195e-13	2.2267e-11
CD42868.2	-0.643489	8.70362	16.5757	4.67463e-05	0.00118353							CD55220.0	-1.92668	1.02448	13.1366	0.00028958	0.00732661							CD21767.0	3.65387	-0.0415335	51.0486	9.01094e-13	2.2781e-11	CD40656.1	2.84643	3.40644	51.0936	8.80629e-13	2.22806e-11
CD53084.1	1.22244	1.59149	16.5706	4.68732e-05	0.00118473							CD53029.3849	-0.771643	5.25956	13.1342	0.000289949	0.0073285							CD27922.3	1.99454	4.45416	51.0481	9.0132e-13	2.2781e-11	CD53872.0	4.22616	-0.734026	51.0561	8.97636e-13	2.26879e-11
CD52243.1	0.840146	6.77252	16.5546	4.72687e-05	0.00119351							CD55370.1	-0.707233	5.47577	13.1315	0.000290369	0.00733166							CD47212.0	1.17517	5.99729	51.0294	9.09949e-13	2.29525e-11	CD18905.0	4.34062	-0.902368	51.0376	9.06119e-13	2.2879e-11
CD48500.0	-0.926521	6.76554	16.5461	4.74812e-05	0.00119766							CD48941.0	-0.772782	4.08817	13.1286	0.000290818	0.00733428							CD50786.2	-1.37586	3.99881	51.0309	9.09234e-13	2.29525e-11	CD38350.1	1.96175	2.40843	50.9777	9.34192e-13	2.3564e-11
CD20514.0	4.22342	-0.647605	16.5385	4.76714e-05	0.00120124							CD53029.5066	-0.84512	4.90545	13.1271	0.000291062	0.00733428							CD11031.2	2.94838	1.10226	51.0211	9.13768e-13	2.30233e-11	CD46318.0	-2.81386	5.73637	50.9037	9.70104e-13	2.4445e-11
CD52033.0	0.838213	3.85439	16.5256	4.79967e-05	0.001207							CD40867.0	-0.640937	5.63811	13.12	0.000292164	0.00735463							CD45686.0	-1.99633	4.00477	51.0193	9.14607e-13	2.30233e-11	CD34976.2	1.86586	3.76436	50.8961	9.73865e-13	2.4515e-11
CD45351.0	0.793225	4.35741	16.5258	4.79935e-05	0.001207							CD48702.0	-2.69266	0.33061	13.1169	0.000292638	0.0073591							CD9307.1	3.02889	3.75072	50.9948	9.26107e-13	2.32892e-11	CD52346.0	1.25021	4.63152	50.8587	9.9262e-13	2.49619e-11
CD55408.0	-0.757905	5.72958	16.5195	4.81517e-05	0.00120967							CD53029.3759	-1.51799	2.99219	13.1114	0.000293507	0.00737351							CD43372.0	4.69863	-1.00117	50.9759	9.35066e-13	2.34908e-11	CD30471.1	-1.04059	6.47793	50.8526	9.95695e-13	2.5014e-11
CD47952.0	-0.556442	6.95659	16.5076	4.84542e-05	0.00121505							CD55720.1	0.922631	3.3739	13.1056	0.000294418	0.00738895							CD52103.0	-1.56124	3.75585	50.955	9.45071e-13	2.37182e-11	CD48048.0	-2.65047	0.742232	50.7887	1.02865e-12	2.58157e-11
CD50068.0	-0.8243	6.47036	16.5073	4.84634e-05	0.00121505							CD44330.1	-0.946254	3.25775	13.0974	0.000295701	0.00741367							CD50419.0	-1.41139	5.46225	50.9418	9.51437e-13	2.38539e-11	CD48505.0	2.05313	1.22997	50.7591	1.04428e-12	2.61817e-11
CD48230.1	-0.570654	6.34877	16.4991	4.86719e-05	0.00121905							CD45147.0	1.4249	0.327382	13.0686	0.000300294	0.00752124							CD51918.2	1.98755	1.03811	50.8695	9.87177e-13	2.47251e-11	CD45941.4	1.46238	4.70615	50.7512	1.04847e-12	2.62604e-11
CD38423.0	-1.17657	5.89685	16.4964	4.87423e-05	0.00121959							CD49850.0	-0.903482	2.82413	13.0613	0.000301455	0.00754273							CD44583.0	-2.43424	2.24716	50.8375	1.0034e-12	2.51063e-11	CD43365.1	-3.26533	3.35545	50.7006	1.07588e-12	2.69198e-11
CD43334.0	2.32775	-0.0829692	16.4883	4.89506e-05	0.00122357							CD37934.0	0.743805	3.56025	13.054	0.000302631	0.00754555							CD31357.1	-3.50363	0.0702915	50.7898	1.02807e-12	2.56976e-11	CD53029.1018	-4.30857	-0.317217	50.6807	1.08685e-12	2.71668e-11
CD50232.0	-1.14245	2.10468	16.4703	4.94186e-05	0.00123403							CD51037.2	0.618514	6.4355	13.0563	0.000302271	0.00754555							CD54718.0	1.26967	4.33329	50.782	1.03214e-12	2.57734e-11	CD53029.3833	2.00322	8.15842	50.6318	1.11426e-12	2.7824e-11
CD53029.3334	-0.694779	7.38857	16.4625	4.96226e-05	0.00123788							CD26074.3	-0.832633	4.91267	13.0531	0.00030278	0.00754555							CD33712.0	2.85342	1.16855	50.7637	1.0418e-12	2.59887e-11	CD53029.752	-1.05997	6.44006	50.5859	1.14061e-12	2.84536e-11
CD53029.5078	2.62117	-0.385214	16.4602	4.96824e-05	0.00123813							CD35109.0	-1.65636	0.239832	13.0537	0.000302687	0.00754555							CD45239.0	-1.93514	6.47522	50.7006	1.07587e-12	2.68117e-11	CD43455.2	2.6293	1.6765	50.5763	1.14619e-12	2.85642e-11
CD52771.0	1.28185	0.810726	16.4461	5.00526e-05	0.00124611							CD44440.1	-1.12709	4.77356	13.0474	0.000303707	0.00755353							CD53029.4272	-1.21699	6.51342	50.6982	1.07718e-12	2.68175e-11	CD51031.0	-2.08155	5.00404	50.5511	1.16104e-12	2.89052e-11
CD51523.0	-0.954368	3.82064	16.4391	5.02373e-05	0.00124946							CD51876.0	-1.40054	1.92292	13.0489	0.000303466	0.00755353							CD54921.1	-1.79906	4.33833	50.695	1.07893e-12	2.68343e-11	CD47674.0	1.89721	3.66796	50.546	1.16401e-12	2.89503e-11
CD34614.0	1.65743	0.916124	16.4226	5.06777e-05	0.0012579							CD55222.0	-1.59824	4.29246	13.0436	0.000304322	0.00756127							CD46263.0	2.34829	1.91406	50.6885	1.08251e-12	2.68963e-11	CD45761.1	-1.80404	2.42483	50.526	1.17597e-12	2.92185e-11
CD55308.2	-0.635954	7.47085	16.4229	5.06691e-05	0.0012579							CD46551.0	0.720226	3.8859	13.0271	0.000307019	0.00762069							CD52397.0	-1.44219	5.21021	50.6748	1.09011e-12	2.70582e-11	CD47827.0	-1.03168	6.30318	50.4573	1.21788e-12	3.02297e-11
CD40656.0	3.03311	-0.734079	16.4191	5.07724e-05	0.00125899							CD53029.1529	-1.53891	4.27517	13.0157	0.000308889	0.00765183							CD53029.4876	-1.38114	6.33025	50.6683	1.09373e-12	2.71209e-11	CD53029.506	2.73127	4.26941	50.4074	1.2492e-12	3.09763e-11
CD41800.0	1.40664	0.674214	16.4031	5.12023e-05	0.00126839							CD35291.0	-2.92988	0.00784362	13.0158	0.000308875	0.00765183							CD43570.0	-1.77904	2.94812	50.6369	1.11134e-12	2.75304e-11	CD10034.5	2.59757	2.49424	50.374	1.27066e-12	3.1477e-11
CD45554.0	1.72373	0.31205	16.3866	5.16479e-05	0.00127816							CD34486.1	0.509675	6.90175	12.9968	0.000312023	0.00772178							CD32619.0	3.1429	0.331645	50.6076	1.12807e-12	2.7917e-11	CD36715.0	2.50594	1.20973	50.3519	1.28503e-12	3.18014e-11
CD55308.0	-0.765998	4.57067	16.3615	5.23365e-05	0.00129263							CD12586.5	-0.918347	2.2834	12.9833	0.000314276	0.00776983							CD52086.0	-3.25535	0.61469	50.5729	1.14821e-12	2.83872e-11	CD50254.0	-1.90149	5.68252	50.2602	1.34656e-12	3.32908e-11
CD32108.7	-1.30149	4.45165	16.3631	5.22929e-05	0.00129263							CD33821.1	-0.6978	5.45663	12.9713	0.000316309	0.0078046							CD31679.7	-6.78501	0.942374	50.5524	1.16023e-12	2.86559e-11	CD53781.0	2.14177	3.46741	50.1918	1.39428e-12	3.44365e-11
CD53029.5146	0.810583	4.74904	16.3474	5.27287e-05	0.00130102							CD41621.0	-2.07279	-0.317446	12.9726	0.000316075	0.0078046							CD44240.1	1.21546	5.35484	50.5014	1.19082e-12	2.93822e-11	CD53029.3379	-1.09164	6.83647	50.146	1.42725e-12	3.52159e-11
CD53029.2928	-0.684157	7.4644	16.3407	5.29148e-05	0.00130303							CD42001.0	-0.609271	6.51606	12.9667	0.000317083	0.00781595							CD53029.1116	-1.73631	4.6802	50.3809	1.26618e-12	3.12108e-11	CD38072.0	7.53441	2.8811	50.1026	1.45917e-12	3.59677e-11
CD54751.0	-1.32817	2.71997	16.3408	5.29138e-05	0.00130303							CD55501.0	0.734521	6.42772	12.9597	0.000318269	0.00783742							CD56057.0	2.83462	0.527269	50.3389	1.29359e-12	3.18548e-11	CD48841.0	3.43453	3.26882	50.0371	1.50868e-12	3.71515e-11
CD45485.0	0.971719	3.33919	16.31	5.37781e-05	0.00132298							CD17646.2	-0.686519	4.74515	12.9397	0.000321694	0.00791392							CD28673.11	-1.04636	5.3489	50.3251	1.3027e-12	3.20474e-11	CD5116.3	5.99074	0.131731	50.0026	1.53542e-12	3.77514e-11
CD52632.1	0.982264	2.43863	16.3067	5.38722e-05	0.00132399							CD50784.2	-1.23663	2.17723	12.9224	0.000324671	0.00797927							CD53029.3727	-1.61199	5.90678	50.3019	1.31819e-12	3.23964e-11	CD26152.4	3.25706	0.866208	50.0004	1.53716e-12	3.77514e-11
CD36845.0	1.09747	2.77709	16.2964	5.41677e-05	0.00132994							CD53029.4506	-0.956559	10.4493	12.9052	0.000327667	0.00804497							CD28134.0	3.68158	-0.719203	50.2342	1.36449e-12	3.35013e-11	CD43230.0	1.8121	2.01024	49.9998	1.53759e-12	3.77514e-11
CD35415.5	0.80431	7.9037	16.2934	5.42535e-05	0.00133073							CD36435.0	-1.03016	1.49181	12.9003	0.000328533	0.00805036							CD50552.1	-1.39576	5.70587	50.1702	1.4097e-12	3.45773e-11	CD53029.4334	-1.41364	7.16711	49.9734	1.55848e-12	3.82264e-11
CD42046.0	1.50588	1.34247	16.2872	5.44296e-05	0.00133374							CD33712.0	-1.66445	1.16855	12.9014	0.00032834	0.00805036							CD2090.3	4.8842	-1.3013	50.1143	1.45045e-12	3.55417e-11	CD42234.5	-1.38823	7.78763	49.9685	1.56237e-12	3.82841e-11
CD53029.2749	-0.680381	6.28875	16.2813	5.45998e-05	0.0013366							CD55172.0	0.896296	4.16099	12.8972	0.00032907	0.00805559							CD40318.0	1.51062	3.37707	50.1006	1.46064e-12	3.57563e-11	CD47830.0	2.21493	4.26668	49.965	1.5651e-12	3.83135e-11
CD42622.1	1.68564	0.637641	16.2784	5.46844e-05	0.00133735							CD56085.3	-0.803951	5.33538	12.891	0.000330158	0.00807428							CD48224.1	-1.37657	3.38569	50.07	1.48357e-12	3.62818e-11	CD46876.15	-1.2702	7.21019	49.9451	1.58109e-12	3.86668e-11
CD51054.1	0.948266	3.83139	16.2665	5.50294e-05	0.00134315							CD53029.1508	2.52961	-0.651815	12.8884	0.000330624	0.00807599							CD42776.0	2.24915	1.55856	50.0315	1.513e-12	3.69652e-11	CD52646.0	3.28639	-0.646676	49.8818	1.63294e-12	3.98958e-11
CD56046.0	-0.752169	7.85215	16.2669	5.50173e-05	0.00134315							CD2966.2	-1.00476	6.5091	12.887	0.000330877	0.00807599							CD35515.1	-2.15474	1.7267	50.027	1.51644e-12	3.70129e-11	CD13295.1	-3.08458	0.225508	49.831	1.67573e-12	4.09009e-11
CD40483.2	2.94746	1.26011	16.2631	5.51277e-05	0.00134423							CD47467.0	-0.732897	3.63302	12.8799	0.000332126	0.00809853							CD27573.1	4.09362	1.59437	49.9971	1.53971e-12	3.75443e-11	CD52572.3	-4.0295	0.166127	49.7988	1.70349e-12	4.15377e-11
CD49198.2	-1.16619	3.96097	16.2574	5.52918e-05	0.00134691							CD38330.0	-0.741756	3.86136	12.8755	0.000332905	0.00810959							CD45650.0	4.00092	-0.987886	49.994	1.54214e-12	3.75666e-11	CD20660.0	11.4292	1.88956	49.7548	1.74211e-12	4.24378e-11
CD52881.0	0.857254	3.53153	16.2502	5.55024e-05	0.00135072							CD56046.7	-0.833919	2.74871	12.8525	0.000337036	0.00819419							CD34706.10	1.78916	4.82968	49.9787	1.55425e-12	3.78246e-11	CD31539.0	2.74365	1.04053	49.7293	1.76491e-12	4.29513e-11
CD50340.1	-0.669539	5.35163	16.2376	5.58749e-05	0.00135846							CD44132.1	-1.0356	2.47126	12.8525	0.000337027	0.00819419							CD34799.0	1.95822	2.36168	49.9576	1.57108e-12	3.81969e-11	CD50371.1	1.77593	3.12107	49.6713	1.81786e-12	4.41535e-11
CD33821.1	-0.781189	5.45663	16.2243	5.62684e-05	0.00136669							CD53029.4546	-0.950872	10.3188	12.8428	0.000338772	0.00822539							CD43296.0	2.64744	4.26262	49.8907	1.62554e-12	3.94824e-11	CD56111.1	-1.00152	7.09271	49.6724	1.81685e-12	4.41535e-11
CD39749.0	-0.688781	5.82048	16.2133	5.65968e-05	0.00137333							CD41015.2	-1.66241	1.53823	12.8417	0.00033898	0.00822539							CD53847.0	-0.954075	7.2107	49.8619	1.64961e-12	4.00279e-11	CD37473.11	-2.05358	1.78152	49.6534	1.83455e-12	4.45155e-11
CD46234.1	1.33647	0.648247	16.2	5.69927e-05	0.00138159							CD50274.1	-0.991726	2.53774	12.8355	0.000340109	0.00824475							CD40798.0	2.08132	1.55142	49.8173	1.68754e-12	4.09084e-11	CD31691.0	3.72501	-0.248573	49.6425	1.84475e-12	4.47194e-11
CD42083.1	-0.676708	4.27187	16.179	5.76292e-05	0.0013943							CD51836.0	-0.697391	3.50026	12.8312	0.000340895	0.00825577							CD54365.0	1.51368	5.70742	49.7588	1.73857e-12	4.21046e-11	CD39082.0	4.45769	3.21486	49.624	1.86221e-12	4.50988e-11
CD48854.0	-0.7017	5.56615	16.1798	5.76046e-05	0.0013943							CD51430.0	0.683243	3.40331	12.8288	0.00034133	0.00825826							CD49987.0	1.98417	4.62727	49.7356	1.75922e-12	4.25632e-11	CD48224.2	-0.968331	6.72479	49.6153	1.87047e-12	4.52547e-11
CD53029.1011	4.13082	1.65701	16.1732	5.78058e-05	0.00139722							CD53373.0	0.626404	7.86731	12.8251	0.000341992	0.00826034							CD38048.0	5.09983	2.20336	49.7216	1.77181e-12	4.28261e-11	CD42351.1	1.33487	3.22143	49.5659	1.91819e-12	4.63644e-11
CD33533.0	2.24094	0.571207	16.1669	5.79999e-05	0.00140055							CD48114.0	-0.636145	7.01758	12.8247	0.000342079	0.00826034							CD43122.0	-2.74166	1.43397	49.7187	1.77448e-12	4.2849e-11	CD42120.1	2.14444	5.97071	49.4876	1.99628e-12	4.81433e-11
CD45247.0	0.854501	4.42388	16.1561	5.83315e-05	0.00140719							CD53029.3787	-1.35682	2.39639	12.8222	0.000342537	0.00826336							CD42265.0	-2.0744	2.19458	49.7098	1.78256e-12	4.30025e-11	CD14901.4	1.67692	1.91345	49.4863	1.99759e-12	4.81433e-11
CD51235.1	-0.615405	5.31035	16.1475	5.85973e-05	0.00141223							CD42217.0	-0.946581	1.72524	12.8144	0.000343967	0.00828984							CD50254.0	-1.8907	5.68252	49.6987	1.79266e-12	4.32043e-11	CD54526.0	-1.70296	4.62496	49.4881	1.99584e-12	4.81433e-11
CD42569.0	-0.840126	4.83877	16.1455	5.86579e-05	0.00141233							CD46726.0	-0.732755	4.82363	12.7997	0.000346669	0.00834687							CD36408.0	-2.53878	2.49912	49.6231	1.86306e-12	4.48575e-11	CD54057.3	-3.0802	0.351128	49.478	2.0061e-12	4.83017e-11
CD49561.0	-0.638219	6.00828	16.1068	5.98687e-05	0.00144009							CD33305.0	-0.934797	2.86665	12.7905	0.000348382	0.00838003							CD38480.0	2.96103	-0.0678001	49.609	1.87653e-12	4.51383e-11	CD32405.0	3.36156	2.01629	49.4743	2.00985e-12	4.83453e-11
CD25762.0	0.95352	2.90392	16.0951	6.02405e-05	0.00144624							CD53029.4502	-0.929663	10.1985	12.7869	0.000349046	0.00838789							CD36745.0	-1.04598	4.84996	49.5552	1.92871e-12	4.63486e-11	CD20506.0	3.77419	-0.969493	49.3673	2.12251e-12	5.10058e-11
CD54884.0	-0.61206	7.14897	16.0965	6.0194e-05	0.00144624							CD53029.138	-0.618484	7.5119	12.7845	0.000349512	0.00839099							CD46876.15	-1.26358	7.21019	49.4202	2.06605e-12	4.96011e-11	CD53605.0	2.42269	2.3575	49.3613	2.12899e-12	5.11122e-11
CD53029.4910	-0.720363	3.74947	16.0924	6.03249e-05	0.00144687							CD46638.3	-0.611303	6.07954	12.7722	0.000351804	0.00843788							CD44897.0	3.50239	-0.757572	49.3945	2.0933e-12	5.01684e-11	CD33230.0	-3.01312	1.22897	49.3249	2.16893e-12	5.20208e-11
CD38599.0	-0.689547	4.51074	16.0757	6.08588e-05	0.00145827							CD52066.0	-1.22291	3.23213	12.7636	0.00035343	0.0084687							CD52436.0	-4.1557	0.167139	49.3941	2.09371e-12	5.01684e-11	CD47624.0	-1.31067	5.40759	49.3199	2.17446e-12	5.21033e-11
CD55837.0	-1.88123	-0.28641	16.0723	6.0969e-05	0.0014595							CD53029.4898	-0.698346	4.80209	12.7396	0.000358002	0.00857003							CD53029.4991	-2.20212	1.56747	49.3648	2.12523e-12	5.08747e-11	CD48049.0	-1.32987	4.94492	49.2774	2.22207e-12	5.31929e-11
CD52074.0	2.31183	-0.262963	16.0676	6.11223e-05	0.00146177							CD55297.0	-0.591196	6.7652	12.7283	0.000360163	0.00860587							CD43365.8	-2.55742	6.0061	49.346	2.14576e-12	5.13168e-11	CD28645.0	2.56046	2.24019	49.1357	2.38854e-12	5.71231e-11
CD54524.0	4.03112	3.9582	16.0574	6.14513e-05	0.00146823							CD56046.3	-0.925675	3.45511	12.7282	0.000360191	0.00860587							CD53029.627	-1.91029	3.37955	49.331	2.1622e-12	5.16604e-11	CD35344.0	-1.74125	6.90626	49.1326	2.3923e-12	5.71581e-11
CD42083.4	-0.682314	4.23314	16.0397	6.20274e-05	0.00148057							CD33633.0	-1.78909	0.119406	12.7191	0.000361947	0.00863953							CD33342.0	3.78514	-0.743421	49.3023	2.19403e-12	5.23706e-11	CD52536.12	-1.17217	4.63113	49.1094	2.42083e-12	5.77843e-11
CD47486.1	-1.33096	2.51353	16.006	6.31407e-05	0.0015057							CD42715.2	0.877385	4.68279	12.7116	0.000363388	0.00866563							CD50629.0	1.52345	3.89526	49.2966	2.20043e-12	5.2473e-11	CD30553.0	2.7036	-0.0683796	49.0964	2.43687e-12	5.81115e-11
CD56046.6	-0.783094	6.15809	16.0018	6.32814e-05	0.00150761							CD53613.0	-0.643973	7.51525	12.7068	0.000364325	0.00867135							CD36708.0	2.81852	2.31792	49.2923	2.20528e-12	5.25384e-11	CD54376.5	1.06399	7.3458	49.0889	2.44621e-12	5.82784e-11
CD43179.0	0.907954	3.8526	15.9855	6.38309e-05	0.0015183							CD54173.1	-1.48993	0.294704	12.7083	0.00036403	0.00867135							CD32035.0	-1.41245	5.88895	49.2764	2.22322e-12	5.29152e-11	CD32993.0	3.76327	-0.855424	49.0009	2.5584e-12	6.08929e-11
CD42056.0	-0.880059	3.95573	15.9848	6.38522e-05	0.0015183							CD53029.4900	-0.795053	3.8824	12.699	0.000365853	0.0086994							CD14435.0	3.17424	0.906326	49.2274	2.27941e-12	5.42007e-11	CD29396.0	3.76474	-0.497238	48.9639	2.60722e-12	6.19364e-11
CD53398.0	0.763909	5.12132	15.9829	6.39167e-05	0.00151839							CD55227.1	-0.732833	3.97474	12.6928	0.000367065	0.00871988							CD55381.1	3.6525	-0.605086	49.2173	2.29119e-12	5.44288e-11	CD52502.5	3.09761	-0.176181	48.9643	2.60669e-12	6.19364e-11
CD54915.0	-0.609684	4.74107	15.9804	6.40017e-05	0.00151896							CD30457.2	-0.709539	5.22851	12.6784	0.000369902	0.00877891							CD53029.4444	-1.26172	5.96216	49.1448	2.37743e-12	5.64237e-11	CD47415.0	-0.977203	5.7885	48.9143	2.67392e-12	6.34604e-11
CD49984.4	3.20481	2.11291	15.9619	6.46287e-05	0.00153238							CD47823.1	1.23851	0.325133	12.6746	0.000370664	0.00878861							CD46098.0	-1.67654	4.12968	49.0624	2.47945e-12	5.87889e-11	CD42115.5	2.53211	0.959447	48.9093	2.68081e-12	6.35632e-11
CD47611.19	6.33706	-0.325228	15.9522	6.49632e-05	0.00153884							CD38411.0	0.929276	1.97427	12.6638	0.000372805	0.00883098							CD46876.6	-1.1869	7.41307	49.0204	2.53316e-12	6.00053e-11	CD33841.0	3.14351	1.09511	48.847	2.76724e-12	6.555e-11
CD35098.0	1.00126	2.47285	15.9412	6.53421e-05	0.00154635							CD38076.1	5.47195	4.21315	12.6578	0.000373993	0.0088507							CD53029.1018	-4.27961	-0.317217	48.9873	2.57626e-12	6.09681e-11	CD49885.0	1.81452	3.40795	48.8294	2.79216e-12	6.60776e-11
CD49648.0	4.12222	5.14021	15.9327	6.56335e-05	0.0015503							CD50155.2	-1.2826	3.11361	12.6282	0.000379967	0.00898352							CD53029.2724	-1.33783	5.87597	48.9816	2.58374e-12	6.10871e-11	CD36102.0	-2.77169	2.83724	48.7812	2.86177e-12	6.76605e-11
CD46638.2	-0.730994	8.9895	15.9339	6.55947e-05	0.0015503							CD35802.0	-2.13239	0.965806	12.6236	0.000380899	0.00899702							CD20904.0	4.72279	-1.47576	48.9473	2.6293e-12	6.21053e-11	CD39053.1	1.71033	4.63378	48.7696	2.87873e-12	6.79969e-11
CD43536.2	-1.1608	3.31528	15.9232	6.5966e-05	0.00155667							CD53029.246	-0.616037	7.81502	12.6106	0.000383575	0.00905165							CD55135.1	-1.67217	4.35135	48.8793	2.72202e-12	6.42345e-11	CD54195.0	1.46264	6.89128	48.7386	2.9246e-12	6.90151e-11
CD43974.2	5.22875	-0.812731	15.9176	6.61604e-05	0.00155831							CD31105.3	1.2353	8.94686	12.6031	0.000385104	0.00907912							CD31450.0	2.9698	0.0702879	48.8698	2.73525e-12	6.44856e-11	CD42304.1	1.86127	2.18875	48.7333	2.93246e-12	6.91349e-11
CD42083.5	-0.776877	4.29027	15.9191	6.61072e-05	0.00155831							CD53593.0	0.809467	6.57937	12.5844	0.000388989	0.00908468							CD44718.0	4.28476	-1.32004	48.8481	2.76577e-12	6.51434e-11	CD48919.0	-1.21922	5.05954	48.647	3.0644e-12	7.21771e-11
CD41368.0	-1.2197	0.963874	15.9138	6.62923e-05	0.00155994							CD42175.0	0.592849	4.06959	12.5879	0.000388249	0.00908468							CD46876.18	-1.17901	7.92245	48.8425	2.7736e-12	6.52661e-11	CD44618.0	3.10733	0.791413	48.6071	3.12729e-12	7.35888e-11
CD44981.0	-0.749682	8.96188	15.9006	6.67561e-05	0.00156937							CD45933.0	0.563154	4.63737	12.5893	0.00038797	0.00908468							CD47618.0	-1.26927	4.4278	48.814	2.8142e-12	6.61591e-11	CD54586.1	2.5939	1.47376	48.5934	3.1492e-12	7.40345e-11
CD53029.1916	3.23142	2.60137	15.8891	6.71662e-05	0.00157752							CD19886.2	-0.663716	6.3256	12.5929	0.000387208	0.00908468							CD42312.3	4.33326	0.000565451	48.7652	2.88507e-12	6.77611e-11	CD36691.0	4.32161	-0.884655	48.5657	3.19407e-12	7.50186e-11
CD47763.0	1.81046	1.92677	15.883	6.73796e-05	0.00157955							CD53029.4924	-0.710255	3.91995	12.5981	0.000386147	0.00908468							CD13302.0	4.0309	-0.757772	48.7368	2.92716e-12	6.86847e-11	CD50922.3	1.4626	5.05259	48.5347	3.24495e-12	7.61417e-11
CD43417.0	1.3422	0.875275	15.8842	6.73377e-05	0.00157955							CD38051.0	-0.935596	4.8729	12.5885	0.000388128	0.00908468							CD44749.0	1.35969	5.09065	48.691	2.99631e-12	7.02412e-11	CD53029.4444	-1.25296	5.96216	48.5239	3.26289e-12	7.64905e-11
CD35771.0	1.7035	1.04907	15.8718	6.77794e-05	0.00158743							CD53029.4938	-0.993697	1.94323	12.5954	0.000386707	0.00908468							CD51504.0	-1.26216	5.20138	48.6883	3.00044e-12	7.02718e-11	CD53029.164	3.58594	0.428934	48.4927	3.31521e-12	7.7644e-11
CD53029.3393	-0.698693	7.16688	15.8661	6.79867e-05	0.00159079							CD30180.0	-1.04622	4.36212	12.5935	0.000387083	0.00908468							CD31947.3	2.39583	1.85924	48.6825	3.00933e-12	7.04139e-11	CD53029.4159	-1.21592	6.11171	48.4701	3.35363e-12	7.84698e-11
CD36971.0	-0.560949	5.37911	15.8638	6.80681e-05	0.0015912							CD41389.0	-1.11084	3.62376	12.5863	0.000388575	0.00908468							CD38072.0	7.3615	2.8811	48.6708	3.02746e-12	7.07715e-11	CD36938.0	2.15723	1.95437	48.4529	3.38315e-12	7.90864e-11
CD53029.1890	8.88554	1.98527	15.8557	6.83605e-05	0.00159653							CD53029.5107	-1.23604	1.45285	12.585	0.000388858	0.00908468							CD50799.0	1.16148	3.98293	48.6266	3.09641e-12	7.23154e-11	CD53029.778	-1.56192	6.27781	48.3667	3.53513e-12	8.25614e-11
CD46606.1	-0.690794	5.01638	15.8428	6.88282e-05	0.00160595							CD35618.0	-1.62498	-0.332913	12.5803	0.000389839	0.00909252							CD36715.0	2.46969	1.20973	48.6106	3.12171e-12	7.28378e-11	CD37504.1	-3.20875	1.80131	48.3447	3.57504e-12	8.34155e-11
CD47431.0	0.769524	5.10674	15.8294	6.93177e-05	0.00161585							CD3685.0	-3.11669	-0.719556	12.5792	0.000390055	0.00909252							CD44229.0	2.48435	1.89366	48.6001	3.13857e-12	7.31627e-11	CD31110.0	-2.67912	2.56247	48.2442	3.76315e-12	8.77224e-11
CD55163.2	4.84045	0.147876	15.826	6.9441e-05	0.00161721							CD50475.0	2.17354	0.999328	12.5756	0.000390812	0.00909651							CD52243.0	-1.17708	8.81272	48.5847	3.16325e-12	7.36692e-11	CD36742.0	1.44709	4.3258	48.2247	3.80068e-12	8.85143e-11
CD32330.0	2.05652	-0.235648	15.823	6.95514e-05	0.00161827							CD48759.1	-0.600685	5.90889	12.5749	0.000390957	0.00909651							CD38299.0	1.50959	3.29387	48.5633	3.19793e-12	7.44071e-11	CD35515.1	-2.11011	1.7267	48.1408	3.96681e-12	9.22969e-11
CD40098.0	-0.935908	6.79595	15.8171	6.97677e-05	0.00162179							CD32343.0	-0.606088	6.54217	12.5617	0.000393725	0.00915237							CD50249.2	-1.04008	6.91608	48.5363	3.24237e-12	7.53708e-11	CD35911.0	5.97718	-0.795549	48.1023	4.04556e-12	9.40414e-11
CD40447.0	-1.47331	0.815212	15.7977	7.0488e-05	0.00163701							CD42542.0	0.811778	3.11938	12.5592	0.000394257	0.00915618							CD39883.0	1.56512	4.03437	48.5215	3.26687e-12	7.58693e-11	CD49438.0	-1.67535	6.60363	48.0283	4.2011e-12	9.75658e-11
CD37778.0	-1.45786	0.931665	15.781	7.11143e-05	0.00165001							CD53029.4815	-0.784378	3.838	12.4997	0.00040702	0.00944377							CD53029.3379	-1.07339	6.83647	48.4747	3.34575e-12	7.76289e-11	CD50552.1	-1.36406	5.70587	48.0157	4.22827e-12	9.81054e-11
CD52493.0	-0.891228	6.55669	15.7706	7.15034e-05	0.00165749							CD53029.2815	-0.629481	7.33133	12.4855	0.000410133	0.00950714							CD41880.0	-1.23922	4.81642	48.4193	3.44166e-12	7.97799e-11	CD2090.3	4.44781	-1.3013	47.9962	4.27047e-12	9.89922e-11
CD49424.0	1.01352	2.30854	15.7561	7.20548e-05	0.00166872							CD31337.0	1.01578	1.88709	12.4721	0.000413072	0.00951698							CD51678.2	-1.34641	4.5289	48.4122	3.45414e-12	7.99947e-11	CD54048.2	1.24841	4.37649	47.9597	4.35079e-12	1.0076e-10
CD808.4	2.88618	-0.857388	15.7533	7.21638e-05	0.00166969							CD31486.0	0.777003	3.39476	12.4771	0.000411976	0.00951698							CD40232.1	4.33098	-1.16812	48.4071	3.4631e-12	8.01276e-11	CD56044.9	-1.35513	4.83572	47.9483	4.37614e-12	1.01253e-10
CD53029.1777	1.42529	2.56912	15.7403	7.2661e-05	0.00167822							CD55818.2	0.704847	4.59697	12.478	0.000411782	0.00951698							CD48920.0	2.73083	2.09217	48.3931	3.488e-12	8.06289e-11	CD45213.0	-1.3465	5.43534	47.9218	4.43569e-12	1.02536e-10
CD45065.0	0.957098	2.9085	15.7401	7.26672e-05	0.00167822							CD15415.6	-0.51359	7.56996	12.4765	0.000412104	0.00951698							CD46242.0	3.63049	-0.251772	48.3902	3.49306e-12	8.06709e-11	CD51349.0	2.4202	0.267623	47.8721	4.54957e-12	1.05071e-10
CD53029.641	-0.697904	6.64027	15.7244	7.32739e-05	0.00169067							CD38864.0	-0.545464	7.36187	12.4749	0.000412453	0.00951698							CD50224.1	2.87657	0.382444	48.3745	3.52125e-12	8.12465e-11	CD45547.2	-1.71118	5.8783	47.8648	4.56636e-12	1.05361e-10
CD47071.1	-0.561277	7.03148	15.7079	7.39148e-05	0.00170387							CD53029.4435	-0.746849	6.99127	12.4714	0.000413233	0.00951698							CD19762.1	2.99307	-0.287171	48.3687	3.53167e-12	8.14115e-11	CD47157.0	-1.57632	3.51305	47.8036	4.71129e-12	1.08604e-10
CD35604.0	0.970364	4.57119	15.7033	7.40966e-05	0.00170648							CD28120.0	-1.19238	3.77251	12.4717	0.000413174	0.00951698							CD49778.1	-1.43048	3.17552	48.3445	3.57539e-12	8.23432e-11	CD50961.0	2.46216	0.448504	47.7924	4.73833e-12	1.09126e-10
CD54887.4	-0.614141	5.54155	15.6726	7.53073e-05	0.00173276							CD53029.4920	-0.720259	4.17064	12.4648	0.000414689	0.00954168							CD53029.2972	1.38724	3.76914	48.3361	3.59084e-12	8.26225e-11	CD44335.0	-2.39507	2.93006	47.7586	4.82077e-12	1.10922e-10
CD44095.0	1.42217	1.38932	15.6646	7.56265e-05	0.0017385							CD53029.3047	-0.596968	6.15712	12.4615	0.000415417	0.00954961							CD53029.63	5.35468	-0.607715	48.2674	3.71877e-12	8.54871e-11	CD50271.0	2.19667	3.23035	47.7158	4.92708e-12	1.13264e-10
CD51039.0	1.3064	2.87519	15.6609	7.5776e-05	0.00174033							CD53029.4509	-0.932205	10.3272	12.4508	0.000417814	0.00959093							CD53029.1748	-1.37052	4.58187	48.2611	3.73072e-12	8.56826e-11	CD55786.0	-0.963149	5.92656	47.6787	5.02109e-12	1.15318e-10
CD45165.0	-0.712191	3.72331	15.6552	7.60027e-05	0.00174393							CD41415.2	-1.17518	0.924081	12.45	0.000417985	0.00959093							CD53029.2740	4.37124	-0.957576	48.2314	3.78777e-12	8.69128e-11	CD16205.3	3.07606	-0.159489	47.6756	5.02901e-12	1.15394e-10
CD41492.0	-0.715402	5.2075	15.6519	7.61362e-05	0.00174538							CD55507.1	-0.751775	4.04612	12.4443	0.000419266	0.00961146							CD42796.0	2.16984	2.87472	48.2211	3.80773e-12	8.72099e-11	CD53029.3928	4.97451	1.78199	47.6668	5.0517e-12	1.15808e-10
CD53029.3361	-0.695105	7.42795	15.6487	7.62631e-05	0.00174669							CD55774.0	0.805301	5.59872	12.4401	0.000420215	0.00962435							CD53642.0	-1.23265	6.27854	48.222	3.80604e-12	8.72099e-11	CD48377.0	5.36304	0.118074	47.6515	5.09122e-12	1.16606e-10
CD31541.0	1.99496	0.157022	15.6422	7.65259e-05	0.00175109							CD53410.4	0.696461	5.86356	12.4371	0.000420887	0.00963089							CD40720.0	-2.93358	1.64484	48.1502	3.94793e-12	9.0338e-11	CD44718.0	3.99313	-1.32004	47.5945	5.24154e-12	1.19939e-10
CD55748.0	2.29574	4.82269	15.6346	7.68363e-05	0.00175497							CD50155.0	-1.41708	2.46958	12.4189	0.000425007	0.00970731							CD56044.11	-1.21793	5.25676	48.1303	3.98817e-12	9.11749e-11	CD51525.2	-1.04289	6.27261	47.5584	5.33895e-12	1.22056e-10
CD35972.0	0.928617	3.91273	15.6352	7.68121e-05	0.00175497							CD33426.0	-1.70216	1.97893	12.4191	0.000424954	0.00970731							CD51525.2	-1.04936	6.27261	48.0924	4.06596e-12	9.28681e-11	CD50922.0	2.69508	2.28402	47.5462	5.37225e-12	1.22704e-10
CD34335.0	-2.27442	4.70201	15.6323	7.69288e-05	0.00175547							CD42080.0	-1.86791	3.60356	12.4138	0.000426179	0.00972517							CD51927.2	1.20877	5.1466	48.0413	4.17338e-12	9.52342e-11	CD33229.0	3.11324	-0.234613	47.5424	5.38272e-12	1.22831e-10
CD47715.0	-0.645037	5.7991	15.625	7.72283e-05	0.00176069							CD41951.0	-1.62104	3.72684	12.4119	0.0004266	0.00972585							CD53029.1468	2.85789	0.582472	48.0167	4.22605e-12	9.63478e-11	CD46305.0	4.16341	1.39274	47.4847	5.54353e-12	1.26384e-10
CD40875.0	-0.894746	3.28783	15.6169	7.75596e-05	0.00176663							CD44330.0	-0.899195	2.846	12.4049	0.000428204	0.00974459							CD52292.0	-1.02733	5.69547	48.0089	4.2428e-12	9.66411e-11	CD53565.0	-1.38059	3.73678	47.457	5.62242e-12	1.28066e-10
CD56044.5	-0.751504	5.33494	15.6131	7.77133e-05	0.00176851							CD53029.4689	-1.29987	6.18911	12.4064	0.000427862	0.00974459							CD55580.0	-3.38463	0.585295	47.9735	4.32018e-12	9.83138e-11	CD45768.8	-3.23432	0.0825595	47.4457	5.65502e-12	1.28691e-10
CD42198.1	1.95892	1.15087	15.5985	7.83168e-05	0.00178062							CD44391.0	1.18129	1.14704	12.3897	0.000431704	0.00981524							CD16259.4	-3.03967	0.391737	47.9677	4.33296e-12	9.85145e-11	CD45475.1	-2.5166	0.897368	47.4019	5.78258e-12	1.31473e-10
CD45611.1	0.942824	2.92991	15.5952	7.8454e-05	0.00178211							CD55920.0	-0.743092	7.09718	12.3829	0.000433279	0.00983957							CD53029.3446	-2.82504	0.253516	47.9609	4.34809e-12	9.87683e-11	CD33623.1	2.47354	3.28365	47.3964	5.79879e-12	1.31698e-10
CD44233.0	-0.607326	7.6269	15.5895	7.86899e-05	0.00178421							CD52274.2	-1.12503	6.01434	12.3817	0.000433564	0.00983957							CD48174.0	-1.9944	2.09256	47.9578	4.35501e-12	9.88353e-11	CD44528.2	1.58311	4.16718	47.395	5.80303e-12	1.31698e-10
CD56046.11	-0.735302	6.05506	15.5898	7.86797e-05	0.00178421							CD49413.0	-0.573407	4.89155	12.3743	0.000435278	0.00986947							CD35986.10	-1.90642	3.04258	47.9343	4.40746e-12	9.99345e-11	CD54602.2	1.51338	5.0695	47.3921	5.81175e-12	1.31775e-10
CD36769.1	-0.66155	7.48903	15.5851	7.8874e-05	0.00178676							CD53029.72	-1.66137	2.58191	12.3717	0.000435883	0.00987419							CD52346.0	1.21407	4.63152	47.9248	4.4289e-12	1.00329e-10	CD40397.0	1.89338	3.75651	47.3838	5.83643e-12	1.32214e-10
CD44189.1	1.16175	2.49206	15.5631	7.97979e-05	0.0018044							CD42180.3	0.626611	5.2624	12.356	0.000439575	0.00994879							CD27690.0	2.26243	0.432157	47.9134	4.45473e-12	1.00823e-10	CD43606.3	-2.17275	2.5146	47.3491	5.94047e-12	1.34449e-10
CD48831.1	-0.56829	6.14514	15.5638	7.9767e-05	0.0018044							CD49501.0	-1.17517	4.33031	12.3511	0.000440722	0.00995664							CD2913.2	1.80333	3.59256	47.9089	4.4649e-12	1.00961e-10	CD38553.0	2.32859	2.33017	47.3108	6.05781e-12	1.3698e-10
CD53029.2341	0.711729	6.24146	15.5542	8.01741e-05	0.00181127							CD39082.0	-1.9986	3.21486	12.3521	0.000440487	0.00995664							CD31041.0	-1.30501	3.89058	47.831	4.64588e-12	1.04958e-10	CD54497.0	1.26234	3.17039	47.2873	6.1307e-12	1.38458e-10
CD44981.3	-0.663203	4.20541	15.5505	8.03317e-05	0.00181318							CD50871.0	-0.60918	4.65117	12.3431	0.000442625	0.00999056							CD30815.0	2.51004	0.799091	47.8247	4.66085e-12	1.05201e-10	CD49300.1	1.16422	5.4585	47.2862	6.13428e-12	1.38458e-10
CD44751.0	-1.10034	7.14155	15.5485	8.04173e-05	0.00181347							CD35534.9	-1.45583	-0.0675631	12.333	0.00044502	0.0100355							CD56044.9	-1.35471	4.83572	47.8104	4.69506e-12	1.05877e-10	CD31011.0	1.74176	3.56571	47.2579	6.22358e-12	1.40346e-10
CD53301.0	0.926168	2.14574	15.4994	8.25301e-05	0.00185943							CD55565.0	-0.770166	5.83951	12.327	0.000446453	0.0100587							CD53029.1775	2.3755	2.08005	47.8038	4.71089e-12	1.06138e-10	CD38679.0	-1.17913	3.87103	47.2342	6.29925e-12	1.41924e-10
CD56044.6	-0.731098	8.61005	15.4956	8.26957e-05	0.00186148							CD31105.7	1.21903	9.01679	12.3158	0.000449133	0.0100917							CD40782.7	-1.34082	6.55413	47.782	4.76348e-12	1.07226e-10	CD42115.6	3.04152	-0.26994	47.2162	6.3572e-12	1.431e-10
CD49313.1	1.96266	4.16375	15.4937	8.27826e-05	0.00186175							CD49724.0	-0.985238	3.4742	12.3159	0.000449105	0.0100917							CD54044.0	-1.24805	5.34367	47.7503	4.84106e-12	1.08874e-10	CD46014.2	2.09473	1.55303	47.1846	6.4605e-12	1.45239e-10
CD14631.0	8.23723	-0.226754	15.4915	8.28784e-05	0.00186222							CD37619.0	-1.16645	3.05441	12.3171	0.000448829	0.0100917							CD53029.2425	-2.08194	4.98106	47.7314	4.8879e-12	1.09828e-10	CD44663.0	1.42619	3.89481	47.1836	6.4639e-12	1.45239e-10
CD56046.2	-0.726338	6.66916	15.4884	8.30132e-05	0.00186357							CD41357.0	0.800062	4.27547	12.3122	0.000450013	0.0101024							CD33847.0	1.70743	4.86102	47.7286	4.89487e-12	1.09885e-10	CD41981.0	4.22916	0.364066	47.1794	6.47778e-12	1.4542e-10
CD55903.0	-0.765182	4.54247	15.4858	8.31279e-05	0.00186446							CD52751.0	0.556316	6.20518	12.3102	0.00045049	0.010104							CD53029.1423	-1.30544	5.28005	47.6394	5.12287e-12	1.149e-10	CD54242.0	-3.45181	0.128618	47.1561	6.55529e-12	1.47027e-10
CD52560.3	1.41169	2.86801	15.4605	8.42486e-05	0.0018879							CD48372.2	0.771049	5.41464	12.2986	0.000453305	0.010158							CD35138.2	-1.91751	2.60829	47.614	5.1896e-12	1.16292e-10	CD53029.63	5.08029	-0.607715	47.1503	6.5747e-12	1.4733e-10
CD47334.0	0.727632	4.332	15.4495	8.47382e-05	0.00189683							CD42151.0	-1.87684	-0.101169	12.2931	0.000454626	0.0101784							CD41831.0	2.94307	0.504295	47.6095	5.20149e-12	1.16453e-10	CD53029.3406	2.57883	0.207101	47.0936	6.7675e-12	1.51514e-10
CD38974.0	0.714675	5.63568	15.4482	8.47997e-05	0.00189683							CD21651.2	1.08618	1.64269	12.2831	0.000457069	0.0102058							CD47747.0	2.15644	2.69386	47.564	5.3238e-12	1.19085e-10	CD43667.0	-1.34229	3.47225	47.0892	6.78296e-12	1.51724e-10
CD45537.0	3.74252	2.97848	15.4439	8.49896e-05	0.00189801							CD46658.1	0.655919	6.44404	12.2831	0.000457081	0.0102058							CD46002.3	2.91259	-0.405916	47.5491	5.36426e-12	1.19882e-10	CD12876.13	1.76812	3.06098	47.0846	6.79864e-12	1.51938e-10
CD35609.0	-1.43697	1.51781	15.4436	8.50049e-05	0.00189801							CD43612.1	-0.543951	5.36169	12.2843	0.000456775	0.0102058							CD23634.0	-1.27001	4.67023	47.5034	5.491e-12	1.22604e-10	CD52755.0	-1.33446	5.82751	46.9037	7.45618e-12	1.66483e-10
CD32547.0	5.12139	-1.29133	15.4404	8.51491e-05	0.00189953							CD43402.0	-2.68722	1.9098	12.281	0.000457592	0.0102081							CD48088.0	-1.11691	6.38025	47.493	5.52e-12	1.23142e-10	CD55584.0	-1.31911	5.68627	46.8721	7.5772e-12	1.69034e-10
CD50357.0	1.90814	0.746392	15.4284	8.56905e-05	0.00190989							CD46109.2	-1.03192	5.56648	12.2649	0.000461569	0.0102784							CD48658.0	-1.22948	4.21078	47.4568	5.62291e-12	1.25253e-10	CD40782.7	-1.32633	6.55413	46.8072	7.83252e-12	1.74573e-10
CD30288.1	1.39213	1.45015	15.4264	8.57799e-05	0.00191018							CD37109.0	-1.39123	0.341323	12.2662	0.000461246	0.0102784							CD54036.0	-6.86202	0.238053	47.4562	5.6247e-12	1.25253e-10	CD46430.0	2.08226	4.63092	46.7698	7.98348e-12	1.77779e-10
CD53029.2035	-0.701553	4.67207	15.4141	8.63429e-05	0.00192099							CD51279.1	-1.12796	4.59776	12.2581	0.000463243	0.0103064							CD42351.1	1.30925	3.22143	47.4514	5.63844e-12	1.25447e-10	CD52379.0	-1.52746	3.66014	46.7337	8.13178e-12	1.80919e-10
CD50817.0	2.18736	1.66071	15.396	8.7172e-05	0.00193745							CD51023.1	-0.97309	3.02409	12.2376	0.000468349	0.0104107							CD38518.0	3.17369	-0.471287	47.4341	5.68834e-12	1.26444e-10	CD32547.0	3.97918	-1.29133	46.7289	8.15173e-12	1.81201e-10
CD54272.3	-0.663312	6.61863	15.3946	8.7238e-05	0.00193745							CD35609.0	-1.27323	1.51781	12.235	0.000469008	0.0104161							CD42029.2	-3.2858	0.893635	47.4043	5.77568e-12	1.28271e-10	CD35961.0	3.19665	0.656441	46.7101	8.23032e-12	1.82767e-10
CD56046.5	-0.774105	7.36086	15.3891	8.74901e-05	0.00194131							CD45197.0	-0.871274	3.09127	12.226	0.000471281	0.0104572							CD48481.0	4.45994	2.15454	47.3859	5.8301e-12	1.29364e-10	CD45941.7	1.37478	5.5604	46.7086	8.23686e-12	1.82767e-10
CD51601.1	0.724054	5.47074	15.3698	8.83897e-05	0.00195953							CD53029.677	0.544163	5.93247	12.2078	0.000475906	0.0105437							CD47892.0	3.20568	1.22304	47.3826	5.83981e-12	1.29464e-10	CD38299.0	1.4734	3.29387	46.6925	8.30473e-12	1.84109e-10
CD46422.11	0.9351	3.57508	15.3511	8.92698e-05	0.00197597							CD52081.0	-0.682942	5.85746	12.2068	0.000476147	0.0105437							CD34114.0	2.20618	1.87019	47.3732	5.86788e-12	1.2997e-10	CD43321.0	-1.25631	3.99662	46.6447	8.50957e-12	1.88482e-10
CD55976.0	-0.763048	7.11923	15.3507	8.92901e-05	0.00197597							CD45938.1	-2.65123	-0.0144605	12.2057	0.00047645	0.0105437							CD52494.1	2.72908	0.150584	47.3343	5.98552e-12	1.32458e-10	CD32225.0	3.27718	1.13022	46.6042	8.68718e-12	1.92245e-10
CD55838.1	1.09288	4.66205	15.3482	8.94043e-05	0.00197674							CD32138.0	-1.58411	-0.0320009	12.1502	0.000490826	0.0108522							CD43321.0	-1.26731	3.99662	47.3082	6.06565e-12	1.34112e-10	CD22304.0	2.71569	-0.369422	46.5676	8.85121e-12	1.95701e-10
CD53029.4727	0.705931	7.6775	15.3275	9.03918e-05	0.0019968							CD44370.0	-1.05234	3.98516	12.1422	0.000492939	0.0108893							CD52536.8	-1.02439	7.39495	47.295	6.10684e-12	1.34903e-10	CD45029.0	-3.57651	0.0903805	46.5157	9.08895e-12	2.00779e-10
CD34407.0	-0.747001	3.79088	15.3201	9.0745e-05	0.00200283							CD34639.3	-1.20837	1.91648	12.1315	0.000495784	0.0109424							CD33887.1	3.04882	1.21141	47.2807	6.15148e-12	1.35769e-10	CD29083.0	-3.11632	3.71137	46.5087	9.12103e-12	2.0131e-10
CD53029.3797	0.857664	4.21123	15.3179	9.08505e-05	0.00200338							CD55157.0	-0.719297	4.55994	12.1177	0.000499455	0.0110137							CD32383.1	1.84312	1.16523	47.2455	6.26282e-12	1.38104e-10	CD47393.0	1.39301	2.65147	46.4687	9.30936e-12	2.05284e-10
CD56044.8	-0.714651	5.2217	15.3133	9.10721e-05	0.00200649							CD50540.0	-0.987775	3.60297	12.1098	0.000501581	0.0110508							CD22010.2	-1.67794	3.51698	47.2271	6.32195e-12	1.39284e-10	CD48481.0	4.38918	2.15454	46.4584	9.35851e-12	2.06185e-10
CD28046.0	-0.734011	3.52185	15.3017	9.16329e-05	0.00201706							CD52351.0	1.84907	-0.323446	12.0978	0.000504801	0.0111038							CD53029.4188	-1.39821	3.90375	47.2234	6.33392e-12	1.39425e-10	CD50568.0	3.26749	1.05672	46.4505	9.39623e-12	2.06833e-10
CD47941.0	-1.2458	3.46244	15.299	9.17674e-05	0.00201823							CD49755.0	-1.83527	2.74289	12.0976	0.00050488	0.0111038							CD53029.3908	-1.4693	6.01079	47.1287	6.64741e-12	1.46196e-10	CD48157.0	4.14902	3.64606	46.4057	9.61341e-12	2.11427e-10
CD53029.3309	-0.697056	6.60609	15.2934	9.20391e-05	0.00202242							CD22327.1	1.73174	0.00394027	12.0932	0.000506052	0.0111197							CD49319.0	-1.1532	6.66105	47.0752	6.83146e-12	1.50111e-10	CD53029.351	4.26624	-0.648236	46.3987	9.64814e-12	2.12004e-10
CD50103.0	1.13292	2.37251	15.2811	9.2638e-05	0.00203021							CD31394.0	-0.759821	3.20778	12.084	0.000508576	0.0111654							CD45455.0	1.6075	3.93615	47.0051	7.08032e-12	1.55442e-10	CD54741.0	1.56685	3.22139	46.3927	9.67738e-12	2.12459e-10
CD46218.0	0.677728	6.59987	15.2827	9.25613e-05	0.00203021							CD30745.0	-1.55642	0.666089	12.0755	0.000510888	0.0112062							CD54406.2	1.51617	2.67557	47.003	7.08793e-12	1.55472e-10	CD32306.0	3.6953	0.247672	46.3153	1.00676e-11	2.20832e-10
CD48882.0	-2.00144	4.64603	15.2832	9.25373e-05	0.00203021							CD27787.2	0.565367	6.1702	12.067	0.000513221	0.0112456							CD41724.0	2.58173	0.0873797	46.9989	7.10276e-12	1.55661e-10	CD55706.1	1.05041	5.33295	46.2899	1.01988e-11	2.23511e-10
CD46390.0	-0.852623	5.1128	15.276	9.28907e-05	0.00203395							CD56046.11	-0.64622	6.05506	12.0657	0.000513586	0.0112456							CD54057.3	-3.03476	0.351128	46.994	7.12032e-12	1.55908e-10	CD55062.2	-1.58703	9.26443	46.2682	1.03125e-11	2.25805e-10
CD48268.0	-0.743349	4.48516	15.2613	9.36155e-05	0.00204802							CD7951.6	0.630992	4.9216	12.0615	0.00051473	0.0112607							CD38105.0	1.79255	2.36231	46.9702	7.20752e-12	1.57679e-10	CD54045.0	1.46385	4.18183	46.2615	1.03477e-11	2.26376e-10
CD53807.2	0.75579	7.68854	15.2565	9.38544e-05	0.00204947							CD49882.0	-0.932207	4.75202	12.0554	0.000516424	0.0112879							CD19065.8	1.59092	2.52994	46.9355	7.33616e-12	1.60352e-10	CD36596.0	4.13766	-1.22679	46.2515	1.04009e-11	2.27341e-10
CD46097.1	-0.655873	5.67423	15.255	9.39284e-05	0.00204947							CD53029.1602	-0.666604	5.12815	12.053	0.000517104	0.0112928							CD46417.7	1.96577	1.3747	46.9136	7.41875e-12	1.61936e-10	CD52124.0	1.54454	4.03842	46.2372	1.04771e-11	2.28805e-10
CD35528.0	-0.985087	1.77786	15.2551	9.39227e-05	0.00204947							CD48405.0	-0.636404	4.19122	12.0511	0.000517621	0.0112942							CD39043.0	1.88563	3.07981	46.9128	7.42165e-12	1.61936e-10	CD44332.0	1.62214	5.21437	46.2143	1.05998e-11	2.31125e-10
CD53029.2268	-0.613047	6.07454	15.2531	9.40243e-05	0.00204976							CD39903.0	0.753405	4.72304	12.0442	0.000519546	0.0113263							CD53029.2384	2.13803	1.37381	46.9075	7.44167e-12	1.62231e-10	CD52223.0	-3.91399	0.766534	46.214	1.06019e-11	2.31125e-10
CD38639.0	0.958146	2.37588	15.2364	9.48551e-05	0.00206426							CD51867.1	-0.97242	4.55265	12.0353	0.000522023	0.0113703							CD53029.4190	-1.53815	5.39395	46.8817	7.54023e-12	1.64236e-10	CD45008.3	-1.74018	3.58039	46.176	1.08092e-11	2.35437e-10
CD46639.2	-0.743352	5.04036	15.2372	9.4818e-05	0.00206426							CD53029.4521	-0.920118	10.166	12.0329	0.000522705	0.0113752							CD53029.1938	-1.57037	3.66006	46.8721	7.57749e-12	1.64903e-10	CD46876.11	-1.11856	7.8821	46.1308	1.10618e-11	2.40729e-10
CD15582.2	2.26187	0.118191	15.1967	9.68711e-05	0.00210629							CD46704.0	-1.58827	0.601011	12.0233	0.00052541	0.0114241							CD30775.0	-1.97194	2.55566	46.8259	7.75827e-12	1.6869e-10	CD51446.1	-1.70039	5.63892	46.1069	1.11974e-11	2.43468e-10
CD42550.0	3.63735	0.854399	15.187	9.73717e-05	0.0021098							CD51044.0	-1.78672	0.694429	12.0154	0.00052764	0.0114626							CD53029.3903	-1.79936	2.06954	46.8027	7.8505e-12	1.70546e-10	CD42115.2	3.02525	-0.343838	46.0483	1.15371e-11	2.50635e-10
CD54654.1	-0.652252	7.02294	15.1884	9.73002e-05	0.0021098							CD54391.0	-0.905594	2.51213	12.0089	0.000529477	0.0114925							CD38942.0	3.36624	0.293249	46.7901	7.90124e-12	1.71499e-10	CD27094.0	2.88145	-0.116999	46.0178	1.17184e-11	2.54352e-10
CD48941.0	-0.831017	4.08817	15.1873	9.73543e-05	0.0021098							CD33610.0	-0.723979	5.84161	12.0071	0.000529982	0.0114934							CD53029.2837	-1.03491	7.43027	46.7652	8.00226e-12	1.7354e-10	CD40670.3	1.18572	5.47339	46.0098	1.17665e-11	2.55174e-10
CD49742.0	-0.8524	3.58867	15.187	9.73707e-05	0.0021098							CD52039.2	-0.830636	4.68286	11.9735	0.00053962	0.0116922							CD49934.0	3.51871	2.76324	46.7503	8.06324e-12	1.74711e-10	CD47064.1	-1.91398	3.19583	45.9794	1.19502e-11	2.58932e-10
CD53029.2453	-0.697896	6.78554	15.1756	9.79617e-05	0.00212074							CD36246.3	-2.08749	-0.0776014	11.9677	0.000541307	0.0117186							CD20434.2	1.31351	4.49105	46.746	8.08103e-12	1.74944e-10	CD42873.7	1.35798	4.64645	45.9259	1.2281e-11	2.65867e-10
CD53029.3148	0.759658	6.50989	15.1665	9.84358e-05	0.00212915							CD32015.0	0.71059	2.99426	11.9623	0.000542891	0.0117427							CD53029.755	2.27003	1.60271	46.7332	8.13388e-12	1.75935e-10	CD53029.617	-1.20748	5.18696	45.909	1.23877e-11	2.67944e-10
CD47138.0	0.684874	8.15374	15.1642	9.85545e-05	0.00212987							CD45836.0	-1.13015	1.20604	11.9536	0.000545419	0.0117871							CD56046.8	-1.35992	6.72696	46.72	8.18908e-12	1.76975e-10	CD18413.4	2.22572	1.26969	45.877	1.25913e-11	2.72112e-10
CD32225.0	-1.76836	1.13022	15.1352	0.000100079	0.00216095							CD53029.4472	-0.8985	9.2068	11.9453	0.000547861	0.0118296							CD52646.0	3.18719	-0.646676	46.6849	8.3371e-12	1.80018e-10	CD41538.3	3.33047	0.0399787	45.8036	1.30724e-11	2.82265e-10
CD53029.4435	-0.823087	6.99127	15.1147	0.00010117	0.0021826							CD44353.2	-0.759254	4.61026	11.9373	0.000550223	0.0118703							CD52124.0	1.5547	4.03842	46.6796	8.35965e-12	1.80348e-10	CD53029.4539	-1.18	7.34382	45.7878	1.31782e-11	2.84302e-10
CD49275.0	0.680315	4.7085	15.1027	0.000101818	0.00219468							CD33733.0	-1.73758	-0.18085	11.9273	0.000553169	0.0119236							CD35686.0	-1.84649	2.64252	46.6608	8.44012e-12	1.81871e-10	CD40270.1	1.22822	4.13257	45.7264	1.35977e-11	2.93097e-10
CD39510.0	-0.676961	4.88034	15.0885	0.000102588	0.00220785							CD55468.2	-1.30671	0.611183	11.919	0.000555633	0.0119663							CD44889.1	-4.26146	0.0997716	46.6597	8.44483e-12	1.81871e-10	CD54335.1	2.97914	1.54114	45.6811	1.39156e-11	2.99691e-10
CD53029.3698	-0.756388	5.22855	15.0881	0.000102606	0.00220785							CD50257.1	-0.724714	6.94043	11.9163	0.000556462	0.0119736							CD29086.0	-5.35811	-0.349053	46.6493	8.48974e-12	1.8268e-10	CD53029.5115	-1.29658	6.27398	45.6568	1.40896e-11	3.03175e-10
CD33887.1	2.12424	1.21141	15.0848	0.000102787	0.00220983							CD36356.0	-1.16862	4.79023	11.9147	0.000556935	0.0119736							CD53126.0	-1.25502	3.69233	46.6212	8.61223e-12	1.85156e-10	CD55902.2	1.29222	4.31303	45.6459	1.41685e-11	3.04612e-10
CD46267.0	-0.998881	3.85654	15.0731	0.000103428	0.0022217							CD53029.3018	-0.751713	3.42985	11.9124	0.000557602	0.0119776							CD49663.0	-2.73536	0.477663	46.5954	8.72665e-12	1.87454e-10	CD46980.1	1.147	4.88704	45.634	1.42547e-11	3.062e-10
CD49648.3	3.84903	3.00179	15.0641	0.000103919	0.00223031							CD49453.0	0.543106	4.41781	11.9029	0.000560478	0.0120275							CD9307.2	2.86552	4.00456	46.5618	8.87744e-12	1.90528e-10	CD49984.2	3.13357	-0.711172	45.5923	1.45615e-11	3.12519e-10
CD54177.1	1.3478	6.24353	15.0515	0.000104618	0.00224338							CD35219.3	-0.856802	6.95601	11.9015	0.000560888	0.0120275							CD17575.0	2.88088	-0.621699	46.5436	8.96041e-12	1.92143e-10	CD36252.0	-3.06985	2.34343	45.5629	1.47817e-11	3.16973e-10
CD55408.1	-0.721077	7.00005	15.0474	0.000104844	0.0022463							CD48497.0	-0.855003	3.18706	11.8864	0.000565454	0.0121149							CD50825.0	2.97978	-0.500308	46.528	9.03193e-12	1.9351e-10	CD42004.0	1.33469	4.25031	45.5446	1.49205e-11	3.19673e-10
CD46766.0	-0.684304	5.90582	15.0363	0.00010546	0.00225756							CD47935.0	-1.76457	0.257257	11.8757	0.000568708	0.0121742							CD45029.0	-3.59169	0.0903805	46.5038	9.144e-12	1.95743e-10	CD53029.2829	-1.71867	4.71482	45.495	1.53031e-11	3.27589e-10
CD54171.1	1.15283	5.00927	15.0248	0.00010611	0.00226392							CD53029.1850	-2.15311	1.83939	11.8741	0.000569203	0.0121743							CD49159.0	-1.08072	5.131	46.4452	9.42173e-12	2.01515e-10	CD38942.0	3.269	0.293249	45.4888	1.53515e-11	3.27994e-10
CD43273.2	-0.563945	5.81973	15.0263	0.000106024	0.00226392							CD53029.4288	-0.878634	5.3478	11.8677	0.000571172	0.0121954							CD39557.1	2.96397	2.85462	46.418	9.55326e-12	2.04153e-10	CD30173.8	-1.04864	6.01098	45.4875	1.53615e-11	3.27994e-10
CD47611.20	-0.924788	9.94911	15.0246	0.000106121	0.00226392							CD33493.3	-1.7261	2.64431	11.8691	0.00057073	0.0121954							CD44818.4	2.11125	5.28298	46.386	9.71081e-12	2.07342e-10	CD44394.1	-1.24618	5.0372	45.4907	1.53367e-11	3.27994e-10
CD32108.3	-1.23538	4.51249	15.0279	0.000105935	0.00226392							CD53029.5143	-0.596794	8.59996	11.8522	0.000575918	0.0122863							CD33993.1	1.39789	4.04864	46.3783	9.74903e-12	2.07979e-10	CD36718.3	1.06307	5.50415	45.471	1.54912e-11	3.30479e-10
CD40898.0	2.49303	-0.0883346	15.0218	0.000106274	0.00226523							CD53029.4926	-1.03864	2.50267	11.8502	0.000576567	0.0122896							CD21692.0	3.58287	-0.709511	46.3524	9.87846e-12	2.1056e-10	CD53029.1324	6.53125	4.12563	45.3921	1.6128e-11	3.43769e-10
CD47636.0	0.697827	8.21128	15.0167	0.000106562	0.00226943							CD53029.801	-0.801187	4.26477	11.8453	0.000578067	0.012311							CD54741.0	1.56989	3.22139	46.3389	9.94685e-12	2.11836e-10	CD11989.0	3.87444	0.967855	45.3793	1.62341e-11	3.45735e-10
CD38007.0	1.16559	1.46148	15.0106	0.000106908	0.00227486							CD51351.0	0.619285	6.68482	11.8234	0.000584901	0.0124353							CD42895.6	3.52539	2.3723	46.3174	1.00568e-11	2.13994e-10	CD51525.1	-1.09992	5.12111	45.3647	1.63559e-11	3.48031e-10
CD47903.0	-0.785699	7.51756	15.0029	0.000107347	0.00228224							CD55482.2	-0.752669	3.94644	11.8244	0.000584602	0.0124353							CD35215.0	2.46679	0.435683	46.3088	1.01007e-11	2.14746e-10	CD34562.0	-1.47188	3.53102	45.3471	1.6503e-11	3.50862e-10
CD54873.0	2.01862	1.8197	14.9963	0.000107723	0.00228708							CD53029.5079	-0.863983	3.77427	11.8202	0.000585922	0.0124463							CD44812.1	-3.33999	1.46203	46.2922	1.01871e-11	2.16398e-10	CD45768.2	-1.20764	3.9045	45.3183	1.67475e-11	3.55756e-10
CD53029.151	0.639055	5.40906	14.9957	0.000107758	0.00228708							CD45875.0	-0.64967	3.68279	11.8174	0.000586783	0.012454							CD41449.0	1.69574	4.73818	46.2811	1.02447e-11	2.17436e-10	CD2593.1	3.47863	0.0990673	45.2853	1.70327e-11	3.61505e-10
CD25107.0	-0.720937	7.62909	14.9926	0.000107931	0.0022888							CD42395.1	-0.832896	3.66795	11.8144	0.00058773	0.0124635							CD29170.2	-3.71587	0.873365	46.2292	1.052e-11	2.23089e-10	CD36745.0	-0.998473	4.84996	45.2734	1.71361e-11	3.63391e-10
CD33091.0	-1.0612	3.16703	14.9884	0.000108174	0.00229201							CD47973.0	1.51014	1.28624	11.8119	0.000588525	0.0124655							CD44094.2	-2.29744	1.71026	46.2068	1.06407e-11	2.25456e-10	CD54406.2	1.4787	2.67557	45.2611	1.72443e-11	3.65373e-10
CD15354.1	1.84017	1.30127	14.976	0.000108885	0.00230511							CD53029.4268	-0.649888	4.52986	11.8094	0.000589326	0.0124655							CD34562.3	-1.37149	6.81606	46.1963	1.06981e-11	2.26479e-10	CD53029.5036	-1.93575	3.34288	45.2588	1.72644e-11	3.65489e-10
CD34186.1	2.37486	0.033867	14.9711	0.000109168	0.00230912							CD37745.0	-0.691825	6.03607	11.81	0.000589129	0.0124655							CD53029.85	3.60787	-0.406303	46.1628	1.08822e-11	2.30181e-10	CD42001.0	1.14261	6.51606	45.2472	1.73668e-11	3.67344e-10
CD53029.3940	1.23599	3.22163	14.9534	0.000110197	0.00232694							CD51160.0	0.608519	4.8633	11.8018	0.00059172	0.012485							CD53029.1540	1.40026	4.05762	46.0942	1.12702e-11	2.38185e-10	CD50568.1	2.86862	0.915387	45.1642	1.81187e-11	3.82922e-10
CD53029.4324	-1.42978	5.95082	14.9538	0.000110176	0.00232694							CD30933.0	-1.01587	1.04753	11.8017	0.000591754	0.012485							CD48309.0	1.36674	5.9646	46.089	1.13004e-11	2.38621e-10	CD43169.0	2.67967	4.03412	45.1384	1.83591e-11	3.87675e-10
CD30844.1	1.37784	1.57955	14.9495	0.000110429	0.00232986							CD40284.0	-1.92138	1.04138	11.8022	0.000591618	0.012485							CD36020.0	2.93941	-0.28284	46.007	1.17829e-11	2.486e-10	CD38785.3	2.11466	1.55306	45.1108	1.86197e-11	3.92845e-10
CD32108.4	0.598348	7.59632	14.9263	0.000111792	0.00235663							CD44290.0	1.20332	2.57565	11.7908	0.000595255	0.0125482							CD41504.0	-1.46778	3.19007	45.9897	1.18878e-11	2.50599e-10	CD49198.2	1.9599	3.96097	45.1081	1.86452e-11	3.93049e-10
CD53029.3326	-0.706161	6.46755	14.9085	0.000112852	0.00237696							CD40268.0	-0.50082	6.55862	11.7822	0.000598007	0.0125913							CD53029.1245	5.06877	-0.793841	45.9782	1.19575e-11	2.51856e-10	CD53800.0	2.19468	1.60155	45.1032	1.86915e-11	3.93693e-10
CD43585.0	0.999297	2.3028	14.9066	0.000112969	0.00237741							CD53029.4512	-0.800233	7.98411	11.7812	0.000598309	0.0125913							CD53029.4088	-2.45894	4.27532	45.951	1.2125e-11	2.55168e-10	CD36810.0	1.04954	5.38682	45.0992	1.87304e-11	3.94177e-10
CD45008.8	-0.730195	8.42645	14.9008	0.000113314	0.00238265							CD38712.0	-2.11953	-0.727892	11.7787	0.00059913	0.0125979							CD35462.0	3.47238	0.153768	45.9491	1.21367e-11	2.552e-10	CD55062.1	-1.57776	9.67301	45.0935	1.87849e-11	3.9499e-10
CD42056.1	-0.96757	2.83854	14.8933	0.000113765	0.00239012							CD50995.0	-1.75712	0.687913	11.7762	0.000599918	0.0126038							CD42115.1	2.94294	-0.0208571	45.9406	1.21896e-11	2.56094e-10	CD53029.5154	-0.923906	6.87655	45.0848	1.8868e-11	3.96403e-10
CD32343.0	-0.660001	6.54217	14.8848	0.00011428	0.00239892							CD48254.0	-0.931214	5.53943	11.7718	0.000601359	0.0126235							CD53872.0	3.92097	-0.734026	45.9207	1.23139e-11	2.58488e-10	CD42056.0	-1.57291	3.95573	45.0787	1.89275e-11	3.97318e-10
CD52307.2	-0.636493	5.06878	14.8798	0.000114581	0.00240321							CD39569.0	1.0527	0.914012	11.7701	0.000601888	0.0126239							CD39255.3	4.04976	-1.29491	45.878	1.25852e-11	2.63961e-10	CD54841.1	1.43753	3.72941	45.0714	1.89977e-11	3.98455e-10
CD39082.0	-2.21096	3.21486	14.878	0.000114695	0.00240357							CD55985.0	-0.570683	5.67098	11.7655	0.000603385	0.0126447							CD45462.0	-1.88398	1.43103	45.8682	1.26481e-11	2.65057e-10	CD49208.0	2.82937	2.08322	45.0486	1.92205e-11	4.02788e-10
CD38411.1	1.22333	2.65708	14.8757	0.000114835	0.00240448							CD46640.0	-0.556296	5.98268	11.7514	0.000607982	0.0127303							CD53029.1077	-1.48544	5.96977	45.8253	1.29281e-11	2.70696e-10	CD47990.2	2.67017	4.63928	45.007	1.96332e-11	4.11092e-10
CD44287.2	2.99536	4.07387	14.8468	0.000116603	0.00243945							CD56118.0	-0.667538	5.05616	11.7478	0.000609165	0.0127444							CD51050.3	1.4962	4.16086	45.7726	1.32808e-11	2.77847e-10	CD53029.4155	3.79811	0.706782	44.9888	1.98167e-11	4.14586e-10
CD35789.0	2.94335	1.42384	14.8396	0.00011705	0.00244675							CD35911.0	-3.10495	-0.795549	11.7337	0.000613789	0.0128303							CD37869.0	2.60332	0.438516	45.7465	1.34588e-11	2.81336e-10	CD51050.3	1.47982	4.16086	44.9787	1.99191e-11	4.16378e-10
CD53285.1	-0.624692	6.0681	14.8352	0.000117323	0.00245041							CD53029.4918	-0.700653	3.88424	11.7286	0.000615472	0.0128547							CD53029.1866	1.63363	4.74447	45.74	1.35039e-11	2.82042e-10	CD39766.1	1.9382	2.16069	44.9721	1.99866e-11	4.17439e-10
CD54706.2	1.87694	0.204107	14.8335	0.000117433	0.00245064							CD45824.1	0.847914	2.47749	11.7233	0.000617212	0.0128802							CD50063.1	-1.36258	2.98696	45.7163	1.3668e-11	2.8523e-10	CD49374.0	-2.32962	2.39018	44.9392	2.0325e-11	4.2415e-10
CD53029.3842	-0.757244	3.44553	14.815	0.000118586	0.00247263							CD54639.0	-0.861245	3.45249	11.7211	0.00061794	0.0128846							CD53029.3551	1.94828	2.37746	45.6914	1.38432e-11	2.88644e-10	CD2913.2	1.73818	3.59256	44.9279	2.04419e-11	4.25876e-10
CD53029.5014	1.45333	3.15352	14.8099	0.000118908	0.00247519							CD53029.4114	1.56877	0.115721	11.715	0.000619993	0.0129166							CD44142.6	1.97903	1.04949	45.6362	1.42384e-11	2.96635e-10	CD50496.0	1.72141	3.03243	44.9289	2.04319e-11	4.25876e-10
CD33096.1	0.848203	5.55364	14.811	0.000118843	0.00247519							CD31679.14	-2.17343	1.02706	11.7127	0.000620762	0.0129218							CD39128.0	-2.45	6.3321	45.6134	1.44049e-11	2.99854e-10	CD22010.1	-2.42218	4.81458	44.9125	2.06042e-11	4.28898e-10
CD49557.0	-1.0774	4.54333	14.8051	0.000119211	0.00247942							CD42056.0	-0.751087	3.95573	11.6967	0.000626127	0.0130226							CD48809.2	-2.5591	0.708603	45.6062	1.44586e-11	3.00719e-10	CD51435.1	2.03585	2.5496	44.839	2.1392e-11	4.44925e-10
CD48030.0	0.713031	4.1122	14.7817	0.0001207	0.0025059							CD53029.4058	-0.61812	5.51816	11.6949	0.000626722	0.0130241							CD28651.0	4.59952	-1.47341	45.6026	1.44846e-11	3.01009e-10	CD38459.0	3.84014	-0.996607	44.8139	2.16683e-11	4.50295e-10
CD55424.1	-0.649241	6.26146	14.7804	0.000120786	0.0025059							CD35850.0	1.51674	0.853368	11.6931	0.000627338	0.013026							CD41170.4	-5.75979	4.75879	45.5997	1.45064e-11	3.01211e-10	CD50383.0	-0.98952	6.58012	44.7952	2.18754e-11	4.54221e-10
CD46085.0	-1.05051	1.87658	14.7804	0.000120785	0.0025059							CD55502.0	0.926697	3.45847	11.6887	0.000628807	0.0130348							CD42057.0	-1.29683	6.53907	45.5564	1.48307e-11	3.07688e-10	CD54155.3	-1.37399	3.79271	44.754	2.23414e-11	4.63509e-10
CD46783.1	0.714463	6.54498	14.7742	0.000121182	0.00251203							CD44642.1	-0.690588	6.66336	11.6895	0.000628541	0.0130348							CD46642.0	1.61399	3.53065	45.5459	1.49103e-11	3.09081e-10	CD39883.0	1.49673	4.03437	44.7514	2.23708e-11	4.63734e-10
CD53029.3662	0.847521	5.53655	14.7723	0.000121301	0.00251204							CD45626.2	-1.19244	0.882501	11.6612	0.000638169	0.0132113							CD35603.0	2.38387	1.36717	45.5316	1.50194e-11	3.10825e-10	CD51217.1	-2.99925	0.48462	44.7347	2.25622e-11	4.67312e-10
CD34772.1	-1.12733	5.77077	14.7711	0.000121384	0.00251204							CD53029.883	-1.44621	2.21274	11.6606	0.000638383	0.0132113							CD37205.0	-1.71986	2.57232	45.5318	1.50184e-11	3.10825e-10	CD55062.0	-1.56902	8.766	44.7059	2.28965e-11	4.73842e-10
CD51714.2	3.55065	3.09251	14.7666	0.000121669	0.00251376							CD47306.0	1.37037	1.34743	11.6568	0.000639682	0.0132272							CD40109.0	2.02255	2.57566	45.5088	1.51958e-11	3.14214e-10	CD53029.968	3.08311	3.00997	44.696	2.30128e-11	4.75852e-10
CD52449.0	-0.770413	5.75168	14.7675	0.000121614	0.00251376							CD51940.1	-0.94752	2.2405	11.6527	0.000641105	0.0132302							CD34327.0	4.03728	-0.589274	45.4955	1.52991e-11	3.16089e-10	CD42169.1	2.96574	0.832092	44.6855	2.31365e-11	4.78013e-10
CD53029.3232	5.7929	1.23643	14.7632	0.000121889	0.00251621							CD2966.1	-0.989133	7.42645	11.651	0.000641694	0.0132302							CD48191.0	1.73203	2.14199	45.4598	1.55801e-11	3.21626e-10	CD53492.0	-1.32656	6.7807	44.625	2.38629e-11	4.92612e-10
CD37750.0	1.4651	2.67223	14.7577	0.000122244	0.00252145							CD55262.0	-1.32223	6.84689	11.6502	0.000641956	0.0132302							CD28475.11	-1.24146	6.40285	45.4047	1.6025e-11	3.30537e-10	CD40420.0	1.15821	3.66367	44.6011	2.41554e-11	4.98238e-10
CD46422.12	0.941263	4.37233	14.756	0.000122359	0.00252172							CD49094.0	-1.3403	-0.0340641	11.6532	0.000640934	0.0132302							CD48042.3	-3.16253	0.956616	45.3979	1.60803e-11	3.31404e-10	CD53029.3572	-1.59185	2.90431	44.5772	2.44524e-11	5.03945e-10
CD45821.0	-1.11976	1.47115	14.7524	0.000122594	0.00252449							CD49561.0	-0.542139	6.00828	11.645	0.000643742	0.0132451							CD48048.0	-2.53719	0.742232	45.3677	1.63305e-11	3.36282e-10	CD27840.0	-6.50788	-0.486215	44.5642	2.46151e-11	5.06879e-10
CD41642.0	-1.5946	0.763978	14.7502	0.000122734	0.00252527							CD8845.8	-1.58906	-0.348333	11.6456	0.000643533	0.0132451							CD34639.11	-2.92276	1.75813	45.3627	1.6372e-11	3.36857e-10	CD43974.2	3.65303	-0.812731	44.4953	2.54966e-11	5.24598e-10
CD53029.2442	-0.650959	5.74572	14.7483	0.000122856	0.00252569							CD53029.1027	-0.711723	5.21239	11.643	0.000644432	0.0132484							CD25557.0	2.32979	1.85035	45.3098	1.68204e-11	3.45798e-10	CD53029.2943	1.90937	2.14342	44.4695	2.58357e-11	5.31135e-10
CD50543.0	1.19747	2.32968	14.7443	0.000123116	0.00252897							CD47901.0	0.677376	3.60699	11.6303	0.000648874	0.0133287							CD45075.0	4.19644	-0.651615	45.2902	1.69896e-11	3.48988e-10	CD54298.0	-1.1195	6.72416	44.4502	2.60914e-11	5.3595e-10
CD41010.0	-1.33857	3.90961	14.7371	0.000123589	0.00253658							CD37898.0	-1.5881	-0.190439	11.6283	0.000649572	0.013332							CD51934.1	2.65397	0.754063	45.2882	1.70074e-11	3.49065e-10	CD55963.0	-1.09166	6.33525	44.4218	2.64719e-11	5.43317e-10
CD54068.0	-0.812119	4.00316	14.7343	0.000123773	0.00253827							CD49555.0	-0.548746	4.35904	11.6257	0.000650466	0.0133394							CD42762.3	2.16534	1.03774	45.2806	1.70733e-11	3.50128e-10	CD53029.941	1.1293	5.04032	44.4017	2.67458e-11	5.48163e-10
CD48084.1	3.11214	0.522057	14.7302	0.000124042	0.00254168							CD42871.0	0.644464	4.0787	11.613	0.000654923	0.0134007							CD55062.0	-1.57908	8.766	45.252	1.73244e-11	3.54986e-10	CD49006.0	-1.5668	4.28439	44.4012	2.6752e-11	5.48163e-10
CD4050.0	0.808522	4.89191	14.7285	0.000124158	0.00254198							CD46880.0	0.584832	5.22437	11.6136	0.000654696	0.0134007							CD49547.0	1.21566	4.58957	45.2366	1.74607e-11	3.57484e-10	CD55242.0	2.3093	4.91574	44.3489	2.74766e-11	5.62547e-10
CD45611.0	1.33905	0.59506	14.726	0.000124318	0.00254316							CD45783.0	-0.609917	6.40741	11.6126	0.000655072	0.0134007							CD51525.3	-1.22066	4.58928	45.2138	1.76659e-11	3.61389e-10	CD48057.0	-1.82638	2.856	44.3402	2.75987e-11	5.64583e-10
CD53920.0	1.59823	2.43903	14.7243	0.00012443	0.00254336							CD51489.0	2.69834	-0.771559	11.5931	0.000661965	0.0135142							CD43942.1	1.60909	2.57969	45.2101	1.76993e-11	3.61774e-10	CD52494.1	2.57589	0.150584	44.3208	2.78742e-11	5.6975e-10
CD49867.0	2.50023	0.185819	14.7171	0.000124912	0.00255043							CD55607.0	0.812023	4.05948	11.5952	0.000661227	0.0135142							CD32331.0	2.71805	-0.389875	45.2057	1.77389e-11	3.62288e-10	CD36910.6	2.58147	2.70227	44.3186	2.79046e-11	5.69905e-10
CD53029.722	-0.876194	8.35911	14.716	0.000124981	0.00255043							CD54810.3	-0.470058	5.96726	11.5923	0.000662248	0.0135142							CD35340.0	3.04906	-0.497532	45.1981	1.78077e-11	3.63394e-10	CD53029.2890	-1.35296	4.03903	44.3011	2.81564e-11	5.74575e-10
CD54603.1	-0.826673	8.43364	14.7107	0.000125333	0.00255551							CD31127.0	0.581055	4.94507	11.5898	0.00066314	0.0135213							CD38634.1	-1.20492	6.44305	45.1885	1.78949e-11	3.64874e-10	CD34483.0	1.18674	5.6276	44.2562	2.88087e-11	5.87086e-10
CD47800.0	1.55354	3.47853	14.7079	0.00012552	0.00255724							CD44789.0	0.661656	4.19078	11.5788	0.00066707	0.0135903							CD26630.0	5.26068	0.0348633	45.184	1.79363e-11	3.6542e-10	CD53029.487	-1.12884	6.83162	44.2557	2.88166e-11	5.87086e-10
CD45578.2	-0.855827	3.83615	14.6988	0.000126128	0.00256752							CD46109.5	-0.991994	7.74379	11.5659	0.000671715	0.0136738							CD50360.0	3.04289	0.634967	45.1811	1.79629e-11	3.65661e-10	CD34754.0	-1.48266	5.03138	44.2453	2.89703e-11	5.89735e-10
CD46638.4	-0.770032	3.85956	14.6848	0.000127069	0.00258457							CD41170.4	-2.46126	4.75879	11.5636	0.000672569	0.01368							CD36066.0	3.07763	-0.561556	45.1526	1.82265e-11	3.70724e-10	CD30288.1	2.05079	1.45015	44.2413	2.90295e-11	5.90269e-10
CD33839.0	0.653156	5.04648	14.6812	0.000127311	0.00258737							CD28673.13	0.691488	4.41833	11.5557	0.000675413	0.0137266							CD41107.5	-1.15535	5.23358	45.1359	1.83826e-11	3.73594e-10	CD53029.4409	1.13653	3.55096	44.2403	2.9044e-11	5.90269e-10
CD47611.14	-0.879089	6.52392	14.6751	0.000127723	0.00259363							CD51134.0	0.976334	3.25677	11.5497	0.000677591	0.0137596							CD32683.4	1.37494	5.01507	45.1256	1.84798e-11	3.75263e-10	CD36246.2	3.89654	0.679566	44.2226	2.93079e-11	5.95147e-10
CD41015.2	-1.78095	1.53823	14.6609	0.000128691	0.00261116							CD46638.2	-0.621301	8.9895	11.544	0.000679677	0.0137907							CD55628.1	-0.948214	6.36348	45.1017	1.87061e-11	3.7955e-10	CD32383.1	1.75304	1.16523	44.213	2.94524e-11	5.97594e-10
CD50250.0	1.19893	2.30756	14.648	0.000129572	0.00262475							CD47853.0	-0.858272	2.58938	11.5424	0.000680262	0.0137914							CD42312.4	3.93025	0.39813	45.0393	1.93115e-11	3.91513e-10	CD55653.3	-1.30272	3.24944	44.2072	2.95392e-11	5.98866e-10
CD53029.3329	-0.716445	7.72455	14.6488	0.000129515	0.00262475							CD51413.1	-0.572267	4.53939	11.5384	0.000681746	0.0138089							CD56069.1	-1.39276	5.44386	45.0327	1.93768e-11	3.92517e-10	CD55135.0	-1.70121	2.53239	44.1772	2.99949e-11	6.0761e-10
CD46427.1	0.806959	3.1912	14.6447	0.000129802	0.00262729							CD41284.0	-0.800389	2.99703	11.5355	0.000682793	0.0138089							CD24007.0	3.75106	-0.160979	45.0291	1.94131e-11	3.92934e-10	CD43977.0	4.26996	0.477513	44.1619	3.02308e-11	6.11891e-10
CD49648.2	3.45959	2.78181	14.6413	0.000130031	0.00262763							CD53029.1597	-1.33036	1.07598	11.5363	0.000682503	0.0138089							CD55559.0	1.3372	4.12242	45.0237	1.94662e-11	3.93689e-10	CD44681.1	-1.53522	3.3625	44.1491	3.04288e-11	6.15399e-10
CD53029.3380	-0.64331	6.35926	14.6417	0.000130003	0.00262763							CD53029.4430	-0.788081	5.397	11.5226	0.000687559	0.013894							CD41544.0	2.08856	3.14946	45.0002	1.97013e-11	3.98068e-10	CD53126.1	-0.940793	7.58776	44.1216	3.08591e-11	6.23594e-10
CD53029.347	1.35825	3.79383	14.6367	0.000130351	0.00262984							CD53029.2491	-0.480281	6.34613	11.5181	0.000689221	0.0139163							CD54943.0	-1.04206	6.30272	44.9989	1.97147e-11	3.98068e-10	CD28134.0	3.21531	-0.719203	44.1027	3.1159e-11	6.29144e-10
CD53618.0	-0.743267	4.57795	14.6376	0.000130292	0.00262984							CD55795.0	0.751188	3.59192	11.5139	0.00069077	0.013925							CD33023.2	2.08903	2.67316	44.9973	1.97308e-11	3.9807e-10	CD35986.12	-2.72841	2.21213	44.0981	3.12322e-11	6.3011e-10
CD55434.0	2.37332	1.1095	14.6209	0.00013145	0.00264772							CD40664.0	-0.779124	7.76181	11.5151	0.000690327	0.013925							CD53029.4659	-1.21034	4.18478	44.9526	2.01859e-11	4.06922e-10	CD53029.2783	-0.900459	6.42567	44.0144	3.25964e-11	6.57101e-10
CD51160.0	0.676001	4.8633	14.6224	0.000131344	0.00264772							CD41153.0	-1.12187	4.10524	11.5025	0.000695024	0.0139994							CD53029.262	-1.9489	5.01581	44.9369	2.03485e-11	4.09869e-10	CD49136.0	1.5229	2.86466	43.9878	3.30424e-11	6.65553e-10
CD47771.0	0.755764	4.51515	14.6174	0.000131692	0.00265045							CD54586.1	-1.35935	1.47376	11.4978	0.000696777	0.0140234							CD19886.15	-1.38366	4.98183	44.9098	2.0632e-11	4.15242e-10	CD53029.2121	1.57948	2.89906	43.9804	3.31676e-11	6.67535e-10
CD53029.3316	-0.721619	8.24627	14.6158	0.000131806	0.00265059							CD46638.0	0.897178	4.16229	11.4721	0.000706494	0.0142075							CD53029.3836	-1.14477	5.95906	44.8766	2.09851e-11	4.22007e-10	CD36375.0	-1.84583	2.95849	43.9752	3.32568e-11	6.6879e-10
CD53029.3084	0.776217	3.61946	14.6095	0.000132247	0.00265733							CD53029.3083	-0.813388	3.27354	11.4663	0.000708708	0.0142405							CD48578.0	1.49224	4.47865	44.8619	2.11429e-11	4.24837e-10	CD42926.0	2.77277	-0.347552	43.955	3.36019e-11	6.75184e-10
CD37406.0	-1.09347	3.00854	14.601	0.000132846	0.0026672							CD40105.1	-1.06097	3.67547	11.4638	0.000709654	0.014248							CD45681.1	3.35542	-0.672761	44.8485	2.12883e-11	4.27414e-10	CD38236.1	-1.672	3.35568	43.9451	3.37716e-11	6.78046e-10
CD52807.0	5.59051	1.05223	14.5954	0.000133239	0.00267295							CD55308.0	-0.639886	4.57067	11.4612	0.000710642	0.0142564							CD20119.0	3.80433	0.285153	44.8416	2.13633e-11	4.28574e-10	CD53029.3997	-1.42991	3.42703	43.925	3.41195e-11	6.8448e-10
CD49901.0	0.641267	8.43528	14.5896	0.000133652	0.00267906							CD33618.0	1.03248	1.7299	11.4588	0.000711548	0.014263							CD46980.1	1.13723	4.88704	44.7679	2.21826e-11	4.44652e-10	CD52892.0	1.92487	5.2057	43.9147	3.42995e-11	6.87536e-10
CD49782.2	-0.631145	4.84425	14.583	0.00013412	0.00268629							CD42369.1	-0.529658	5.27379	11.4442	0.00071716	0.014364							CD48007.0	1.89807	2.1998	44.7605	2.2267e-11	4.45985e-10	CD42057.0	-1.2717	6.53907	43.8717	3.50617e-11	7.0225e-10
CD38275.0	1.62927	-0.568272	14.5804	0.000134307	0.00268787							CD37392.2	-1.25564	0.84506	11.4427	0.000717771	0.0143646							CD29987.0	5.80798	0.431547	44.7525	2.23584e-11	4.47455e-10	CD53029.2837	-1.00155	7.43027	43.8646	3.51896e-11	7.04245e-10
CD47180.0	-0.679561	6.03082	14.5744	0.000134735	0.00269426							CD34197.0	-1.57153	-0.0132109	11.4406	0.00071858	0.0143693							CD39869.0	3.70021	-0.714439	44.7404	2.24964e-11	4.49856e-10	CD43404.1	-1.10832	4.53468	43.8322	3.57778e-11	7.15442e-10
CD44769.0	1.07727	2.99152	14.5633	0.000135527	0.00270794							CD39999.1	-2.20417	1.20752	11.4364	0.000720188	0.0143899							CD53029.778	-1.50044	6.27781	44.731	2.26053e-11	4.51671e-10	CD40527.0	-2.26153	2.4439	43.7874	3.6606e-11	7.31414e-10
CD54366.0	2.31109	0.00951515	14.5549	0.000136134	0.00271787							CD15415.10	-0.516709	7.73005	11.4255	0.000724427	0.014463							CD46939.0	-1.20477	6.20027	44.6913	2.30682e-11	4.6055e-10	CD16634.0	-3.53417	3.34994	43.7556	3.7205e-11	7.42786e-10
CD26074.3	-0.879258	4.91267	14.5501	0.000136478	0.00272256							CD51959.0	-0.966089	2.54958	11.4192	0.000726883	0.0145004							CD40361.1	-1.41148	3.94687	44.6793	2.32093e-11	4.62995e-10	CD55746.3	-1.23215	6.4124	43.6964	3.83483e-11	7.64999e-10
CD46349.2	-0.716028	5.63541	14.5474	0.000136678	0.00272437							CD54373.1	-0.788626	5.66037	11.4105	0.000730295	0.0145568							CD56116.1	-1.9189	2.05804	44.659	2.34513e-11	4.6745e-10	CD52490.2	1.4415	5.19152	43.682	3.86299e-11	7.7e-10
CD49176.0	2.32285	4.2852	14.5403	0.000137195	0.00273249							CD42226.0	-1.23681	4.01776	11.4062	0.000731991	0.0145789							CD50000.1	-0.948987	5.46046	44.6562	2.34849e-11	4.67744e-10	CD51434.0	-1.64182	4.99828	43.5751	4.07989e-11	8.12584e-10
CD38494.0	0.877127	3.88847	14.5367	0.000137458	0.00273553							CD40447.0	-1.23866	0.815212	11.4041	0.000732837	0.0145841							CD28266.0	3.87841	-1.04032	44.65	2.35594e-11	4.68852e-10	CD28406.0	-1.33915	3.31418	43.5638	4.10361e-11	8.16654e-10
CD20119.0	3.85385	0.285153	14.5286	0.000138049	0.00274511							CD45020.0	1.63686	0.800197	11.3816	0.000741733	0.0147016							CD49234.1	-3.08267	0.144343	44.647	2.3596e-11	4.69205e-10	CD43656.1	-2.53695	0.536886	43.5375	4.15914e-11	8.27044e-10
CD38443.0	-1.06489	4.61887	14.5264	0.00013821	0.00274611							CD52115.0	-0.679499	4.09449	11.382	0.000741602	0.0147016							CD50770.0	2.28133	0.452862	44.6105	2.40404e-11	4.77662e-10	CD53029.4237	1.38546	3.70274	43.5336	4.16743e-11	8.28031e-10
CD53029.3417	-0.69124	6.58167	14.5115	0.000139307	0.00276571							CD53029.1377	-0.69574	3.07545	11.3803	0.000742284	0.0147016							CD28696.0	3.69563	-0.810979	44.5987	2.4185e-11	4.80151e-10	CD34706.9	2.19011	0.0472429	43.5304	4.17432e-11	8.28739e-10
CD49414.0	-0.722054	4.59682	14.5064	0.000139681	0.00277091							CD43652.1	-1.1274	1.7335	11.3808	0.000742077	0.0147016							CD46072.0	1.43088	3.43443	44.5967	2.42096e-11	4.80174e-10	CD55580.0	-3.23268	0.585295	43.4819	4.27903e-11	8.4885e-10
CD44936.0	1.69544	0.230549	14.4907	0.000140851	0.00278323							CD28753.0	-1.91509	-0.228933	11.3866	0.000739776	0.0147016							CD50874.0	1.32322	4.92806	44.5955	2.42247e-11	4.80174e-10	CD13027.0	10.0935	2.36424	43.45	4.34935e-11	8.62113e-10
CD39077.0	0.891576	4.47734	14.4908	0.000140848	0.00278323							CD28385.0	-3.50082	-0.965951	11.382	0.000741589	0.0147016							CD42115.3	2.44694	0.762676	44.5709	2.45311e-11	4.8586e-10	CD32160.1	3.65227	-1.20944	43.4439	4.36297e-11	8.64126e-10
CD32812.0	0.690273	4.2346	14.4946	0.00014056	0.00278323							CD47555.0	-1.20748	0.760367	11.3744	0.00074462	0.0147361							CD13803.0	-0.997145	6.38062	44.5475	2.48261e-11	4.91312e-10	CD55867.0	-1.63616	3.23178	43.4297	4.39477e-11	8.69732e-10
CD53029.3409	-0.646297	6.70764	14.4906	0.000140861	0.00278323							CD50155.3	-1.09654	5.15002	11.3719	0.000745629	0.0147444							CD50237.1	0.989263	7.36694	44.5308	2.50392e-11	4.95135e-10	CD19886.16	-1.13279	6.65831	43.4279	4.39879e-11	8.69836e-10
CD47611.1	-0.829148	6.33409	14.4953	0.000140512	0.00278323							CD46638.1	-0.612371	6.61194	11.3646	0.000748561	0.0147843							CD53029.3820	3.1638	-0.648951	44.4773	2.5732e-11	5.08431e-10	CD20904.0	3.92191	-1.47576	43.4056	4.44908e-11	8.78385e-10
CD10142.2	1.05281	2.77278	14.4745	0.000142068	0.00280486							CD45886.0	-0.919762	3.09716	11.3639	0.000748837	0.0147843							CD44490.0	1.20678	3.5851	44.4752	2.57597e-11	5.08576e-10	CD53029.789	-1.45182	7.23498	43.4068	4.44637e-11	8.78385e-10
CD56100.0	-0.802956	5.04378	14.4728	0.000142199	0.00280521							CD1167.1	-1.17797	0.667651	11.3565	0.000751842	0.0148319							CD53029.4631	-1.18513	8.0819	44.4701	2.58275e-11	5.09107e-10	CD49159.0	-1.04344	5.131	43.3949	4.47345e-11	8.82495e-10
CD45556.0	4.56059	3.95256	14.4586	0.000143276	0.00282422							CD51867.2	-1.07064	3.37831	11.3468	0.000755771	0.0148976							CD43667.0	-1.30828	3.47225	44.4712	2.58124e-11	5.09107e-10	CD53029.2578	2.68974	1.15259	43.3746	4.52012e-11	8.90996e-10
CD42683.0	0.712638	4.64704	14.4485	0.000144044	0.00283712							CD37381.2	0.779923	2.48443	11.343	0.000757311	0.0149161							CD14519.4	1.34575	3.44079	44.456	2.60134e-11	5.12365e-10	CD49663.0	-2.64369	0.477663	43.3721	4.52595e-11	8.91441e-10
CD52185.0	-1.01996	3.17366	14.446	0.000144238	0.00283869							CD46046.0	-0.614361	4.32839	11.3352	0.000760502	0.0149672							CD52182.0	1.67921	4.2723	44.4525	2.60607e-11	5.1289e-10	CD48088.0	-1.06565	6.38025	43.3331	4.61708e-11	9.08671e-10
CD37591.0	1.20326	2.74722	14.4413	0.000144598	0.00284353							CD53029.1924	-1.16013	0.923339	11.3306	0.000762423	0.0149931							CD23377.0	3.16306	-0.282094	44.4443	2.61692e-11	5.14214e-10	CD52970.0	1.25815	7.19038	43.2923	4.71426e-11	9.27063e-10
CD43449.0	-0.957551	2.99133	14.4396	0.000144726	0.0028438							CD46650.0	0.807271	2.20309	11.31	0.000770897	0.0151478							CD47986.0	-2.67005	1.14491	44.4444	2.61684e-11	5.14214e-10	CD36686.0	3.13624	-0.217597	43.2732	4.76069e-11	9.35454e-10
CD51681.0	-0.891085	2.42647	14.4349	0.00014509	0.00284728							CD46518.0	0.966557	5.91976	11.3018	0.000774322	0.0152031							CD53029.2078	-1.71915	2.0425	44.4328	2.63241e-11	5.1685e-10	CD53481.1	-1.10235	6.94201	43.2703	4.76761e-11	9.36076e-10
CD53029.4743	-0.998451	3.38041	14.4343	0.000145132	0.00284728							CD55228.0	-1.37381	4.21479	11.2974	0.000776171	0.0152274							CD50918.0	-1.13459	6.53994	44.4307	2.63522e-11	5.16993e-10	CD41284.0	1.51814	2.99703	43.2554	4.80411e-11	9.42499e-10
CD34151.0	-2.39483	3.20225	14.4266	0.000145731	0.00285678							CD53278.0	-1.14569	2.12781	11.2944	0.000777425	0.01524							CD47268.1	1.73014	5.40245	44.4174	2.6532e-11	5.20111e-10	CD54718.0	1.16454	4.33329	43.2346	4.85533e-11	9.51799e-10
CD43536.0	-1.08071	2.59145	14.4181	0.000146389	0.00286742							CD45768.4	-0.988988	1.93829	11.2866	0.000780703	0.0152682							CD11553.0	3.18562	-0.70784	44.4	2.67687e-11	5.24338e-10	CD38422.0	1.51247	3.64246	43.2175	4.89796e-11	9.59399e-10
CD30173.8	-0.579019	6.01098	14.4146	0.000146657	0.00287042							CD28268.0	-1.41724	0.258906	11.2893	0.000779532	0.0152682							CD34295.1	2.78844	0.479401	44.351	2.74474e-11	5.37209e-10	CD53029.3476	-1.38407	7.38192	43.1794	4.99434e-11	9.7751e-10
CD28467.2	3.09637	4.40976	14.4111	0.000146935	0.00287143							CD29360.0	-2.53655	3.13875	11.288	0.000780109	0.0152682							CD45475.1	-2.45364	0.897368	44.326	2.78002e-11	5.43687e-10	CD36408.0	-2.36328	2.49912	43.1663	5.02783e-11	9.8329e-10
CD46167.1	0.677242	7.42059	14.411	0.000146939	0.00287143							CD53029.4517	-0.869647	9.90472	11.2813	0.00078292	0.0152755							CD30807.0	2.69352	-0.436011	44.323	2.78429e-11	5.44095e-10	CD52502.1	-1.11332	5.24498	43.162	5.03898e-11	9.84697e-10
CD41886.0	1.43512	5.32985	14.4052	0.000147397	0.00287723							CD35142.0	-1.25571	1.83122	11.2836	0.000781937	0.0152755							CD42699.0	2.76467	-0.0675901	44.3189	2.7901e-11	5.44802e-10	CD47925.1	1.37435	4.81762	43.1604	5.04318e-11	9.84746e-10
CD49696.1	-0.708944	3.78896	14.4028	0.000147583	0.00287723							CD33887.0	-2.43845	2.76144	11.2815	0.000782821	0.0152755							CD10034.4	1.97851	3.58401	44.3079	2.80579e-11	5.47437e-10	CD54732.1	-1.02644	5.04314	43.1425	5.08948e-11	9.93008e-10
CD42244.0	-1.14191	2.80755	14.4036	0.000147522	0.00287723							CD53029.3949	-1.79189	-0.148345	11.2796	0.000783638	0.0152776							CD2593.1	3.459	0.0990673	44.268	2.86359e-11	5.58277e-10	CD34944.0	2.31677	2.01441	43.1018	5.19641e-11	1.01308e-09
CD45036.0	0.676371	4.78175	14.387	0.000148828	0.00289924							CD53029.3709	-0.481544	6.37218	11.2753	0.000785458	0.0152945							CD55670.1	-1.0222	5.97963	44.2556	2.88174e-11	5.61301e-10	CD46673.1	-1.72656	4.90371	43.0852	5.24062e-11	1.0209e-09
CD24374.0	5.58682	-0.98516	14.3854	0.000148952	0.00289938							CD53029.4897	-0.757474	3.40887	11.2746	0.000785736	0.0152945							CD53029.4791	-1.42618	4.08981	44.2544	2.88361e-11	5.61301e-10	CD52103.0	-1.43293	3.75585	43.0467	5.34489e-11	1.04039e-09
CD29232.6	3.83904	4.50624	14.3747	0.000149804	0.00291369							CD54597.1	0.87877	2.64783	11.2717	0.000786972	0.0153066							CD30031.0	-2.74431	5.08398	44.2389	2.90648e-11	5.6531e-10	CD51246.0	3.04119	5.25981	42.9985	5.47824e-11	1.06552e-09
CD45008.7	-0.680286	5.80457	14.3729	0.000149944	0.00291413							CD19065.8	0.836921	2.52994	11.2612	0.00079146	0.0153592							CD37205.1	-1.74872	4.05392	44.2345	2.91295e-11	5.66127e-10	CD53029.3011	-3.07198	-0.0290972	42.9643	5.57466e-11	1.08342e-09
CD39732.1	-0.658693	5.21476	14.3647	0.000150599	0.00292231							CD45566.4	0.531312	5.0611	11.2611	0.000791494	0.0153592							CD36894.0	1.26986	4.42135	44.2043	2.95831e-11	5.74495e-10	CD31679.14	-7.60446	1.02706	42.9542	5.6037e-11	1.08822e-09
CD53029.3440	-0.755014	8.21285	14.3648	0.000150592	0.00292231							CD34155.0	-0.668705	5.19914	11.261	0.000791527	0.0153592							CD51217.1	-3.00096	0.48462	44.1678	3.01399e-11	5.84851e-10	CD38518.0	2.8828	-0.471287	42.8889	5.79397e-11	1.12429e-09
CD50983.0	-1.1935	2.03602	14.3629	0.000150742	0.00292279							CD53029.239	-0.927503	4.62611	11.2453	0.000798235	0.0154773							CD47830.0	2.07135	4.26668	44.1535	3.03608e-11	5.88678e-10	CD50063.1	-1.31716	2.98696	42.8755	5.83369e-11	1.13112e-09
CD35986.7	1.08359	3.19988	14.3601	0.000150966	0.00292487							CD47548.0	-0.705742	5.52962	11.2325	0.000803754	0.0155722							CD43516.0	2.47314	0.48509	44.1437	3.05138e-11	5.91183e-10	CD30446.0	-1.45254	4.76557	42.8722	5.84355e-11	1.13215e-09
CD30228.1	-1.47428	0.49094	14.3438	0.000152283	0.00294808							CD46479.6	-2.3841	2.82503	11.2235	0.000807684	0.0156362							CD40270.1	1.20823	4.13257	44.14	3.05713e-11	5.91838e-10	CD53029.3049	-1.82548	1.69027	42.8438	5.92911e-11	1.14783e-09
CD52751.0	0.599792	6.20518	14.327	0.000153649	0.00297067							CD46695.0	0.670898	4.71529	11.2167	0.000810635	0.0156686							CD55584.0	-1.27967	5.68627	44.1277	3.07635e-11	5.95095e-10	CD37012.0	2.20935	2.12385	42.8412	5.93695e-11	1.14846e-09
CD51007.0	-1.02268	2.22308	14.3265	0.000153688	0.00297067							CD42252.0	0.657834	4.41444	11.2164	0.000810766	0.0156686							CD53029.2783	-0.901423	6.42567	44.0519	3.19785e-11	6.1812e-10	CD53029.825	-1.89733	2.42404	42.8352	5.95497e-11	1.15105e-09
CD45783.0	-0.677746	6.40741	14.322	0.000154054	0.00297312							CD43846.0	-1.18396	6.39544	11.2153	0.000811249	0.0156686							CD53029.752	-0.988432	6.44006	44.0241	3.24361e-11	6.26477e-10	CD56044.4	-1.27785	5.24436	42.826	5.98321e-11	1.15561e-09
CD42673.1	-0.845849	2.82304	14.3229	0.00015398	0.00297312							CD53029.2219	-1.28033	0.64765	11.2045	0.000816003	0.0157482							CD42183.1	-1.37032	7.16832	44.0202	3.25e-11	6.27225e-10	CD40690.1	-1.12597	8.11574	42.8029	6.0541e-11	1.16839e-09
CD53029.4078	-1.14979	5.62844	14.3145	0.000154671	0.00298272							CD31985.1	0.545854	5.65132	11.198	0.000818877	0.0157827							CD43466.1	-1.48488	3.54212	43.9829	3.31255e-11	6.38802e-10	CD55837.0	-4.69546	-0.28641	42.7562	6.20055e-11	1.19573e-09
CD34424.0	0.560572	5.08857	14.3089	0.000155131	0.00298925							CD39918.0	-0.675022	4.00751	11.1975	0.000819056	0.0157827							CD36596.0	4.05406	-1.22679	43.9729	3.32951e-11	6.41576e-10	CD35506.0	1.8578	2.27569	42.7524	6.2125e-11	1.19711e-09
CD53029.4730	-0.489985	6.91297	14.3074	0.00015525	0.00298925							CD32927.0	-4.22548	-0.384055	11.1875	0.000823517	0.0158564							CD43154.0	-1.42075	5.03702	43.9098	3.43871e-11	6.62105e-10	CD43296.2	3.19074	0.984892	42.6711	6.47605e-11	1.24693e-09
CD47168.2	0.804648	7.54092	14.3009	0.000155793	0.00299046							CD39626.0	0.608856	4.87562	11.1835	0.000825296	0.0158717							CD54979.0	2.45263	0.628208	43.8572	3.53238e-11	6.79615e-10	CD53029.3820	2.99103	-0.648951	42.664	6.49967e-11	1.25051e-09
CD50288.0	-0.555175	7.60599	14.3034	0.000155582	0.00299046							CD31773.0	-1.0226	1.84329	11.1828	0.000825591	0.0158717							CD55358.0	1.4436	2.59129	43.8376	3.56791e-11	6.85391e-10	CD33428.2	3.51317	1.38492	42.5283	6.96683e-11	1.33935e-09
CD37814.0	-0.66738	6.88645	14.3015	0.000155744	0.00299046							CD31848.0	0.825387	3.19193	11.1811	0.000826343	0.0158739							CD51539.0	1.30789	4.26997	43.8384	3.5663e-11	6.85391e-10	CD32035.0	-1.30886	5.88895	42.5032	7.05662e-11	1.35475e-09
CD28166.0	-1.25394	2.18986	14.3023	0.000155677	0.00299046							CD53029.3181	0.586301	5.98921	11.1647	0.000833693	0.0160028							CD53268.0	-1.3687	2.50568	43.8307	3.58042e-11	6.87264e-10	CD54856.1	-2.40313	0.540077	42.5029	7.0578e-11	1.35475e-09
CD45255.0	-1.72283	-0.279508	14.2846	0.000157143	0.00301405							CD47299.1	0.662736	5.85407	11.1592	0.000836158	0.0160377							CD53029.4918	-1.40414	3.88424	43.8238	3.59313e-11	6.89172e-10	CD12398.3	-1.57308	2.66641	42.5012	7.06388e-11	1.35487e-09
CD53029.5161	-0.94318	2.56493	14.2822	0.000157348	0.00301566							CD53029.3792	-1.28421	5.73631	11.1548	0.000838142	0.0160634							CD23532.3	2.96578	0.996876	43.8124	3.61404e-11	6.9265e-10	CD49319.0	-1.09426	6.66105	42.4957	7.08391e-11	1.35767e-09
CD48300.0	-0.791389	6.41718	14.2686	0.000158486	0.00303451							CD53029.4099	-0.573231	5.24915	11.1468	0.000841784	0.0161208							CD53029.445	1.98953	0.803108	43.801	3.63518e-11	6.96166e-10	CD49991.4	-1.01137	6.70606	42.4893	7.10716e-11	1.36108e-09
CD54090.0	-1.12701	7.46454	14.2661	0.000158697	0.00303451							CD41586.2	-2.19782	4.43436	11.1415	0.000844167	0.016154							CD28860.0	4.01036	-0.74558	43.7629	3.70666e-11	7.08792e-10	CD55653.0	-0.952941	5.40494	42.4831	7.12939e-11	1.36428e-09
CD49641.0	-2.4	0.036971	14.2675	0.000158581	0.00303451							CD31028.0	-1.08275	1.00452	11.138	0.000845756	0.016172							CD11989.0	3.79644	0.967855	43.7628	3.70681e-11	7.08792e-10	CD49340.1	1.90616	4.49764	42.4808	7.13781e-11	1.36485e-09
CD47611.12	6.01148	2.48701	14.2549	0.000159647	0.00304099							CD55223.0	-0.759223	5.10454	11.1306	0.00084917	0.0162248							CD53364.0	1.29635	5.9644	43.7568	3.71819e-11	7.10422e-10	CD2987.3	4.54348	0.0900809	42.4722	7.16939e-11	1.36983e-09
CD47272.1	0.627774	5.4678	14.2564	0.000159513	0.00304099							CD49382.0	-0.810514	4.44562	11.1256	0.000851427	0.0162555							CD48861.0	2.9003	4.78991	43.7528	3.72584e-11	7.11338e-10	CD47637.1	1.94906	3.86641	42.4666	7.19003e-11	1.37272e-09
CD56044.12	-0.661747	5.08846	14.2597	0.000159239	0.00304099							CD46152.2	0.63016	7.99757	11.112	0.000857704	0.0163502							CD51564.4	-1.5404	5.73773	43.7406	3.74905e-11	7.15222e-10	CD46818.2	1.27971	7.1086	42.4622	7.20615e-11	1.37475e-09
CD53029.3399	-0.668046	7.10565	14.2561	0.000159539	0.00304099							CD46905.2	-0.727584	3.28735	11.1128	0.000857331	0.0163502							CD53029.883	-2.82352	2.21274	43.7072	3.81364e-11	7.26986e-10	CD29628.1	4.01306	1.82203	42.4569	7.22554e-11	1.37739e-09
CD50395.0	-3.73348	1.24538	14.2578	0.000159395	0.00304099							CD38076.2	5.41118	2.43587	11.1094	0.000858907	0.0163606							CD53992.0	1.32598	3.61424	43.6464	3.93393e-11	7.49343e-10	CD50000.1	-0.92408	5.46046	42.4352	7.30647e-11	1.39175e-09
CD48301.0	-0.544374	6.54983	14.2462	0.000160387	0.0030519							CD20085.1	2.8136	-0.298949	11.0868	0.000869422	0.0165408							CD26152.0	3.94065	-0.867488	43.6336	3.95991e-11	7.53716e-10	CD53029.4332	2.81592	6.88473	42.3852	7.49568e-11	1.4267e-09
CD53029.2315	-0.699052	9.10409	14.2438	0.000160588	0.0030519							CD30173.35	-0.729915	8.34339	11.0863	0.000869693	0.0165408							CD53029.3932	2.30528	1.33302	43.5929	4.043e-11	7.68942e-10	CD19886.15	-1.34205	4.98183	42.358	7.60064e-11	1.44557e-09
CD53029.549	-0.835289	3.18991	14.2443	0.000160549	0.0030519							CD41994.0	-0.908308	3.92965	11.0829	0.000871262	0.016558							CD30567.0	2.66387	0.0432877	43.5846	4.06025e-11	7.71633e-10	CD31357.1	-3.25485	0.0702915	42.3413	7.66554e-11	1.4568e-09
CD53029.4416	-0.787451	8.53109	14.231	0.000161682	0.00307035							CD53809.0	-1.4994	4.57786	11.0752	0.000874919	0.0166148							CD56046.6	-1.31473	6.15809	43.5202	4.19607e-11	7.96838e-10	CD50786.2	-1.2516	3.99881	42.3285	7.71584e-11	1.46524e-09
CD52228.0	1.93454	0.129096	14.2274	0.000161994	0.00307393							CD47304.0	-0.858182	5.37545	11.0622	0.000881053	0.0167185							CD42689.0	1.24282	5.56672	43.5107	4.21643e-11	8.00094e-10	CD44517.0	-1.83196	2.18037	42.3093	7.79218e-11	1.47861e-09
CD37983.0	1.76211	-0.388698	14.2258	0.000162133	0.00307422							CD42687.0	-0.802689	4.52054	11.0584	0.00088285	0.0167399							CD51761.1	1.35875	2.65018	43.4696	4.30606e-11	8.16479e-10	CD47340.0	3.17103	5.96605	42.2948	7.84992e-11	1.48844e-09
CD43866.0	-1.7768	0.928844	14.2235	0.00016233	0.00307561							CD53216.0	-0.533612	5.16802	11.0564	0.000883822	0.0167455							CD40767.0	2.31406	0.754592	43.4652	4.31563e-11	8.1767e-10	CD28261.0	-1.76591	3.32265	42.279	7.91369e-11	1.49938e-09
CD44094.9	-0.601143	8.19041	14.2138	0.000163171	0.0030892							CD45438.0	-0.70903	5.37787	11.0507	0.00088655	0.0167844							CD41878.0	1.30777	5.45127	43.4382	4.37565e-11	8.27782e-10	CD44094.9	-1.04679	8.19041	42.2628	7.97955e-11	1.51071e-09
CD55527.1	-0.929557	2.94195	14.2118	0.000163345	0.00309016							CD48933.2	-1.59916	1.41509	11.0431	0.000890157	0.0168399							CD53029.4942	-1.15444	4.84355	43.4391	4.37371e-11	8.27782e-10	CD48809.2	-2.46506	0.708603	42.238	8.08129e-11	1.52881e-09
CD45008.2	-0.703641	6.05858	14.1833	0.000165832	0.00313482							CD53610.1	-0.612364	5.27711	11.0402	0.000891565	0.0168538							CD40011.0	-1.26287	3.1792	43.3699	4.531e-11	8.56522e-10	CD43657.0	3.00556	1.51154	42.234	8.09785e-11	1.53078e-09
CD28492.0	-1.68982	-0.278252	14.154	0.000168435	0.00318161							CD52465.0	-1.15023	5.41638	11.0317	0.000895666	0.0169184							CD29294.0	3.8685	-1.22153	43.3618	4.54992e-11	8.59445e-10	CD47024.6	2.81227	-0.374071	42.2324	8.10464e-11	1.5309e-09
CD53029.3046	-0.71957	5.09231	14.1351	0.000170141	0.00320863							CD38779.1	-0.962199	1.69646	11.0289	0.00089704	0.0169315							CD30548.0	-1.20248	5.99762	43.3298	4.62487e-11	8.72939e-10	CD34421.0	1.48693	6.02088	42.2211	8.15175e-11	1.53863e-09
CD49433.5	-0.796465	5.55401	14.1366	0.000170004	0.00320863							CD49752.0	-1.83435	-0.064963	11.0094	0.000906495	0.017097							CD31300.0	-1.52916	7.72829	43.3181	4.65263e-11	8.77514e-10	CD46242.0	3.20291	-0.251772	42.1942	8.26455e-11	1.55874e-09
CD34240.0	-2.15662	0.0906852	14.1338	0.000170252	0.00320863							CD41794.2	-1.41581	1.68507	11.004	0.000909146	0.0171341							CD43277.0	3.02964	-0.389552	43.3101	4.67165e-11	8.80435e-10	CD32675.1	-1.71351	5.99775	42.1862	8.29847e-11	1.56396e-09
CD53029.5049	-0.751395	6.267	14.1286	0.000170727	0.00321064							CD47611.17	5.50473	1.09216	11.0014	0.000910453	0.0171457							CD6052.6	2.14921	0.311508	43.2933	4.71196e-11	8.8736e-10	CD45075.0	3.87234	-0.651615	42.1819	8.31663e-11	1.56619e-09
CD39194.1	-0.981745	2.63563	14.1307	0.000170536	0.00321064							CD37847.1	0.702863	4.20576	10.9952	0.000913478	0.017186							CD55816.0	1.24705	5.1193	43.2384	4.84591e-11	9.11895e-10	CD50227.0	-1.21799	7.43326	42.1746	8.34769e-11	1.57085e-09
CD30933.0	-1.11169	1.04753	14.1284	0.000170746	0.00321064							CD45631.0	0.602481	4.28436	10.9942	0.000913974	0.017186							CD42029.1	-1.90641	1.85285	43.2217	4.88757e-11	9.1904e-10	CD53029.4020	0.988764	4.52745	42.1578	8.41988e-11	1.58324e-09
CD53029.4402	-0.777349	6.65589	14.1237	0.000171171	0.0032162							CD24420.0	-0.738233	4.90103	10.9906	0.000915743	0.0172063							CD9264.4	3.81599	-0.44363	43.2098	4.91739e-11	9.23252e-10	CD53029.4004	1.59484	2.631	42.156	8.42729e-11	1.58344e-09
CD42673.2	-0.863431	3.21928	14.1077	0.00017264	0.00323892							CD45699.0	0.921398	2.17904	10.9802	0.000920929	0.0172646							CD53671.0	1.28964	4.58518	43.21	4.91681e-11	9.23252e-10	CD49124.1	1.27753	3.72874	42.1264	8.55621e-11	1.60645e-09
CD29360.1	-2.68188	4.06735	14.1081	0.000172603	0.00323892							CD43840.0	0.770376	3.59822	10.9807	0.000920681	0.0172646							CD53029.2935	-1.18266	4.44185	43.1698	5.01906e-11	9.41632e-10	CD36894.0	1.23571	4.42135	42.0864	8.7329e-11	1.63839e-09
CD45941.7	0.755265	5.5604	14.0984	0.000173494	0.0032525							CD29360.1	-2.33378	4.06735	10.9828	0.000919623	0.0172646							CD53029.3523	2.73056	1.79235	43.1468	5.07827e-11	9.52022e-10	CD56134.0	-1.39621	9.27725	42.0444	8.92236e-11	1.67267e-09
CD53726.0	5.07654	-0.155233	14.0914	0.000174134	0.00326203							CD30928.0	-0.914728	3.54363	10.9684	0.000926777	0.0173482							CD29591.3	3.64734	-0.880934	43.0423	5.35692e-11	1.00351e-09	CD42872.0	-1.31009	6.12347	41.9548	9.34066e-11	1.74977e-09
CD38397.0	2.46606	2.5064	14.0849	0.000174742	0.00326851							CD35227.0	-1.21208	2.05641	10.9697	0.000926131	0.0173482							CD42234.5	-1.28531	7.78763	43.0258	5.4022e-11	1.01123e-09	CD53029.1814	1.65382	3.49783	41.9424	9.39999e-11	1.75957e-09
CD53029.3435	-0.756617	7.79762	14.085	0.000174731	0.00326851							CD54792.0	-1.01858	1.37941	10.9539	0.000934055	0.0174712							CD42813.0	4.33566	-1.23782	42.9991	5.47641e-11	1.02435e-09	CD51393.0	3.84776	2.00086	41.9402	9.41086e-11	1.76028e-09
CD29670.10	-0.907009	2.94455	14.0804	0.000175156	0.00327378							CD54240.1	0.710933	7.60081	10.9454	0.000938385	0.0175391							CD46129.0	1.65232	3.20381	42.9298	5.67392e-11	1.0605e-09	CD53029.1738	-1.09884	3.72209	41.9347	9.43753e-11	1.76394e-09
CD44596.0	0.910956	4.55574	14.067	0.00017641	0.00329175							CD51479.1	0.62008	4.84273	10.9415	0.000940345	0.0175625							CD44381.0	-1.26044	5.59796	42.8975	5.76838e-11	1.07734e-09	CD27203.0	3.23662	-0.747598	41.9259	9.47966e-11	1.77049e-09
CD4742.1	0.826787	5.5961	14.0659	0.000176514	0.00329175							CD44078.0	-1.06984	2.6767	10.9342	0.000944033	0.0176182							CD38439.5	-1.2015	5.70257	42.889	5.79366e-11	1.08125e-09	CD35773.0	3.17511	1.22667	41.8957	9.62755e-11	1.79676e-09
CD53029.4657	-0.807226	6.15271	14.0665	0.000176463	0.00329175							CD51008.0	-1.23075	2.7674	10.9225	0.000950041	0.017717							CD41737.0	3.80808	-1.11632	42.8353	5.95493e-11	1.11052e-09	CD49323.0	5.1907	0.934503	41.8572	9.819e-11	1.83111e-09
CD32430.3	-1.99267	3.39195	14.0621	0.000176868	0.00329589							CD43755.0	-0.70567	3.62527	10.9188	0.000951923	0.0177388							CD28050.0	-1.28808	6.41627	42.8294	5.97272e-11	1.113e-09	CD8825.2	-1.00718	5.33598	41.845	9.88023e-11	1.84115e-09
CD51141.0	-0.645736	3.8744	14.0462	0.000178373	0.00332144							CD29604.0	0.819092	3.67618	10.906	0.000958521	0.0178386							CD35602.0	3.1234	-0.0943418	42.8152	6.01614e-11	1.12025e-09	CD29170.1	5.39774	-0.831469	41.8232	9.99117e-11	1.85905e-09
CD44079.2	0.801329	6.33953	14.0427	0.000178706	0.00332516							CD53029.3460	-1.01106	1.77998	10.9043	0.000959428	0.0178386							CD54732.1	-1.02372	5.04314	42.8035	6.05236e-11	1.12531e-09	CD47182.0	-1.25867	4.26798	41.8237	9.98855e-11	1.85905e-09
CD53029.5061	0.871625	2.8789	14.0351	0.000179434	0.00333373							CD53029.1832	-1.67114	4.18021	10.9048	0.000959178	0.0178386							CD54167.1	-1.53411	2.95587	42.8036	6.05208e-11	1.12531e-09	CD53029.4619	2.61054	0.299807	41.801	1.01054e-10	1.8789e-09
CD53029.5023	-0.834748	6.49635	14.0362	0.000179321	0.00333373							CD44706.0	-1.26188	0.0470002	10.8992	0.000962058	0.0178742							CD37363.0	3.28734	-0.612233	42.7767	6.13585e-11	1.13999e-09	CD8633.1	4.02525	-1.38	41.7688	1.02732e-10	1.90867e-09
CD42071.0	1.50119	1.37858	14.0328	0.000179652	0.00333529							CD53029.2765	-1.89182	-0.200421	10.8881	0.000967821	0.0179678							CD38459.0	3.76304	-0.996607	42.7663	6.16858e-11	1.14521e-09	CD55670.1	-0.991947	5.97963	41.7542	1.035e-10	1.92151e-09
CD13293.0	1.19481	1.67689	14.0298	0.000179935	0.00333805							CD55424.0	-0.601324	8.70823	10.8839	0.000970029	0.0179687							CD44142.1	1.69939	3.93448	42.7336	6.27271e-11	1.16368e-09	CD53029.4849	-1.20066	6.5454	41.7361	1.04461e-10	1.9379e-09
CD42932.0	-1.64802	0.996696	14.0253	0.000180369	0.0033436							CD53029.4657	-0.70915	6.15271	10.8859	0.000968998	0.0179687							CD41981.0	3.95858	0.364066	42.7113	6.34455e-11	1.17613e-09	CD33030.0	2.11219	1.31613	41.7329	1.04632e-10	1.93964e-09
CD56125.0	-0.725807	5.51173	14.0133	0.000181522	0.00336248							CD53119.0	-0.856147	4.48735	10.8839	0.000970035	0.0179687							CD53029.4159	-1.14036	6.11171	42.6869	6.42424e-11	1.19001e-09	CD49300.4	4.47028	0.678889	41.7076	1.05997e-10	1.96347e-09
CD49425.2	0.6865	4.79757	14.0091	0.000181927	0.00336747							CD54065.0	-0.726183	9.07972	10.8816	0.000971269	0.0179782							CD27726.0	4.52279	1.25113	42.5732	6.80872e-11	1.25895e-09	CD51354.1	-1.23414	5.06667	41.7021	1.06295e-10	1.96753e-09
CD40405.0	0.804958	3.92358	13.9994	0.000182865	0.00338073							CD54751.2	-0.911168	5.8996	10.8794	0.000972413	0.017986							CD53029.789	-1.43753	7.23498	42.5723	6.81158e-11	1.25895e-09	CD55706.0	1.71504	1.7674	41.6905	1.06926e-10	1.97773e-09
CD33856.0	-0.760735	4.98293	13.9989	0.000182915	0.00338073							CD38150.0	1.27832	2.08808	10.875	0.0009747	0.0180149							CD54626.0	-1.45403	3.72171	42.5725	6.81091e-11	1.25895e-09	CD28815.0	-2.82054	1.3781	41.6793	1.07541e-10	1.98763e-09
CD55659.1	0.803711	4.92956	13.9901	0.000183773	0.00339408							CD44143.0	0.856607	1.33675	10.8711	0.000976742	0.0180393							CD55062.1	-1.53097	9.67301	42.5672	6.82965e-11	1.26136e-09	CD39255.7	-1.01217	4.57053	41.6776	1.07633e-10	1.98786e-09
CD50445.2	-1.9531	0.0652709	13.9855	0.000184227	0.00339993							CD26225.1	0.521465	6.06365	10.8347	0.00099614	0.0183839							CD46682.0	-1.30749	5.67931	42.5403	6.92392e-11	1.27782e-09	CD47867.3	1.91994	3.08954	41.6583	1.087e-10	2.00608e-09
CD53807.4	0.93685	2.90887	13.9837	0.0001844	0.0034006							CD43121.1	0.610397	6.17006	10.8265	0.00100055	0.0184517							CD42926.0	2.75578	-0.347552	42.5129	7.02175e-11	1.29492e-09	CD32385.0	1.69451	4.67269	41.6567	1.08793e-10	2.0063e-09
CD32011.0	1.47018	0.815214	13.974	0.000185356	0.00341302							CD42114.0	-1.3034	-0.182188	10.8197	0.00100424	0.0185038							CD52554.0	1.52593	2.55438	42.5035	7.05564e-11	1.3002e-09	CD50111.0	2.52817	1.18087	41.5908	1.12523e-10	2.07355e-09
CD42416.0	-0.554875	5.83813	13.9727	0.000185484	0.00341302							CD49300.4	-2.29793	0.678889	10.8186	0.00100486	0.0185038							CD37945.0	-1.48366	3.6371	42.4969	7.0793e-11	1.3036e-09	CD53029.2939	-1.44051	5.27867	41.5664	1.13937e-10	2.09806e-09
CD50886.0	-0.701333	7.52489	13.9733	0.000185421	0.00341302							CD45824.0	0.541541	5.68557	10.8134	0.00100766	0.0185141							CD36199.0	-2.02477	4.69611	42.4833	7.12893e-11	1.31177e-09	CD56044.11	-1.12996	5.25676	41.5583	1.14408e-10	2.10518e-09
CD51226.0	0.74359	5.24148	13.9692	0.000185835	0.00341694							CD37522.1	-0.585892	5.1851	10.8139	0.0010074	0.0185141							CD44354.9	-1.51728	3.46851	42.4592	7.21722e-11	1.32703e-09	CD55938.2	-1.44598	2.24234	41.5258	1.16323e-10	2.13883e-09
CD14347.4	-0.572288	7.57876	13.9639	0.000186355	0.00342398							CD38047.0	-1.17629	0.320015	10.8136	0.0010076	0.0185141							CD40690.1	-1.12142	8.11574	42.4513	7.24639e-11	1.33141e-09	CD23132.0	4.32319	0.247952	41.509	1.17328e-10	2.15572e-09
CD50957.0	0.645661	8.40938	13.9487	0.000187866	0.0034492							CD44556.0	-2.86045	1.30016	10.8049	0.0010123	0.0185857							CD46305.0	3.86876	1.39274	42.4363	7.30211e-11	1.34066e-09	CD49164.0	-2.40455	5.08914	41.5006	1.17834e-10	2.16342e-09
CD51420.1	1.24078	1.74835	13.9454	0.0001882	0.00345279							CD43974.2	4.65834	-0.812731	10.8028	0.00101348	0.0185937							CD43218.0	-1.12122	4.87045	42.4258	7.34153e-11	1.3469e-09	CD46999.0	1.43306	4.16413	41.4965	1.18084e-10	2.1664e-09
CD37261.0	2.43394	-0.674746	13.9365	0.000189093	0.0034643							CD53029.250	0.783416	6.41596	10.7861	0.00102263	0.0187289							CD44681.1	-1.50749	3.3625	42.4072	7.41173e-11	1.35878e-09	CD45400.0	1.4086	3.11453	41.4776	1.19232e-10	2.18585e-09
CD34685.1	-0.584157	7.36649	13.9363	0.000189106	0.0034643							CD29526.1	-0.530056	4.68474	10.7839	0.00102386	0.0187289							CD36056.0	1.21579	3.36628	42.4039	7.42435e-11	1.36009e-09	CD49234.0	3.31823	-0.598541	41.4729	1.19514e-10	2.18942e-09
CD45936.1	-0.672414	3.60642	13.9285	0.0001899	0.00347629							CD45176.0	-0.757313	3.43366	10.7844	0.00102361	0.0187289							CD34572.0	2.27904	2.74232	42.3875	7.48664e-11	1.37049e-09	CD33856.0	-1.33449	4.98293	41.4632	1.20111e-10	2.19873e-09
CD29382.0	-0.635453	4.61452	13.9214	0.000190612	0.00348675							CD48933.5	-1.3597	1.22542	10.7859	0.00102276	0.0187289							CD51564.0	-2.24571	1.77473	42.366	7.56941e-11	1.38463e-09	CD51776.1	-1.98456	2.06953	41.4254	1.22458e-10	2.24006e-09
CD49313.0	2.09835	2.67811	13.9154	0.000191227	0.00349403							CD53029.10	0.730165	3.65224	10.7694	0.00103194	0.0188489							CD24082.1	1.65143	1.89305	42.3557	7.60959e-11	1.39096e-09	CD40720.0	-2.72238	1.64484	41.4123	1.23279e-10	2.25341e-09
CD43977.0	-2.09823	0.477513	13.9148	0.00019129	0.00349403							CD38157.0	-0.982917	1.87727	10.7695	0.00103184	0.0188489							CD55051.0	2.48497	0.168645	42.3433	7.6578e-11	1.39874e-09	CD53029.1985	-1.30865	2.94195	41.3745	1.25685e-10	2.29572e-09
CD49944.1	-0.662165	7.08272	13.9041	0.000192382	0.0035114							CD52422.0	-1.067	1.03018	10.7669	0.00103333	0.0188605							CD51247.0	1.11065	5.48568	42.3212	7.7449e-11	1.41258e-09	CD55894.1	1.45414	4.79377	41.3602	1.2661e-10	2.3109e-09
CD46329.0	0.953274	3.34036	13.895	0.000193312	0.00352014							CD52274.1	-1.31267	0.979932	10.753	0.00104112	0.0189889							CD50421.0	1.03107	4.40642	42.3212	7.74479e-11	1.41258e-09	CD42400.0	-7.54026	-0.753621	41.3571	1.26808e-10	2.31282e-09
CD55297.0	-0.61766	6.7652	13.8939	0.000193427	0.00352014							CD51304.1	-0.915721	2.89961	10.7497	0.00104296	0.0190085							CD54515.3	-1.00597	7.96941	42.3114	7.78387e-11	1.41865e-09	CD53029.2724	-1.22631	5.87597	41.3472	1.27455e-10	2.32293e-09
CD40690.0	-1.28874	1.39191	13.8951	0.000193304	0.00352014							CD44981.1	-0.758847	5.27184	10.7462	0.00104494	0.0190306							CD36810.0	1.01674	5.38682	42.3086	7.795e-11	1.41964e-09	CD43230.3	2.00083	0.67038	41.3296	1.28608e-10	2.34222e-09
CD51702.0	-1.74787	3.40739	13.8964	0.000193172	0.00352014							CD52622.0	-0.537733	6.34935	10.7403	0.00104827	0.0190773							CD47053.0	1.1196	4.94313	42.3059	7.80568e-11	1.42054e-09	CD40041.0	-1.58484	5.36349	41.3129	1.29709e-10	2.36055e-09
CD43745.0	-0.825535	3.11184	13.8878	0.000194056	0.00352902							CD39720.0	0.495022	5.54663	10.7356	0.00105095	0.0190981							CD45768.8	-3.10529	0.0825595	42.28	7.90978e-11	1.43844e-09	CD49778.1	-1.321	3.17552	41.3101	1.29894e-10	2.36219e-09
CD48084.4	3.95282	-0.073072	13.8813	0.000194731	0.00353613							CD47990.1	-2.06341	0.677811	10.7358	0.00105081	0.0190981							CD808.7	-1.52462	4.93557	42.2516	8.0254e-11	1.4584e-09	CD27726.0	4.40056	1.25113	41.3081	1.30028e-10	2.3629e-09
CD53029.3898	-0.707136	8.0378	13.8825	0.000194605	0.00353613							CD49653.0	-0.719053	4.75411	10.7283	0.0010551	0.0191596							CD42183.0	-1.32009	5.8802	42.2403	8.07191e-11	1.46567e-09	CD53642.0	-1.13866	6.27854	41.303	1.30366e-10	2.36732e-09
CD41377.0	0.803868	3.37425	13.8768	0.000195188	0.00354184							CD46587.0	0.776771	2.83474	10.7238	0.00105765	0.0191919							CD43656.1	-2.5163	0.536886	42.239	8.0772e-11	1.46567e-09	CD40855.3	-1.05424	5.23784	41.2885	1.31342e-10	2.3833e-09
CD44866.1	-0.623803	6.86279	13.8628	0.000196653	0.00356582							CD51965.0	-1.19439	3.28609	10.7133	0.00106365	0.0192845							CD25797.1	-0.834985	7.11522	42.2287	8.11978e-11	1.47232e-09	CD21871.0	-1.24526	7.09485	41.2724	1.32425e-10	2.4012e-09
CD49882.0	0.983917	4.75202	13.86	0.000196947	0.00356856							CD4574.3	-1.52406	1.07163	10.7122	0.0010643	0.0192845							CD37276.0	3.76761	-1.28494	42.2171	8.16822e-11	1.48003e-09	CD32515.0	1.64843	4.48016	41.2344	1.35023e-10	2.44653e-09
CD52274.2	-1.19163	6.01434	13.8557	0.000197396	0.00357409							CD54613.0	-1.55585	2.18849	10.7009	0.00107082	0.0193885							CD30515.0	-4.24322	0.57446	42.1971	8.25237e-11	1.49419e-09	CD46332.0	4.97307	0.172938	41.1957	1.37727e-10	2.49371e-09
CD48824.0	-0.690199	5.32546	13.8538	0.0001976	0.00357518							CD49827.0	-0.635668	3.50392	10.6946	0.00107447	0.0194404							CD31679.11	-3.68885	-0.207393	42.1755	8.34374e-11	1.50964e-09	CD39128.0	-2.31632	6.3321	41.1669	1.39771e-10	2.52887e-09
CD15674.0	4.99704	-0.272473	13.8465	0.000198367	0.00358645							CD29170.2	-1.4581	0.873365	10.6845	0.00108035	0.0195326							CD39607.0	2.70701	0.122832	42.166	8.38444e-11	1.5159e-09	CD52715.1	1.15583	5.38598	41.1201	1.43155e-10	2.58822e-09
CD46729.0	3.3463	3.66955	13.8415	0.000198892	0.00359333							CD34562.3	0.64849	6.81606	10.6792	0.00108345	0.0195744							CD46417.3	4.0856	-0.387868	42.1078	8.63763e-11	1.55854e-09	CD35451.0	2.53687	1.43496	41.0721	1.46714e-10	2.65065e-09
CD45418.0	-1.5425	5.07251	13.8374	0.000199332	0.00359867							CD38065.1	-0.607411	3.66089	10.6719	0.00108777	0.0196382							CD33265.0	3.09014	-0.768973	42.1075	8.6391e-11	1.55854e-09	CD48865.0	-0.957512	6.29575	41.0558	1.47947e-10	2.66904e-09
CD44079.5	0.792105	8.22483	13.8241	0.000200748	0.00362161							CD48922.0	0.846048	4.61702	10.6656	0.00109146	0.0196819							CD15914.4	1.02467	5.83451	42.1098	8.62891e-11	1.55854e-09	CD41439.0	-0.978409	5.37297	41.0567	1.47874e-10	2.66904e-09
CD53029.3398	-0.572393	6.646	13.8036	0.000202944	0.00365857							CD49864.0	-1.53398	-0.179243	10.6651	0.00109177	0.0196819							CD48365.0	3.07086	3.95062	42.0933	8.70208e-11	1.56763e-09	CD50824.0	1.0658	5.0727	41.0387	1.49247e-10	2.68861e-09
CD53029.412	4.39701	2.04493	13.7989	0.000203451	0.00366475							CD51972.0	-0.491642	6.01357	10.6552	0.00109761	0.0197728							CD55894.1	1.46907	4.79377	42.0941	8.69856e-11	1.56763e-09	CD47986.0	-2.56685	1.14491	41.04	1.49143e-10	2.68861e-09
CD40765.0	-0.520516	7.56464	13.7977	0.000203581	0.00366475							CD9667.2	1.5633	1.74799	10.6467	0.0011027	0.0198503							CD36938.0	1.99789	1.95437	42.0701	8.8058e-11	1.58517e-09	CD40294.0	-1.21876	4.34857	41.0327	1.49707e-10	2.69494e-09
CD46960.0	-0.747185	4.23362	13.794	0.000203982	0.00366932							CD53029.4422	-0.671615	7.80958	10.6437	0.00110445	0.0198673							CD53029.72	-2.9575	2.58191	42.0666	8.82174e-11	1.58689e-09	CD54498.2	-1.14021	6.21249	40.9932	1.52762e-10	2.74795e-09
CD40867.0	-0.656673	5.63811	13.7876	0.00020468	0.00367922							CD37235.2	-0.572822	6.45211	10.64	0.00110665	0.0198918							CD54498.7	-1.13818	5.78958	42.0637	8.83495e-11	1.58812e-09	CD51421.0	-1.19675	6.35784	40.9884	1.53138e-10	2.75273e-09
CD54751.5	-1.20691	5.13487	13.7832	0.000205163	0.00368257							CD53371.0	-0.969637	2.70774	10.6388	0.00110741	0.0198918							CD12398.3	-1.56732	2.66641	41.9644	9.29495e-11	1.6696e-09	CD53029.852	2.21149	-0.116163	40.969	1.54663e-10	2.77814e-09
CD42421.0	-1.85275	1.4599	13.7834	0.000205144	0.00368257							CD46344.1	-0.496523	5.6036	10.6238	0.0011164	0.0200389							CD53029.543	-1.75556	2.5506	41.9519	9.3547e-11	1.67913e-09	CD56044.8	-1.19528	5.2217	40.9637	1.55084e-10	2.78368e-09
CD45545.0	-0.796921	3.78027	13.7779	0.000205744	0.00369034							CD36513.0	-1.42432	3.54845	10.6199	0.00111875	0.0200666							CD53029.3211	1.33615	2.56712	41.9418	9.40316e-11	1.68661e-09	CD53029.4088	-2.31048	4.27532	40.9503	1.56148e-10	2.80077e-09
CD30931.0	-2.50969	-0.0910363	13.7672	0.000206912	0.00370863							CD45563.0	-0.501021	6.35393	10.6124	0.0011233	0.0201336							CD32449.0	2.84414	0.160066	41.9341	9.44002e-11	1.692e-09	CD51584.1	1.65456	3.26852	40.9441	1.56649e-10	2.80773e-09
CD33182.0	-0.793399	4.82864	13.7591	0.000207817	0.00372217							CD53029.3850	-0.609448	6.94161	10.6095	0.00112506	0.0201508							CD51646.1	-1.31619	2.71557	41.9306	9.45697e-11	1.6926e-09	CD44662.0	-1.72599	4.51281	40.9222	1.58414e-10	2.83733e-09
CD37524.0	0.685393	4.81439	13.756	0.000208157	0.00372558							CD34152.0	1.72758	0.39507	10.6039	0.0011285	0.0201736							CD22903.1	-1.41249	2.9435	41.931	9.45508e-11	1.6926e-09	CD53177.0	4.33545	2.94738	40.9164	1.58881e-10	2.8422e-09
CD35698.0	-1.10993	1.96095	13.7541	0.000208366	0.00372664							CD33896.0	-0.661512	3.64157	10.6035	0.00112876	0.0201736							CD51305.0	1.94678	0.858469	41.9194	9.51148e-11	1.70033e-09	CD44425.0	1.97124	1.93468	40.916	1.58915e-10	2.8422e-09
CD44370.0	-1.12013	3.98516	13.7371	0.000210263	0.00375787							CD53029.3927	-0.703872	5.06384	10.6034	0.00112877	0.0201736							CD48176.0	1.4294	5.20262	41.9189	9.51382e-11	1.70033e-09	CD49444.0	2.44746	4.5908	40.9017	1.60079e-10	2.86097e-09
CD25107.3	-0.709172	7.04897	13.7317	0.000210866	0.00376594							CD53029.3443	-0.571147	4.43797	10.5988	0.00113162	0.0202101							CD53029.1646	3.11335	-0.043108	41.9069	9.57264e-11	1.70962e-09	CD46685.0	4.16574	3.67053	40.8973	1.60443e-10	2.86336e-09
CD29664.0	2.12886	-0.759751	13.7206	0.000212119	0.00378561							CD48888.1	0.919626	3.84164	10.5937	0.00113472	0.0202364							CD35344.0	-1.60192	6.90626	41.8923	9.644e-11	1.72113e-09	CD44583.0	-2.18383	2.24716	40.8977	1.60412e-10	2.86336e-09
CD35295.0	1.84992	-0.49999	13.7141	0.000212849	0.00379591							CD40159.1	0.584898	5.92839	10.5942	0.00113442	0.0202364							CD45768.2	-1.16368	3.9045	41.8899	9.65607e-11	1.72205e-09	CD50419.0	-1.26104	5.46225	40.8948	1.60645e-10	2.86491e-09
CD41243.0	-0.66728	4.11489	13.7086	0.000213469	0.00380424							CD33186.3	-0.537799	4.80067	10.5889	0.0011377	0.0202646							CD29584.0	2.59744	-0.111093	41.8853	9.67858e-11	1.72482e-09	CD53773.0	2.30698	2.21363	40.8903	1.61016e-10	2.86947e-09
CD51364.1	3.02101	4.44012	13.7015	0.000214278	0.00381592							CD53029.4515	-0.838408	9.5922	10.5885	0.00113793	0.0202646							CD50994.0	3.09353	1.85583	41.8462	9.87408e-11	1.7584e-09	CD49834.1	2.01869	0.763932	40.8514	1.64257e-10	2.92514e-09
CD53029.2653	-0.695531	8.05	13.6973	0.000214763	0.00382182							CD41415.0	-1.04656	2.44287	10.5849	0.00114012	0.0202891							CD53029.5054	-0.914314	6.85899	41.8301	9.95596e-11	1.77172e-09	CD36321.0	3.00448	-0.578947	40.8485	1.64499e-10	2.92735e-09
CD48008.0	2.8741	0.961279	13.6909	0.000215494	0.0038321							CD53029.3354	-0.801431	5.81997	10.5828	0.00114142	0.0202977							CD47678.0	1.72318	4.03178	41.7997	1.0112e-10	1.7982e-09	CD49765.0	1.63212	2.52085	40.8463	1.64681e-10	2.9285e-09
CD52004.1	1.22013	5.90085	13.6859	0.000216073	0.00383966							CD42949.0	0.7434	2.84924	10.5803	0.00114298	0.0203073							CD54272.4	-1.18597	5.39168	41.7783	1.02233e-10	1.81669e-09	CD53029.4290	-1.28925	7.50337	40.8444	1.64849e-10	2.92939e-09
CD26897.2	-0.944721	6.52895	13.6786	0.000216913	0.00385183							CD53029.4896	-0.623435	4.48575	10.5793	0.00114359	0.0203073							CD43863.0	1.56587	3.81369	41.7755	1.02376e-10	1.81794e-09	CD46935.0	1.68532	2.1927	40.8406	1.65162e-10	2.93286e-09
CD42065.0	-0.918586	3.91495	13.6756	0.000217256	0.00385518							CD53029.2980	0.520076	5.42594	10.5763	0.00114547	0.0203261							CD30743.0	3.54642	-0.945371	41.7628	1.03046e-10	1.82853e-09	CD38438.2	-1.25972	5.02321	40.8333	1.6578e-10	2.94174e-09
CD43097.2	-0.667251	6.67472	13.6671	0.000218245	0.00386995							CD53691.0	1.38382	0.260768	10.573	0.0011475	0.0203476							CD53029.5154	-0.889067	6.87655	41.7509	1.03675e-10	1.83838e-09	CD47611.22	1.01081	7.44117	40.786	1.69844e-10	3.0117e-09
CD53029.3446	1.33804	0.253516	13.6573	0.000219388	0.00388747							CD46243.1	-1.18068	-0.105486	10.5668	0.00115138	0.020402							CD45140.0	1.76778	1.42641	41.7155	1.0557e-10	1.87065e-09	CD52397.0	-1.29002	5.21021	40.7794	1.70419e-10	3.01974e-09
CD53029.4420	-0.792373	8.25946	13.6498	0.000220263	0.00390018							CD35686.0	-0.84108	2.64252	10.5651	0.00115243	0.020406							CD54751.7	-3.1882	1.32109	41.6887	1.07025e-10	1.89508e-09	CD49568.0	3.12482	4.75147	40.7728	1.70998e-10	3.02785e-09
CD53029.3083	-0.887745	3.27354	13.6456	0.000220752	0.00390608							CD53029.3884	-0.513099	7.6109	10.5479	0.00116323	0.0205827							CD52304.0	-1.35017	4.59636	41.6647	1.08348e-10	1.91716e-09	CD41680.1	3.03073	0.933047	40.766	1.71589e-10	3.03616e-09
CD33775.0	2.43469	0.65542	13.6398	0.000221436	0.00391538							CD54272.1	-0.604816	5.43006	10.5452	0.00116491	0.0205978							CD23270.8	-0.999981	6.90082	41.6361	1.09945e-10	1.94402e-09	CD23377.0	2.92021	-0.282094	40.7635	1.71811e-10	3.03793e-09
CD54246.1	-0.67457	4.21733	13.6345	0.000222065	0.00392095							CD30253.0	-0.876627	7.0106	10.5412	0.0011674	0.0206271							CD51446.1	-1.61298	5.63892	41.6277	1.10418e-10	1.95101e-09	CD35528.0	-1.79944	1.77786	40.7561	1.72467e-10	3.04737e-09
CD55115.0	-1.16151	1.90316	13.6354	0.000221959	0.00392095							CD43199.0	1.03166	2.04889	10.5328	0.00117277	0.0207072							CD53210.1	-2.98255	0.306972	41.5687	1.138e-10	2.00934e-09	CD29584.1	2.51924	1.89619	40.7166	1.7599e-10	3.1074e-09
CD53029.4196	1.59666	0.757562	13.6313	0.000222443	0.00392484							CD54133.2	-0.706029	5.73134	10.5298	0.00117464	0.0207256							CD2107.1	4.06888	-0.721344	41.5274	1.16228e-10	2.05074e-09	CD30173.19	-0.990197	7.25071	40.6903	1.78367e-10	3.14715e-09
CD42222.0	0.963645	3.42542	13.6205	0.00022373	0.00394474							CD53029.2452	-0.519606	7.86021	10.5261	0.00117699	0.0207524							CD22272.0	3.6017	-0.939636	41.5152	1.16961e-10	2.06222e-09	CD46924.0	1.43662	3.28352	40.6836	1.7898e-10	3.1535e-09
CD54557.0	-0.831572	8.4317	13.6183	0.00022399	0.00394653							CD53029.747	-0.616698	3.34777	10.5235	0.00117865	0.0207669							CD32993.0	3.32852	-0.855424	41.5117	1.17165e-10	2.06436e-09	CD30173.17	-1.48044	3.39314	40.685	1.78855e-10	3.1535e-09
CD53165.0	-0.503965	6.33774	13.6163	0.00022423	0.00394776							CD53029.2550	0.573461	5.85085	10.5189	0.00118157	0.0208037							CD43114.3	-1.56664	2.73301	41.4827	1.18917e-10	2.09375e-09	CD53029.1848	3.1182	3.09838	40.6717	1.80079e-10	3.17061e-09
CD53029.4378	-0.624999	6.48013	13.6151	0.000224376	0.00394776							CD53029.1440	-0.669954	5.71003	10.5135	0.00118505	0.0208502							CD18722.1	1.83544	4.96951	41.4744	1.19423e-10	2.10117e-09	CD53029.5069	-1.18035	4.90142	40.6598	1.81175e-10	3.18765e-09
CD42524.1	-1.02989	5.56289	13.6057	0.000225504	0.0039648							CD29889.1	-0.473835	7.08209	10.5107	0.00118686	0.0208525							CD41396.0	2.52108	0.0585728	41.4591	1.20365e-10	2.11626e-09	CD36371.0	-1.24323	4.27697	40.6234	1.84584e-10	3.24534e-09
CD40861.0	6.99847	0.566469	13.594	0.000226914	0.00398395							CD54654.1	-0.541905	7.02294	10.5108	0.00118681	0.0208525							CD49269.2	-0.977956	6.55424	41.4387	1.21628e-10	2.13694e-09	CD39325.3	2.15496	1.77896	40.616	1.85288e-10	3.25541e-09
CD40405.1	0.701951	4.28229	13.5946	0.000226838	0.00398395							CD50803.0	2.19866	-0.427092	10.506	0.00118988	0.0208909							CD53029.1848	3.15601	3.09838	41.4307	1.22123e-10	2.14412e-09	CD47138.1	1.13458	6.40781	40.611	1.85759e-10	3.2591e-09
CD53029.4422	-0.759741	7.80958	13.5876	0.000227679	0.00399458							CD40125.2	-0.54367	5.96169	10.502	0.00119246	0.0209214							CD43551.0	1.99694	1.70252	41.4155	1.23075e-10	2.15932e-09	CD54540.4	1.07731	4.75432	40.6122	1.8564e-10	3.2591e-09
CD35527.1	0.790508	3.18812	13.585	0.000227994	0.00399728							CD52741.2	0.642905	6.88867	10.4986	0.00119466	0.0209452							CD35446.0	2.57392	0.613935	41.4139	1.23176e-10	2.15956e-09	CD35182.1	-1.18231	7.79649	40.5685	1.89843e-10	3.3284e-09
CD53029.208	-0.56289	6.79874	13.558	0.000231301	0.00404103							CD51896.0	-0.978484	5.17715	10.4899	0.00120031	0.0210295							CD22980.1	2.64937	-0.455431	41.4056	1.23701e-10	2.16724e-09	CD45719.0	-0.940163	6.51899	40.5442	1.92223e-10	3.36775e-09
CD45008.10	-0.698846	9.32587	13.5583	0.000231264	0.00404103							CD54519.1	0.7108	4.77567	10.4865	0.00120253	0.0210388							CD46869.0	-1.37943	6.50046	41.374	1.25716e-10	2.19946e-09	CD53029.4638	-1.25934	4.03284	40.5393	1.92703e-10	3.37379e-09
CD55292.0	-0.727203	4.92611	13.5586	0.000231229	0.00404103							CD42481.0	-3.55489	-0.965438	10.487	0.00120218	0.0210388							CD55062.2	-1.49711	9.26443	41.3745	1.25685e-10	2.19946e-09	CD31172.0	3.95769	0.44326	40.4905	1.97576e-10	3.45668e-09
CD50068.1	-0.783244	6.92185	13.5597	0.000231091	0.00404103							CD48030.0	0.602435	4.1122	10.4844	0.00120388	0.0210476							CD12210.0	3.90986	-1.18437	41.3304	1.28554e-10	2.24753e-09	CD52683.1	1.31241	2.97516	40.4643	2.00238e-10	3.50079e-09
CD55882.2	-0.840913	6.29443	13.56	0.000231057	0.00404103							CD53029.2621	-0.558696	5.0325	10.4794	0.00120716	0.0210656							CD50389.0	1.79141	1.72525	41.2756	1.32206e-10	2.30975e-09	CD35903.2	0.991599	4.64875	40.4539	2.01306e-10	3.517e-09
CD36006.0	1.67599	0.319004	13.5502	0.000232266	0.0040522							CD35407.0	-0.986188	1.79482	10.4815	0.00120577	0.0210656							CD43365.11	-2.26527	6.54304	41.2717	1.32475e-10	2.31283e-09	CD53029.781	-1.52287	6.43988	40.4286	2.03934e-10	3.5604e-09
CD44047.0	-0.577375	6.75438	13.5515	0.000232108	0.0040522							CD46171.0	-1.38959	2.71945	10.4789	0.00120745	0.0210656							CD49196.0	2.29314	3.07993	41.2622	1.33117e-10	2.32241e-09	CD53029.1775	2.14826	2.08005	40.4136	2.0551e-10	3.58515e-09
CD53029.2565	-0.8984	4.91833	13.5482	0.000232516	0.00405373							CD38400.0	-0.587709	5.65173	10.4761	0.00120932	0.0210835							CD53029.168	2.56791	1.43106	41.2593	1.33317e-10	2.32427e-09	CD43335.0	1.39315	3.14196	40.4123	2.05639e-10	3.58515e-09
CD21288.0	3.08992	-0.208098	13.543	0.000233155	0.00405663							CD44079.4	-0.513088	6.27591	10.4733	0.0012111	0.0210998							CD43230.2	1.68263	1.94022	41.2482	1.34074e-10	2.33583e-09	CD53623.0	-1.20398	6.97057	40.3628	2.10916e-10	3.67458e-09
CD55264.0	1.65208	4.89384	13.5441	0.000233028	0.00405663							CD33959.0	-1.21446	0.699295	10.4652	0.00121642	0.0211776							CD50974.0	-0.97531	6.59185	41.2373	1.34824e-10	2.34725e-09	CD50319.2	-1.2281	4.25816	40.3591	2.11321e-10	3.67905e-09
CD31368.0	-2.61884	1.81984	13.5429	0.000233171	0.00405663							CD17361.1	-1.13832	5.57841	10.4621	0.00121852	0.0211993							CD32952.1	2.63816	0.887754	41.2173	1.3621e-10	2.36973e-09	CD31368.0	5.26584	1.81984	40.3296	2.14534e-10	3.73238e-09
CD49960.0	1.17492	2.84409	13.5403	0.0002335	0.00405951							CD48072.0	0.68711	5.77198	10.4596	0.00122013	0.0212126							CD45547.2	-1.58337	5.8783	41.2072	1.36914e-10	2.38032e-09	CD17389.0	4.02946	-0.260829	40.3234	2.15211e-10	3.74154e-09
CD53029.3424	-0.732873	8.43642	13.5111	0.000237158	0.00412022							CD53029.4842	-0.746623	3.47648	10.4488	0.00122732	0.0213077							CD31752.3	1.91833	4.56267	41.1992	1.37476e-10	2.38842e-09	CD55786.1	-1.06377	5.27457	40.2689	2.213e-10	3.84473e-09
CD52851.0	-0.524184	5.84797	13.5066	0.00023773	0.00412729							CD50155.5	-1.42075	1.57005	10.4496	0.00122676	0.0213077							CD35089.0	-1.34654	3.22401	41.1649	1.3991e-10	2.429e-09	CD54154.0	1.7695	2.40166	40.2409	2.245e-10	3.8976e-09
CD54272.2	-0.65742	8.65774	13.5037	0.000238089	0.00413064							CD48544.1	-1.79195	-0.104806	10.4474	0.00122821	0.0213083							CD56046.7	-1.62911	2.74871	41.1191	1.43228e-10	2.48488e-09	CD54311.0	-1.91656	5.36274	40.2246	2.26377e-10	3.92744e-09
CD43220.2	-0.734136	5.13705	13.4961	0.000239057	0.00414454							CD53029.2597	-0.521784	6.95003	10.4332	0.00123768	0.0214577							CD34826.1	3.38658	-0.753002	41.1115	1.43789e-10	2.49283e-09	CD41544.0	1.95844	3.14946	40.2137	2.2765e-10	3.94678e-09
CD52585.0	-0.991859	4.08181	13.4934	0.000239402	0.00414764							CD33156.0	-0.970146	3.2462	10.4252	0.00124311	0.0215368							CD48221.0	-1.24783	5.69164	41.1102	1.43886e-10	2.49283e-09	CD52397.1	-1.20178	8.75557	40.1997	2.2928e-10	3.97228e-09
CD15775.2	2.96673	5.29985	13.4887	0.000240008	0.00415056							CD12210.0	3.28879	-1.18437	10.4216	0.00124549	0.0215631							CD45719.0	-0.946753	6.51899	41.0729	1.46652e-10	2.53898e-09	CD40841.0	3.07129	0.813918	40.1716	2.32604e-10	4.01867e-09
CD42101.9	-0.606536	8.06487	13.4882	0.000240071	0.00415056							CD38342.1	0.699553	5.26286	10.4155	0.00124959	0.0216149							CD3079.7	2.48927	0.0159156	41.0373	1.4935e-10	2.5821e-09	CD46422.5	2.60653	0.391228	40.1748	2.32228e-10	4.01867e-09
CD38139.1	-1.47971	2.10673	13.4897	0.000239881	0.00415056							CD53029.1449	-0.529247	6.13813	10.4146	0.00125022	0.0216149							CD43950.0	-1.17834	4.8437	41.0378	1.4931e-10	2.5821e-09	CD51539.0	1.24716	4.26997	40.1718	2.32578e-10	4.01867e-09
CD53691.0	1.53565	0.260768	13.482	0.000240862	0.00416134							CD41601.0	0.67375	6.35326	10.4107	0.00125288	0.0216405							CD26253.0	3.6368	-0.911136	41.029	1.49985e-10	2.59128e-09	CD48224.1	-1.23342	3.38569	40.173	2.32444e-10	4.01867e-09
CD50661.0	-0.785538	6.98399	13.479	0.000241251	0.00416518							CD53259.0	0.47046	6.62896	10.4099	0.00125344	0.0216405							CD53029.941	1.0846	5.04032	40.9519	1.56025e-10	2.69376e-09	CD54097.2	3.90161	3.42738	40.1682	2.33011e-10	4.02013e-09
CD31668.0	0.700157	3.5974	13.4753	0.000241728	0.00417053							CD55255.0	-0.658372	3.94426	10.4069	0.00125544	0.0216601							CD31803.0	2.84086	0.207408	40.9352	1.57363e-10	2.71498e-09	CD55802.0	-3.02386	0.0254853	40.1687	2.32954e-10	4.02013e-09
CD31238.0	2.40472	-0.646346	13.4656	0.000242978	0.00418629							CD53010.6	0.755915	5.23627	10.3972	0.00126204	0.0217589							CD55152.1	2.64648	1.46516	40.9161	1.58909e-10	2.73975e-09	CD45473.0	-1.15762	5.63999	40.1659	2.3328e-10	4.02198e-09
CD32273.0	-0.990682	2.63759	13.4666	0.000242843	0.00418629							CD48355.1	-0.570722	6.21753	10.3909	0.0012664	0.0218189							CD40378.0	1.64971	3.7822	40.9087	1.59512e-10	2.74796e-09	CD51446.0	-1.9661	3.12359	40.1527	2.34869e-10	4.04657e-09
CD30173.19	-0.563024	7.25071	13.4572	0.000244071	0.00420213							CD42206.1	-0.762987	3.60422	10.3861	0.00126967	0.02186							CD34577.6	-1.23356	4.03828	40.9075	1.59606e-10	2.74796e-09	CD43341.2	2.35617	2.73036	40.1478	2.35453e-10	4.05383e-09
CD53029.3559	-1.41555	1.09689	13.4559	0.000244235	0.00420213							CD41531.0	-1.21304	3.67673	10.3806	0.00127347	0.0219103							CD53029.3035	-1.10969	4.58674	40.8878	1.61228e-10	2.77398e-09	CD46181.0	-2.27513	0.52072	40.1401	2.36388e-10	4.06712e-09
CD46501.0	0.736655	3.84415	13.4546	0.000244409	0.00420221							CD35507.0	1.13101	2.85583	10.3783	0.00127505	0.0219225							CD44618.0	2.79647	0.791413	40.8775	1.62074e-10	2.7866e-09	CD53029.1266	-1.76108	7.97282	40.1381	2.36624e-10	4.06836e-09
CD42694.4	0.574371	5.59605	13.4507	0.000244911	0.00420487							CD31166.0	-1.09841	0.411676	10.3703	0.00128059	0.0220024							CD41823.1	2.67588	-0.387325	40.8654	1.63083e-10	2.80201e-09	CD37762.2	1.71873	2.07133	40.1162	2.39296e-10	4.11146e-09
CD55414.0	0.510578	7.10865	13.45	0.000245008	0.00420487							CD46960.0	-0.646809	4.23362	10.3601	0.00128765	0.0221086							CD34309.0	1.34421	3.80484	40.8623	1.6334e-10	2.80448e-09	CD30031.0	-2.59965	5.08398	40.1139	2.39582e-10	4.11355e-09
CD52753.0	-0.584499	5.41862	13.4495	0.00024507	0.00420487							CD52106.0	-0.834773	2.73196	10.3573	0.00128962	0.0221271							CD53029.377	3.92741	-0.254891	40.8533	1.64098e-10	2.81557e-09	CD53029.3157	1.53105	3.306	40.1078	2.4033e-10	4.12354e-09
CD31595.2	-1.8743	0.840277	13.447	0.000245405	0.00420771							CD53029.2726	-1.86239	0.544377	10.3409	0.00130117	0.0223098							CD34901.0	-2.37308	0.868635	40.8488	1.64477e-10	2.82013e-09	CD41263.0	3.39879	-0.496852	40.0996	2.41344e-10	4.13808e-09
CD54241.0	-2.45639	1.34661	13.4438	0.000245816	0.00421186							CD53686.0	0.718399	3.77035	10.3361	0.00130454	0.0223522							CD49269.0	-1.4421	3.06216	40.8462	1.64689e-10	2.82182e-09	CD41145.1	-2.0219	1.42517	40.0851	2.43138e-10	4.16598e-09
CD47036.0	-0.486239	6.53015	13.4382	0.000246552	0.00422157							CD35414.2	0.567517	5.48983	10.3329	0.00130679	0.0223597							CD49919.0	-4.01149	-0.238556	40.8368	1.65487e-10	2.83354e-09	CD31369.0	1.23252	5.00221	40.0767	2.44186e-10	4.18105e-09
CD38894.2	-1.06483	1.24098	13.418	0.000249216	0.00426425							CD53876.0	0.548195	5.96711	10.3336	0.00130628	0.0223597							CD45360.1	-1.781	3.57999	40.8334	1.65778e-10	2.83657e-09	CD38208.0	3.90191	4.46015	40.0545	2.46971e-10	4.22584e-09
CD51966.1	-0.574841	7.59835	13.416	0.000249483	0.00426588							CD54190.1	0.541107	5.47877	10.3317	0.00130767	0.0223597							CD26230.0	1.14377	5.11937	40.8128	1.67528e-10	2.86455e-09	CD50389.0	1.75119	1.72525	40.0426	2.48479e-10	4.24872e-09
CD51594.0	1.77043	3.38811	13.4037	0.000251126	0.00429104							CD28311.0	-1.34261	0.14298	10.3302	0.0013087	0.0223619							CD29949.0	2.58826	0.688718	40.797	1.68894e-10	2.88592e-09	CD28651.0	3.79471	-1.47341	40.0166	2.51819e-10	4.30287e-09
CD28333.0	-0.934352	2.30923	13.4016	0.000251407	0.00429288							CD47280.0	0.673307	3.52621	10.3285	0.00130993	0.0223677							CD35943.0	-1.67973	4.59073	40.7736	1.70927e-10	2.91866e-09	CD33832.7	-1.13417	8.00978	40.0068	2.53084e-10	4.32151e-09
CD50975.0	-1.13761	1.47646	13.3986	0.000251806	0.00429675							CD53010.5	0.811257	5.12361	10.3148	0.0013197	0.0225189							CD43404.0	-1.96704	1.43791	40.7678	1.71434e-10	2.92531e-09	CD30448.0	1.74225	3.7062	39.9565	2.59685e-10	4.43121e-09
CD49648.5	5.10019	-0.0330034	13.3859	0.00025352	0.00432303							CD53029.799	-0.645412	4.8877	10.3105	0.00132273	0.0225553							CD48224.2	-0.877056	6.72479	40.7347	1.74365e-10	2.97328e-09	CD29011.0	2.58904	0.569661	39.9426	2.61531e-10	4.45965e-09
CD34281.0	1.70197	0.793075	13.3786	0.000254507	0.00433437							CD28909.0	1.34301	0.192876	10.3051	0.00132663	0.0225754							CD49885.0	1.6474	3.40795	40.713	1.76306e-10	3.00432e-09	CD53029.320	2.24458	2.44381	39.8727	2.71068e-10	4.61594e-09
[truncated: 10,954 more rows]
