# Supplementary material for: Transcriptome analysis of two inflorescence branching mutants reveals cytokinin is an important regulator in controlling inflorescence architecture in the woody plant Jatropha curcas
Source: BMC Plant Biol. 2019 Nov 4;19:468. doi: 10.1186/s12870-019-2069-3 (PMC6830001; doi:10.1186/s12870-019-2069-3)
Supplement: Supplementary file 7 — Additional file 7. Homologous genes involved in inflorescence development in Jatropha. [file 12870_2019_2069_MOESM7_ESM.xlsx]

## Sheet: Sheet1
Additional file 7 Homologous genes involved in inflorescence development in Jatropha.
	ckII_ckI				dxhII_dxhI				dxhI_ckI				dxhII_ckII				gII_ckII				gII_dxhII				Homologs		Blastx_results
Transcript ID	logFC	logCPM	PValue	FDR	logFC	logCPM	PValue	FDR	logFC	logCPM	PValue	FDR	logFC	logCPM	PValue	FDR	logFC	logCPM	PValue	FDR	logFC	logCPM	PValue	FDR	Gene symbol	Gene ID	Pident	Length	Evalue	Bitscore
CD36603.4	-0.658194	4.86479	0.0114473	0.0692197	-0.070058	4.86479	0.786206	0.981892	0.00467436	4.86479	0.985561	1	0.59281	4.86479	0.0226473	0.343378	-0.337031	4.86479	0.19583	0.282468	-0.929841	4.86479	0.000369504	0.00134984	AGL24	AT4G24540	0.66	220	9e-77	283
CD33387.0	6.02743	2.42938	3.61015e-27	8.17075e-24	5.47396	2.42938	2.58272e-21	8.03742e-18	-0.146711	2.42938	0.868579	0.951223	-0.700177	2.42938	0.0615064	0.528751	1.04636	2.42938	0.0045786	0.0117393	1.74653	2.42938	3.78547e-06	2.43964e-05	AGL6	AT2G45650	0.55	252	6e-54	207
CD53029.1588	7.20392	5.65969	6.17507e-09	6.3006e-07	6.43349	5.65969	7.90762e-08	3.86016e-05	0.384958	5.65969	0.698821	0.868492	-0.385467	5.65969	0.681341	0.976347	0.759704	5.65969	0.420219	0.519426	1.14517	5.65969	0.227648	0.318418	AP1	AT1G69120	0.81	256	2.3e-84	835
CD50656.0	-0.624735	4.60491	0.00153175	0.0166671	-0.517233	4.60491	0.00828609	0.217606	0.13968	4.60491	0.473308	0.734082	0.247182	4.60491	0.210548	0.791485	0.384966	4.60491	0.0502811	0.0908878	0.137784	4.60491	0.480766	0.579648	AP2	AT4G36920	0.61	432	2.5e-96	814
CD41415.1	-1.18335	4.32667	3.25195e-06	0.000141046	-0.131825	4.32667	0.604854	0.95349	-1.26269	4.32667	7.51086e-07	6.56106e-05	-0.211157	4.32667	0.406207	0.904447	0.156683	4.32667	0.534948	0.628953	0.36784	4.32667	0.146226	0.221264	CLV1	AT1G75820	0.75	980	1e-179	624
CD45130.1	-0.237696	5.23307	0.146273	0.357546	-0.0645532	5.23307	0.692976	0.968626	-0.0685719	5.23307	0.674738	0.854396	0.104571	5.23307	0.52283	0.944693	-0.0480275	5.23307	0.768893	0.826241	-0.152598	5.23307	0.349458	0.450853	CLV2	AT1G65380	0.62	720	1.1e-228	720
CD54540.5	6.52457	2.56923	5.64654e-32	2.81153e-28	5.32461	2.56923	4.16269e-25	1.72724e-21	0.879647	2.56923	0.321345	0.60815	-0.32032	2.56923	0.346912	0.88165	1.29273	2.56923	0.000133398	0.000541068	1.61305	2.56923	2.39029e-06	1.63216e-05	FUL	AT5G60910	0.65	242	7e-64	240
CD42826.2	2.5705	1.70301	1.43938e-11	3.22837e-09	2.05972	1.70301	1.13378e-07	5.1321e-05	-0.0579525	1.70301	0.89262	0.963146	-0.568728	1.70301	0.0899037	0.607666	0.356685	1.70301	0.274822	0.371	0.925413	1.70301	0.00533375	0.0135031	LFY	AT5G61850	0.91	420	2e-87	319
CD53029.4393	-0.131517	3.48238	0.782359	0.898703	0.568276	3.48238	0.239394	0.814008	-1.34629	3.48238	0.00576361	0.0611921	-0.646494	3.48238	0.177527	0.760075	-0.012766	3.48238	0.978596	0.984408	0.633728	3.48238	0.185659	0.269624	LOB	AT5G63090	0.86	186	2e-58	221
CD33932.2	-0.0687135	7.46565	0.763386	0.887088	-0.155975	7.46565	0.494099	0.926888	0.34663	7.46565	0.129113	0.378611	0.259368	7.46565	0.255923	0.830479	0.315192	7.46565	0.167397	0.248152	0.0558238	7.46565	0.80655	0.858004	SPL19	gi|1002292934	0.43	375	2e-60	229
CD23182.0	5.31909	3.6259	5.54426e-20	5.5212e-17	5.61573	3.6259	1.34021e-18	3.33658e-15	-1.15615	3.6259	0.117424	0.359561	-0.859504	3.6259	0.0581308	0.51676	1.80305	3.6259	8.63042e-05	0.000369307	2.66255	3.6259	2.06873e-08	2.40332e-07	SEP1/	AT5G15800	0.73	251	1e-92	335
CD33623.0	6.61395	4.70492	1.90513e-28	5.92877e-25	5.84382	4.70492	1.51589e-23	5.39136e-20	0.0601948	4.70492	0.920908	0.974488	-0.709933	4.70492	0.114022	0.656499	0.607458	4.70492	0.174865	0.257296	1.31739	4.70492	0.00370837	0.00991022	SEP2A	AT3G02310	0.6	250	9e-78	286
CD33623.1	8.89722	3.28365	2.22078e-41	2.76442e-37	7.85437	3.28365	9.16758e-31	5.7059e-27	0.0776202	3.28365	0.959636	0.991442	-0.965223	3.28365	0.00564122	0.176216	1.50832	3.28365	1.29689e-05	6.92864e-05	2.47354	3.28365	5.79879e-12	1.31698e-10	SEP2B	AT3G02310	0.58	250	1e-72	269
CD49568.0	4.20154	4.75147	1.17013e-15	5.82632e-13	5.43772	4.75147	2.5559e-19	7.07018e-16	-2.7213	4.75147	4.83124e-06	0.000284346	-1.48513	4.75147	0.00132255	0.0791493	1.63969	4.75147	0.000384513	0.00136657	3.12482	4.75147	1.70998e-10	3.02785e-09	SEP3/	AT1G24260	0.78	250	3e-99	359
CD53029.282	0.189664	5.73615	0.282271	0.520529	0.11223	5.73615	0.524865	0.933395	-0.000207738	5.73615	0.999062	1	-0.0776414	5.73615	0.659269	0.973339	0.26986	5.73615	0.124217	0.193645	0.347501	5.73615	0.0478307	0.0874618	SOC1	AT2G45660	0.55	219	2e-45	178
CD41803.1	0.226777	6.03289	0.133225	0.337963	0.174887	6.03289	0.244765	0.817831	0.270321	6.03289	0.0736916	0.277763	0.218431	6.03289	0.146126	0.715264	0.709807	6.03289	2.30367e-06	1.49901e-05	0.491376	6.03289	0.00101225	0.00322799	SVP	AT2G22540	0.7	240	1.9e-80	798
CD32955.0	-0.199187	1.45563	0.671706	0.83263	0.264519	1.45563	0.5682	0.944193	0.17085	1.45563	0.714437	0.876793	0.634557	1.45563	0.17482	0.756912	-0.988108	1.45563	0.0405117	0.0757135	-1.62267	1.45563	0.000741738	0.00246876	TFL1	AT5G03840	0.71	177	3e-71	263
CD28412.0	-2.20003	2.23944	1.34063e-07	9.16932e-06	0.283269	2.23944	0.508129	0.928799	-2.88333	2.23944	3.01854e-11	9.88811e-09	-0.400025	2.23944	0.339026	0.87811	-0.240904	2.23944	0.56021	0.651637	0.15912	2.23944	0.702677	0.77679	TPPJ	AT5G65140	0.71	370	1e-154	541
CD28422.1	-0.300064	5.48501	0.0528393	0.18988	-0.0786745	5.48501	0.610905	0.955103	-0.0472784	5.48501	0.759705	0.898392	0.174112	5.48501	0.261173	0.834359	0.0869064	5.48501	0.57421	0.664167	-0.0872051	5.48501	0.571681	0.662196	TPS1	AT1G78580	0.8	942	0	1521
CD52679.0	4.38834	1.30593	4.8225e-15	2.07002e-12	1.92558	1.30593	8.03544e-05	0.0107409	1.69403	1.30593	0.00465473	0.0537247	-0.768734	1.30593	0.0800208	0.5795	-0.431459	1.30593	0.319978	0.419537	0.337275	1.30593	0.441699	0.542983	WOX1	AT3G18010	0.44	350	4e-46	182
CD22175.0	2.23582	0.17818	1.6977e-05	0.000528986	1.44263	0.17818	0.00686994	0.19614	0.0954891	0.17818	0.874515	0.953969	-0.697703	0.17818	0.125763	0.682819	0.504759	0.17818	0.241405	0.334168	1.20246	0.17818	0.00692067	0.0168753	WOX3	AT2G28610	0.87	244	4e-27	117
ckII_ckI indicates the pairwise stageII vs. stageI in wild plant; dxhII_dxhI indicates the stageII vs. stageI in dxh mutant; dxhI_ckI indicates the dxh vs. wild inflorescences at stage I; dxhII_ckII indicates the dxh vs. wild inflorescences at stage II, and gII_dxhII indicates the g vs. dxh inflorescences at stage II.
FC, fold changes; CPM, counts per million; FDR, false discovery rate.
