# Supplementary material for: Transcriptome analysis of two inflorescence branching mutants reveals cytokinin is an important regulator in controlling inflorescence architecture in the woody plant Jatropha curcas
Source: BMC Plant Biol. 2019 Nov 4;19:468. doi: 10.1186/s12870-019-2069-3 (PMC6830001; doi:10.1186/s12870-019-2069-3)
Supplement: Supplementary file 8 — Additional file 8. Homologous genes involved in the auxin and cytokinin metabolic and signaling pathways in Jatropha. [file 12870_2019_2069_MOESM8_ESM.xlsx]

## Sheet: Sheet1
Additional file 8 All homologous genes involved in auxin and cytokinin metabolic and signaling pathways in Jatropha.
Auxin metabolic and signaling pathways
	ckII_ckI				dxhII_dxhI				dxhI_ckI				dxhII_ckII				gII_ckII				gII_dxhII				Homologs		Blastx_results
Transcript ID	logFC	logCPM	PValue	FDR	logFC	logCPM	PValue	FDR	logFC	logCPM	PValue	FDR	logFC	logCPM	PValue	FDR	logFC	logCPM	PValue	FDR	logFC	logCPM	PValue	FDR	Gene_ID	Gene_symbol	Pident	Length	Evalue	Bitscore
Cluster-20267.0	0.577551	2.6862	0.0867078	0.259923	0.0708473	2.6862	0.835452	0.988099	-0.0882835	2.6862	0.79619	0.91804	-0.594987	2.6862	0.0770329	0.571524	0.7907	2.6862	0.0165199	0.0352062	1.38569	2.6862	3.75375e-05	0.000184435	AT5G20960	AO1	61.5	1374	0	1614
Cluster-38721.3	0.530422	5.21298	0.00751171	0.0519791	0.247476	5.21298	0.208088	0.786462	0.537079	5.21298	0.00684118	0.0677478	0.254134	5.21298	0.195758	0.780088	0.336448	5.21298	0.0862282	0.142489	0.082314	5.21298	0.673549	0.752135	AT1G19220	ARF19	0.74	1086	0	753
Cluster-8400.4	0.120824	6.18261	0.341143	0.578571	0.113066	6.18261	0.37363	0.887844	-0.0418833	6.18261	0.742099	0.889819	-0.0496416	6.18261	0.695232	0.978119	-0.169349	6.18261	0.180956	0.264775	-0.119707	6.18261	0.344072	0.445233	AT5G62000	ARF2	0.85	859	0	645
Cluster-55836.1	-0.036647	6.76109	0.795138	0.90553	-0.0972516	6.76109	0.489793	0.924971	0.240384	6.76109	0.08836	0.307537	0.179779	6.76109	0.202289	0.786313	0.139227	6.76109	0.322869	0.422616	-0.0405519	6.76109	0.773007	0.832206	AT5G60450	ARF4	0.6	788	0	849
Cluster-46141.1	0.9994	7.06693	7.90639e-06	0.000286935	0.593009	7.06693	0.00762118	0.209837	0.307739	7.06693	0.166114	0.433754	-0.0986529	7.06693	0.655449	0.973339	0.762601	7.06693	0.000592774	0.00199294	0.861254	7.06693	0.000107357	0.000461855	AT1G19850	ARF5	0.61	902	0	1097
Cluster-48135.0	-0.520033	8.83905	0.00053672	0.00758734	-0.334613	8.83905	0.0256316	0.388362	0.060201	8.83905	0.687662	0.862118	0.245621	8.83905	0.101413	0.634818	-0.0195184	8.83905	0.896373	0.924242	-0.26514	8.83905	0.0769232	0.130355	AT1G30330	ARF6	0.87	933	0	848
Cluster-53377.0	-0.305549	8.02714	0.0463269	0.174354	-0.29982	8.02714	0.0502377	0.514404	0.362828	8.02714	0.0178972	0.124148	0.368558	8.02714	0.0162612	0.293628	-0.199885	8.02714	0.192345	0.278278	-0.568442	8.02714	0.000214799	0.000841964	AT5G37020	ARF8	0.67	811	0	1060
Cluster-43435.0	-0.320217	5.77709	0.0484217	0.179258	0.175372	5.77709	0.28171	0.843115	-0.514075	5.77709	0.00160248	0.0257224	-0.0184861	5.77709	0.909384	0.999206	-0.140016	5.77709	0.388247	0.488295	-0.12153	5.77709	0.453671	0.554356	AT2G38120	AUX1	86.11	468	0	842
Cluster-35836.0	0.277831	7.89225	0.150244	0.363012	-0.030304	7.89225	0.87529	0.991432	-0.0223864	7.89225	0.907707	0.968852	-0.330522	7.89225	0.0870637	0.599634	0.805531	7.89225	3.2569e-05	0.000156957	1.13605	7.89225	5.81463e-09	7.6391e-08	AT5G13930	CHS	86.53	386	0	699
Cluster-52101.0	-0.0403114	-0.292494	0.942141	0.980362	-0.414036	-0.292494	0.41526	0.901415	0.974088	-0.292494	0.0654375	0.259581	0.600363	-0.292494	0.261892	0.834467	-0.239479	-0.292494	0.664399	0.740808	-0.839842	-0.292494	0.113516	0.179766	AT4G39950	CYP79B2	0.65	541	4e-79	290
Cluster-38079.0	-0.680947	4.19917	0.0352478	0.146787	-0.276329	4.19917	0.392269	0.894807	-0.375139	4.19917	0.243916	0.527662	0.0294796	4.19917	0.927362	1	1.01485	4.19917	0.00173706	0.00509015	0.985373	4.19917	0.00232918	0.00666138	AT4G31500	CYP83B1	48.04	460	5e-156	463
Cluster-54586.1	0.252334	1.47376	0.484644	0.701494	0.455727	1.47376	0.2756	0.839996	-1.35935	1.47376	0.000696777	0.0140234	-1.15596	1.47376	0.00228316	0.108166	1.43794	1.47376	3.4511e-05	0.000164879	2.5939	1.47376	3.1492e-12	7.40345e-11	AT5G55250	IAMT1	74.61	386	0	603
Cluster-40293.0	1.24382	0.400331	0.000981968	0.0118949	2.02091	0.400331	2.49841e-06	0.000609807	-0.969544	0.400331	0.0394985	0.196083	-0.192456	0.400331	0.575821	0.956731	0.231984	0.400331	0.48368	0.580742	0.42444	0.400331	0.202733	0.289722	AT2G45420	LBD18	69.23	208	4e-78	247
Cluster-28475.11	-0.438489	6.40285	0.0153417	0.0842945	-0.330855	6.40285	0.0675494	0.569894	-0.245847	6.40285	0.173388	0.443855	-0.138213	6.40285	0.444884	0.916606	-1.24146	6.40285	1.6025e-11	3.30537e-10	-1.10324	6.40285	1.93159e-09	2.7797e-08	AT2G34650	PID	0.65	438	e-166	580
Cluster-49458.0	-0.215156	6.71183	0.196801	0.423947	-0.238651	6.71183	0.151633	0.724579	0.213954	6.71183	0.198721	0.476568	0.190458	6.71183	0.253053	0.829424	-0.814378	6.71183	1.2812e-06	8.88985e-06	-1.00484	6.71183	2.47302e-09	3.50513e-08	AT1G73590	PIN1	0.74	622	0	900
Cluster-17725.2	-0.385531	7.12213	0.00640384	0.0464675	-0.171604	7.12213	0.224365	0.797974	-0.0985102	7.12213	0.485096	0.741809	0.115417	7.12213	0.414153	0.907781	-0.240798	7.12213	0.0887029	0.145871	-0.356216	7.12213	0.0117723	0.0265819	AT1G70940	PIN3	0.78	640	0	966
Cluster-50743.0	0.598995	4.15563	0.00405466	0.0337721	0.287444	4.15563	0.166545	0.743208	0.185133	4.15563	0.377232	0.657719	-0.126418	4.15563	0.539362	0.948837	-0.229996	4.15563	0.263417	0.358578	-0.103578	4.15563	0.614478	0.701198	AT2G01420	PIN4	0.65	612	2e-88	322
Cluster-46638.0	0.89376	4.16229	0.000731282	0.00962771	-0.0652333	4.16229	0.802131	0.983642	0.897178	4.16229	0.000706494	0.0142075	-0.0618153	4.16229	0.812111	0.993799	0.0376124	4.16229	0.884708	0.915715	0.0994277	4.16229	0.701403	0.775887	AT1G77110	PIN6	66.11	475	2e-171	508
Cluster-37207.4	-0.756832	-0.359878	0.121456	0.31969	0.0981395	-0.359878	0.84747	0.98971	-0.827311	-0.359878	0.0945458	0.319074	0.0276609	-0.359878	0.956313	1	-1.79069	-0.359878	0.00172601	0.00506014	-1.81835	-0.359878	0.00137249	0.0042268	AT5G18020	SAUR20	65.52	87	2e-33	121
Cluster-51501.0	-0.120394	0.789444	0.756685	0.883095	0.0977686	0.789444	0.793519	0.982354	0.312952	0.789444	0.413026	0.687829	0.531115	0.789444	0.162141	0.737621	-0.386434	0.789444	0.322833	0.42259	-0.917549	0.789444	0.0159946	0.0345137	AT1G70560	TAA1	62.47	373	2e-170	492
Cluster-48681.0	0.141975	2.65355	0.51976	0.729279	0.0199441	2.65355	0.929823	0.997908	-0.237645	2.65355	0.29131	0.578161	-0.359676	2.65355	0.1051	0.641632	0.246317	2.65355	0.252827	0.34711	0.605993	2.65355	0.00544903	0.0137502	AT4G24670	TAR2	0.59	440	e-130	461
Cluster-48769.3	0.0825635	3.1257	0.758802	0.884137	0.00784314	3.1257	0.976692	1	0.0916116	3.1257	0.733774	0.885872	0.0168912	3.1257	0.949748	1	-1.04417	3.1257	0.000144105	0.000578277	-1.06106	3.1257	0.000109337	0.000469319	AT5G11320	YUC4	71.98	414	0	604
Cytokinin metabolic and signaling pathways
	ckII_ckI				dxhII_dxhI				dxhI_ckI				dxhII_ckII				gII_ckII				gII_dxhII				Homologs		Blastx_results
Transcript ID	logFC	logCPM	PValue	FDR	logFC	logCPM	PValue	FDR	logFC	logCPM	PValue	FDR	logFC	logCPM	PValue	FDR	logFC	logCPM	PValue	FDR	logFC	logCPM	PValue	FDR	Gene_ID	Gene_symbol	Pident	Length	Evalue	Bitscore
Cluster-42198.1	1.95892	1.15087	7.83168e-05	0.00178062	0.305857	1.15087	0.518389	0.931205	1.01199	1.15087	0.0453807	0.211414	-0.641069	1.15087	0.163295	0.739128	0.60058	1.15087	0.17881	0.262109	1.24165	1.15087	0.00651319	0.0160356	AT5G56970.1	CKX3	56.34	497	0	589
Cluster-42813.4	1.25372	0.411273	0.00324753	0.028834	0.470329	0.411273	0.257503	0.829038	0.519762	0.411273	0.24711	0.531108	-0.263626	0.411273	0.502394	0.938507	0.413239	0.411273	0.272245	0.368193	0.676866	0.411273	0.0751969	0.127858	AT2G27760.1	IPT2	0.58	466	1e-130	244
Cluster-53029.368	1.0588	0.524169	0.00358961	0.0309764	0.984938	0.524169	0.00980878	0.236627	-0.232779	0.524169	0.566901	0.792942	-0.306638	0.524169	0.367696	0.889573	0.151406	0.524169	0.643438	0.722881	0.458043	0.524169	0.167135	0.246998	AT1G76420.1	CUC3	0.76	334	9e-86	313
Cluster-42222.0	0.963645	3.42542	0.00022373	0.00394474	0.292661	3.42542	0.254432	0.827153	0.611454	3.42542	0.019594	0.131787	-0.0595305	3.42542	0.815262	0.994492	-0.61623	3.42542	0.0164002	0.034985	-0.5567	3.42542	0.029971	0.0590642	AT5G53950.1	CUC2	0.87	375	7e-84	307
Cluster-55056.0	0.885749	0.312195	0.0144924	0.0812119	0.387228	0.312195	0.263322	0.833786	0.515064	0.312195	0.169826	0.438742	0.0165427	0.312195	0.960421	1	-1.01063	0.312195	0.00437652	0.0112781	-1.02717	0.312195	0.0034844	0.0094079	AT1G68460.1	IPT1	0.53	357	9e-89	323
Cluster-46478.1	0.875956	1.31926	0.00728598	0.050867	0.436352	1.31926	0.216379	0.792201	-0.570377	1.31926	0.105305	0.339069	-1.00998	1.31926	0.00204107	0.101833	-0.219122	1.31926	0.482623	0.579725	0.790859	1.31926	0.0150731	0.0328024	AT1G80050	APT2	0.81	192	1e-62	236
Cluster-54253.2	0.761521	1.30513	0.0523966	0.188732	0.469983	1.30513	0.209513	0.78685	0.700093	1.30513	0.0763029	0.283486	0.408555	1.30513	0.272038	0.84077	0.751264	1.30513	0.0408942	0.0762566	0.342709	1.30513	0.341212	0.442115	AT1G75450.1	CKX5	0.75	540	0	643
Cluster-29746.0	0.606568	4.23832	0.0176373	0.0924028	0.0157829	4.23832	0.951073	1	-0.19503	4.23832	0.447978	0.714377	-0.785816	4.23832	0.00217773	0.104666	-0.812395	4.23832	0.00149996	0.00448727	-0.0265797	4.23832	0.917316	0.940047	AT3G48100	ARR5	0.77	184	1e-58	224
Cluster-53833.0	0.49938	3.21989	0.0377332	0.153048	-0.0328567	3.21989	0.888869	0.993108	0.696922	3.21989	0.00371295	0.0461264	0.164685	3.21989	0.484669	0.933308	-0.537869	3.21989	0.0239638	0.0483548	-0.702554	3.21989	0.0030708	0.00843454	AT5G20040.1	IPT9	0.65	463	1e-163	571
Cluster-51603.1	0.439069	3.87673	0.0770291	0.241678	0.559369	3.87673	0.0293261	0.412538	-0.574769	3.87673	0.0253912	0.15332	-0.454469	3.87673	0.0667966	0.545587	2.25942	3.87673	8.11525e-20	4.34489e-18	2.71389	3.87673	9.1716e-27	8.04001e-25	AT2G37210	LOG3	0.87	215	1e-103	371
Cluster-38670.0	0.423609	0.434738	0.454182	0.676882	0.0999468	0.434738	0.859919	0.991169	0.177448	0.434738	0.757702	0.897462	-0.146214	0.434738	0.793179	0.990443	1.4913	0.434738	0.00571043	0.0141883	1.63751	0.434738	0.00250861	0.00709468	AT4G35190	LOG5	0.82	228	1e-64	241
Cluster-51800.0	0.40905	5.11951	0.0416283	0.162713	0.0586418	5.11951	0.770489	0.979703	0.0335285	5.11951	0.867739	0.950889	-0.31688	5.11951	0.113732	0.656342	-0.291734	5.11951	0.144471	0.219537	0.0251461	5.11951	0.899998	0.926686	AT4G22570.1	APT3	0.85	183	9e-84	305
Cluster-40105.1	0.397136	3.67547	0.192187	0.418388	1.01174	3.67547	0.00123366	0.0673534	-1.06097	3.67547	0.000709654	0.014248	-0.446361	3.67547	0.142858	0.710008	0.0289712	3.67547	0.923666	0.944222	0.475332	3.67547	0.117835	0.185402	AT2G41510.1	CKX1	0.67	575	0	770
Cluster-52607.0	0.222494	1.52419	0.423646	0.652504	0.149602	1.52419	0.591737	0.949341	0.0122241	1.52419	0.965526	0.9935	-0.0606682	1.52419	0.824735	0.996196	0.0448111	1.52419	0.86772	0.90406	0.105479	1.52419	0.694465	0.769958	AT5G06300	LOG7	0.82	217	1e-103	370
Cluster-35325.0	0.213697	3.93902	0.276917	0.514906	0.0868604	3.93902	0.665712	0.964006	-0.423316	3.93902	0.0343913	0.181785	-0.550152	3.93902	0.00546096	0.172661	0.322795	3.93902	0.0959459	0.155796	0.872947	3.93902	9.08003e-06	5.29063e-05	AT5G11160.1	APT5	81.15	191	2e-107	320
Cluster-43317.1	0.00431436	4.38083	0.981283	0.997533	-0.147529	4.38083	0.426267	0.905509	-0.176561	4.38083	0.339247	0.623359	-0.328405	4.38083	0.0754623	0.567139	-0.816914	4.38083	1.14614e-05	6.23157e-05	-0.48851	4.38083	0.00874257	0.0206105	AT2G41310	ARR8	0.55	225	1e-62	236
Cluster-43975.0	0.219619	3.24828	0.27808	0.516175	-0.0911955	3.24828	0.659277	0.963766	-0.196416	3.24828	0.339451	0.623475	-0.50723	3.24828	0.0128774	0.264519	-0.500754	3.24828	0.0133337	0.0293844	0.00647598	3.24828	0.974746	0.981885	AT1G59940/AT1G10470	ARR3/ARR4	0.67	231	5e-62	234
Cluster-55994.0	-0.121101	8.62042	0.504956	0.718181	-0.0937499	8.62042	0.605671	0.95375	0.0975878	8.62042	0.591028	0.807992	0.124939	8.62042	0.49152	0.936257	-0.636234	8.62042	0.000486646	0.00167922	-0.761173	8.62042	3.09047e-05	0.000155372	AT5G03300.1	ADK2	0.81	345	1e-171	597
Cluster-51742.1	-0.2623	7.47183	0.0683421	0.224258	-0.219493	7.47183	0.12722	0.698863	-0.0681973	7.47183	0.635258	0.832956	-0.0253897	7.47183	0.859942	0.997138	-0.81457	7.47183	1.96352e-08	2.18036e-07	-0.78918	7.47183	5.23086e-08	5.49019e-07	AT1G27450.1	APT1	0.78	243	9e-78	286
Cluster-52098.0	-0.288373	6.02108	0.0357773	0.14791	-0.134368	6.02108	0.32519	0.865792	0.171009	6.02108	0.211126	0.491003	0.325014	6.02108	0.0178517	0.307775	0.26154	6.02108	0.0561558	0.0996332	-0.063474	6.02108	0.641339	0.725121	AT2G01830.2	AHK4	72.34	1005	0	1422
Cluster-52529.0	-0.422794	0.464247	0.310517	0.549294	-0.490207	0.464247	0.229348	0.804341	0.211833	0.464247	0.599365	0.812423	0.14442	0.464247	0.731769	0.983083	0.873881	0.464247	0.0297181	0.0581104	0.72946	0.464247	0.0650048	0.112982	AT3G63440.1	CKX6	0.72	533	3e-83	305
Cluster-40720.0	-0.648237	1.64484	0.0696903	0.226977	0.0272982	1.64484	0.940642	0.99895	-0.886737	1.64484	0.0141978	0.107079	-0.211202	1.64484	0.560709	0.953148	-2.93358	1.64484	3.94793e-12	9.0338e-11	-2.72238	1.64484	1.23279e-10	2.25341e-09	AT5G19040.1	IPT5	65.77	298	8e-136	404
Cluster-45463.0	-0.844528	2.9275	0.00146272	0.0161203	0.0113139	2.9275	0.966241	1	-0.749044	2.9275	0.00473035	0.0540807	0.106798	2.9275	0.689481	0.977531	-0.785415	2.9275	0.00396045	0.0103386	-0.892213	2.9275	0.0010247	0.00326227	AT3G57040.1	ARR9	74.68	154	2e-73	231
Cluster-42054.0	-1.15627	4.07859	0.00029745	0.00485913	0.35997	4.07859	0.263606	0.833786	-1.81096	4.07859	3.1209e-08	4.76675e-06	-0.294721	4.07859	0.355698	0.885063	0.634132	4.07859	0.0456805	0.0837577	0.928854	4.07859	0.00361693	0.00970125	AT5G21482.1	CKX7	68.01	522	0	731
Cluster-50479.0	-1.24582	4.32617	3.46741e-10	4.8771e-08	-0.532135	4.32617	0.00653612	0.1931	-0.29855	4.32617	0.122866	0.368538	0.415131	4.32617	0.0364483	0.429147	-0.315057	4.32617	0.115421	0.182204	-0.730188	4.32617	0.000239014	0.000924419	AT5G11950	LOG8	0.72	216	2e-91	331
Cluster-48331.0	-1.72161	2.70812	0.000771827	0.00998722	-0.824112	2.70812	0.109968	0.67413	-1.57053	2.70812	0.00207833	0.0309093	-0.67303	2.70812	0.190982	0.775515	2.09944	2.70812	4.78888e-05	0.000220051	2.77247	2.70812	1.94917e-07	1.79748e-06	AT2G28305.1	LOG1	88.89	216	2e-125	362
ckII_ckI indicates the pairwise stageII vs. stageI in wild plant; dxhII_dxhI indicates the stageII vs. stageI in dxh mutant; dxhI_ckI indicates the dxh vs. wild inflorescences at stage I; dxhII_ckII indicates the dxh vs. wild inflorescences at stage II, and gII_dxhII indicates the g vs. dxh inflorescences at stage II.
FC, fold changes; CPM, counts per million; FDR, false discovery rate.
