# Supplementary material for: Transcriptome analysis of two inflorescence branching mutants reveals cytokinin is an important regulator in controlling inflorescence architecture in the woody plant Jatropha curcas
Source: BMC Plant Biol. 2019 Nov 4;19:468. doi: 10.1186/s12870-019-2069-3 (PMC6830001; doi:10.1186/s12870-019-2069-3)
Supplement: Supplementary file 10 — Additional file 10. List of primers for qPCR validation. [file 12870_2019_2069_MOESM10_ESM.xlsx]

## Sheet: Sheet1
Additional file 10 List of primers for qPCR validation
Name	Forward primer (5' to 3')	Reverse primer (5' to 3')
JcFUL	gCgTgTACgATCAAgAAAgAACCAACTC	ggTggAggCATgAAggAggATgA
JcSEP1	CgAACTCAgAggAACCTTCTTggA	ggACCgAACTTgCTTCAgTgATg
JcSEP2A	gCTTTAAggAAgAAgTgggAggAAACAA	TgAATgAggAggCTggCAgTTg
JcSEP2B	gCgATgCTgAAgTTgCTCTCATTATCT	CTCCTggTAgTTgCCCTgTgATTC
JcSEP3	CCTCAgggCgATggTTTCTTTCA	TCACTACTgTTATTggATCTggCTggTA
JcTFL1	AAgATCACAAATACAgCACCCACCTT	AACAgCAgCAACAggAAgACCAA
JcCD35911.0	CCCATAATTgCAACAACCCCAAAAT	AgACgAAgTgCTgCgAAgAgA
JcCD37832.1	gTTgTTgATgAAACgAAATAAAgCA	ggAgTTTCggTTTCTTTAAgATTTTgg
JcCD39325.1	CggAACTggCACAgCgTTAA	TTCCCCTTAAAAgCCAATATTTgACgA
JcCD47611.19	TgCAgCTCTCATAgAgAAAgAgAACAg	ggAACTTgAACCACCACACCAC
JcCD53029.968	CgAgAACATTTATTgTCCACACgTACA	AgggTATCCATACAAACCTTATCCACg
JcCD53029.1529	CgAgAACATTTATTgTCCACACgTACA	AgggTATCCATACAAACCTTATCCACg
JcGAPDH	TgAAggACTggAgAggTggAAgAgC	ATCAACAgTTggAACACggAAAgCC
