# Supplementary material for: Transcriptome analysis of two inflorescence branching mutants reveals cytokinin is an important regulator in controlling inflorescence architecture in the woody plant Jatropha curcas
Source: BMC Plant Biol. 2019 Nov 4;19:468. doi: 10.1186/s12870-019-2069-3 (PMC6830001; doi:10.1186/s12870-019-2069-3)
Supplement: Supplementary file 14 — Additional file 14. Gene list in MEblack and MEblue modules. [file 12870_2019_2069_MOESM14_ESM.xlsx]

## Sheet: gwcna
Additional file 14 Gene list in MEblack and MEblue modules.
Name	GI	Symbol	Description	Module
CD12310.0				MEblack
CD12966.3				MEblack
CD17725.2	AT1G70940	PIN3	ARABIDOPSIS PIN-FORMED 3	MEblack
CD19767.1	AT1G30620	HSR8	HIGH SUGAR RESPONSE8	MEblack
CD20428.2	AT5G47120	ATBI-1	ARABIDOPSIS BAX INHIBITOR 1	MEblack
CD21137.2				MEblack
CD21137.5	AT1G14790	AtRDR1		MEblack
CD21558.3				MEblack
CD22903.3				MEblack
CD23236.3	AT2G20860	LIP1	lipoic acid synthase 1	MEblack
CD23270.10				MEblack
CD23270.11				MEblack
CD23270.12				MEblack
CD23270.13				MEblack
CD23270.16	AT5G17920	ATCIMS	COBALAMIN-INDEPENDENT METHIONINE SYNTHASE	MEblack
CD23270.2				MEblack
CD23270.8				MEblack
CD23270.9	AT3G03780	ATMS2	methionine synthase 2	MEblack
CD23532.5	AT3G50670	U1-70K	U1 small nuclear ribonucleoprotein-70K	MEblack
CD23634.0				MEblack
CD24859.1	AT5G62575	SDH7	succinate dehydrogenase 7	MEblack
CD25220.3				MEblack
CD25797.1				MEblack
CD26523.0	AT1G02065	SPL8	squamosa promoter binding protein-like 8	MEblack
CD28268.3	ATCG00670	CLPP1	CASEINOLYTIC PROTEASE P 1	MEblack
CD28353.2	AT2G31890	ATRAP		MEblack
CD28490.0	AT1G64810	APO1	ACCUMULATION OF PHOTOSYSTEM ONE 1	MEblack
CD28899.0				MEblack
CD28948.0				MEblack
CD28998.1				MEblack
CD29061.10	AT4G29080	IAA27	indole-3-acetic acid inducible 27	MEblack
CD29061.8	AT5G42190	ASK2	Arabidopsis SKP-like 2	MEblack
CD29097.0				MEblack
CD29512.0				MEblack
CD29512.4				MEblack
CD29545.2				MEblack
CD30173.1				MEblack
CD30173.11				MEblack
CD30173.14				MEblack
CD30173.18				MEblack
CD30173.19				MEblack
CD30173.23				MEblack
CD30173.25				MEblack
CD30173.26				MEblack
CD30173.29				MEblack
CD30173.30				MEblack
CD30173.33				MEblack
CD30173.34	AT5G03240	UBQ3	polyubiquitin 3	MEblack
CD30173.36				MEblack
CD30173.7	AT4G05320	UBI10	ubiquitin 10	MEblack
CD30173.8	AT4G05050	UBQ11	ubiquitin 11	MEblack
CD30407.1				MEblack
CD30446.0				MEblack
CD30471.1	AT1G04110	AtSDD1		MEblack
CD30730.1				MEblack
CD30817.1				MEblack
CD30852.0				MEblack
CD30875.0				MEblack
CD31031.0	AT5G20510	AL5	alfin-like 5	MEblack
CD31105.6				MEblack
CD31332.0				MEblack
CD31575.6				MEblack
CD31575.7				MEblack
CD31578.0				MEblack
CD31806.1	AT4G24770	ATRBP31	ARABIDOPSIS THALIANA RNA BINDING PROTEIN, APPROXIMATELY 31 KD	MEblack
CD31807.2				MEblack
CD31833.2	AT3G24090	GFAT	L-glutamine D-fructose-6-phosphate amidotransferase	MEblack
CD31947.2	AT3G06190	ATBPM2	BTB-POZ AND MATH DOMAIN 2	MEblack
CD32035.0				MEblack
CD32213.1				MEblack
CD32336.0	AT3G15620	UVR3	UV REPAIR DEFECTIVE 3	MEblack
CD33069.0				MEblack
CD33417.0				MEblack
CD33417.10				MEblack
CD33417.5				MEblack
CD33417.6	AT1G53240	mMDH1	mitochondrial malate dehydrogenase 1	MEblack
CD33417.7				MEblack
CD33417.8	AT3G15020	mMDH2	mitochondrial malate dehydrogenase 2	MEblack
CD33560.2	AT5G05940	ATROPGEF5	ROP GUANINE NUCLEOTIDE EXCHANGE FACTOR 5	MEblack
CD33746.3				MEblack
CD33895.0				MEblack
CD33962.0	AT1G49890	QWRF2	QWRF domain containing 2	MEblack
CD33990.1				MEblack
CD34243.0	AT5G13510	EMB3136	EMBRYO DEFECTIVE 3136	MEblack
CD34329.4				MEblack
CD34484.3	AT3G58490	AtSPP1		MEblack
CD34493.0	AT1G69640	SBH1	sphingoid base hydroxylase 1	MEblack
CD34577.1				MEblack
CD34737.1				MEblack
CD34748.0	AT5G03670	TRM28	TON1 Recruiting Motif 28	MEblack
CD34790.0	AT5G58970	ATUCP2	uncoupling protein 2	MEblack
CD34930.0	AT1G74970	RPS9	ribosomal protein S9	MEblack
CD35103.0				MEblack
CD35182.0				MEblack
CD35182.1				MEblack
CD35257.0	AT4G36930	SPT	SPATULA	MEblack
CD35415.3				MEblack
CD35460.0	AT4G27760	FEY	FOREVER YOUNG	MEblack
CD35492.0				MEblack
CD35582.1	AT3G27830	RPL12	RIBOSOMAL PROTEIN L12	MEblack
CD35611.0	AT3G06350	EMB3004	EMBRYO DEFECTIVE 3004	MEblack
CD35911.0	lncRNA			MEblack
CD36243.0	ATMG00810	ORF240B		MEblack
CD36243.3				MEblack
CD36243.6				MEblack
CD36352.1				MEblack
CD36485.0				MEblack
CD36583.3				MEblack
CD36693.0				MEblack
CD36693.1				MEblack
CD36693.2				MEblack
CD36695.1	AT1G77130	GUX3	glucuronic acid substitution of xylan 3	MEblack
CD36745.0	AT5G20590	TBL5	TRICHOME BIREFRINGENCE-LIKE 5	MEblack
CD36769.0				MEblack
CD36810.0	AT5G48930	HCT	hydroxycinnamoyl-CoA shikimate/quinate hydroxycinnamoyl transferase	MEblack
CD36877.1				MEblack
CD36894.0				MEblack
CD36935.3				MEblack
CD37072.0	AT4G15093	AtLigB		MEblack
CD37081.0				MEblack
CD37205.1				MEblack
CD37207.4	AT5G18020	SAUR20	SMALL AUXIN UP RNA 20	MEblack
CD37222.0	AT2G29630	PY	PYRIMIDINE REQUIRING	MEblack
CD37320.0	AT2G33450	PRPL28	plastid ribosomal protein L28	MEblack
CD37469.1	AT4G37670	NAGS2	N-acetyl-l-glutamate synthase 2	MEblack
CD37473.12				MEblack
CD37496.1				MEblack
CD37565.2	AT3G11170	AtFAD7		MEblack
CD37581.1				MEblack
CD37628.2				MEblack
CD37640.0	AT3G05290	AtPNC1		MEblack
CD37670.0	AT1G65910	anac028	NAC domain containing protein 28	MEblack
CD37755.1				MEblack
CD37804.0	AT2G32480	ARASP	ARABIDOPSIS SERIN PROTEASE	MEblack
CD37921.0	AT5G38630	ACYB-1	cytochrome B561-1	MEblack
CD37944.0				MEblack
CD37985.2				MEblack
CD38112.2				MEblack
CD38256.1				MEblack
CD38263.1	AT1G32500	ABCI7	ATP-binding cassette I7	MEblack
CD38319.0				MEblack
CD38322.0	AT5G57850	ADCL	4-amino-4-deoxychorismate lyase	MEblack
CD38339.0	AT5G35630	ATGSL1	GLUTAMINE SYNTHETASE LIKE 1	MEblack
CD38431.0				MEblack
CD38439.5	AT2G05100	LHCB2	LIGHT-HARVESTING CHLOROPHYLL B-BINDING 2	MEblack
CD38490.0	AT2G15790	CYP40	CYCLOPHILIN 40	MEblack
CD38522.0	AT5G24314	PDE225	PIGMENT DEFECTIVE 225	MEblack
CD38548.0	AT3G27750	EMB3123	EMBRYO DEFECTIVE 3123	MEblack
CD38596.1				MEblack
CD38616.0	AT1G68570	AtNPF3.1		MEblack
CD38670.0	AT4G35190	LOG5		MEblack
CD38676.0	AT4G12560	CPR1	CONSTITUTIVE EXPRESSER OF PR GENES 1	MEblack
CD38679.0				MEblack
CD38744.1				MEblack
CD38787.1				MEblack
CD38820.0	AT1G75350	emb2184	embryo defective 2184	MEblack
CD38899.0	AT4G28600	NPGR2	no pollen germination related 2	MEblack
CD39047.1	AT5G27640	ATEIF3B-1		MEblack
CD39128.0				MEblack
CD39128.1				MEblack
CD39156.0	AT4G36810	AtGGPPS11		MEblack
CD39189.0				MEblack
CD39251.0				MEblack
CD39255.7	AT1G79500	AtkdsA1		MEblack
CD39285.0	AT5G07720	XXT3	xyloglucan xylosyltransferase 3	MEblack
CD39325.0				MEblack
CD39325.6				MEblack
CD39385.0				MEblack
CD39440.0				MEblack
CD39443.0	AT1G20610	CYCB2;3	Cyclin B2;3	MEblack
CD39505.1				MEblack
CD39637.1				MEblack
CD39658.0	AT2G11890	AtTTM3		MEblack
CD39826.3				MEblack
CD39898.0	AT5G11590	TINY2	TINY2	MEblack
CD39960.0	AT4G36910	CBSX1	CBS domain containing protein 1	MEblack
CD40030.0	AT1G64230	UBC28	ubiquitin-conjugating enzyme 28	MEblack
CD40196.2				MEblack
CD40351.0	AT1G51700	ADOF1	DOF zinc finger protein 1	MEblack
CD40364.1				MEblack
CD40376.0	AT3G16490	IQD26	IQ-domain 26	MEblack
CD40407.0				MEblack
CD40486.0				MEblack
CD40520.0				MEblack
CD40564.0	AT4G14880	ATCYS-3A		MEblack
CD40618.0				MEblack
CD40638.0				MEblack
CD40719.0				MEblack
CD40720.0	AT5G19040	IPT5	Arabidopsis thaliana ISOPENTENYLTRANSFERASE 5	MEblack
CD40765.0				MEblack
CD40777.0				MEblack
CD40789.0				MEblack
CD40819.0				MEblack
CD40819.1				MEblack
CD40830.0				MEblack
CD40855.0				MEblack
CD40855.3	AT4G20360	ATRAB8D		MEblack
CD40897.1				MEblack
CD40960.4				MEblack
CD40986.0				MEblack
CD41004.0				MEblack
CD41077.1	AT3G63200	PLA IIIB		MEblack
CD41158.0	AT3G26780	MEF14	mitochondrial editing factor 14	MEblack
CD41213.1				MEblack
CD41223.0				MEblack
CD41223.1	AT2G35010	ATO1	thioredoxin O1	MEblack
CD41229.0	AT4G38520	APD6	Arabidopsis Pp2c clade D 6	MEblack
CD41252.1				MEblack
CD41262.1	AT2G32810	BGAL9	beta galactosidase 9	MEblack
CD41299.1				MEblack
CD41314.2				MEblack
CD41329.1	AT3G44890	RPL9	ribosomal protein L9	MEblack
CD41351.0	AT5G60490	AtFLA12		MEblack
CD41488.0	AT4G12910	scpl20	serine carboxypeptidase-like 20	MEblack
CD41559.0				MEblack
CD41606.0	AT1G52740	HTA9	histone H2A protein 9	MEblack
CD41803.1	AT2G22540	SVP	AGAMOUS-like 22	MEblack
CD41847.2	AT1G13860	QUL1	QUASIMODO2 LIKE 1	MEblack
CD41865.0				MEblack
CD41880.0	AT5G38110	ASF1B	anti- silencing function 1b	MEblack
CD41887.0				MEblack
CD41955.0				MEblack
CD42019.0				MEblack
CD42024.0	AT1G21700	ATSWI3C	SWITCH/sucrose nonfermenting 3C	MEblack
CD42029.5				MEblack
CD42040.1	AT4G35790	ATPLDDELTA	ARABIDOPSIS THALIANA PHOSPHOLIPASE D DELTA	MEblack
CD42054.0	AT5G21482	CKX7	ARABIDOPSIS THALIANA CYTOKININ OXIDASE 5	MEblack
CD42183.0	AT3G14620	CYP72A8	cytochrome P450, family 72, subfamily A, polypeptide 8	MEblack
CD42198.1	AT5G56970	CKX3		MEblack
CD42210.0				MEblack
CD42258.0				MEblack
CD42287.0	AT1G12900	GAPA-2	glyceraldehyde 3-phosphate dehydrogenase A subunit 2	MEblack
CD42319.0	AT1G64980	CDI	cadmium 2+ induced	MEblack
CD42323.0	AT1G71920	HISN6B	HISTIDINE BIOSYNTHESIS 6B	MEblack
CD42334.1	AT3G16730	HEB2	hypersensitive to excess boron 2	MEblack
CD42352.0	AT4G34260	AXY8	ALTERED XYLOGLUCAN 8	MEblack
CD42372.0	AT3G25830	ATTPS-CIN	terpene synthase-like sequence-1,8-cineole	MEblack
CD42423.0				MEblack
CD42426.0				MEblack
CD42434.0				MEblack
CD42435.0	AT1G55190	PRA1.F2	PRENYLATED RAB ACCEPTOR 1.F2	MEblack
CD42444.0				MEblack
CD42476.0				MEblack
CD42483.0	AT1G76340	GONST3	golgi nucleotide sugar transporter 3	MEblack
CD42545.0				MEblack
CD42562.0	AT2G04780	FLA7	FASCICLIN-like arabinoogalactan 7	MEblack
CD42604.0	AT5G48160	OBE2	OBERON2	MEblack
CD42646.1				MEblack
CD42683.0	AT2G27230	LHW	LONESOME HIGHWAY	MEblack
CD42706.1	AT5G54890	mCSF2	mitochondrial CAF-like splicing factor 2	MEblack
CD42709.0				MEblack
CD42744.0	AT5G57900	SKIP1	SKP1 interacting partner 1	MEblack
CD42772.2	AT3G19640	MGT4	magnesium transporter 4	MEblack
CD42797.6				MEblack
CD42871.0				MEblack
CD42975.0				MEblack
CD43036.0	AT4G16430	JAM3	Jasmonate Associated MYC2 LIKE 3	MEblack
CD43144.0	AT3G09650	CRM3		MEblack
CD43186.0	AT3G26310	CYP71B35	cytochrome P450, family 71, subfamily B, polypeptide 35	MEblack
CD43229.0	AT5G02820	BIN5	BRASSINOSTEROID INSENSITIVE 5	MEblack
CD43266.2	AT2G28470	BGAL8	beta-galactosidase 8	MEblack
CD43321.0				MEblack
CD43340.3	AT5G45110	ATNPR3		MEblack
CD43347.3	AT2G17120	CL-1	CEBiP-like 1	MEblack
CD43353.0				MEblack
CD43365.7				MEblack
CD43404.1				MEblack
CD43445.0				MEblack
CD43447.1				MEblack
CD43505.2	AT2G33620	AHL10	AT-hook motif nuclear localized protein 10	MEblack
CD43511.0				MEblack
CD43739.1	AT3G26120	TEL1	terminal EAR1-like 1	MEblack
CD43753.0	AT5G60870	RUG3	RCC1/UVR8/GEF-like 3	MEblack
CD43781.2				MEblack
CD43819.0	AT1G49320	ATUSPL1	unknown seed protein like 1	MEblack
CD43836.1				MEblack
CD43901.0				MEblack
CD43912.0	AT4G00720	ASKTHETA	SHAGGY-LIKE PROTEIN KINASE THETA	MEblack
CD43942.0	AT5G47500	PME5	pectin methylesterase 5	MEblack
CD44016.0				MEblack
CD44086.1				MEblack
CD44195.0	AT2G35160	SGD9	SET DOMAIN-CONTAINING PROTEIN 9	MEblack
CD44212.0	AT2G19480	NAP1;2	nucleosome assembly protein 1;2	MEblack
CD44266.0				MEblack
CD44275.0				MEblack
CD44276.2	AT3G55330	PPL1	PsbP-like protein 1	MEblack
CD44354.14	AT1G07770	RPS15A	ribosomal protein S15A	MEblack
CD44397.0				MEblack
CD44411.0	AT4G25910	ATCNFU3		MEblack
CD44412.2	AT3G25140	GAUT8	GALACTURONOSYLTRANSFERASE 8	MEblack
CD44415.0				MEblack
CD44454.0				MEblack
CD44462.0				MEblack
CD44470.0				MEblack
CD44480.1	AT2G17900	ASHR1	ASH1-related 1	MEblack
CD44520.0	AT4G14130	XTH15	xyloglucan endotransglucosylase/hydrolase 15	MEblack
CD44554.0	AT4G36730	AtGBF1		MEblack
CD44561.2				MEblack
CD44573.0				MEblack
CD44612.0	AT3G42790	AL3	alfin-like 3	MEblack
CD44671.0				MEblack
CD44687.0	AT3G22880	ARLIM15	ARABIDOPSIS HOMOLOG OF LILY MESSAGES INDUCED AT MEIOSIS 15	MEblack
CD44717.1				MEblack
CD44751.0	AT4G14550	IAA14	indole-3-acetic acid inducible 14	MEblack
CD44763.1	AT2G47920	NET3C	Networked 3C	MEblack
CD44810.0	AT1G02170	ATMC1	ARABIDOPSIS THALIANA METACASPASE 1	MEblack
CD44816.0				MEblack
CD44841.0	AT5G54160	ATOMT1	O-methyltransferase 1	MEblack
CD44869.2				MEblack
CD44885.0				MEblack
CD44943.1				MEblack
CD44948.1	AT1G19360	RRA3	reduced residual arabinose 3	MEblack
CD44965.0				MEblack
CD45078.1				MEblack
CD45194.2				MEblack
CD45205.0				MEblack
CD45213.0				MEblack
CD45232.1				MEblack
CD45239.0				MEblack
CD45308.0	AT5G14760	AO	L-aspartate oxidase	MEblack
CD45347.3	AT5G45930	CHL I2		MEblack
CD45366.0				MEblack
CD45366.1				MEblack
CD45389.0	AT5G15100	ATPIN8	PIN-FORMED 8	MEblack
CD45397.1				MEblack
CD45397.2	AT1G62750	ATSCO1	SNOWY COTYLEDON 1	MEblack
CD45421.5				MEblack
CD45475.0				MEblack
CD45499.2				MEblack
CD45547.2				MEblack
CD45552.1	AT3G49240	emb1796	embryo defective 1796	MEblack
CD45595.0				MEblack
CD45597.0	AT3G04670	ATWRKY39	WRKY DNA-BINDING PROTEIN 39	MEblack
CD45665.0				MEblack
CD45686.0				MEblack
CD45702.0				MEblack
CD45719.0	AT1G05190	emb2394	embryo defective 2394	MEblack
CD45721.0				MEblack
CD45727.0				MEblack
CD45728.2	AT1G32130	ATIWS1	ARABIDOPSIS THALIANA IWS1 (FROM YEAST INTERACTS WITH SPT6)	MEblack
CD45729.0				MEblack
CD45736.1	AT4G11110	SPA2	SPA1-related 2	MEblack
CD45850.0				MEblack
CD45853.0	AT5G23060	CaS	calcium sensing receptor	MEblack
CD45862.0				MEblack
CD45881.0	AT4G18130	PHYE	phytochrome E	MEblack
CD45895.1	AT4G32551	LUG	LEUNIG	MEblack
CD45898.0				MEblack
CD45934.0	AT5G22000	RHF2A	RING-H2 group F2A	MEblack
CD45956.0				MEblack
CD45958.0				MEblack
CD45971.0				MEblack
CD46023.1	AT5G25220	KNAT3	KNOTTED1-like homeobox gene 3	MEblack
CD46024.0	AT4G25520	SLK1	SEUSS-like 1	MEblack
CD46040.0				MEblack
CD46047.0				MEblack
CD46051.1				MEblack
CD46077.5	AT5G20920	EIF2 BETA	eukaryotic translation initiation factor 2 beta subunit	MEblack
CD46112.1				MEblack
CD46112.2				MEblack
CD46177.0	AT4G39120	HISN7	HISTIDINE BIOSYNTHESIS 7	MEblack
CD46228.1	AT2G25140	CLPB-M	CASEIN LYTIC PROTEINASE B-M	MEblack
CD46253.1				MEblack
CD46255.1				MEblack
CD46265.2	AT2G45490	AtAUR3	ataurora3	MEblack
CD46311.1	AT5G13640	ATPDAT	ARABIDOPSIS THALIANA PHOSPHOLIPID:DIACYLGLYCEROL ACYLTRANSFERASE	MEblack
CD46312.0				MEblack
CD46402.1				MEblack
CD46411.1				MEblack
CD46453.1				MEblack
CD46479.0				MEblack
CD46479.5	AT3G60120	BGLU27	beta glucosidase 27	MEblack
CD46479.9	AT5G42260	BGLU12	beta glucosidase 12	MEblack
CD46519.0				MEblack
CD46583.1	AT5G67500	ATVDAC2	ARABIDOPSIS THALIANA VOLTAGE DEPENDENT ANION CHANNEL 2	MEblack
CD46604.0	AT4G09610	GASA2	GAST1 protein homolog 2	MEblack
CD46613.2				MEblack
CD46623.0				MEblack
CD46626.0				MEblack
CD46652.0	AT3G08510	ATPLC2	phospholipase C 2	MEblack
CD46660.0	AT4G00340	RLK4	receptor-like protein kinase 4	MEblack
CD46682.0	AT2G46330	AGP16	arabinogalactan protein 16	MEblack
CD46715.0				MEblack
CD46734.0				MEblack
CD46748.1				MEblack
CD46755.0				MEblack
CD46759.0				MEblack
CD46762.0				MEblack
CD46823.0	AT1G08070	EMB3102	EMBRYO DEFECTIVE 3102	MEblack
CD46824.0				MEblack
CD46887.0	AT3G13060	ECT5	evolutionarily conserved C-terminal region 5	MEblack
CD46939.0				MEblack
CD46953.1	AT2G33120	ATVAMP722	ARABIDOPSIS THALIANA VESICLE-ASSOCIATED MEMBRANE PROTEIN 722	MEblack
CD46970.1				MEblack
CD46980.1	AT4G22590	TPPG	trehalose-6-phosphate phosphatase G	MEblack
CD47024.5	AT2G36910	ABCB1	ATP-binding cassette B1	MEblack
CD47077.0				MEblack
CD47131.4				MEblack
CD47144.3	AT3G21740	APO4	ACCUMULATION OF PHOTOSYSTEM ONE 4	MEblack
CD47170.1				MEblack
CD47208.0	AT5G11790	NDL2	N-MYC downregulated-like 2	MEblack
CD47244.1				MEblack
CD47252.2	AT2G45150	CDS4	cytidinediphosphate diacylglycerol synthase 4	MEblack
CD47281.0	AT4G31590	ATCSLC05	CELLULOSE-SYNTHASE LIKE C5	MEblack
CD47282.0	AT2G31870	PARG1	poly(ADP-ribose) glycohydrolase 1	MEblack
CD47342.0				MEblack
CD47344.1				MEblack
CD47375.0				MEblack
CD47375.1				MEblack
CD47384.0	AT4G33510	DHS2	3-deoxy-d-arabino-heptulosonate 7-phosphate synthase	MEblack
CD47426.2				MEblack
CD47446.0	AT5G53970	TAT7	tyrosine aminotransferase 7	MEblack
CD47556.0				MEblack
CD47618.0				MEblack
CD47720.2	AT1G79690	atnudt3	nudix hydrolase homolog 3	MEblack
CD47728.2				MEblack
CD47743.0	AT3G48670	IDN2	INVOLVED IN DE NOVO 2	MEblack
CD47754.4	AT3G42170	DAYSLEEPER	DAYSLEEPER	MEblack
CD47766.1	AT5G10840	EMP1	endomembrane protein 1	MEblack
CD47781.1				MEblack
CD47801.5				MEblack
CD47822.1	AT4G05530	IBR1	indole-3-butyric acid response 1	MEblack
CD47827.0	AT5G01410	ATPDX1		MEblack
CD47861.0	AT1G63460	ATGPX8		MEblack
CD47929.0				MEblack
CD47933.1				MEblack
CD47937.1				MEblack
CD47940.0	AT5G12230	MED19A		MEblack
CD47997.0				MEblack
CD47998.0				MEblack
CD48002.0				MEblack
CD48018.0	AT5G51460	ATTPPA		MEblack
CD48048.1	AT3G18270	CYP77A5P	cytochrome P450, family 77, subfamily A, polypeptide 5 pseudogene	MEblack
CD48091.0				MEblack
CD48188.0	AT3G63530	BB	BIG BROTHER	MEblack
CD48192.1				MEblack
CD48199.3				MEblack
CD48244.0				MEblack
CD48270.0	AT5G06740	LecRK-S.5	L-type lectin receptor kinase S.5	MEblack
CD48290.0	AT5G13690	CYL1	CYCLOPS 1	MEblack
CD48317.0				MEblack
CD48344.0	AT4G00950	MEE47	maternal effect embryo arrest 47	MEblack
CD48347.1				MEblack
CD48347.2				MEblack
CD48360.0				MEblack
CD48381.0	AT3G25690	AtCHUP1	Arabidopsis thaliana CHLOROPLAST UNUSUAL POSITIONING 1	MEblack
CD48392.0	AT5G44560	VPS2.2		MEblack
CD48398.1	AT4G19120	ERD3	early-responsive to dehydration 3	MEblack
CD48419.0				MEblack
CD48431.0	AT5G20520	WAV2	WAVY GROWTH 2	MEblack
CD48446.1	AT2G18290	APC10	anaphase promoting complex 10	MEblack
CD48466.1				MEblack
CD48521.4	AT5G64740	CESA6	cellulose synthase 6	MEblack
CD48521.5	AT5G44030	CESA4	cellulose synthase A4	MEblack
CD48542.2	AT3G49500	RDR6	RNA-dependent RNA polymerase 6	MEblack
CD48548.0	AT5G43630	TZP		MEblack
CD48557.1	AT5G57390	AIL5	AINTEGUMENTA-like 5	MEblack
CD48567.0				MEblack
CD48567.1	AT2G40940	ERS	ETHYLENE RESPONSE SENSOR	MEblack
CD48646.0				MEblack
CD48651.1	AT1G27600	I9H	IRREGULAR XYLEM 9 Homolog	MEblack
CD48658.0				MEblack
CD48659.0	AT1G09450	AtHaspin		MEblack
CD48700.0				MEblack
CD48745.0				MEblack
CD48750.4	AT5G10270	CDKC;1	cyclin-dependent kinase C;1	MEblack
CD48770.0				MEblack
CD48821.1	AT5G18400	AtDRE2	homolog of yeast DRE2	MEblack
CD48851.0	AT3G26744	ATICE1	A. THALIANA INDUCER OF CBP EXPRESSION 1	MEblack
CD48865.0				MEblack
CD48899.2				MEblack
CD48901.1	AT1G13560	AAPT1	aminoalcoholphosphotransferase 1	MEblack
CD48915.1	AT3G19770	ATVPS9A	ARABIDOPSIS THALIANA VACUOLAR PROTEIN SORTING 9A	MEblack
CD48934.0				MEblack
CD48942.5				MEblack
CD48998.0	AT3G48730	GSA2	glutamate-1-semialdehyde 2,1-aminomutase 2	MEblack
CD49006.0	AT3G27010	AT-TCP20	ARABIDOPSIS THALIANA TEOSINTE BRANCHED 1, CYCLOIDEA, PCF (TCP)-DOMAIN FAMILY PROTEIN 20	MEblack
CD49015.0				MEblack
CD49020.0	AT2G37330	ALS3	ALUMINUM SENSITIVE 3	MEblack
CD49117.3				MEblack
CD49159.0				MEblack
CD49164.0	AT1G64640	AtENODL8		MEblack
CD49218.0				MEblack
CD49225.3	AT4G23990	ATCSLG3	ARABIDOPSIS THALIANA CELLULOSE SYNTHASE-LIKE G3	MEblack
CD49242.0	AT1G58470	ATRBP1	RNA-binding protein 1	MEblack
CD49276.1				MEblack
CD49277.0				MEblack
CD49326.0				MEblack
CD49337.1				MEblack
CD49345.0				MEblack
CD49360.1	AT5G42920	AtTHO5		MEblack
CD49382.0	AT3G55740	ATPROT2	PROLINE TRANSPORTER 2	MEblack
CD49423.1	AT1G78310	VQ9	VQ motif-containing protein 9	MEblack
CD49431.0	AT3G15190	PRPS20	plastid ribosomal protein S20	MEblack
CD49453.0	AT5G12080	ATMSL10		MEblack
CD49468.0				MEblack
CD49472.0				MEblack
CD49472.1	AT2G43750	ACS1	ARABIDOPSIS CYSTEINE SYNTHASE 1	MEblack
CD49541.0				MEblack
CD49541.1				MEblack
CD49542.0				MEblack
CD49542.1				MEblack
CD49547.0				MEblack
CD49549.0				MEblack
CD49561.0				MEblack
CD49571.1	AT1G77120	ADH1	ALCOHOL DEHYDROGENASE	MEblack
CD49591.0	AT2G27510	ATFD3	ferredoxin 3	MEblack
CD49605.1	AT3G23750	BARK1	BAK1-Associating Receptor-Like Kinase 1	MEblack
CD49606.0	AT3G23780	DMS2	DEFECTIVE IN MERISTEM SILENCING 2	MEblack
CD49624.2	AT5G42180	PER64	peroxidase 64	MEblack
CD49632.0				MEblack
CD49675.0				MEblack
CD49712.0				MEblack
CD49751.2				MEblack
CD49769.0	AT3G59920	ATGDI2	RAB GDP dissociation inhibitor 2	MEblack
CD49770.2				MEblack
CD49791.0	AT1G11400	PYM	partner of Y14-MAGO	MEblack
CD49801.1				MEblack
CD49839.1				MEblack
CD49857.0				MEblack
CD49863.1	AT3G24560	RSY3	RASPBERRY 3	MEblack
CD49880.0	AT2G38270	ATGRX2	GLUTAREDOXIN 2	MEblack
CD49891.0	AT1G09080	BIP3	binding protein 3	MEblack
CD49893.1	AT2G05840	PAA2	20S proteasome subunit PAA2	MEblack
CD49929.0				MEblack
CD49949.0	AT1G48760	delta-ADR	delta-adaptin	MEblack
CD49973.0	AT1G19250	FMO1	flavin-dependent monooxygenase 1	MEblack
CD50000.1				MEblack
CD50000.2				MEblack
CD50017.0				MEblack
CD50017.1	AT4G37370	CYP81D8	cytochrome P450, family 81, subfamily D, polypeptide 8	MEblack
CD50025.1				MEblack
CD50029.0				MEblack
CD50047.0	AT4G18160	ATKCO6	CA2+ ACTIVATED OUTWARD RECTIFYING K+ CHANNEL 6	MEblack
CD50068.1	AT2G16600	AtCYP19-1		MEblack
CD50088.0	AT2G41140	ATCBK3		MEblack
CD50091.0				MEblack
CD50151.0				MEblack
CD50151.5				MEblack
CD50155.1	AT1G70840	MLP31	MLP-like protein 31	MEblack
CD50187.0	AT4G02050	STP7	sugar transporter protein 7	MEblack
CD50208.1	AT3G56190	ALPHA-SNAP2	alpha-soluble NSF attachment protein 2	MEblack
CD50227.0	AT5G15490	UGD3	UDP-glucose dehydrogenase 3	MEblack
CD50275.0	AT5G66760	SDH1-1	succinate dehydrogenase 1-1	MEblack
CD50286.1				MEblack
CD50304.0				MEblack
CD50308.2	AT5G62050	ATOXA1	ARABIDOPSIS THALIANA HOMOLOG OF YEAST OXIDASE ASSEMBLY 1 (OXA1)	MEblack
CD50326.1	AT5G09250	KIWI		MEblack
CD50344.0				MEblack
CD50371.0				MEblack
CD50383.0	AT1G78630	emb1473	embryo defective 1473	MEblack
CD50391.2	AT5G43330	c-NAD-MDH2	cytosolic-NAD-dependent malate dehydrogenase 2	MEblack
CD50391.4	AT1G04410	c-NAD-MDH1	cytosolic-NAD-dependent malate dehydrogenase 1	MEblack
CD50417.0	AT5G09920	ATRPB15.9		MEblack
CD50421.0	AT4G03390	SRF3	STRUBBELIG-receptor family 3	MEblack
CD50423.0				MEblack
CD50472.0	AT3G54110	ATPUMP1	ARABIDOPSIS THALIANA PLANT UNCOUPLING MITOCHONDRIAL PROTEIN 1	MEblack
CD50477.0				MEblack
CD50498.2	AT1G73140	TBL31		MEblack
CD50581.1				MEblack
CD50587.0				MEblack
CD50602.0	AT5G40240	UMAMIT40	Usually multiple acids move in and out Transporters 40	MEblack
CD50617.0	AT1G22300	14-3-3EPSILON	14-3-3 PROTEIN G-BOX FACTOR14 EPSILON	MEblack
CD50672.2				MEblack
CD50717.0				MEblack
CD50724.0				MEblack
CD50728.0				MEblack
CD50758.0	AT2G22300	CAMTA3	CALMODULIN-BINDING TRANSCRIPTION ACTIVATOR 3	MEblack
CD50829.0	AT5G06780	AtEML2		MEblack
CD50855.1				MEblack
CD50877.0	AT5G47650	ATNUDT2	nudix hydrolase homolog 2	MEblack
CD50882.1				MEblack
CD50896.1				MEblack
CD50900.1				MEblack
CD50921.0	AT4G12080	AHL1	AT-hook motif nuclear-localized protein 1	MEblack
CD50922.3				MEblack
CD50924.0	AT1G15340	MBD10	methyl-CPG-binding domain 10	MEblack
CD50940.0	AT5G47810	PFK2	phosphofructokinase 2	MEblack
CD50956.0				MEblack
CD50966.0				MEblack
CD50967.0				MEblack
CD51009.2				MEblack
CD51010.0				MEblack
CD51019.1				MEblack
CD51040.0				MEblack
CD51050.4	AT1G19670	ATCLH1	chlorophyllase 1	MEblack
CD51050.6				MEblack
CD51050.7				MEblack
CD51054.2				MEblack
CD51055.0				MEblack
CD51115.0	AT2G30370	CHAL	CHALLAH	MEblack
CD51132.0	AT5G03455	ACR2	ARSENATE REDUCTASE 2	MEblack
CD51166.2				MEblack
CD51168.0	AT1G18450	ARP4	actin-related protein 4	MEblack
CD51187.1	AT1G07420	ATSMO1	Arabidopsis thaliana sterol 4-alpha-methyl oxidase 1	MEblack
CD51191.0	AT5G14320	EMB3137	EMBRYO DEFECTIVE 3137	MEblack
CD51201.1				MEblack
CD51211.1				MEblack
CD51211.2				MEblack
CD51226.0				MEblack
CD51237.0				MEblack
CD51257.1				MEblack
CD51269.0				MEblack
CD51273.0				MEblack
CD51342.0				MEblack
CD51398.1				MEblack
CD51398.2	AT2G44160	MTHFR2	methylenetetrahydrofolate reductase 2	MEblack
CD51432.1				MEblack
CD51436.0				MEblack
CD51446.1	AT1G10200	AtWLIM1		MEblack
CD51450.0	AT1G75500	UMAMIT5	Usually multiple acids move in and out Transporters 5	MEblack
CD51451.1	AT2G14530	TBL13	TRICHOME BIREFRINGENCE-LIKE 13	MEblack
CD51481.0				MEblack
CD51495.1				MEblack
CD51508.0				MEblack
CD51525.3				MEblack
CD51545.0	AT4G00740	QUA3	QUASIMODO 3	MEblack
CD51599.0				MEblack
CD51599.1				MEblack
CD51613.1				MEblack
CD51658.1	AT1G48030	mtLPD1	mitochondrial lipoamide dehydrogenase 1	MEblack
CD51683.2	AT5G23880	ATCPSF100	CLEAVAGE AND POLYADENYLATION SPECIFICITY FACTOR 100	MEblack
CD51741.1				MEblack
CD51746.1	AT3G25040	ERD2B	endoplasmic reticulum retention defective 2B	MEblack
CD51756.0	AT1G15910	FDM1	factor of DNA methylation 1	MEblack
CD51758.1				MEblack
CD51769.1				MEblack
CD51779.0				MEblack
CD51817.2	AT3G24590	PLSP1	plastidic type i signal peptidase 1	MEblack
CD51826.2	AT1G18640	PSP	3-phosphoserine phosphatase	MEblack
CD51861.2				MEblack
CD51878.0	AT5G14220	HEMG2		MEblack
CD51883.3				MEblack
CD51897.0				MEblack
CD51927.2	AT1G67560	ATLOX6	Arabidopsis thaliana lipoxygenase 6	MEblack
CD51946.3				MEblack
CD51957.0				MEblack
CD51958.0				MEblack
CD51971.1				MEblack
CD52026.0				MEblack
CD52027.0				MEblack
CD52045.0				MEblack
CD52046.0	AT2G37770	AKR4C9	Aldo-keto reductase family 4 member C9	MEblack
CD52068.0	AT1G02090	ATCSN7	ARABIDOPSIS THALIANA COP9 SIGNALOSOME SUBUNIT 7	MEblack
CD52103.1				MEblack
CD52104.0	AT5G56270	ATWRKY2	ARABIDOPSIS THALIANA WRKY DNA-BINDING PROTEIN 2	MEblack
CD52122.1	AT3G02050	ATKT4	ARABIDOPSIS THALIANA POTASSIUM TRANSPORTER 4	MEblack
CD52128.1				MEblack
CD52136.0				MEblack
CD52145.1	AT4G04900	RIC10	ROP-interactive CRIB motif-containing protein 10	MEblack
CD52161.1	AT3G18165	MOS4	Modifier of snc1,4	MEblack
CD52167.2				MEblack
CD52197.0	AT2G37300	ABCI16	ATP-binding cassette I16	MEblack
CD52198.0	AT3G55990	ESK1	ESKIMO 1	MEblack
CD52215.1				MEblack
CD52262.0				MEblack
CD52265.1				MEblack
CD52272.0				MEblack
CD52290.0				MEblack
CD52292.0				MEblack
CD52292.1	AT2G28190	CSD2	copper/zinc superoxide dismutase 2	MEblack
CD52304.0	AT3G61220	SDR1	short-chain dehydrogenase/reductase 1	MEblack
CD52315.1	AT4G29060	emb2726	embryo defective 2726	MEblack
CD52316.0				MEblack
CD52321.0	AT1G80480	PTAC17	plastid transcriptionally active 17	MEblack
CD52332.1	AT3G24550	ATPERK1	proline-rich extensin-like receptor kinase 1	MEblack
CD52342.0				MEblack
CD52344.0				MEblack
CD52344.1	AT3G23490	CYN	cyanase	MEblack
CD52373.0				MEblack
CD52377.0	AT4G33270	AtCDC20.1		MEblack
CD52378.0	AT3G18080	BGLU44	B-S glucosidase 44	MEblack
CD52381.0	AT3G04730	IAA16	indoleacetic acid-induced protein 16	MEblack
CD52390.0				MEblack
CD52398.0	AT3G10670	ABCI6	ATP-binding cassette I6	MEblack
CD52432.0				MEblack
CD52446.0				MEblack
CD52448.0	AT5G17640	ASG1	Abiotic Stress Gene 1	MEblack
CD52459.4	AT5G40200	DEG9	degradation of periplasmic proteins 9	MEblack
CD52467.1				MEblack
CD52474.0	AT5G46860	ATSYP22	ARABIDOPSIS THALIANA SYNTAXIN OF PLANTS 22	MEblack
CD52502.3	AT5G26751	ASKalpha	Arabidopsis GSK alpha	MEblack
CD52526.0	AT2G40410	AtCaN2	Ca2+-dependent nuclease	MEblack
CD52539.0	AT1G48175	emb2191	embryo defective 2191	MEblack
CD52540.0				MEblack
CD52550.0				MEblack
CD52591.0	AT3G02280	AtTAH18		MEblack
CD52596.0				MEblack
CD52598.2	AT4G26270	PFK3	phosphofructokinase 3	MEblack
CD52602.0	AT1G15520	ABCG40	ATP-binding cassette G40	MEblack
CD52604.5				MEblack
CD52608.0				MEblack
CD52621.2				MEblack
CD52623.0	AT3G04790	EMB3119	EMBRYO DEFECTIVE 3119	MEblack
CD52634.1				MEblack
CD52652.0				MEblack
CD52655.1	AT3G21175	GATA24	GATA TRANSCRIPTION FACTOR 24	MEblack
CD52676.1				MEblack
CD52690.1	AT1G75240	AtHB33	homeobox protein 33	MEblack
CD52700.0				MEblack
CD52700.1				MEblack
CD52700.2	AT4G17600	LIL3:1		MEblack
CD52704.0				MEblack
CD52708.0				MEblack
CD52755.1				MEblack
CD52795.0	AT2G28000	CH-CPN60A	CHLOROPLAST CHAPERONIN 60ALPHA	MEblack
CD52834.0	AT3G57080	NRPE5		MEblack
CD52855.6	AT2G14750	AKN1	APS KINASE 1	MEblack
CD52901.0				MEblack
CD52910.1	AT5G38470	RAD23D	RADIATION SENSITIVE23D	MEblack
CD52938.0				MEblack
CD52940.1	AT3G06030	ANP3	NPK1-related protein kinase 3	MEblack
CD52946.0				MEblack
CD52975.2				MEblack
CD52977.0				MEblack
CD52980.1	AT2G18030	MSRA5	methionine sulfoxide reductase A5	MEblack
CD52993.1				MEblack
CD52993.2				MEblack
CD53017.0				MEblack
CD53029.1	AT1G32990	PRPL11	plastid ribosomal protein l11	MEblack
CD53029.1041				MEblack
CD53029.1087				MEblack
CD53029.1098	AT5G22010	AtRFC1	replication factor C1	MEblack
CD53029.1152				MEblack
CD53029.1153				MEblack
CD53029.1304				MEblack
CD53029.1440				MEblack
CD53029.1486	AT5G09400	KUP7	K+ uptake permease 7	MEblack
CD53029.1540				MEblack
CD53029.1544				MEblack
CD53029.1578	AT4G35230	BSK1	brassinosteroid-signaling kinase 1	MEblack
CD53029.159				MEblack
CD53029.1680				MEblack
CD53029.1738				MEblack
CD53029.174				MEblack
CD53029.1758	AT4G03280	PETC	photosynthetic electron transfer C	MEblack
CD53029.1762	AT3G01680	AtSEOR1	Arabidopsis thaliana sieve element occlusion-related 1	MEblack
CD53029.1778	AT3G15095	HCF243	high chlorophyll fluorescence 243	MEblack
CD53029.1779	AT1G15690	AtAVP1		MEblack
CD53029.1835				MEblack
CD53029.1857				MEblack
CD53029.1867	AT1G17370	UBP1B	oligouridylate binding protein 1B	MEblack
CD53029.1868				MEblack
CD53029.1874	AT3G20070	TTN9	TITAN9	MEblack
CD53029.1876				MEblack
CD53029.1935				MEblack
CD53029.1960				MEblack
CD53029.2019				MEblack
CD53029.2067	AT1G76310	CYCB2;4	CYCLIN B2;4	MEblack
CD53029.2080	AT2G45620	URT1	UTP:RNA uridylyltransferase 1	MEblack
CD53029.2116				MEblack
CD53029.2128				MEblack
CD53029.2155				MEblack
CD53029.2184				MEblack
CD53029.2291				MEblack
CD53029.2326	AT2G03220	ATFT1	ARABIDOPSIS THALIANA FUCOSYLTRANSFERASE 1	MEblack
CD53029.2349				MEblack
CD53029.2372				MEblack
CD53029.2389				MEblack
CD53029.240				MEblack
CD53029.2401				MEblack
CD53029.2403				MEblack
CD53029.2419	AT5G26667	PYR6		MEblack
CD53029.2425	AT1G01620	PIP1;3	PLASMA MEMBRANE INTRINSIC PROTEIN 1;3	MEblack
CD53029.2486				MEblack
CD53029.2487				MEblack
CD53029.2508	AT1G70370	PG2	polygalacturonase 2	MEblack
CD53029.2627				MEblack
CD53029.2632	AT5G54440	AtTRS130		MEblack
CD53029.2641	AT1G65520	ATECI1	ARABIDOPSIS THALIANA DELTA(3), DELTA(2)-ENOYL COA ISOMERASE 1	MEblack
CD53029.2648				MEblack
CD53029.2688				MEblack
CD53029.2730				MEblack
CD53029.2769				MEblack
CD53029.2776	AT5G39660	CDF2	cycling DOF factor 2	MEblack
CD53029.2783	AT3G53720	ATCHX20	cation/H+ exchanger 20	MEblack
CD53029.2865				MEblack
CD53029.2868	AT2G19760	PFN1	PROFILIN 1	MEblack
CD53029.2873	AT3G59400	GUN4	GENOMES UNCOUPLED 4	MEblack
CD53029.2880	AT4G04860	DER2.2	DERLIN-2.2	MEblack
CD53029.2890				MEblack
CD53029.2912	AT5G47910	ATRBOHD		MEblack
CD53029.2915	AT5G54590	CRLK1	calcium/calmodulin-regulated receptor-like kinase 1	MEblack
CD53029.2935				MEblack
CD53029.2955	AT3G63140	CSP41A	chloroplast stem-loop binding protein of 41 kDa	MEblack
CD53029.2962	AT5G51120	ATPABN1	POLYADENYLATE-BINDING PROTEIN 1	MEblack
CD53029.2966	AT5G43940	ADH2	ALCOHOL DEHYDROGENASE 2	MEblack
CD53029.3004	AT2G24090	PRPL35	plastid ribosomal protein L35	MEblack
CD53029.3016	AT5G66730	ENY	ENHYDROUS	MEblack
CD53029.3028				MEblack
CD53029.3030	AT1G09830	PUR2	purine biosynthesis 2	MEblack
CD53029.3035	AT2G34630	GPPS	GERANYLPYROPHOSPHATE SYNTHASE	MEblack
CD53029.3081				MEblack
CD53029.3092	AT2G45290	TKL2	transketolase 2	MEblack
CD53029.3098	AT4G26850	VTC2	vitamin c defective 2	MEblack
CD53029.3110				MEblack
CD53029.3144	AT4G20740	EMB3131	EMBRYO DEFECTIVE 3131	MEblack
CD53029.3179				MEblack
CD53029.3184	AT2G39700	ATEXP4		MEblack
CD53029.3212				MEblack
CD53029.3243				MEblack
CD53029.326				MEblack
CD53029.3260	AT1G08200	AXS2	UDP-D-apiose/UDP-D-xylose synthase 2	MEblack
CD53029.3277	AT5G48300	ADG1	ADP glucose pyrophosphorylase 1	MEblack
CD53029.3379				MEblack
CD53029.340				MEblack
CD53029.3427				MEblack
CD53029.3434				MEblack
CD53029.3436	AT5G55130	CNX5	co-factor for nitrate, reductase and xanthine dehydrogenase 5	MEblack
CD53029.3472	AT2G30590	WRKY21	WRKY DNA-binding protein 21	MEblack
CD53029.3500	AT3G17390	MAT4	METHIONINE ADENOSYLTRANSFERASE 4	MEblack
CD53029.3501				MEblack
CD53029.3506				MEblack
CD53029.3514				MEblack
CD53029.3588				MEblack
CD53029.3603				MEblack
CD53029.3705				MEblack
CD53029.3719				MEblack
CD53029.3723				MEblack
CD53029.3727				MEblack
CD53029.3734	AT1G09850	XBCP3	xylem bark cysteine peptidase 3	MEblack
CD53029.3748				MEblack
CD53029.3752				MEblack
CD53029.3765				MEblack
CD53029.3773	AT4G02290	AtGH9B13	glycosyl hydrolase 9B13	MEblack
CD53029.3780				MEblack
CD53029.3813				MEblack
CD53029.3881				MEblack
CD53029.3883				MEblack
CD53029.3942	AT5G05170	ATCESA3		MEblack
CD53029.3945				MEblack
CD53029.399				MEblack
CD53029.3999	AT5G19380	CLT1	CRT (chloroquine-resistance transporter)-like transporter 1	MEblack
CD53029.400				MEblack
CD53029.4009	AT5G30510	ARRPS1		MEblack
CD53029.4013	AT2G45400	BEN1	BRI1-5 ENHANCED 1	MEblack
CD53029.4019	AT3G12610	DRT100	DNA-DAMAGE REPAIR/TOLERATION 100	MEblack
CD53029.409				MEblack
CD53029.4141	AT2G37570	SLT1	sodium- and lithium-tolerant 1	MEblack
CD53029.4186	AT3G61430	ATPIP1	ARABIDOPSIS THALIANA PLASMA MEMBRANE INTRINSIC PROTEIN 1	MEblack
CD53029.4223	AT1G17650	AtGLYR2		MEblack
CD53029.4225	AT5G49910	cpHsc70-2	chloroplast heat shock protein 70-2	MEblack
CD53029.4246	AT2G27860	AXS1	UDP-D-apiose/UDP-D-xylose synthase 1	MEblack
CD53029.4253				MEblack
CD53029.4280				MEblack
CD53029.4292	AT3G22320	ATRPABC24.3		MEblack
CD53029.4303				MEblack
CD53029.4304	AT2G16920	PFU2	PHO2 FAMILY UBIQUITIN CONJUGATION ENZYME 2	MEblack
CD53029.4321				MEblack
CD53029.4352	AT5G59320	LTP3	lipid transfer protein 3	MEblack
CD53029.4423				MEblack
CD53029.4430				MEblack
CD53029.447				MEblack
CD53029.4504				MEblack
CD53029.4512				MEblack
CD53029.4514				MEblack
CD53029.4516	AT4G24280	cpHsc70-1	chloroplast heat shock protein 70-1	MEblack
CD53029.4541	AT2G34430	LHB1B1	light-harvesting chlorophyll-protein complex II subunit B1	MEblack
CD53029.4555				MEblack
CD53029.4556				MEblack
CD53029.4557				MEblack
CD53029.46				MEblack
CD53029.460	AT4G01320	ATSTE24		MEblack
CD53029.4610				MEblack
CD53029.4643				MEblack
CD53029.4651	AT1G29930	AB140		MEblack
CD53029.4659				MEblack
CD53029.4692	AT3G13960	AtGRF5	growth-regulating factor 5	MEblack
CD53029.4702	AT3G01670	AtSEOR2	Arabidopsis thaliana sieve element occlusion-related 2	MEblack
CD53029.4750	AT1G54690	G-H2AX	GAMMA H2AX	MEblack
CD53029.476	AT4G08500	ARAKIN		MEblack
CD53029.4781				MEblack
CD53029.4782	AT4G32410	ANY1	anisotropy1	MEblack
CD53029.479	AT5G22740	ATCSLA02	ARABIDOPSIS THALIANA CELLULOSE SYNTHASE-LIKE A02	MEblack
CD53029.48				MEblack
CD53029.480				MEblack
CD53029.4814				MEblack
CD53029.4815				MEblack
CD53029.4818				MEblack
CD53029.4834				MEblack
CD53029.4835				MEblack
CD53029.4838				MEblack
CD53029.4841				MEblack
CD53029.4846				MEblack
CD53029.4850				MEblack
CD53029.4851				MEblack
CD53029.4856				MEblack
CD53029.4863				MEblack
CD53029.4872				MEblack
CD53029.4873	AT3G24800	PRT1	proteolysis 1	MEblack
CD53029.4879				MEblack
CD53029.4881				MEblack
CD53029.4882				MEblack
CD53029.4883				MEblack
CD53029.4884				MEblack
CD53029.4890				MEblack
CD53029.4896				MEblack
CD53029.4898				MEblack
CD53029.4899				MEblack
CD53029.4900				MEblack
CD53029.4906				MEblack
CD53029.4917				MEblack
CD53029.4920				MEblack
CD53029.4921				MEblack
CD53029.4924				MEblack
CD53029.4925				MEblack
CD53029.4930				MEblack
CD53029.4933				MEblack
CD53029.4934	AT1G18480	AtSLP2		MEblack
CD53029.4940	AT3G09390	ATMT-1	ARABIDOPSIS THALIANA METALLOTHIONEIN-1	MEblack
CD53029.4941				MEblack
CD53029.4942	AT1G61870	PPR336	pentatricopeptide repeat 336	MEblack
CD53029.4949	AT4G01850	AtSAM2		MEblack
CD53029.497				MEblack
CD53029.4996				MEblack
CD53029.4997				MEblack
CD53029.4998				MEblack
CD53029.5000				MEblack
CD53029.5001				MEblack
CD53029.5024				MEblack
CD53029.5028				MEblack
CD53029.5034				MEblack
CD53029.5099	AT5G64140	RPS28	ribosomal protein S28	MEblack
CD53029.5121	AT3G61600	ATPOB1	POZ/BTB containin G-protein 1	MEblack
CD53029.5153				MEblack
CD53029.617				MEblack
CD53029.635	AT5G13960	KYP	KRYPTONITE	MEblack
CD53029.642				MEblack
CD53029.700	AT1G76990	ACR3	ACT domain repeat 3	MEblack
CD53029.752				MEblack
CD53029.77	AT3G45890	RUS1	ROOT UVB SENSITIVE 1	MEblack
CD53029.849	AT5G40610	GPDHp	Glycerol-3-phosphate dehydrogenase plastidic	MEblack
CD53029.941				MEblack
CD53029.992	AT3G22120	CWLP	cell wall-plasma membrane linker protein	MEblack
CD53053.2	AT5G05080	ATUBC22		MEblack
CD53062.1				MEblack
CD53071.0				MEblack
CD53076.3	AT2G16070	PDV2	PLASTID DIVISION2	MEblack
CD53104.0	AT5G54680	bHLH105	basic Helix-Loop-Helix 105	MEblack
CD53113.0	ATCG00220	PSBM	photosystem II reaction center protein M	MEblack
CD53126.0				MEblack
CD53126.1				MEblack
CD53148.0	AT1G23820	SPDS1	spermidine synthase 1	MEblack
CD53149.0	AT1G19940	AtGH9B5	glycosyl hydrolase 9B5	MEblack
CD53178.0				MEblack
CD53212.0				MEblack
CD53244.0	AT3G03740	ATBPM4	BTB-POZ AND MATH DOMAIN 4	MEblack
CD53268.2	AT4G31420	REIL1	REI1-LIKE 1	MEblack
CD53283.1				MEblack
CD53283.3				MEblack
CD53323.1				MEblack
CD53329.0	AT4G24690	AtNBR1	Arabidopsis thaliana next to BRCA1 gene 1	MEblack
CD53407.0	AT1G11000	ATMLO4	MILDEW RESISTANCE LOCUS O 4	MEblack
CD53427.1	AT1G15660	CENP-C	CENP-C HOMOLOGUE	MEblack
CD53478.0	AT5G40280	ATFTB	ARABIDOPSIS THALIANA FARNESYL TRANSFERASE BETA SUBUNIT	MEblack
CD53505.0				MEblack
CD53518.1	AT5G67360	ARA12		MEblack
CD53537.0	AT4G24040	ATTRE1		MEblack
CD53565.0				MEblack
CD53565.1				MEblack
CD53615.0	AT1G76160	sks5	SKU5 similar 5	MEblack
CD53627.1				MEblack
CD53641.1	AT1G78540	ATSHB	ARABIDOPSIS THALIANA SH2 DOMAIN PROTEIN B	MEblack
CD53660.0				MEblack
CD53681.0				MEblack
CD53696.1				MEblack
CD53732.0	AT2G19430	AtTHO6		MEblack
CD53745.4	AT4G04910	NSF	N-ethylmaleimide sensitive factor	MEblack
CD53763.0				MEblack
CD53793.0				MEblack
CD53793.1	AT3G52300	ATPQ	ATP synthase D chain, mitochondrial	MEblack
CD53797.0	AT3G48890	ATMAPR3	ARABIDOPSIS THALIANA MEMBRANE-ASSOCIATED PROGESTERONE BINDING PROTEIN 3	MEblack
CD53810.0				MEblack
CD53819.0	AT4G35300	TMT2	tonoplast monosaccharide transporter2	MEblack
CD53831.1				MEblack
CD53844.0				MEblack
CD53847.0				MEblack
CD53847.1				MEblack
CD53847.3	AT2G27020	PAG1	20S proteasome alpha subunit G1	MEblack
CD53861.1				MEblack
CD53863.0	AT1G31410	ENF2	ENLARGED FIL EXPRESSION DOMAIN 2	MEblack
CD53891.0	AT5G06290	2-Cys Prx B	2-cysteine peroxiredoxin B	MEblack
CD53898.1				MEblack
CD53903.0	AT1G48880	TBL7	TRICHOME BIREFRINGENCE-LIKE 7	MEblack
CD53932.0	AT3G04120	GAPC	GLYCERALDEHYDE-3-PHOSPHATE DEHYDROGENASE C SUBUNIT	MEblack
CD53939.1				MEblack
CD53980.1	AT5G21170	AKINBETA1		MEblack
CD53984.0				MEblack
CD53991.0	AT3G61650	TUBG1	gamma-tubulin	MEblack
CD53997.0				MEblack
CD54013.1	AT3G02130	CLI1	clv3 peptide insensitive 1	MEblack
CD54049.0				MEblack
CD54053.1				MEblack
CD54071.5				MEblack
CD54071.6				MEblack
CD54073.0				MEblack
CD54083.0				MEblack
CD54132.0	AT1G72040	AtdNK		MEblack
CD54144.0				MEblack
CD54155.3	AT5G09870	CESA5	cellulose synthase 5	MEblack
CD54165.0				MEblack
CD54167.0				MEblack
CD54196.0	AT4G11080	3xHMG-box1	3xHigh Mobility Group-box1	MEblack
CD54216.0				MEblack
CD54216.1	AT2G02470	AL6	alfin-like 6	MEblack
CD54231.1	AT1G04400	AT-PHH1		MEblack
CD54242.2				MEblack
CD54242.3	AT3G55620	eIF6A	eukaryotic initiation facor 6A	MEblack
CD54246.1	AT4G10840	KLCR1	kinesin light chain-related 1	MEblack
CD54272.4				MEblack
CD54298.0	AT1G07320	EMB2784	EMBRYO DEFECTIVE 2784	MEblack
CD54299.0	AT1G12420	ACR8	ACT domain repeat 8	MEblack
CD54311.0	AT2G15680	AtCML30		MEblack
CD54328.0				MEblack
CD54349.0	AT5G13020	AtEML3		MEblack
CD54399.0				MEblack
CD54406.1	AT1G01060	LHY	LATE ELONGATED HYPOCOTYL	MEblack
CD54427.0				MEblack
CD54427.2				MEblack
CD54437.1	AT4G23160	CRK8	cysteine-rich RLK (RECEPTOR-like protein kinase) 8	MEblack
CD54481.0				MEblack
CD54489.0	AT3G54710	ATCDT1B	ARABIDOPSIS HOMOLOG OF YEAST CDT1 B	MEblack
CD54498.4	AT3G15000	MORF8	multiple organellar RNA editing factor 8	MEblack
CD54505.0	AT3G48190	ATATM	ARABIDOPSIS THALIANA ATAXIA-TELANGIECTASIA MUTATED	MEblack
CD54515.3				MEblack
CD54540.4				MEblack
CD54558.2				MEblack
CD54573.0	AT3G62030	CYP20-3	cyclophilin 20-3	MEblack
CD54573.1				MEblack
CD54608.0	AT2G26350	ATPEX10		MEblack
CD54626.1	AT5G07220	ATBAG3	BCL-2-associated athanogene 3	MEblack
CD54666.0	AT1G60170	emb1220	embryo defective 1220	MEblack
CD54669.2				MEblack
CD54710.0				MEblack
CD54718.0	AT3G58750	CSY2	citrate synthase 2	MEblack
CD54727.0	AT4G18040	AT.EIF4E1	ARABIDOPSIS THALIANA EUKARYOTIC TRANSLATION INITATION FACTOR 4E1	MEblack
CD54743.0	AT5G56750	NDL1	N-MYC downregulated-like 1	MEblack
CD54751.1	AT4G15910	ATDI21	drought-induced 21	MEblack
CD54755.0	AT3G42670	CHR38	chromatin remodeling 38	MEblack
CD54756.0				MEblack
CD54760.0				MEblack
CD54890.0				MEblack
CD54915.0				MEblack
CD54916.0				MEblack
CD54928.2				MEblack
CD54951.2	AT5G12250	TUB6	beta-6 tubulin	MEblack
CD55006.2				MEblack
CD55045.2	AT1G68560	ATXYL1	ALPHA-XYLOSIDASE 1	MEblack
CD55049.0				MEblack
CD55063.3	AT1G75780	TUB1	tubulin beta-1 chain	MEblack
CD55071.1	AT2G22250	AAT	aspartate aminotransferase	MEblack
CD55079.4				MEblack
CD55093.1	AT2G40060	CLC2	clathrin light chain 2	MEblack
CD55123.1				MEblack
CD55123.3				MEblack
CD55132.0				MEblack
CD55197.0	AT2G22780	PMDH1	peroxisomal NAD-malate dehydrogenase 1	MEblack
CD55208.0				MEblack
CD55241.0				MEblack
CD55256.0				MEblack
CD55270.0				MEblack
CD55300.4	AT2G22125	CSI1	cellulose synthase-interactive protein 1	MEblack
CD55306.0				MEblack
CD55332.2				MEblack
CD55357.0				MEblack
CD55367.0	AT3G57050	CBL	cystathionine beta-lyase	MEblack
CD55398.5				MEblack
CD55416.2				MEblack
CD55427.0				MEblack
CD55460.1				MEblack
CD55460.6	AT3G12360	ITN1	INCREASED TOLERANCE TO NACL	MEblack
CD55544.1				MEblack
CD55553.2	AT3G52880	ATMDAR1	monodehydroascorbate reductase 1	MEblack
CD55596.0				MEblack
CD55655.0	AT4G20900	MS5	MALE-STERILE 5	MEblack
CD55670.1				MEblack
CD55682.0				MEblack
CD55683.2	AT1G53840	ATPME1	pectin methylesterase 1	MEblack
CD55723.0				MEblack
CD55739.1	ATMG00860	ORF158		MEblack
CD55746.3				MEblack
CD55776.0				MEblack
CD55786.1				MEblack
CD55794.1				MEblack
CD55794.2				MEblack
CD55805.1	AT2G22480	PFK5	phosphofructokinase 5	MEblack
CD55815.0	AT2G46500	ATPI4K GAMMA 4	phosphoinositide 4-kinase gamma 4	MEblack
CD55817.0	AT1G65060	4CL3	4-coumarate:CoA ligase 3	MEblack
CD55818.1				MEblack
CD55836.3	AT4G23980	ARF9	auxin response factor 9	MEblack
CD55853.1	AT5G63970	RGLG3	RING DOMAIN LIGASE 3	MEblack
CD55869.1	AT3G01120	AtCGS1		MEblack
CD55921.0				MEblack
CD55948.0				MEblack
CD55957.0	AT3G62020	GLP10	germin-like protein 10	MEblack
CD55976.0	AT2G25490	EBF1	EIN3-binding F box protein 1	MEblack
CD55998.1				MEblack
CD56032.1	AT2G28800	ALB3	ALBINO 3	MEblack
CD56044.11	AT4G01370	ATMPK4	MAP kinase 4	MEblack
CD56046.11	AT5G37600	ATGLN1;1	ARABIDOPSIS GLUTAMINE SYNTHASE 1;1	MEblack
CD56046.8	AT5G16570	GLN1;4	glutamine synthetase 1;4	MEblack
CD56047.6	AT3G04240	SEC	secret agent	MEblack
CD56065.0				MEblack
CD56081.0	AT3G16920	ATCTL2		MEblack
CD56095.1				MEblack
CD56105.0	AT1G17455	ELF4-L4	ELF4-like 4	MEblack
CD56112.0	AT2G03620	AtMGT3		MEblack
CD56125.0	AT2G32990	AtGH9B8	glycosyl hydrolase 9B8	MEblack
CD56125.0				MEblack
CD10356.1	AT5G44180	RLT2	RINGLET 2	MEblue
CD12369.1	AT1G71840			MEblue
CD12426.12	AT3G26300	CYP71B34	cytochrome P450, family 71, subfamily B, polypeptide 34	MEblue
CD12426.13	AT3G26330	CYP71B37	cytochrome P450, family 71, subfamily B, polypeptide 37	MEblue
CD12426.14	AT5G57260	CYP71B10	cytochrome P450, family 71, subfamily B, polypeptide 10	MEblue
CD12426.15	AT3G26320	CYP71B36	cytochrome P450, family 71, subfamily B, polypeptide 36	MEblue
CD13023.1	AT2G18410			MEblue
CD13638.1	AT3G20910	NF-YA9	nuclear factor Y, subunit A9	MEblue
CD13803.0	AT5G12110			MEblue
CD13803.5	AT2G18110			MEblue
CD14267.1	AT5G55760	SRT1	sirtuin 1	MEblue
CD15237.2	AT1G30680			MEblue
CD15245.2	AT1G13940			MEblue
CD19578.2	AT1G78620			MEblue
CD20267.0	AT5G20960	AO1		MEblue
CD20493.1	AT2G23740	SUVR5	SU(VAR)3-9-RELATED protein 5	MEblue
CD20660.0	AT3G23240	ERF1		MEblue
CD20909.2	AT1G04140			MEblue
CD21731.1	AT5G23490			MEblue
CD23463.3	AT2G30470	VAL1	VP1/ABI3-LIKE 1	MEblue
CD28151.2	AT2G48110	REF4	REDUCED EPIDERMAL FLUORESCENCE 4	MEblue
CD28275.0	AT1G15240			MEblue
CD28475.11	AT2G34650	PID		MEblue
CD28932.1	AT5G04560	DME	DEMETER	MEblue
CD29115.1	AT5G11960			MEblue
CD31202.1	AT2G36810			MEblue
CD31593.0	AT4G37460	SRFR1	SUPPRESSOR OF RPS4-RLD 1	MEblue
CD31614.1	AT3G12020			MEblue
CD31635.10	AT5G38350			MEblue
CD32660.0	AT3G18990	VRN1	REDUCED VERNALIZATION RESPONSE 1	MEblue
CD33143.1	AT3G43920	DCL3	dicer-like 3	MEblue
CD33250.0	AT4G12010			MEblue
CD33270.1	AT3G08620			MEblue
CD33844.0	AT1G10870	AGD4	ARF-GAP domain 4	MEblue
CD33993.1	AT4G20060	EMB1895	EMBRYO DEFECTIVE 1895	MEblue
CD34428.0	AT3G49600	UBP26	ubiquitin-specific protease 26	MEblue
CD34706.10				MEblue
CD35044.0	AT1G17440	TAF12B	TBP-ASSOCIATED FACTOR 12B	MEblue
CD35148.1	AT5G47040	LON2	lon protease 2	MEblue
CD35267.0	AT3G05040	HST1	HASTY 1	MEblue
CD35352.0	AT5G45600	YAF9a	homolog of yeast YAF9 a	MEblue
CD35404.6	AT3G17365			MEblue
CD35497.2	AT1G58025			MEblue
CD35745.1	AT1G24120	ARL1	ARG1-like 1	MEblue
CD35777.2	AT1G16680			MEblue
CD36350.1	AT5G08720			MEblue
CD36718.3	AT1G01650	SPPL4	SIGNAL PEPTIDE PEPTIDASE-LIKE 4	MEblue
CD36801.0	AT2G34660	MRP2	multidrug resistance-associated protein 2	MEblue
CD36917.0	AT5G25150	TAF5	TBP-associated factor 5	MEblue
CD37024.0	AT3G43610			MEblue
CD37739.0	AT1G67310			MEblue
CD37824.0	AT2G04410			MEblue
CD37865.0	AT5G12440			MEblue
CD38065.0	AT4G32551	RON2	ROTUNDA 2	MEblue
CD38169.1	AT1G33980	UPF3		MEblue
CD38184.0	AT4G33210	SLOMO	SLOW MOTION	MEblue
CD38282.0	AT1G73970			MEblue
CD38438.1	AT3G29090	PME31	pectin methylesterase 31	MEblue
CD38560.0	AT3G49725			MEblue
CD38743.1	AT2G21630			MEblue
CD39013.0	AT1G55250	HUB2	histone mono-ubiquitination 2	MEblue
CD39040.0	AT1G10040			MEblue
CD39053.1	AT1G66330			MEblue
CD39116.0	AT5G35180			MEblue
CD39162.1	AT1G19100	MORC6	Microrchidia 6	MEblue
CD39216.2	AT2G06210	VIP6	VERNALIZATION INDEPENDENCE 6	MEblue
CD39755.1	AT2G45910			MEblue
CD39841.0	AT1G49980			MEblue
CD40041.0	AT2G40230			MEblue
CD40265.0	AT4G12560	CPR30	CONSTITUTIVE EXPRESSER OF PR GENES 30	MEblue
CD40535.1	AT5G05660	NFXL2	NFX1-like 2	MEblue
CD40671.3	AT4G17140			MEblue
CD40954.1	AT4G17720			MEblue
CD41107.0				MEblue
CD41107.2	AT5G13490	AAC2	ADP/ATP carrier 2	MEblue
CD41196.0	AT1G17720	ATB BETA		MEblue
CD41412.1	AT5G66210	CPK28	calcium-dependent protein kinase 28	MEblue
CD41816.3	AT5G24620			MEblue
CD41878.0	AT3G62010			MEblue
CD42032.1	AT5G65500			MEblue
CD42129.1	AT1G71440	TFC E	TUBULIN-FOLDING COFACTOR E	MEblue
CD42231.1	AT3G60030	SPL12	squamosa promoter-binding protein-like 12	MEblue
CD42234.5	AT5G64080	XYP1	xylogen protein 1	MEblue
CD42353.0	AT2G46420			MEblue
CD42406.0	AT3G59520	RBL13	RHOMBOID-like protein 13	MEblue
CD42416.0	AT4G27270			MEblue
CD42461.0	AT5G50780			MEblue
CD42584.0	AT5G67070			MEblue
CD42584.1	AT5G67070	RALFL34	ralf-like 34	MEblue
CD42689.0	AT4G33200	XI-I		MEblue
CD42795.0	AT5G62760			MEblue
CD42797.24	AT5G24850	CRY3	cryptochrome 3	MEblue
CD42857.0	AT5G05550			MEblue
CD42903.1	AT1G67490	KNF	KNOPF	MEblue
CD43004.0	AT3G59340			MEblue
CD43034.1	AT3G20720			MEblue
CD43096.1	AT4G32010	VAL2	VP1/ABI3-LIKE 2	MEblue
CD43444.1	AT2G26780			MEblue
CD43564.2	AT2G27170	TTN7	TITAN7	MEblue
CD43617.0	AT4G38710			MEblue
CD43704.0	AT1G61800	GPT2	glucose-6-phosphate/phosphate translocator 2	MEblue
CD43826.0	AT5G66310			MEblue
CD43879.0	AT3G09100			MEblue
CD43950.0	AT4G02080	SAR2	secretion-associated RAS super family 2	MEblue
CD43974.0	AT3G04160			MEblue
CD44094.9	AT3G54690	SETH3		MEblue
CD44172.0	AT1G17450			MEblue
CD44320.1	AT4G11120			MEblue
CD44354.6	AT1G07770	RPS15A	ribosomal protein S15A	MEblue
CD44563.2	AT5G55860			MEblue
CD44575.2	AT5G51660	CPSF160	cleavage and polyadenylation specificity factor 160	MEblue
CD44576.0	AT3G19190	PEUP1	PEROXISOME UNUSUAL POSITIONING 1	MEblue
CD44650.1	AT5G58003	CPL4	C-terminal domain phosphatase-like 4	MEblue
CD44663.0	AT3G27670	RST1	RESURRECTION1	MEblue
CD44749.0	AT1G63640			MEblue
CD45038.0	AT4G00800	SETH5		MEblue
CD45055.1	AT1G06490	GSL7	glucan synthase-like 7	MEblue
CD45085.1	AT2G44950	RDO4	REDUCED DORMANCY 4	MEblue
CD45090.0	AT2G30880	SWAP70		MEblue
CD45113.0	AT3G11960			MEblue
CD45126.0	AT1G76320	FRS4	FAR1-related sequence 4	MEblue
CD45131.2	AT3G21220	MKK5	MAP kinase kinase 5	MEblue
CD45213.4	AT5G23570	SGS3	SUPPRESSOR OF GENE SILENCING 3	MEblue
CD45375.0	AT1G17760	CSTF77		MEblue
CD45442.0	AT1G33360			MEblue
CD45450.0	AT1G72280	ERO1	endoplasmic reticulum oxidoreductins 1	MEblue
CD45472.0	AT3G54010	PAS1	PASTICCINO 1	MEblue
CD45811.1	AT4G26620			MEblue
CD45835.0	AT3G17450			MEblue
CD45983.1	AT3G12320	LNK3	night light-inducible and clock-regulated 3	MEblue
CD46015.8	AT1G44960			MEblue
CD46145.0	AT3G22220			MEblue
CD46380.0	AT4G04180			MEblue
CD46494.0	AT3G63500			MEblue
CD46494.1	AT3G63500	TTA2	TITANIA 2	MEblue
CD46679.1	AT4G35580	NTL9	NAC transcription factor-like 9	MEblue
CD46727.0	AT2G39260			MEblue
CD46756.0	AT2G32250	FRS2	FAR1-related sequence 2	MEblue
CD46821.1	AT5G27460			MEblue
CD46859.0	AT3G23910			MEblue
CD46876.1				MEblue
CD46876.10	AT4G13940	SAHH1	S-ADENOSYL-L-HOMOCYSTEIN HYDROLASE 1	MEblue
CD46876.11				MEblue
CD46876.13				MEblue
CD46876.18				MEblue
CD46876.23	AT3G23810	SAHH2	S-adenosyl-l-homocysteine (SAH) hydrolase 2	MEblue
CD46876.4	AT5G08410	FTRA2	ferredoxin/thioredoxin reductase subunit A (variable subunit) 2	MEblue
CD46876.6				MEblue
CD46876.8				MEblue
CD46876.9				MEblue
CD46993.1	AT1G06840			MEblue
CD46999.0	AT1G77600			MEblue
CD47010.0	AT5G58510			MEblue
CD47016.5	AT4G08460			MEblue
CD47023.0	AT3G55380	UBC14	ubiquitin-conjugating enzyme 14	MEblue
CD47053.0	AT3G51130			MEblue
CD47212.0	AT1G32810			MEblue
CD47302.0	AT1G48050	KU80		MEblue
CD47353.0	AT4G34890	XDH1	xanthine dehydrogenase 1	MEblue
CD47368.0	AT3G13440			MEblue
CD47424.0	AT3G12010			MEblue
CD47611.19	lncRNA			MEblue
CD47650.0	AT4G03200			MEblue
CD47667.3	AT2G31960	GSL03		MEblue
CD47749.0	AT5G52580			MEblue
CD47792.0	AT1G21730			MEblue
CD48014.1	AT3G13070			MEblue
CD48117.0	AT5G14420	RGLG2	RING domain ligase2	MEblue
CD48180.2	AT4G29840	TS	THREONINE SYNTHASE	MEblue
CD48224.2	AT1G73760			MEblue
CD48242.1	AT1G31340	RUB1	related to ubiquitin 1	MEblue
CD48275.0	AT5G42870	PAH2	phosphatidic acid phosphohydrolase 2	MEblue
CD48280.1	AT3G06290	SAC3B	yeast Sac3 homolog B	MEblue
CD48498.0	AT4G27910	SDG16	SET domain protein 16	MEblue
CD48534.1	AT5G22450			MEblue
CD48672.0	AT3G23640	HGL1	heteroglycan glucosidase 1	MEblue
CD48711.0	AT4G29000			MEblue
CD48837.0	AT5G07740			MEblue
CD48919.0	AT5G60860	RABA1f	RAB GTPase homolog A1F	MEblue
CD48995.0	AT1G03750	CHR9	CHROMATIN REMODELING 9	MEblue
CD49025.1	AT5G04930	ALA1	aminophospholipid ATPase 1	MEblue
CD49071.0	AT2G35520	DAD2	DEFENDER AGAINST CELL DEATH 2	MEblue
CD49131.1	AT2G03150	emb1579	embryo defective 1579	MEblue
CD49138.0	AT3G57170			MEblue
CD49150.0	AT1G24190	SNL3	SIN3-like 3	MEblue
CD49166.2	AT2G15900			MEblue
CD49285.0	AT3G43240			MEblue
CD49307.0	AT1G46480	WOX4	WUSCHEL related homeobox 4	MEblue
CD49319.0	AT3G11450			MEblue
CD49321.4	AT5G56890			MEblue
CD49340.1	AT5G25560			MEblue
CD49351.0	AT5G11350			MEblue
CD49356.0	AT3G56680			MEblue
CD49369.1	AT1G35670	CPK11		MEblue
CD49458.0	AT1G73590	PIN1		MEblue
CD49482.0	AT1G09060			MEblue
CD49497.0	AT1G60490	VPS34	vacuolar protein sorting 34	MEblue
CD49543.0	AT2G35540			MEblue
CD49708.1	AT1G51720			MEblue
CD49720.0	AT3G14205			MEblue
CD50208.3	AT3G56190	ASNAP		MEblue
CD50237.1	AT2G34680	AIR9	AUXIN-INDUCED IN ROOT CULTURES 9	MEblue
CD50382.0	AT4G30660			MEblue
CD50410.1	AT5G53890	PSKR2	phytosylfokine-alpha receptor 2	MEblue
CD50520.0	AT2G25760			MEblue
CD50564.0	AT4G17330	G2484-1	G2484-1 protein	MEblue
CD50564.1				MEblue
CD50636.0	AT3G53090	UPL7	ubiquitin-protein ligase 7	MEblue
CD50640.0	AT5G62810	PEX14	peroxin 14	MEblue
CD50713.2	AT3G07910			MEblue
CD50761.2	AT5G09860	THO1		MEblue
CD50767.0	AT1G01430	TBL25	TRICHOME BIREFRINGENCE-LIKE 25	MEblue
CD50786.2	AT3G19820	EVE1	ENHANCED VERY-LOW-FLUENCE RESPONSES 1	MEblue
CD50888.1	AT2G36720			MEblue
CD50905.0	AT1G09730			MEblue
CD50918.0	AT5G60960	PNM1	PPR protein localized to the nucleus and mitochondria 1	MEblue
CD50998.0	AT5G46070			MEblue
CD51031.0	AT3G02630			MEblue
CD51038.2	AT5G13530	KEG	KEEP ON GOING	MEblue
CD51053.0	AT2G30410	TFCA	TUBULIN FOLDING FACTOR A	MEblue
CD51143.0	AT3G27170	CLC-B	chloride channel B	MEblue
CD51247.0	AT1G73960	TAF2	TBP-associated factor 2	MEblue
CD51398.0	AT3G59970	MTHFR1	methylenetetrahydrofolate reductase 1	MEblue
CD51536.0	AT1G43770			MEblue
CD51539.0	AT3G06810	IBR3	IBA-RESPONSE 3	MEblue
CD51564.4	AT2G01290	RPI2	ribose-5-phosphate isomerase 2	MEblue
CD51569.1	AT3G27260	GTE8	global transcription factor group E8	MEblue
CD51598.0	AT3G57300	INO80	INO80 ortholog	MEblue
CD51603.1	AT2G37210	LOG3		MEblue
CD51615.0	AT3G05090	LRS1	LATERAL ROOT STIMULATOR 1	MEblue
CD51632.0	AT1G52520	FRS6	FAR1-related sequence 6	MEblue
CD51657.2	AT1G02080			MEblue
CD51658.0	AT1G48030	mtLPD1	mitochondrial lipoamide dehydrogenase 1	MEblue
CD51668.0	AT2G38280	FAC1	EMBRYONIC FACTOR1	MEblue
CD51742.1	AT1G27450	APT1		MEblue
CD51783.1	AT3G57030			MEblue
CD51852.0	AT1G56440	TPR5	tetratricopeptide repeat 5	MEblue
CD51863.0	AT1G05120			MEblue
CD51934.0	AT4G36980			MEblue
CD51952.0	AT5G63110	SIL1		MEblue
CD52012.0	AT5G27030	TPR3	TOPLESS-related 3	MEblue
CD52065.0	AT2G34970			MEblue
CD52080.0	AT3G02580	STE1	sterol 1	MEblue
CD52087.1	AT1G23750			MEblue
CD52135.0	AT5G35170			MEblue
CD52182.0	AT2G39580			MEblue
CD52194.0	AT1G29400	ML5	MEI2-like protein 5	MEblue
CD52194.1				MEblue
CD52200.0				MEblue
CD52213.0	AT2G27040	OCP11	OVEREXPRESSOR OF CATIONIC PEROXIDASE 11	MEblue
CD52300.1	AT4G21670	SHI4	SHINY 4	MEblue
CD52327.0	AT1G27320	HK3	histidine kinase 3	MEblue
CD52346.0	AT5G27970			MEblue
CD52347.1	AT2G44710			MEblue
CD52424.0	AT5G15680			MEblue
CD52536.1	AT4G13930	SHM4	serine hydroxymethyltransferase 4	MEblue
CD52536.12				MEblue
CD52624.0	AT3G22170	FHY3	far-red elongated hypocotyls 3	MEblue
CD52635.0	AT2G45440	DHDPS2	dihydrodipicolinate synthase 2	MEblue
CD52665.0	AT5G63200			MEblue
CD52699.1	AT3G54670	TTN8	TITAN8	MEblue
CD52766.2	AT1G61140	EDA16	embryo sac development arrest 16	MEblue
CD52812.1	AT3G25100	CDC45	cell division cycle 45	MEblue
CD52829.0	AT1G48200			MEblue
CD52844.1	AT5G18410	SRA1		MEblue
CD52858.2	AT3G15880	WSIP2	WUS-interacting protein 2	MEblue
CD52885.0	AT1G48310	CHR18	chromatin remodeling factor18	MEblue
CD53024.0	AT4G20760			MEblue
CD53029.1108	AT5G02770	MOS11	modifier of snc1, 11	MEblue
CD53029.1219	AT1G79230	STR1		MEblue
CD53029.1277	AT4G03090	NDX	Nodulin Homeobox	MEblue
CD53029.1294	AT1G13950	ELF5A-1	eukaryotic elongation factor 5A-1	MEblue
CD53029.1416	AT2G19390			MEblue
CD53029.1580	AT5G23430			MEblue
CD53029.1783	AT1G02000	GAE2	UDP-D-glucuronate 4-epimerase 2	MEblue
CD53029.184	AT5G28840	GME	GDP-D-mannose 3',5'-epimerase	MEblue
CD53029.1842	AT5G57020	NMT1	myristoyl-CoA:protein N-myristoyltransferase	MEblue
CD53029.1865	AT2G30720			MEblue
CD53029.1866	AT1G78070			MEblue
CD53029.1939				MEblue
CD53029.1952	AT1G22310	MBD8	methyl-CPG-binding domain 8	MEblue
CD53029.2066				MEblue
CD53029.2097	AT2G46020	CHR2	CHROMATIN REMODELING 2	MEblue
CD53029.2167	AT2G42770			MEblue
CD53029.2261	AT1G55620	CLC-F	chloride channel F	MEblue
CD53029.231	AT1G65540	LETM2	leucine zipper-EF-hand-containing transmembrane protein 2	MEblue
CD53029.2490	AT5G40810			MEblue
CD53029.256	AT2G16485	NERD	Needed for RDR2-independent DNA methylation	MEblue
CD53029.2623	AT5G18800			MEblue
CD53029.2631				MEblue
CD53029.2661				MEblue
CD53029.2790	AT5G11040	VAN4	VASCULAR NETWORK DEFECTIVE 4	MEblue
CD53029.282	AT2G45660	SOC1		MEblue
CD53029.2851	AT4G24490	RGTA1	RAB geranylgeranyl transferase alpha subunit 1	MEblue
CD53029.2905	AT2G38440	WAVE4		MEblue
CD53029.2925	AT1G75250	RSM3	RADIALIS-LIKE SANT/MYB 3	MEblue
CD53029.2970	AT3G51160	MUR1	MURUS 1	MEblue
CD53029.3077	AT5G09810	AtACT7		MEblue
CD53029.3168	AT3G53630			MEblue
CD53029.3282	AT1G32410			MEblue
CD53029.3469	AT2G32700	MUM1	MUCILAGE-MODIFIED 1	MEblue
CD53029.3541	AT3G54280	RGD3	ROOT GROWTH DEFECTIVE 3	MEblue
CD53029.3546	AT2G32380			MEblue
CD53029.3649	AT1G76200			MEblue
CD53029.3826	AT3G23310			MEblue
CD53029.3840	AT4G25880	PUM6	pumilio 6	MEblue
CD53029.3975	AT5G17540			MEblue
CD53029.3987	AT3G10860			MEblue
CD53029.4020	AT1G03560			MEblue
CD53029.4119	AT1G10200	WLIM1	WLIM1	MEblue
CD53029.4334				MEblue
CD53029.4459	AT1G68710			MEblue
CD53029.4479	AT5G53460	GLT1	NADH-dependent glutamate synthase 1	MEblue
CD53029.4709	AT4G19600	CYCT1;4		MEblue
CD53029.4914	AT2G27110	FRS3	FAR1-related sequence 3	MEblue
CD53029.4916	AT5G65290			MEblue
CD53029.5069				MEblue
CD53029.58	AT1G17210	ILP1	IAP-like protein 1	MEblue
CD53029.629	AT1G50620			MEblue
CD53029.675	AT1G05960			MEblue
CD53029.681	AT4G37890	EDA40	embryo sac development arrest 40	MEblue
CD53029.898	AT5G13020	EML3	EMSY-like 3	MEblue
CD53206.1	AT2G44730			MEblue
CD53294.1	AT1G12930			MEblue
CD53307.0	AT1G58230			MEblue
CD53388.2	AT2G01910	MAP65-6		MEblue
CD53405.3	AT1G42470			MEblue
CD53406.0	AT1G77800			MEblue
CD53412.0	AT2G23950			MEblue
CD53522.0	AT4G27410	RD26		MEblue
CD53528.0	AT5G19670			MEblue
CD53606.0	AT5G66520			MEblue
CD53623.0	AT3G47520	pNAD-MDH	plastidic NAD-dependent malate dehydrogenase	MEblue
CD53643.0	AT3G20650			MEblue
CD53671.0	AT1G50030	TOR	target of rapamycin	MEblue
CD53671.4				MEblue
CD53719.0				MEblue
CD53719.1				MEblue
CD53719.2	AT4G09320	NDPK1		MEblue
CD53734.1	AT4G36710	HAM4		MEblue
CD53770.1	AT3G15354	SPA3	SPA1-related 3	MEblue
CD53875.0	AT1G50410			MEblue
CD53919.0	AT3G45630			MEblue
CD53924.0	AT5G49960			MEblue
CD53983.0	AT5G62980	FOLB2		MEblue
CD54044.0				MEblue
CD54044.1	AT4G25050	ACP4	acyl carrier protein 4	MEblue
CD54045.0	AT5G56730			MEblue
CD54048.2	AT4G33150	SDH	SACCHAROPINE DEHYDROGENASE	MEblue
CD54144.2	AT5G08560			MEblue
CD54145.1	AT2G43710	SSI2	suppressor of SA insensitive 2	MEblue
CD54145.3				MEblue
CD54262.0	AT5G52210	GB1	GTP-binding protein 1	MEblue
CD54302.1	AT4G29040	RPT2a	regulatory particle AAA-ATPase 2A	MEblue
CD54313.0	AT1G05720			MEblue
CD54317.0	AT5G53760	MLO11	MILDEW RESISTANCE LOCUS O 11	MEblue
CD54401.0	AT1G54510	NEK1	NIMA-related serine/threonine kinase 1	MEblue
CD54424.0	AT5G61310			MEblue
CD54450.0	AT2G24960			MEblue
CD54589.0	AT3G18290	EMB2454	embryo defective 2454	MEblue
CD54600.0	AT3G03380	DegP7	DegP protease 7	MEblue
CD54635.2				MEblue
CD5466.1				MEblue
CD54721.1				MEblue
CD54732.1				MEblue
CD54739.0				MEblue
CD54749.0	AT5G23150	HUA2	ENHANCER OF AG-4 2	MEblue
CD54778.0	AT5G61760	IPK2BETA	inositol polyphosphate kinase 2 beta	MEblue
CD54796.1	AT1G49340	ATPI4K ALPHA		MEblue
CD54958.3				MEblue
CD54958.4	AT1G17980	PAPS1	poly(A) polymerase 1	MEblue
CD54976.0	AT2G43210			MEblue
CD55019.1	AT5G11700			MEblue
CD55100.1	AT1G59820	ALA3	aminophospholipid ATPase 3	MEblue
CD55136.1	AT5G15540	SCC2	SISTER-CHROMATID COHESION 2	MEblue
CD55155.0	AT3G25840			MEblue
CD55162.0	AT1G34350			MEblue
CD55260.0	AT5G42960			MEblue
CD55268.0	AT5G64560	MRS2-2		MEblue
CD55276.1	AT5G45300	BMY2	beta-amylase 2	MEblue
CD55278.0	AT5G41980			MEblue
CD55287.3	AT5G47690			MEblue
CD55305.1	AT1G21580			MEblue
CD55428.6	AT5G13430			MEblue
CD55442.1	AT2G16460			MEblue
CD55453.1				MEblue
CD55543.1	AT2G47090			MEblue
CD55566.0	AT3G23980	KOS1	KOLD SENSITIV 1	MEblue
CD55626.0	AT3G27500			MEblue
CD55628.0	AT4G37830			MEblue
CD55628.1				MEblue
CD55679.0	AT1G06230	GTE4	global transcription factor group E4	MEblue
CD55758.0	AT1G13870	DRL1	DEFORMED ROOTS AND LEAVES 1	MEblue
CD55772.0	AT5G07980			MEblue
CD55806.0	AT5G53350	CLPX	CLP protease regulatory subunit X	MEblue
CD55816.0	AT3G54230	SUA	suppressor of abi3-5	MEblue
CD55918.0	AT3G18210			MEblue
CD55968.1	AT1G18610			MEblue
CD55970.2	AT3G24870			MEblue
CD55994.0	AT5G03300	ADK2		MEblue
CD56001.0	AT2G37250	ATPADK1		MEblue
CD56044.10	AT3G61490			MEblue
CD56135.0	AT4G25760	GDU2	glutamine dumper 2	MEblue
CD6197.0				MEblue
