# Supplementary material for: Transcriptome analysis of two inflorescence branching mutants reveals cytokinin is an important regulator in controlling inflorescence architecture in the woody plant Jatropha curcas
Source: BMC Plant Biol. 2019 Nov 4;19:468. doi: 10.1186/s12870-019-2069-3 (PMC6830001; doi:10.1186/s12870-019-2069-3)
Supplement: Supplementary file 16 — Additional file 16. Annotation of transcripts. [file 12870_2019_2069_MOESM16_ESM.txt]

Additional file 15 Annotation of transcripts
Transcript_ID	Gene_ID	Pident	Length	Evalue	Bitscore	Description
CD50155.4	AT1G70830.5	59.333	150	2.15E-57	184	MLP-like protein 28
CD16877.1	AT2G34090.1	80.407	393	0	636	maternal effect embryo arrest 18
CD31140.0	AT2G01050.1	35.433	127	1.92E-19	76.3	Putative uncharacterized protein At2g01050
CD32890.0	AT5G09225.1	81.579	38	1.31E-16	73.2	Putative uncharacterized protein
CD42850.0	AT1G07010.1	77.297	185	1.30E-152	305	Shewenella-like protein phosphatase 1
CD55656.1	AT1G32080.1	77.485	493	0	689	Plastidal glycolate/glycerate translocator 1, chloroplastic
CD55721.0	AT1G07590.1	66.122	245	1.00E-116	347	Pentatricopeptide repeat-containing protein At1g07590, mitochondrial
CD47347.2	AT5G49170.1	69.355	62	2.63E-20	85.5	Putative uncharacterized protein At5g49170
CD37392.0	AT5G11430.1	43.142	401	6.59E-85	282	SPOC domain / transcription elongation factor S-II protein
CD7215.0	AT1G76730.1	79.934	304	4.50E-180	509	COG0212
CD53029.2959	AT5G01530.1	93.939	66	2.24E-51	127	Chlorophyll a-b binding protein CP29.1, chloroplastic
CD32850.0	AT2G26570.1	63.78	762	4.35E-180	547	Protein WEAK CHLOROPLAST MOVEMENT UNDER BLUE LIGHT 1
CD41676.0	AT3G05560.1	87.903	124	1.17E-53	176	60S ribosomal protein L22-2
CD40002.0	AT5G12080.1	53.135	638	0	550	Mechanosensitive ion channel protein 10
CD54122.0	AT1G09380.1	63.536	362	1.13E-163	469	Wprotein At1g09380
CD49715.0	AT3G60530.1	67.672	232	1.30E-76	244	Gption factor 4
CD31678.0	AT2G46180.1	52.01	796	0	608	Golgin candidate 4
CD47855.0	AT1G03910.1	75.731	581	0	755	Cactin
CD53029.4976	AT5G08580.1	81.25	64	4.69E-26	110	EF-hand, calcium binding motif-containing protein
CD50139.1	AT5G27410.2	76.868	562	0	898	Branched-chain-amino-acid aminotransferase-like protein 2
CD24086.1	AT5G23535.2	85.535	159	1.87E-96	286	50S ribosomal protein L24
CD29061.0	AT1G05230.3	76.316	76	3.90E-29	112	otein
CD29061.4	AT1G05230.8	79.755	736	0	1157	otein
CD17360.0	AT5G54520.1	70.383	287	1.08E-153	456	WD40 domain-containing protein
CD51132.0	AT5G03455.1	74.468	141	1.06E-73	228	Dual specificity phosphatase Cdc25
CD43667.0	AT1G48140.1	84.27	89	3.34E-50	163	DPMS3
CD53029.4829	ATCG00420.1	89.873	158	2.21E-99	301	NAD(P)H-quinone oxidoreductase subunit J, chloroplastic
CD8111.2	AT4G09012.1	71.795	39	1.53E-11	59.3	Mitochondrial ribosomal protein L27
CD53029.5114	AT5G66940.1	43.496	246	4.86E-41	147	Dof zinc finger protein DOF5.8
CD53029.2529	AT3G06520.2	42.857	140	3.81E-25	103	Agenet domain-containing protein
CD54658.1	AT3G52870.1	68.807	109	4.77E-41	144	IQ domain-containing protein IQM3
CD44610.0	AT5G57660.1	55	380	7.54E-113	344	Zinc finger protein CONSTANS-LIKE 5
CD53029.497	AT3G09110.1	37.089	213	7.47E-40	144	Putative uncharacterized protein
CD30860.0	AT4G23690.1	53.293	167	2.30E-60	191	Dirigent protein 6
CD33767.0	AT5G45700.1	48.454	291	8.77E-77	241	Haloacid dehalogenase-like hydrolase (HAD) superfamily protein
CD42611.0	AT3G06580.1	79.359	499	0	772	Galactokinase
CD53029.340	AT2G20740.1	66.667	213	6.27E-82	250	Tetraspanin-19
CD53029.2482	AT2G26000.3	68.182	440	0	620	At2g26000
CD41064.0	AT4G15210.1	70.161	496	0	715	Beta-amylase 5
CD38534.0	AT1G29070.1	83.582	67	3.01E-27	105	50S ribosomal protein L34, chloroplastic
CD40701.2	AT5G65560.1	53.917	868	0	947	Pentatricopeptide repeat-containing protein At5g65560
CD17586.19	AT1G04170.2	64.13	92	1.35E-31	116	F20D22.6 protein
CD45853.0	AT5G23060.1	71.91	356	5.15E-179	513	Calcium sensing receptor, chloroplastic
CD53029.3017	AT3G58760.6	68.317	202	5.10E-90	270	Integrin-linked protein kinase family
CD53029.625	AT3G58760.1	71.845	309	3.74E-149	438	Integrin-linked protein kinase family
CD32649.0	AT1G62600.1	60	75	8.25E-23	94.7	Flavin-containing monooxygenase FMO GS-OX-like 4
CD29983.1	AT1G62600.2	62.925	294	8.39E-122	361	Flavin-containing monooxygenase FMO GS-OX-like 4
CD43688.0	AT5G02280.1	88.652	141	6.15E-92	265	Putative uncharacterized protein
CD47368.0	AT3G13440.1	73.973	219	3.32E-114	343	P15_7
CD33710.0	AT5G08370.1	71.066	394	0	597	Alpha-galactosidase 2
CD50468.0	AT4G13020.7	81.522	92	1.08E-51	166	Serine/threonine-protein kinase MHK
CD50468.1	AT4G13020.1	71.883	409	0	608	Serine/threonine-protein kinase MHK
CD45161.0	AT1G34770.1	65.532	235	2.78E-105	317	CONTAINS InterPro DOMAIN/s: MAGE protein (InterPro:IPR002190); Has 1274 Blast hits to 1260 proteins in 85 species: Archae - 0; Bacteria - 0; Metazoa - 1104; Fungi - 45; Plants - 49; Viruses - 0; Other Eukaryotes - 76 (source: NCBI BLink).
CD51720.0	AT1G79620.2	79.2	125	1.61E-67	218	Leucine-rich repeat protein kinase family protein
CD51720.1	AT1G79620.1	74.129	947	0	1356	Leucine-rich repeat protein kinase family protein
CD8113.2	AT2G24820.1	84.444	90	4.79E-48	162	Protein TIC 55, chloroplastic
CD50489.1	AT2G20120.2	79.182	269	3.32E-145	417	Protein of unknown function (DUF502)
CD51530.0	AT5G47670.2	66.667	141	8.17E-60	192	Nuclear transcription factor Y subunit B-6
CD45881.0	AT4G18130.1	66.577	1110	0	1513	Phytochrome E
CD48388.1	AT1G23870.1	87.261	157	2.26E-100	310	Probable alpha,alpha-trehalose-phosphate synthase [UDP-forming] 9
CD50981.3	AT5G46030.3	82.716	81	1.41E-33	122	Transcription elongation factor 1 homolog
CD51372.0	AT5G09650.1	78.397	287	2.73E-157	448	Soluble inorganic pyrophosphatase 6, chloroplastic
CD35072.0	AT3G05858.1	52.113	71	1.93E-15	69.3	Putative uncharacterized protein
CD48919.0	AT5G60860.1	95.588	204	1.06E-136	395	Ras-related protein RABA1f
CD46284.1	AT3G23790.1	68.283	722	0	1004	Probable acyl-activating enzyme 16, chloroplastic
CD53029.318	AT5G14980.1	49.845	323	1.09E-112	335	Esterase/lipase/thioesterase family protein
CD51499.3	AT5G50150.1	84.375	384	0	655	F21_17
CD55724.0	AT2G15020.1	53.249	554	0	564	At2g15020
CD30485.0	AT3G45070.3	49.679	312	1.20E-106	320	P-loop containing nucleoside triphosphate hydrolases superfamily protein
CD46980.1	AT4G22590.1	69.792	384	0	551	Trehalose 6-phosphate phosphatase
CD56089.2	AT1G11480.1	43.849	634	5.55E-124	388	At1g11480/T23J18_15
CD53029.901	AT1G12300.1	44.681	47	1.87E-07	47.4	Pentatricopeptide repeat-containing protein At1g12300, mitochondrial
CD53029.1152	AT3G02420.1	76.744	344	0	519	6B3_5
CD29914.1	AT1G58190.2	29.078	141	1.69E-08	55.5	Receptor like protein 9
CD46876.22	AT1G13280.1	66.845	187	1.68E-80	246	Allene oxide cyclase 4, chloroplastic
CD40534.1	AT5G15300.1	57.116	534	0	615	Pentatricopeptide repeat-containing protein At5g15300
CD44280.5	AT4G34131.1	64.539	141	1.47E-60	199	UDP-glycosyltransferase 73B3
CD31410.0	AT3G18830.1	54.255	470	9.35E-166	486	PMT5
CD52300.1	AT4G21670.1	62.99	943	0	1167	RNA polymerase II C-terminal domain phosphatase-like 1
CD55986.1	AT1G02230.1	35.811	148	2.96E-19	91.7	NAC domain-containing protein 4
CD33399.0	AT5G20140.1	70.496	383	0	538	SOUL heme-binding protein
CD41861.0	AT4G19440.4	47.393	863	0	778	Pentatricopeptide repeat-containing protein At4g19440, chloroplastic
CD53112.1	AT3G51890.1	50.4	250	3.98E-52	179	Clathrin light chain 3
CD15986.3	AT1G07390.5	40.146	137	9.31E-14	72.8	Receptor like protein 1
CD45037.4	AT1G07390.2	42.14	299	1.27E-54	193	Receptor like protein 1
CD33070.0	AT1G08580.1	71.875	32	3.55E-08	52.4	At1g08580
CD53029.3296	AT1G59750.4	72.35	651	0	915	Auxin response factor 1
CD53572.0	AT1G63660.1	81.648	534	0	918	At1g63660
CD53029.4158	AT2G21660.2	85.417	48	1.15E-22	90.5	Glycine-rich RNA-binding protein 7
CD52861.0	AT1G70750.1	36.293	901	2.50E-102	341	Myosin-binding protein 2
CD53491.0	AT5G35840.1	63.297	1098	0	1478	Phytochrome C
CD14876.0	AT2G45210.1	53.165	79	2.76E-19	85.9	Auxin-responsive protein SAUR36
CD51301.0	AT1G17870.1	88.651	467	0	802	Probable zinc metallopeptidase EGY3, chloroplastic
CD55540.0	AT1G23090.1	76.935	633	0	1007	Probable sulfate transporter 3.3
CD56052.0	AT5G25770.2	68.421	361	3.08E-180	517	Alpha/beta-Hydrolases superfamily protein
CD56052.1	AT5G25770.3	55.944	143	5.81E-45	156	Alpha/beta-Hydrolases superfamily protein
CD53029.1631	AT5G64170.3	39.258	647	1.66E-104	341	Protein LNK1
CD36664.0	AT4G01590.1	43.411	129	9.74E-21	90.5	Putative uncharacterized protein AT4g01590
CD55867.0	AT1G53460.1	41.076	353	4.75E-70	226	At1g53460/T3F20_21
CD53029.1664	AT3G62270.1	77.155	696	0	1022	Probable boron transporter 2
CD53029.368	AT1G76420.1	76.087	184	3.60E-100	315	Protein CUP-SHAPED COTYLEDON 3
CD50818.0	AT2G29150.1	69.892	93	1.14E-41	142	Tropinone reductase homolog At2g29150
CD39455.5	AT5G06950.2	80.882	272	2.59E-131	400	BZIP transcription factor TGA2
CD38330.0	AT4G35350.1	74.648	355	0	570	Cysteine protease XCP1
CD49462.0	AT4G04930.1	83.387	313	0	554	Sphingolipid delta(4)-desaturase DES1-like
CD52038.0	AT2G37900.1	64.464	560	0	747	Protein NRT1/ PTR FAMILY 5.6
CD55407.0	AT5G19875.1	52	125	6.82E-28	103	At5g19875
CD37799.0	AT4G29190.1	72.727	33	1.25E-09	52.4	Zinc finger CCCH domain-containing protein 49
CD28200.1	AT1G68220.1	64.481	183	1.51E-82	254	Putative uncharacterized protein
CD53029.3969	AT4G17080.1	73.482	313	4.41E-120	368	4570w
CD45937.0	AT3G56900.1	71.556	450	0	679	Aladin
CD50190.0	AT2G19540.1	73.077	442	0	620	Putative WD-40 repeat protein
CD38012.1	AT3G07230.1	82.979	47	9.56E-19	78.2	At3g07230
CD36621.0	AT3G18270.1	54.717	371	1.43E-138	411	Putative uncharacterized protein At3g18270
CD41640.0	AT4G35680.1	35.831	307	6.01E-35	131	Arabidopsis protein of unknown function (DUF241)
CD47983.0	AT3G24200.2	72.588	456	0	683	Ubiquinone biosynthesis monooxygenase COQ6, mitochondrial
CD54396.0	AT5G46680.1	48.894	452	1.55E-142	445	Pentatricopeptide repeat-containing protein At5g46680
CD51765.1	AT1G13080.1	55.263	38	2.38E-11	59.3	Cytochrome P450 71B2
CD45066.0	AT5G66980.1	37.736	106	1.07E-13	73.2	Putative B3 domain-containing protein At5g66980
CD53800.0	AT5G04770.1	52.424	557	0	533	CAT6
CD52207.2	AT5G45400.1	53.191	846	0	860	Replication protein A 70 kDa DNA-binding subunit C
CD33424.0	AT3G19810.2	62.992	254	1.90E-90	281	Large ribosomal RNA subunit accumulation protein YCED homolog 1, chloroplastic
CD48681.0	AT4G24670.2	64.567	254	2.06E-145	355	Tryptophan aminotransferase-related protein 2
CD50157.0	AT1G30520.3	60.573	279	2.02E-103	327	2-succinylbenzoate--CoA ligase, chloroplastic/peroxisomal
CD49366.0	AT5G22030.1	53.811	866	0	855	ubiquitin-specific protease 8
CD55111.0	AT4G27780.2	44.211	95	2.08E-10	57.8	AtACBP2
CD53029.3722	AT1G56130.1	62.843	619	0	754	Probable LRR receptor-like serine/threonine-protein kinase At1g56130
CD53029.1920	AT1G56130.3	65.882	85	1.78E-35	127	Probable LRR receptor-like serine/threonine-protein kinase At1g56130
CD33531.0	AT1G56130.2	45.068	659	5.39E-160	495	Probable LRR receptor-like serine/threonine-protein kinase At1g56130
CD55041.1	AT5G16270.1	70.066	304	6.53E-120	405	Sister chromatid cohesion 1 protein 4
CD46455.4	AT4G16280.4	66.667	75	3.43E-22	98.2	Flowering time control protein FCA
CD44599.0	AT5G45550.1	88.732	213	1.97E-141	400	MOB1-like protein
CD43486.0	AT1G16916.1	74.194	31	5.42E-11	58.9	unknown protein; FUNCTIONS IN: molecular_function unknown; INVOLVED IN: biological_process unknown; LOClular_component unknown; Has 30201 Blast hits to 17322 proteins in 780 species: Archae - 12; Bacteria - 1396; Metazoa - 17338; Fungi - /.../ Plants - 5037; Viruses - 0; Other Eukaryotes - 2996 (source: NCBI BLink).
CD49014.0	AT5G57280.1	73.883	291	4.32E-143	411	RID2
CD32532.0	AT3G50380.2	46.282	3174	0	2496	Vacuolar protein sorting-associated protein, putative (DUF1162)
CD35332.0	AT1G22030.1	51.32	341	1.86E-101	315	F2E2.8
CD48143.0	AT3G06920.2	72.586	901	0	1390	Tetratricopeptide repeat (TPR)-like superfamily protein
CD37217.0	AT5G50290.1	67.626	278	1.13E-137	400	Putative uncharacterized protein
CD38469.0	AT3G59200.2	39.13	115	1.95E-19	76.6	F-box/LRR-repeat protein At3g59200
CD51349.0	AT5G03520.2	100	23	2.77E-07	51.2	RAB8C
CD51398.2	AT2G44160.1	80.233	602	0	1030	Methylenetetrahydrofolate reductase 2
CD28745.0	AT1G73010.1	60.606	132	6.45E-45	153	Inorganic pyrophosphatase 1
CD11235.2	AT5G53050.2	66.169	402	0	521	Putative uncharacterized protein
CD42548.1	AT1G77920.1	64.69	371	6.70E-153	445	Transcription factor TGA7
CD29639.0	AT1G75720.2	46.243	173	9.21E-22	92.4	Plant protein of unknown function (DUF827)
CD35521.0	AT3G03630.1	81.046	306	9.05E-160	465	Probable S-sulfocysteine synthase, chloroplastic
CD45213.5	AT5G23570.4	50	78	9.58E-19	84.7	Protein SUPPRESSOR OF GENE SILENCING 3
CD45947.0	AT5G23570.1	41.311	351	6.87E-80	270	Protein SUPPRESSOR OF GENE SILENCING 3
CD48729.0	AT5G15920.1	69.045	1037	0	1458	Structural maintenance of chromosomes protein 5
CD53029.4232	AT2G38040.1	67.127	724	0	875	Acetyl-coenzyme A carboxylase carboxyl transferase subunit alpha, chloroplastic
CD43927.0	AT4G29820.1	71.503	193	2.34E-95	298	Pre-mRNA cleavage factor Im 25 kDa subunit 1
CD53127.0	AT4G24400.1	84.223	431	0	760	CBL-interacting serine/threonine-protein kinase 8
CD45949.0	AT4G32980.1	57.143	315	4.30E-96	313	Homeobox protein ATH1
CD49864.0	AT3G20300.1	65.217	69	6.92E-24	96.7	C12_5
CD45980.3	AT5G06530.3	66.854	178	4.58E-44	157	ABC transporter G family member 22
CD45980.1	AT5G06530.2	83.333	36	7.12E-12	63.2	ABC transporter G family member 22
CD42406.0	AT3G59520.1	84.701	268	1.45E-154	454	RHOMBOID-like protein 13
CD54728.0	AT5G19820.1	35.54	574	7.12E-90	317	Protein EMBRYO DEFECTIVE 2734
CD38548.0	AT3G27750.1	54.751	221	2.03E-67	213	PPR containing protein
CD46549.2	AT1G72790.1	57.5	120	1.47E-17	87.8	Hydroxyproline-rich glycoprotein family protein
CD49290.1	AT2G24580.1	70.948	327	4.49E-174	491	Probable sarcosine oxidase
CD55985.0	AT2G31200.1	73.267	101	3.77E-46	159	Actin-depolymerizing factor 6
CD50151.0	AT3G56140.1	75.523	621	0	975	Protein RETICUL6, chloroplastic
CD52112.0	AT3G21550.1	68.862	167	3.46E-72	223	DMP2
CD46408.0	AT2G35790.1	67.347	245	1.64E-82	252	Expressed protein
CD48466.0	AT1G26850.2	66.667	24	1.47E-07	40.8	Probable methyltransferase PMT2
CD47740.1	AT3G59430.3	32.296	257	5.23E-15	77.4	At3g59430
CD52161.1	AT3G18165.1	65.844	243	3.45E-118	343	Pre-mRNA-splicing factor SPF27 homolog
CD53029.2320	AT3G14830.2	61.671	407	8.65E-164	466	otein
CD37707.1	AT5G36170.3	60.714	84	5.47E-19	82.8	Peptide chain release factor PrfB1, chloroplastic
CD51464.2	AT5G06600.1	84.794	1118	0	1914	Ubiquitin carboxyl-terminal hydrolase 12
CD8445.0	AT1G18070.1	76.66	527	0	819	T10F20.8 protein
CD44491.0	AT1G56290.1	63.349	633	0	785	CwfJ-like protein
CD22322.1	AT2G32400.1	57.471	783	0	876	Glutamate receptor 3.7
CD53017.0	AT4G17560.1	58.871	248	2.61E-68	221	50S ribosomal protein L19-1, chloroplastic
CD46155.0	AT1G24160.1	41.475	217	3.69E-36	145	F3I6.9 protein
CD46984.1	AT5G45800.1	57.721	667	0	720	MEE62
CD50845.0	AT3G04590.2	54.839	310	2.40E-71	241	f nuclear-localized protein 14
CD45541.0	AT2G37030.1	57.937	126	2.62E-43	146	Auxin-responsive family protein
CD34767.2	AT2G35795.1	58.929	56	3.50E-15	73.2	Mitochondrial import inner membrane translocase subunit TIM14-1
CD52262.0	AT1G08280.1	58.313	403	1.76E-159	471	Beta-1,6-galactosyltransferase GALT29A
CD24955.2	AT3G12930.1	66.829	205	2.94E-84	270	Protein Iojap, chloroplastic
CD51350.0	AT2G32080.2	83.764	271	1.43E-159	463	PUR ALPHA-1
CD37141.0	AT2G36950.1	55.556	162	1.84E-32	129	Heavy metal-associated isoprenylated plant protein 5
CD55627.2	AT1G71070.1	64.286	42	1.74E-15	69.7	At1g71070/F23N20_6
CD53029.3538	AT3G28860.1	87.736	106	1.13E-56	192	ABC transporter B family member 19
CD53029.1446	AT2G24000.2	78.049	82	2.91E-41	145	Serine carboxypeptidase-like 22
CD53029.3951	AT1G06820.1	89.109	505	0	868	Prolycopene isomerase, chloroplastic
CD49866.1	AT1G03260.1	53.409	88	9.33E-24	89.7	At1g03260
CD52536.8	ATCG00380.1	87.562	201	1.79E-113	354	30S ribosomal protein S4, chloroplastic
CD49047.18	AT5G55190.1	99.548	221	1.10E-146	417	GTP-binding nuclear protein
CD55262.0	AT4G37980.1	73.279	247	4.18E-115	268	ELI3-1
CD46383.0	AT1G69030.1	54.098	244	8.19E-67	227	BSD domain-containing protein
CD45153.0	AT5G02250.1	75.077	650	0	952	Ribonuclease II, chloroplastic/mitochondrial
CD48591.4	AT5G60790.1	86.538	104	3.34E-42	149	ABC transporter F family member 1
CD40726.0	AT4G40080.1	55.587	349	8.71E-133	386	At4g40080
CD32056.0	AT3G03070.1	77.528	89	3.87E-46	152	NADH dehydrogenase [ubiquinone] iron-sulfur protein 6, mitochondrial
CD38407.0	AT1G04190.1	83.062	307	0	524	TPR3
CD53389.0	AT5G23070.1	59.449	254	1.73E-97	295	Thymidine kinase
CD51361.1	AT4G07990.1	64.583	240	5.48E-78	244	Chaperone DnaJ-domain containing protein
CD54081.0	AT4G39370.3	41.235	405	3.02E-84	271	Ubiquitin carboxyl-terminal hydrolase 27
CD46293.0	AT1G69170.1	39.489	352	2.29E-54	194	Squamosa promoter-binding-like protein 6
CD46766.0	AT2G47710.1	74.534	161	6.04E-81	246	Adenine nucleotide alpha hydrolases-like protein
CD54155.2	AT4G39350.1	84.015	1101	0	1746	Cellulose synthase
CD34556.1	AT1G54115.1	63.091	550	0	713	Cation/calcium exchanger 4
CD30313.3	AT5G46410.3	51.852	459	3.39E-134	412	SCP1-like small phosphatase 4
CD53029.2925	AT1G75250.2	68.831	77	1.58E-28	108	RAD-like 6
CD52053.0	AT3G22600.1	61.111	162	1.73E-41	147	6J14_17
CD46181.0	AT4G23330.2	70.093	107	5.38E-50	159	BEST Arabidopsis thaliana protein match is: eukaryotic translation initiation factor 3A (TAIR:; Has 63 Blast hits to 55 proteins in 14 species: Archae - 0; Bacteria - 0; Metazoa - 1; Fungi - 0; Plants - 62; Viruses - 0; Other Eukaryotes /.../ource: NCBI BLink).
CD49273.1	AT1G30010.1	71.086	709	0	984	Nuclear intron maturase 1, mitochondrial
CD53029.3093	AT5G40250.1	58.529	340	3.74E-94	293	RING-H2 finger protein ATL46
CD53029.718	AT1G72370.2	81.526	249	3.89E-137	400	40S ribosomal protein SA
CD34407.0	AT4G39410.1	86.585	82	1.05E-46	163	WRKY13
CD50096.0	AT1G80480.1	55.941	404	1.46E-135	401	At1g80480
CD36435.0	AT1G23460.1	66.25	80	1.44E-40	117	Polygalacturonase
CD53029.160	AT3G12110.1	97.541	122	9.87E-86	256	Actin-11
CD49641.0	AT5G05390.1	76.991	565	0	905	Laccase-12
CD55628.2	AT3G51260.1	89.545	220	1.52E-143	414	Proteasome endopeptidase complex
CD38016.1	AT3G45660.1	56.221	434	1.27E-168	495	Major facilitator superfamily protein
CD54062.0	AT2G23790.1	60.606	66	7.89E-18	80.9	Calcium uniporter protein 2, mitochondrial
CD53029.677	AT1G44110.1	63.656	454	0	574	CYCA1
CD48044.2	AT1G78230.1	81.905	105	8.05E-51	176	Outer arm dynein light chain 1 protein
CD46476.1	AT1G20640.1	52.637	891	0	812	Protein NLP4
CD46414.0	AT1G67410.1	68.75	432	0	629	At1g67410
CD53927.0	AT3G10400.1	61.435	223	6.93E-65	220	U11/U12 small nuclear ribonucleoprotein 31 kDa protein
CD49203.0	AT1G02460.1	67.082	401	0	580	At1g02460
CD51166.2	AT1G32090.1	75.185	810	0	1101	Hyperosmolality-gated Ca2+ permeable channel 1.8
CD30159.0	AT1G71480.1	56	225	3.96E-77	235	otein
CD51237.0	AT5G55290.2	90	70	1.99E-38	130	V-type proton it e1
CD53029.5047	AT4G13170.1	88.835	206	5.67E-137	389	60S ribosomal protein L13a-3
CD32397.0	AT3G55560.1	53.282	259	3.58E-51	178	AHL15
CD54862.0	AT1G28340.1	72.96	625	0	935	Receptor like protein 4
CD32615.0	AT3G47810.2	96	25	1.08E-07	53.1	Vacuolar protein sorting-associated protein 29
CD42482.2	AT5G03730.2	68.267	854	0	1025	Serine/threonine-protein kinase CTR1
CD53984.0	AT5G52180.1	54.832	476	4.83E-164	479	Dbj|BAA83359.1
CD54242.1	AT3G55620.1	88.98	245	1.76E-162	465	Eukaryotic translation initiation factor 6-2
CD33235.0	AT1G63680.1	69.773	794	0	932	Putative UDP-N-acetylmuamoylalanyl-d-glutamate-2,6-diaminopimelate ligase
CD50032.0	AT5G54850.1	43.204	206	4.64E-24	101	At5g54850
CD54111.0	AT5G62140.1	65.556	90	6.48E-45	123	At5g62140
CD33413.0	AT4G13250.1	68.077	520	0	707	Probable chlorophyll(ide) b reductase NYC1, chloroplastic
CD56032.1	AT2G28800.1	80.541	370	0	558	ALB3
CD47179.0	AT4G37130.1	72.333	300	1.62E-139	422	Nuclear pore complex protein NUP58
CD40867.0	AT4G30810.1	70.549	455	0	691	Serine carboxypeptidase-like 29
CD38501.0	AT5G64610.1	85.909	440	0	754	Histone acetyltransferase of the MYST family 1
CD52378.1	AT3G18080.1	83.958	480	0	853	Beta-glucosidase 44
CD45613.0	AT3G54250.1	81.25	416	0	661	Diphosphomevalonate decarboxylase MVD2, peroxisomal
CD53029.769	AT3G01340.1	77.987	159	3.87E-87	261	Protein transport protein SEC13 homolog A
CD48548.0	AT5G43630.2	33.843	523	9.31E-58	216	Putative uncharacterized protein
CD49941.0	AT2G42310.1	69.903	103	2.51E-41	140	Putative uncharacterized protein At2g42310
CD45987.0	AT2G02480.2	57.938	1329	0	1240	Protein STICHEL
CD54144.1	AT5G08380.2	58.96	173	9.26E-68	214	Alpha-galactosidase 1
CD7522.1	AT5G08380.1	76.942	412	0	667	Alpha-galactosidase 1
CD53029.540	AT2G44830.2	67.908	779	0	925	Protein kinase
CD52917.0	AT5G48050.1	24.224	161	1.48E-12	69.7	Gb|AAF63108.1
CD51539.0	AT3G06810.1	75.513	829	0	1298	Probable acyl-CoA dehydrogenase IBR3
CD41074.2	AT1G59610.1	80.032	626	0	921	Dynamin-2B
CD41046.0	AT1G54050.1	55.118	127	4.57E-31	116	17.4 kDa class III heat shock protein
CD12121.2	AT1G52800.1	46.497	314	7.29E-107	320	Oxidoreductase
CD45338.0	AT1G17160.1	76.341	317	5.58E-159	462	Ribokinase
CD50779.0	AT5G51970.1	83.836	365	0	635	Sorbitol dehydrogenase
CD49607.5	AT5G16260.1	59.926	544	0	564	At5g16260
CD38415.1	AT5G43100.1	65.785	605	0	852	Aspartyl protease family protein
CD48195.0	AT1G24230.1	34.483	87	9.56E-08	52.4	At1g24230
CD51889.0	AT3G52200.1	52.555	137	3.58E-35	129	Dihydrolipoamide acetyltransferase component of pyruvate dehydrogenase complex
CD53029.2076	AT5G02560.1	77.778	36	3.29E-10	55.8	Histone H2A
CD41777.0	AT1G31810.2	78.066	424	0	594	Formin-like protein 14
CD46167.0	AT5G51750.1	65.584	154	1.41E-59	202	Subtilisin-like protease SBT1.3
CD52302.0	AT1G60600.2	69.968	313	1.01E-141	413	2-carboxy-1,4-naphthoquinone phytyltransferase, chloroplastic
CD38389.0	AT3G61130.1	77.419	31	3.31E-10	59.3	Hexosyltransferase
CD54806.0	AT3G01040.2	87.403	516	0	850	Hexosyltransferase
CD42289.0	AT5G16110.1	47.739	199	5.92E-36	134	Putative uncharacterized protein T21H19_30
CD41252.1	AT5G13780.1	87.978	183	5.21E-105	309	N-terminal acetyltransferase A complex catalytic subunit NAA10
CD46499.0	AT3G06670.1	67.514	905	0	1156	Binding protein
CD42217.0	AT3G25070.2	34.34	265	5.23E-30	115	RPM1 interacting protein 4
CD55815.0	AT2G46500.1	63.758	596	0	768	Phosphatidylinositol 4-kinase gamma 4
CD53029.1544	AT1G15710.1	69.184	331	6.18E-156	481	Arogenate dehydrogenase 2, chloroplastic
CD51163.0	AT5G02500.1	94.66	618	0	1165	Probable mediator of RNA polymerase II transcription subunit 37e
CD53029.1589	AT5G02500.2	96.569	204	6.78E-143	409	Probable mediator of RNA polymerase II transcription subunit 37e
CD55715.0	AT3G03980.1	67.778	270	3.25E-111	340	NADPH-dependent aldehyde reductase-like protein, chloroplastic
CD50344.0	AT3G16190.1	72.959	196	2.00E-90	275	Probable inactive nicotinamidase At3g16190
CD52666.1	AT5G04240.1	58.526	909	0	904	ELF6
CD50669.1	AT3G18410.1	83.333	96	5.74E-56	169	NADH dehydrogenase [ubiquinone] 1 beta subcomplex subunit 10-B
CD49576.0	AT5G17610.1	83.333	90	7.66E-48	160	At5g17610
CD46262.0	AT2G36240.1	60.88	432	1.15E-178	526	Pentatricopeptide repeat-containing protein At2g36240
CD50303.0	AT4G13800.5	75.776	322	4.74E-125	375	Probable magnesium transporter NIPA2
CD55264.0	AT3G63380.1	70.623	1028	0	1348	Calcium-transporting ATPase
CD50730.0	AT4G37080.4	60.308	519	2.06E-143	444	Protein of unknown function, DUF547
CD26523.0	AT1G02065.1	55.72	271	8.59E-79	254	Squamosa promoter-binding-like protein 8
CD43147.0	AT1G26360.1	58.507	335	5.48E-136	402	Putative methylesterase 13, chloroplastic
CD53029.642	AT5G41960.1	67.626	139	3.00E-52	172	At5g41960
CD40638.0	AT4G16444.1	56.707	164	1.51E-46	157	At4g16444
CD37693.0	AT1G11290.1	40.387	723	0	597	CRR22
CD37054.0	AT1G55790.1	64.179	201	2.04E-73	242	Domain of unknown function (DUF2431)
CD53029.1842	AT5G57020.1	83.678	435	0	773	Glycylpeptide N-tetradecanoyltransferase 1
CD50722.1	AT4G34730.2	69.406	219	4.24E-92	277	Probable ribosome-binding factor A, chloroplastic
CD47482.0	AT1G01900.1	58.745	749	0	857	SBTI1.1
CD47678.0	AT5G52230.2	35.433	127	6.74E-10	64.3	Methyl-CpG-binding domain-containing protein 13
CD52675.0	AT1G06550.1	73.629	383	0	587	3-hydroxyisobutyryl-CoA hydrolase-like protein 5
CD54066.0	AT5G59960.3	82.081	173	5.94E-98	302	unknown protein; FUNCTIONS IN: molecular_function unknown; INVOLVED IN: biological_process unknown; LOCleus; EXPRESSED IN: 24 plant structures; EXPRESSED DURING: 15 growth stages; Has 30201 Blast hits to 17322 proteins in 780 species: Ar /.../ 12; Bacteria - 1396; Metazoa - 17338; Fungi - 3422; Plants - 5037; Viruses - 0; Other Eukaryotes - 2996 (source: NCBI BLink).
CD53029.2441	AT1G10960.1	85.507	69	9.51E-27	99	Ferredoxin-1, chloroplastic
CD32723.0	AT5G03170.1	75.61	164	2.14E-82	252	Fasciclin-like arabinogalactan protein 11
CD36745.0	AT5G20590.1	79.827	347	0	618	Protein trichome birefringence-like 5
CD54700.0	AT5G11860.3	72.483	298	2.44E-123	372	At5g11860
CD38511.0	AT5G63630.1	76.233	223	8.65E-127	370	DEAD-box t RNA helicase 31
CD55771.0	AT2G24220.1	71.471	340	3.88E-140	408	purine permease 5
CD32683.1	AT5G18440.1	39.773	88	8.99E-08	55.5	NUFIP
CD52604.1	AT4G28010.1	46.009	689	0	596	RPF5
CD53993.2	AT3G21215.2	78.679	333	6.88E-139	417	otein
CD51733.0	AT4G20980.3	79.487	546	0	766	Eukaryotic translation initiation factor 3 subunit D
CD41880.0	AT5G38110.1	86.127	173	4.43E-100	302	Histone chaperone ASF1B
CD15272.0	AT3G54950.1	64.286	28	1.46E-06	44.3	Patatin-like protein 7
CD48762.0	AT3G22290.2	80.229	349	0	557	Endoplasmic reticulum vesicle transporter protein
CD48637.1	AT5G26240.2	86.104	770	0	1185	Chloride channel protein CLC-d
CD46596.0	AT4G34140.10	39.873	158	7.05E-23	100	D111/G-patch domain-containing protein
CD42840.0	AT3G14180.1	58.962	212	2.18E-51	187	ASIL2
CD53029.2970	AT3G51160.1	83.69	374	0	665	MUR_1
CD55798.0	AT3G52155.4	74.286	35	4.55E-10	58.9	F15_260
CD45327.0	AT3G52155.2	51.807	166	6.23E-46	159	F15_260
CD45039.0	AT3G59310.1	44.863	292	2.83E-74	241	Solute carrier family 35 protein (DUF914)
CD52467.1	AT3G17850.1	71.393	1199	0	1525	Probable serine/threonine protein kinase IREH1
CD45686.2	AT3G15350.2	73.585	424	0	660	L4_15
CD37270.0	AT1G50940.1	65	100	5.69E-43	135	Electron transfer flavoprotein subunit alpha, mitochondrial
CD28673.0	AT4G00100.1	84	50	1.11E-18	79.3	40S ribosomal protein S13-2
CD53029.1101	AT5G22010.1	70.244	941	0	1112	Replication factor C subunit 1
CD49009.0	AT4G28360.1	66.788	274	1.42E-107	321	At4g28360
CD53029.4954	AT5G19330.1	83.051	708	0	1147	ARM REPENTERACTING WITH ABF2
CD37941.0	AT1G64065.1	40.367	218	4.07E-45	155	Late embryogenesis abundant protein At1g64065
CD53613.0	AT3G62560.1	95.337	193	4.26E-107	316	Putative Sar1 GTP binding protein
CD48015.0	AT2G30360.1	62.981	416	1.16E-177	512	CBL-interacting serine/threonine-protein kinase 11
CD53029.2116	AT5G16660.1	61.176	170	7.10E-52	179	Putative uncharacterized protein At5g16660
CD52265.1	AT3G61670.1	41.809	940	1.77E-177	546	Extra-large G-like protein, putative (DUF3133)
CD34286.1	AT1G31780.1	73.517	691	0	967	At1g31780
CD54272.3	AT1G05850.1	82	200	1.03E-125	357	Chitinase-like protein 1
CD53945.0	AT1G60810.2	85.268	224	6.53E-132	381	synthase alpha chain protein 2
CD40170.0	AT3G61250.1	65.829	199	6.92E-93	280	Transcription factor MYB41
CD53029.4274	AT5G01460.1	84.746	354	0	592	LIMR family protein At5g01460
CD16147.1	AT5G38940.1	57.949	195	9.84E-79	241	RmlC-like cupins superfamily protein
CD53864.0	AT4G21740.1	38.129	139	2.64E-19	85.1	At4g21740
CD50431.0	AT4G27680.1	81.481	378	0	638	26S proteasome regulatory particle chain RPT6-like protein
CD54262.1	AT5G52220.2	66.387	119	1.08E-36	123	Chromosome transmission fidelity protein 8 domain-containing protein
CD53029.1921	AT2G27730.2	56.667	120	7.23E-23	90.1	Uncharacterized protein At2g27730, mitochondrial
CD42018.2	AT1G79190.1	61.592	716	0	821	ARM repeat superfamily protein
CD50310.1	AT1G48550.1	73.248	314	1.88E-171	483	Vacuolar protein sorting-associated protein 26
CD35415.11	AT3G22440.1	75.472	159	1.08E-76	238	FRIGIDA-like protein 4a
CD29579.0	AT3G53570.1	84.615	91	5.88E-50	169	otein
CD36625.0	AT5G42070.1	73.75	80	4.76E-35	127	Putative uncharacterized protein
CD51822.0	AT2G10950.1	44.068	177	2.28E-19	89.7	BSD domain-containing protein
CD41363.0	AT2G44500.1	69.692	584	0	772	Axi 1 protein-like protein
CD41107.2	AT5G13490.1	81.414	382	0	602	AAC2
CD55214.1	AT1G63610.1	79.87	308	4.51E-151	443	At1g63610
CD30928.0	AT1G32690.1	38.261	230	1.09E-24	100	At1g32690
CD54304.0	AT1G71840.1	66.959	342	1.45E-168	488	Putative uncharacterized protein At1g71840
CD9687.0	AT5G22470.1	69.24	816	0	1066	NAD+ ADP-ribosyltransferases;NAD+ ADP-ribosyltransferases
CD48297.0	AT3G54000.1	33.095	420	5.90E-27	114	Putative uncharacterized protein At3g54000
CD44364.1	AT5G41470.1	32.308	130	2.60E-16	78.2	Nuclear transport factor 2 (NTF2) family protein
CD49590.0	AT5G17520.1	68.056	360	5.68E-158	463	Maltose excess protein 1, chloroplastic
CD55121.0	AT5G25620.1	75	148	1.31E-73	226	Flavin-binding monooxygenase family protein
CD53029.3745	AT3G09010.1	73.81	336	2.03E-177	507	Protein kinase superfamily protein
CD40295.0	AT4G39330.1	60.458	349	1.70E-143	420	Probable cinnamyl alcohol dehydrogenase 9
CD51660.1	AT1G73820.2	81.343	134	2.84E-70	232	Ssu72-like family protein
CD53029.3032	AT5G23860.2	100	106	9.29E-61	192	Tubulin beta chain
CD53029.4916	AT5G65290.1	79.433	423	0	630	LMBR1-like membrane protein
CD51243.1	AT4G37270.1	79.379	708	0	1065	Probable cadmium/zinc-transporting chloroplastic
CD51274.0	AT5G10510.6	59.455	587	0	562	AP2-like ethylene-responsive transcription factor AIL6
CD42972.0	AT1G18270.1	73.416	1373	0	1941	Ketose-bisphosphate aldolase class-II family protein
CD12080.2	AT2G26980.3	85.219	433	0	788	Non-specific serine/threonine protein kinase
CD53029.910	AT3G51810.2	78.261	92	5.66E-41	141	Em-like protein GEA1
CD46412.0	AT4G14450.1	43.86	114	2.80E-10	58.2	Uncharacterized protein At4g14450, chloroplastic
CD51537.1	AT1G80450.1	40.491	163	2.26E-16	75.9	VQ motif-containing protein 11
CD40730.2	AT1G03100.1	67.938	708	0	1004	Pentatricopeptide repeat-containing protein At1g03100, mitochondrial
CD17586.20	AT2G44310.1	70.423	142	2.47E-68	209	Calcium-binding EF-hand-containing protein
CD53029.334	AT5G16730.1	53.747	854	0	572	WEB family protein At5g16730, chloroplastic
CD28261.0	AT3G29180.3	65.546	476	0	638	otein
CD31376.1	AT2G29090.2	74.699	415	0	584	Abscisic acid 8'-hydroxylase 2
CD46895.0	AT5G56350.1	87.805	82	5.87E-46	159	Pyruvate kinase
CD25840.1	AT4G18593.1	67.692	130	1.09E-55	182	Probable inactive dual specificity protein phosphatase-like At4g18593
CD53029.4446	AT1G23550.1	50	276	6.92E-90	276	Probable inactive poly [ADP-ribose] polymerase SRO2
CD53029.2746	AT2G40140.2	51.542	681	0	564	Zinc finger CCCH domain-containing protein 29
CD47908.0	AT2G32510.1	51.117	358	4.45E-113	341	Mitogen-activated protein kinase kinase kinase 17
CD53139.0	AT2G23450.2	58.68	697	0	766	Wall-associated receptor kinase-like 14
CD31630.0	AT1G13040.2	59.02	510	0	632	Pentatricopeptide repeat-containing protein At1g13040, mitochondrial
CD36776.0	AT2G46770.1	60.553	398	1.93E-131	395	NAC domain-containing protein 43
CD53029.3427	AT5G22480.1	74.257	101	5.72E-50	168	ZPR1 zinc-finger domain protein
CD45085.1	AT2G44950.1	56.364	880	0	917	E3 ubiquitin-protein ligase BRE1-like 1
CD46658.1	AT3G23670.1	63.603	1360	0	1448	Kinesin-like protein KIN-12B
CD31588.0	AT3G21860.1	41.935	155	4.44E-36	127	SKP1-like protein 10
CD54016.0	AT4G34280.1	49.08	815	0	668	At4g34280
CD40941.0	AT2G39500.1	68.889	45	3.23E-16	72.8	At2g39500/F12L6.16
CD52061.0	AT1G69610.3	50.831	301	2.98E-82	249	Protein of unknown function (DUF1666)
CD52192.0	AT5G39950.1	64.22	109	4.75E-48	159	Thioredoxin H2
CD46118.1	ATMG01110.1	40.187	107	2.20E-16	54.3	Uncharacterized mitochondrial protein AtMg01110
CD33832.4	AT3G18190.1	91.461	527	0	956	T-complex protein 1 subunit delta
CD44344.0	AT5G06400.1	55.944	1001	0	1126	Putative pentatricopeptide repeat-containing protein At5g06400, mitochondrial
CD50029.0	AT3G25680.1	49.291	564	6.86E-170	505	SLH domain protein
CD54721.2	AT5G11490.1	68.333	60	2.86E-20	87	Beta-adaptin-like protein
CD53029.1108	AT5G02770.1	44.211	190	5.91E-29	115	Protein MODIFIER OF SNC1 11
CD34124.0	AT3G13235.3	76.942	412	0	592	DDI1
CD50195.0	AT3G12750.1	40.824	267	1.07E-55	186	Zinc transporter 1
CD23270.18	AT5G17920.2	82.178	101	8.57E-51	173	5-methyltetrahydropteroyltriglutamate--homocysteine methyltransferase 1
CD37740.0	AT2G24395.1	54.615	130	1.06E-36	133	At2g24395
CD53029.3762	AT1G01540.2	85.301	449	0	715	Probable serine/threonine-protein kinase At1g01540
CD38733.0	AT5G42680.2	62.869	237	4.04E-98	298	At5g42680
CD42033.0	AT3G10960.1	79.963	544	0	883	AZG1
CD55673.0	AT1G17100.1	42.246	187	4.61E-38	140	HBP1
CD35972.0	AT3G18930.2	56.774	310	5.74E-76	249	RING/U-box superfamily protein
CD39734.0	AT3G59480.1	85.449	323	0	568	Probable fructokinase-4
CD52528.2	AT5G61970.1	78.261	598	0	936	Signal recognition particle subunit SRP68
CD32247.3	AT5G55280.1	89.702	369	0	552	Cell division protein FtsZ homolog 1, chloroplastic
CD55902.1	AT3G47370.3	100	23	8.79E-09	53.5	40S ribosomal protein S20-2
CD55903.0	AT2G04690.1	70.556	180	8.77E-90	273	Pyridoxamine 5'-phosphate oxidase family protein
CD44577.0	AT4G33925.1	67.742	124	1.71E-56	185	SSN2
CD45499.3	AT3G54810.1	50	156	1.73E-40	151	Gption factor
CD38730.3	AT5G40480.1	46.637	223	7.82E-59	200	Nuclear pore complex protein GP210
CD53029.1993	AT2G22500.1	81.25	176	8.68E-90	277	Mitochondrial uncoupling protein 5
CD55894.0	AT1G73920.1	76.923	78	5.54E-34	126	Alpha/beta-hydrolase domain-containing protein
CD41865.0	AT3G24490.1	49.55	333	8.15E-82	260	Alcohol dehydrogenase transcription factor Myb/SANT-like family protein
CD45518.0	AT4G32290.1	62.379	311	1.21E-133	390	At4g32290
CD53531.1	AT3G27740.1	77.696	408	0	678	Carbamoyl-phosphate synthase small chain, chloroplastic
CD37489.0	AT3G52180.1	62.274	387	2.12E-160	466	SEX4
CD53029.3814	AT3G02760.2	62.767	889	0	933	Histidine--tRNA ligase, cytoplasmic
CD45381.0	AT1G71990.1	71.883	377	0	580	At1g71990
CD33110.1	AT4G35730.1	53.239	494	1.10E-128	388	Regulator of Vps4 activity in the MVB pathway protein
CD53102.1	AT3G07255.1	68.182	88	1.68E-35	137	Nuclear transport factor 2/RNA recognition motif protein
CD43524.0	AT1G68920.3	46.252	547	4.41E-124	385	Transcription factor bHLH49
CD54896.0	AT4G18820.1	56.023	1212	0	1038	Protein STICHEL-like 3
CD40513.1	AT4G22150.1	62.215	307	2.57E-108	326	Plant UBX domain-containing protein 3
CD51394.3	AT2G31280.1	46.879	753	1.15E-173	545	conserved peptide upstream open reading frame 7
CD39828.0	AT2G32430.1	78.431	51	1.94E-19	92.4	Probable beta-1,3-galactosyltransferase 3
CD53754.0	AT3G26400.1	53.832	548	3.20E-105	332	Eukaryotic translation initiation factor 4B1
CD36801.0	AT2G34660.1	78.344	1630	0	2440	ABC transporter C family member 2
CD53029.919	AT4G01290.2	40.34	1118	1.03E-172	545	Putative uncharacterized protein At4g01290
CD19157.1	AT5G42150.1	76.947	321	5.70E-165	473	Glutathione S-transferase family protein
CD48026.1	AT1G61250.1	74.662	296	1.38E-133	394	Secretory carrier-associated membrane protein 3
CD43941.0	AT5G05220.1	72.34	47	3.23E-16	77.4	8I23_2
CD52824.0	AT1G19020.1	52.381	84	1.62E-19	82	Putative uncharacterized protein
CD42312.9	AT2G29540.2	67.742	93	3.64E-38	138	DNA-directed RNA polymerase RPAC14
CD53029.1981	AT1G80160.3	81.935	155	1.33E-92	275	F18B13.24 protein
CD41050.1	AT1G80160.1	63.636	132	2.41E-58	187	F18B13.24 protein
CD31635.33	AT5G17680.2	43.59	78	6.15E-11	57.8	Disease resistance protein-like
CD40178.0	AT5G17680.1	38.532	545	2.42E-116	374	Disease resistance protein-like
CD35737.0	AT2G24370.1	68.823	773	0	891	Adenine nucleotide alpha hydrolase domain-containing protein kinase
CD40334.0	AT3G14850.2	62.691	327	7.79E-158	449	Protein trichome birefringence-like 41
CD49319.1	AT3G11450.1	59.42	69	1.46E-17	81.6	DnaJ and Myb-like DNA-binding domain-containing protein
CD42895.2	AT4G15110.1	58.896	163	8.11E-47	176	CYP97B3
CD53029.5046	AT3G13772.1	85.305	279	1.03E-168	506	Transmembrane 9 superfamily member
CD53029.256	AT3G51120.1	56.522	690	0	701	DNA binding;zinc ion binding;nucleic acid binding;nucleic acid binding
CD45780.1	AT1G75690.1	75.926	162	5.34E-64	201	LQY1
CD54461.1	AT3G51990.1	61.157	363	3.73E-144	427	Serine/threonine-protein kinase-like protein At3g51990
CD49406.0	AT4G26700.4	73.638	679	0	1035	Fimbrin-1
CD55305.1	AT1G21580.1	61.398	329	4.68E-175	401	Zinc finger C-x8-C-x5-C-x3-H type family protein
CD44370.0	AT5G11720.1	64.813	881	0	1209	2P22_110
CD43600.0	AT2G17930.1	78.289	152	1.00E-79	255	Phosphatidylinositol 3-and 4-kinase family protein with FAT domain
CD51997.3	AT4G15480.1	59.692	454	1.80E-178	517	UDP-glycosyltransferase 84A1
CD43770.0	AT3G28030.4	64.706	408	6.91E-168	543	5'-3' exonuclease family protein
CD38343.3	AT5G35620.3	73.256	172	2.33E-86	258	LSP1
CD49616.0	AT5G35750.1	36.667	90	1.37E-09	62	Histidine kinase 2
CD46395.0	AT3G16310.1	74.251	334	1.51E-174	499	Nuclear pore complex protein NUP35
CD50975.0	AT4G13700.1	75.056	445	0	728	purple acid phosphatase 23
CD36779.0	AT5G40570.1	49.791	239	3.27E-64	205	Surfeit locus protein 2
CD52540.0	AT5G57410.3	83.056	360	0	603	Afadin/alpha-actinin-binding protein
CD52562.0	AT2G32700.6	68.061	789	0	984	LEUNIG_homolog
CD43064.1	AT5G12100.1	54.328	670	0	735	Pentatricopeptide repeat-containing protein At5g12100, mitochondrial
CD51881.0	AT2G41190.1	70.455	308	6.55E-152	437	Amino acid transporter AVT1A
CD46558.1	AT4G19640.1	65.5	200	1.09E-89	272	RABF2B
CD52954.0	AT5G13570.1	64.187	363	6.58E-160	463	decapping 2
CD32551.1	AT5G48850.1	63.851	296	2.91E-121	358	ATSDI1
CD21692.0	AT5G41340.1	92.857	28	2.33E-10	58.2	Ubiquitin-conjugating enzyme E2 4
CD34572.0	AT1G70150.1	62.169	378	1.83E-174	508	Zinc ion binding protein
CD41329.0	AT3G44890.1	70.149	134	9.14E-34	119	RPL9
CD41970.5	AT5G13210.1	32.353	102	1.66E-08	40	1B5_30
CD53307.0	AT1G58230.2	69.349	2610	0	3561	binding
CD55687.0	AT3G16180.1	42.009	219	6.32E-37	140	Protein NRT1/ PTR FAMILY 1.1
CD12398.3	AT3G14580.1	59.587	339	1.94E-146	436	Pentatricopeptide repeat-containing protein At3g14580, mitochondrial
CD52211.0	AT1G20950.1	55.882	34	5.99E-06	42.7	Pyrophosphate--fructose 6-phosphate 1-phosphotransferase subunit alpha
CD45292.0	AT3G49142.1	62.739	679	0	883	Putative pentatricopeptide repeat-containing protein At3g49142
CD53257.2	AT2G45540.1	72.367	2953	0	3681	BEACH domain-containing protein C2
CD39925.0	AT1G71950.1	72.5	80	7.17E-33	120	At1g71950
CD42683.0	AT2G27230.2	51.261	238	2.08E-70	250	LHW
CD42686.2	AT5G42890.1	64.706	34	2.58E-08	51.6	SCP2
CD42716.0	AT5G66860.1	62.249	249	7.20E-102	304	Putative uncharacterized protein
CD42528.1	AT3G54750.5	51.515	165	7.27E-47	161	Downstream neighbor of Son
CD42528.2	AT3G54750.1	51.471	68	1.26E-14	71.2	Downstream neighbor of Son
CD42462.0	AT1G17030.1	61.067	506	0	655	Putative uncharacterized protein At1g17030/F20D23_27
CD54236.1	AT2G32120.1	75.044	573	0	903	Heat shock 70 kDa protein 8
CD45084.0	AT1G06210.1	65.574	305	1.33E-132	392	TOM1-like protein 2
CD41346.0	AT4G38620.1	60.424	283	1.45E-108	323	Transcription repressor MYB4
CD48371.0	AT4G34310.1	67.608	1133	0	1359	Alpha/beta-Hydrolases superfamily protein
CD15415.3	AT3G53670.1	52.459	61	7.99E-10	59.7	Putative uncharacterized protein At3g53670; F4P12.370
CD37865.0	AT5G12440.3	48.115	557	1.39E-128	415	CCCH-type zinc fingerfamily protein with RNA-binding domain
CD46453.1	AT5G12440.4	50.392	383	4.89E-94	317	CCCH-type zinc fingerfamily protein with RNA-binding domain
CD47182.0	AT5G55180.1	81.818	66	6.30E-34	122	O-Glycosyl hydrolases family 17 protein
CD52047.1	AT1G65030.1	64.122	131	6.33E-55	179	At1g65030
CD53029.998	AT2G27530.2	85.057	87	1.77E-47	156	60S ribosomal protein L10a-2
CD53610.0	AT4G32250.3	65.6	125	6.39E-50	167	0M6_110
CD54782.0	AT3G57290.1	87.935	431	0	808	Eukaryotic translation initiation factor 3 subunit E
CD53029.1967	AT2G47840.1	72.353	170	3.83E-58	196	Tic20-II
CD43076.0	AT2G42160.1	65.875	337	5.04E-157	452	BRIZ1
CD41121.0	AT5G25070.1	46.675	767	9.95E-148	461	Putative uncharacterized protein At5g25070
CD37588.2	AT2G34150.2	47.273	440	2.14E-105	341	Protein SCAR1
CD33066.0	AT5G62360.1	52.121	165	6.88E-54	174	Plant invertase/pectin methylesterase inhibitor superfamily protein
CD53029.993	AT2G16760.1	67.692	65	1.91E-31	93.6	Expressed protein
CD42605.0	AT5G11470.2	38.765	405	7.91E-66	235	bromo-adjacent homology (BAH) domain-containing protein
CD43632.1	AT4G38160.4	69.184	331	3.37E-165	468	Mitochondrial transcription termination factor family protein
CD44541.0	AT1G06110.1	60.314	446	0	554	F-box protein SKIP16
CD47967.0	AT3G12270.1	58.609	575	0	673	Probable protein arginine N-methyltransferase 3
CD40648.1	AT4G12350.1	84.672	137	2.14E-80	251	Myb domain protein 42
CD52947.0	AT5G54940.1	76.786	112	2.55E-57	186	G8_21
CD36762.0	AT3G46950.1	46.875	64	5.13E-07	48.5	Mitochondrial transcription termination factor family protein
CD56017.0	AT1G36280.1	77.851	456	0	764	Adenylosuccinate lyase
CD55237.0	AT3G22750.1	75.532	376	0	580	Kinase-like protein
CD22559.2	AT2G44380.1	30.631	111	2.46E-10	61.6	At2g44380
CD26756.0	AT1G59710.3	64.238	151	6.64E-66	205	T30E16.31
CD18810.5	AT1G22750.2	47.037	270	5.09E-76	236	otein
CD2593.1	AT4G35160.1	56.044	91	4.84E-26	100	O-methyltransferase family protein
CD33971.0	AT1G14340.1	68.391	174	3.69E-56	189	Putative uncharacterized protein At1g14340
CD42137.1	AT4G38020.1	52.174	115	5.76E-31	116	At4g38020
CD38467.0	AT2G42390.1	72.527	91	6.47E-40	146	Expressed protein
CD27991.0	AT2G35290.1	51.22	123	1.45E-30	112	At2g35290
CD53029.2965	AT5G65260.1	78.571	182	9.67E-87	257	Polyadenylate-binding protein 2
CD29664.0	AT4G27810.1	47.115	104	1.83E-17	80.1	Putative uncharacterized protein
CD41849.1	AT2G17970.1	63.029	449	0	549	2-oxoglutarate (2OG) and Fe(II)-dependent oxygenase-like protein
CD41849.0	AT2G17970.9	78.182	55	4.03E-24	97.1	2-oxoglutarate (2OG) and Fe(II)-dependent oxygenase-like protein
CD39923.1	AT5G17000.1	50.144	347	7.81E-122	361	K13_120
CD43853.0	AT5G17000.2	76.667	30	1.93E-06	50.4	K13_120
CD45481.1	AT5G25360.3	56.897	174	8.00E-57	188	unknown protein; BEST Arabidopsis thaliana protein match is: unknown protein (TAIR:; Has 1807 Blast hits to 1807 proteins in 277 species: Archae - 0; Bacteria - 0; Metazoa - 736; Fungi - 347; Plants - 385; Viruses - 0; Other Eukaryotes - /.../source: NCBI BLink).
CD44880.0	AT5G65530.1	58.777	376	1.13E-132	403	Protein kinase family protein
CD48999.0	AT4G32440.1	62.264	53	5.87E-13	68.9	Putative uncharacterized protein At4g32440
CD51523.0	AT2G17550.2	45.968	620	3.70E-125	401	unknown protein; Has 264 Blast hits to 258 proteins in 65 species: Archae - 5; Bacteria - 5; Metazoa - 66; Fungi - 16; Plants - 107; Viruses - 0; Other Eukaryotes - 65 (source: NCBI BLink).
CD34773.0	AT3G60580.1	45.087	173	7.37E-29	117	Zinc finger protein ZAT9
CD50758.0	AT2G22300.2	53.668	1077	0	1007	Calmodulin-binding transcription activator 3
CD53029.3012	AT4G38770.1	59.055	127	5.13E-42	151	Proline-rich protein 4
CD47409.0	AT4G35230.1	92.358	458	0	900	Probable serine/threonine-protein kinase At4g35230
CD54205.3	AT5G42740.3	88.93	271	2.73E-175	503	Glucose-6-phosphate isomerase
CD54205.2	AT5G42740.1	74.15	147	5.26E-76	239	Glucose-6-phosphate isomerase
CD40785.0	AT2G35640.1	60.377	53	3.56E-14	68.9	Homeodomain-like superfamily protein
CD56090.3	AT2G22240.1	90.784	510	0	981	Inositol-3-phosphate synthase isozyme 2
CD56090.1	AT2G22240.2	83.117	154	8.11E-94	277	Inositol-3-phosphate synthase isozyme 2
CD37622.0	AT2G47820.1	38.045	849	5.32E-150	471	At2g47820
CD51089.0	AT2G19710.1	53.47	389	1.16E-91	319	Vps4 regulator of MVB pathway
CD51698.0	AT4G08920.1	81.057	681	0	1023	Cryptochrome-1
CD30127.0	AT5G56460.1	81.726	394	0	612	Probable serine/threonine-protein kinase PBL16
CD49370.2	AT5G08650.1	89.308	159	6.34E-162	294	Translation factor GUF1 homolog, chloroplastic
CD44950.0	AT1G05835.1	52.294	109	1.56E-33	119	Uncharacterized protein At1g05835
CD46650.0	AT4G03270.1	45.714	280	1.26E-56	194	Putative cyclin-D6-1
CD17170.3	AT1G57720.1	76.923	39	7.02E-16	73.2	Probable elongation factor 1-gamma 2
CD41621.0	AT2G17040.1	72.932	133	8.85E-67	216	NAC domain containing protein 36
CD52132.0	AT1G12330.1	58.316	475	3.36E-166	486	F5O11.6
CD39431.2	AT1G72470.1	69.147	645	0	826	Exocyst subunit exo70-D1
CD55273.0	AT4G28230.1	47.097	310	1.46E-65	223	At4g28230
CD29429.3	AT1G72830.1	45.981	311	2.92E-59	202	Nuclear transcription factor Y subunit A-3
CD53029.4311	AT3G02350.1	79.044	544	0	855	Hexosyltransferase
CD46927.0	AT2G41990.1	57.655	307	1.70E-88	278	At2g41990
CD53029.2373	AT3G16060.1	61.905	147	8.50E-48	170	Kinesin-like protein
CD1071.1	AT5G15685.1	41.071	56	2.49E-07	55.1	Mutator transposase MUDRA protein
CD53029.3557	AT5G41950.1	59.375	160	7.09E-48	167	Protein HLB1
CD33625.0	AT3G62860.1	70.536	336	8.52E-178	506	Alpha/beta-Hydrolases superfamily protein
CD43765.1	AT5G21105.1	65.789	570	0	786	L-ascorbate oxidase
CD43765.0	AT5G21105.2	78.082	73	8.94E-47	139	L-ascorbate oxidase
CD35984.0	AT3G08710.2	69.231	130	2.44E-64	203	Thioredoxin H9
CD40949.0	AT4G14180.1	51.419	1163	0	1101	Protein PRD1
CD36526.0	AT1G33500.2	62.238	143	4.76E-48	172	unknown protein; Has 30201 Blast hits to 17322 proteins in 780 species: Archae - 12; Bacteria - 1396; Metazoa - 17338; Fungi - 3422; Plants - 5037; Viruses - 0; Other Eukaryotes - 2996 (source: NCBI BLink).
CD53029.253	AT4G29230.1	68.852	61	1.73E-16	79.7	NAC domain containing protein 75
CD34200.0	AT4G29230.2	62.648	423	5.20E-142	424	NAC domain containing protein 75
CD53029.3551	AT1G11650.1	42.529	87	1.20E-13	64.7	RBP45B
CD53029.3539	AT1G11650.2	75.362	69	2.38E-33	123	RBP45B
CD55369.0	AT4G40030.2	97.143	140	9.55E-87	275	Histone H3.3
CD31593.0	AT4G37460.1	64.142	1096	0	1356	SRFR1
CD44818.7	AT5G14100.1	82.576	132	6.56E-62	193	ABC transporter I family member 11, chloroplastic
CD53029.614	AT1G78670.1	40.541	74	1.23E-07	52	Probable gamma-glutamyl hydrolase 3
CD50324.0	AT3G20060.1	68.59	156	2.67E-70	220	UBC19
CD42258.0	AT5G12930.1	54.045	309	1.32E-91	293	At5g12930
CD44381.0	AT4G32400.1	60.322	373	1.74E-123	377	SHS1
CD32799.0	AT4G15920.1	51.852	216	2.36E-52	177	Nodulin MtN3 family protein
CD52265.0	AT2G46380.2	62.174	230	1.10E-85	270	Putative uncharacterized protein At2g46380
CD54496.1	AT5G03160.1	75.113	442	0	612	DnaJ protein P58IPK homolog
CD18490.0	AT5G09820.2	54.545	143	3.32E-48	155	Probable plastid-lipid-associated protein 7, chloroplastic
CD48265.1	AT4G27720.1	85.435	460	0	731	9A15_210
CD31979.0	AT4G22920.2	66.045	268	4.44E-116	344	Protein STAY-GREEN 1, chloroplastic
CD46740.2	AT1G74780.1	61.931	549	0	601	F25A4.25 protein
CD55767.0	AT1G08970.3	78.899	109	5.26E-56	177	Nuclear transcription factor Y subunit C-9
CD53001.5	AT2G22840.1	34.831	178	6.33E-11	61.2	Growth-regulating factor 1
CD39250.1	AT1G75030.1	71.171	222	6.71E-109	325	At1g75030
CD15415.12	AT4G32605.1	62.222	45	4.59E-08	55.5	otein
CD51661.0	AT1G66140.1	56.111	180	1.97E-51	177	Zinc finger protein 4
CD55863.4	AT4G38510.5	100	35	7.82E-19	79.7	V-type proton it B2
CD54171.1	AT5G37540.1	72.379	391	0	578	a22_p_70
CD50676.0	AT5G11840.1	64.981	257	8.77E-102	306	At5g11840
CD50217.0	AT3G03250.1	49.887	443	1.74E-126	387	UDP-GLUCOSE PYROPHOSPHORYLASE 1
CD55220.0	AT5G01600.1	75.5	200	2.74E-96	292	Ferritin-1, chloroplastic
CD50360.0	AT3G02830.2	73.529	34	1.35E-07	53.9	Zinc finger CCCH domain-containing protein 33
CD53029.2179	AT3G02830.1	64.471	425	0	529	Zinc finger CCCH domain-containing protein 33
CD30992.4	AT3G26560.1	74.909	825	0	1209	Probable pre-mRNA-splicing factor t RNA helicase DEAH5
CD47780.0	AT3G03450.1	63.834	553	0	689	RGL2
CD55468.1	AT1G78060.1	76.119	134	4.95E-72	229	Probable beta-D-xylosidase 7
CD53029.2545	AT4G22756.1	63.636	286	1.71E-128	389	Methylsterol monooxygenase 1-2
CD53461.0	AT2G35840.1	66.667	183	1.02E-123	264	Probable sucrose-phosphatase 2
CD46978.1	AT4G39300.1	66.667	96	2.37E-35	120	At4g39300
CD56056.0	AT1G19290.2	52.792	394	3.11E-131	425	Putative pentatricopeptide repeat-containing protein At1g19290
CD53029.3743	AT1G12310.1	88.514	148	4.25E-91	266	Probable calcium-binding protein CML13
CD52637.0	AT5G46250.1	58.896	326	2.94E-95	300	La-related protein 6A
CD49574.1	AT2G05210.1	47.917	240	2.74E-63	223	Protection of telomeres protein 1a
CD31679.8	AT1G20030.1	65.789	76	2.34E-30	108	Pathogenesis-related thaumatin-like protein
CD31679.0	AT1G20030.2	54.113	231	1.25E-79	248	Pathogenesis-related thaumatin-like protein
CD54603.1	AT1G09810.2	52.096	334	1.04E-108	339	Evolutionarily conserved C-terminal region 11 protein
CD53199.0	AT1G06870.1	58.747	383	1.97E-138	417	Probable thylakoidal processing peptidase 2, chloroplastic
CD51478.0	AT3G63370.1	54.051	975	0	1025	Pentatricopeptide repeat-containing protein At3g63370, chloroplastic
CD32405.0	AT1G21400.1	68.277	476	0	669	Thiamin diphosphate-binding fold (THDP-binding) superfamily protein
CD53029.3176	AT4G38740.1	84.507	71	3.28E-35	126	Peptidyl-prolyl cis-trans isomerase
CD47990.1	AT1G10680.1	76.824	233	1.41E-120	371	ABC transporter B family member 10
CD54661.0	AT2G26780.2	70.19	1211	0	1696	ARM repeat superfamily protein
CD43444.1	AT2G26780.1	63.514	592	0	734	ARM repeat superfamily protein
CD53482.0	AT4G14890.1	78.846	104	1.32E-56	183	3485w
CD49589.1	AT2G21970.1	56.373	204	5.18E-58	188	2-Sep
CD43046.1	AT1G64680.1	83.077	130	1.28E-79	237	At1g64680
CD49599.0	AT3G07080.1	69.007	413	0	529	At3g07080
CD43096.1	AT4G32010.2	54.965	433	6.27E-158	491	B3 domain-containing transcription repressor VAL2
CD42134.0	AT1G50920.1	75.182	685	0	919	Nucleolar GTP-binding protein 1
CD43512.1	AT1G21000.2	78.818	203	9.03E-112	323	At1g21000/F9H16_1
CD51242.0	AT3G12280.2	72.754	1002	0	1412	RBR1
CD46590.0	AT1G08800.2	44.101	356	1.36E-54	209	Myosin-binding protein 1
CD54573.0	AT3G62030.3	73.604	197	2.54E-87	265	Rotamase CYP 4
CD41823.0	AT1G33540.1	49.657	437	4.54E-146	432	Serine carboxypeptidase-like 18
CD40855.5	AT1G67785.1	71.429	63	3.15E-26	99.4	Putative uncharacterized protein
CD47961.0	AT5G17460.5	60.526	76	4.61E-19	79	Putative uncharacterized protein At5g17460
CD51519.0	AT3G23280.2	70.526	190	1.01E-88	289	Putative E3 ubiquitin-protein ligase XBAT35
CD53029.4304	AT2G16920.1	73.878	245	1.17E-126	389	Probable ubiquitin-conjugating enzyme E2 23
CD29854.0	AT5G13720.1	86.598	194	3.55E-109	321	Putative uncharacterized protein
CD31129.0	AT4G37740.1	52.542	118	4.78E-25	110	GRF2
CD54045.0	AT5G56730.1	75.254	590	0	938	Insulinase (Peptidase family M16) protein
CD46184.0	AT5G12130.2	85.806	155	1.74E-80	269	Thylakoid membrane protein TERC, chloroplastic
CD53029.3940	AT3G20362.1	70.455	44	3.48E-14	67.4	unknown protein; FUNCTIONS IN: molecular_function unknown; INVOLVED IN: biological_process unknown; LOComembrane system; Has 4 Blast hits to 4 proteins in 1 species: Archae - 0; Bacteria - 0; Metazoa - 0; Fungi - 0; Plants - 4; Viruses - /.../her Eukaryotes - 0 (source: NCBI BLink).
CD28385.0	AT1G52820.1	38.111	307	5.05E-82	253	Putative 2-oxoglutarate-dependent dioxygenase
CD29904.0	AT5G59140.1	53.846	39	8.51E-06	44.7	BTB/POZ domain-containing protein
CD38445.0	AT2G26760.1	68.085	282	1.15E-143	414	CYCB1
CD48168.0	AT2G47480.1	53.571	112	8.52E-26	97.8	Putative uncharacterized protein
CD53281.0	AT3G63150.1	67.29	642	0	895	Mitochondrial Rho GTPase
CD54988.0	AT1G53600.1	60.843	166	3.89E-53	196	Pentatricopeptide repeat-containing protein At1g53600, mitochondrial
CD44687.0	AT3G22880.1	90.294	340	0	617	Meiotic recombination protein DMC1 homolog
CD46019.0	AT5G57123.1	74.627	67	1.53E-31	107	At5g57123
CD42966.0	AT4G11160.1	65.955	749	0	860	At4g11160
CD47466.0	AT4G24560.1	62.299	435	5.16E-172	540	Ubiquitin carboxyl-terminal hydrolase 16
CD48245.0	AT4G03020.1	74.49	98	5.64E-47	161	Putative WD-repeat protein
CD28909.0	AT5G42900.3	34.694	196	1.71E-13	71.2	Cold regulated protein 27
CD48479.0	AT1G78900.1	94.703	623	0	1195	VHA-A
CD45102.0	AT1G21440.2	50	42	1.84E-08	49.7	At1g21440
CD35219.3	AT5G20630.1	69.192	198	1.20E-93	281	Germin-like protein subfamily 3 member 3
CD44816.0	AT5G06440.3	56.798	331	3.33E-125	389	BEST Arabidopsis thaliana protein match is: Polyketide cyclase/dehydrase and lipid transport superfamily protein (TAIR:; Has 155 Blast hits to 153 proteins in 39 species: Archae - 0; Bacteria - 4; Metazoa - 5; Fungi - 6; Plants - 101; Vi /.../- 0; Other Eukaryotes - 39 (source: NCBI BLink).
CD52833.0	AT4G33920.1	67.914	374	1.99E-162	472	Probable protein phosphatase 2C 63
CD54148.0	AT5G64300.1	86.175	217	6.89E-137	395	RIBA1
CD37773.1	AT5G24660.1	49.425	87	1.88E-17	77.4	Protein RESPONSE TO LOW SULFUR 2
CD55757.0	AT4G22290.1	67.478	452	8.81E-170	497	At4g22290
CD53029.4783	AT1G60550.1	76.489	319	2.20E-180	518	1,4-dihydroxy-2-naphthoyl-CoA synthase, peroxisomal
CD35192.0	AT1G16000.1	62.5	72	8.85E-29	105	GAG1At protein
CD52908.1	AT4G01680.3	89.189	148	1.45E-90	280	Myb domain protein 55
CD45176.0	AT1G72125.1	57.961	559	0	618	Protein NRT1/ PTR FAMILY 5.13
CD53029.2700	AT1G75100.1	38.988	336	8.11E-56	205	JAC1
CD42614.0	AT1G27210.1	50.746	603	6.23E-164	491	TORTIFOLIA1-like protein 4
CD53029.4373	AT2G01820.1	90.625	32	3.58E-11	62	Receptor-like kinase TMK3
CD53029.724	AT5G18520.1	76.119	134	2.60E-39	139	Candidate G-protein Coupled Receptor 7
CD50877.0	AT4G25434.10	61.348	282	1.15E-115	350	nudix hydrolase homolog 10
CD47436.0	AT1G72440.1	61.899	874	0	969	Protein SLOW WALKER2
CD46973.0	AT2G40620.1	58.17	153	3.32E-38	141	BZIP transcription factor
CD53029.2633	AT5G04250.2	72.549	153	1.05E-75	237	At5g04250
CD53198.0	AT5G06310.1	29.167	288	1.30E-31	129	Protection of telomeres protein 1b
CD49664.3	AT4G02560.2	64.286	42	9.20E-09	50.8	Homeobox protein LUMINIDEPENDENS
CD50178.0	AT1G14450.2	76.271	59	4.04E-29	105	NADH dehydrogenase (ubiquinone)s
CD43479.0	AT5G46700.1	76.58	269	4.87E-116	360	TRN2
CD42183.0	AT3G14620.1	52.569	253	5.57E-90	277	E1_12
CD39152.1	AT2G45140.1	65.417	240	6.07E-76	239	Vesicle-associated protein 1-2
CD50142.0	AT5G13770.1	60.976	205	9.46E-100	232	Pentatricopeptide repeat-containing protein At5g13770, chloroplastic
CD52662.0	AT2G21940.4	59.532	299	6.88E-118	351	Shikimate kinase
CD47096.2	AT5G02570.1	92.523	107	2.44E-55	174	Histone H2B.9
CD42513.0	AT3G58120.1	50.423	355	2.20E-82	259	BZIP61
CD46639.2	AT5G59890.1	81.915	94	5.57E-54	166	Actin-depolymerizing factor 4
CD39999.1	AT4G13440.2	41.026	78	4.40E-24	72.8	Calcium-binding EF-hand family protein
CD38736.0	AT3G20570.1	51.429	175	5.12E-47	158	At3g20570
CD55924.1	AT5G20280.1	80.907	1058	0	1664	Sucrose-phosphate synthase 1
CD42904.2	AT2G17520.1	69.231	182	8.20E-84	265	Serine/threonine-protein kinase/endoribonuclease IRE1a
CD48738.0	AT5G23200.1	69.403	268	1.21E-138	369	Putative uncharacterized protein At5g23200
CD55005.0	AT1G79200.1	67.568	74	7.15E-29	109	SCI1
CD44094.1	AT5G18900.1	77.985	268	2.53E-159	451	Probable prolyl 4-hydroxylase 4
CD44030.0	AT2G30100.1	59.881	506	0	551	Pentatricopeptide repeat-containing protein At2g30100, chloroplastic
CD55899.0	AT5G24690.1	69.32	515	0	617	C17_8
CD49826.0	AT3G07910.1	75	32	1.54E-07	49.7	7A17_25
CD54810.2	AT3G04580.2	50.481	208	2.86E-63	209	EIN4
CD55092.0	AT1G19910.1	98.788	165	3.73E-72	224	V-type proton olipid subunit
CD1084.1	AT4G16740.4	52.941	68	9.31E-20	81.6	Tricyclene synthase, chloroplastic
CD48339.0	AT4G16740.1	41.304	552	6.09E-142	425	Tricyclene synthase, chloroplastic
CD55501.0	AT1G77300.1	44.957	1170	0	845	histone methyltransferases(H3-K4 specific);histone methyltransferases(H3-K36 specific)
CD54391.0	AT1G03400.1	49.153	354	2.57E-107	323	2-oxoglutarate (2OG) and Fe(II)-dependent oxygenase superfamily protein
CD39018.0	AT4G18880.1	40.421	428	1.19E-84	273	HSF A4A
CD53029.4943	AT1G10780.1	72.619	84	3.66E-36	134	F-box/RNI-like superfamily protein
CD40821.0	AT2G25310.1	70.335	209	2.00E-77	241	Putative uncharacterized protein At2g25310
CD50252.0	AT5G62030.1	71.628	430	0	607	Diphthamide synthesis DPH2 family protein
CD48649.0	AT1G67120.1	50.379	5536	0	4866	eotide binding;nucleoside-triphosphatases;transcription factor binding
CD12075.1	AT4G34610.2	49.901	503	1.33E-119	379	BEL1-like homeodomain protein 6
CD49124.1	AT4G33270.1	83.151	457	0	781	Cell division cycle 20.1, cofactor of APC complex
CD53416.0	AT5G52920.1	85.223	582	0	1021	Pyruvate kinase
CD55195.1	AT4G30800.1	94.366	71	2.02E-30	106	40S ribosomal protein S11-2
CD11875.0	AT1G17680.3	48.775	816	0	705	Putative uncharacterized protein At1g17680
CD47344.0	ATCG00130.1	86.957	184	3.90E-114	326	subunit b, chloroplastic
CD38620.0	AT1G22430.2	47.804	387	4.68E-101	309	Alcohol dehydrogenase-like 1
CD53029.2017	AT4G10430.1	86.592	179	3.32E-111	323	Putative uncharacterized protein At4g10430
CD36555.0	AT2G01670.1	72.941	170	1.52E-75	230	Nudix hydrolase 17, mitochondrial
CD47264.1	AT5G60210.2	50.877	627	1.25E-141	436	ROP interactive partner 5
CD51050.6	AT2G34590.1	85.575	409	0	677	Pyruvate dehydrogenase E1 component subunit beta-3, chloroplastic
CD48609.0	AT4G14290.2	61.458	576	0	694	Alpha/beta-hydrolase family protein
CD53029.727	AT5G44340.1	75.758	99	1.79E-40	142	Tubulin beta-4 chain
CD53029.3047	AT4G13530.1	37.647	340	1.62E-42	153	Putative uncharacterized protein At4g13530
CD55643.1	AT1G28420.1	60.7	1028	0	1125	Homeobox-DDT domain protein RLT1
CD42542.0	AT5G01630.1	51.188	1178	0	1092	Protein BREAST CANCER SUSCEPTIBILITY 2 homolog B
CD31467.0	AT5G42060.1	53.333	60	5.02E-12	62.4	Mediator-associated protein 3
CD52020.0	AT3G26590.1	69.96	506	0	669	Protein DETOXIFICATION 29
CD53029.745	AT1G26770.1	88.235	170	4.31E-89	263	Expansin A10
CD46865.1	AT5G26742.3	80	175	4.93E-94	286	RH3
CD46865.2	AT5G26742.1	74.203	659	0	950	RH3
CD49850.0	AT5G55630.2	57.143	35	1.87E-07	41.6	Two-pore potassium channel 1
CD34141.0	AT2G47600.1	75.556	45	1.17E-15	73.9	Magnesium/proton exchanger
CD49522.0	AT5G52882.1	73.606	807	0	1123	p-loop containing nucleoside triphosphate hydrolases superfamily protein
CD53171.1	AT1G10760.2	65.515	1447	0	1773	Alpha-glucan water dikinase 1, chloroplastic
CD8441.0	AT1G08370.1	73.488	215	3.98E-90	285	mRNA-decapping enzyme-like protein
CD31462.0	AT2G20875.1	88.71	62	1.91E-33	120	Protein EPIDERMAL PCTOR 1
CD30407.1	AT3G51840.1	82.989	435	0	778	Acyl-coenzyme A oxidase 4, peroxisomal
CD39838.0	AT2G42360.1	37.555	229	1.44E-33	125	E3 ubiquitin-protein ligase ATL41
CD53029.2853	AT2G26910.1	80.229	1396	0	2288	PEC1
CD33874.0	AT5G40990.1	48.663	374	6.09E-112	339	GDSL esterase/lipase 1
CD49047.9	AT1G26355.1	56.164	73	1.42E-14	68.9	Protein SPIRAL1-like 1
CD37190.0	AT3G09740.1	68.699	246	1.54E-116	342	At3g09740
CD53029.209	AT4G16410.1	54.487	156	4.21E-46	154	Putative uncharacterized protein At4g16410
CD54972.0	AT2G22670.3	76	25	1.26E-07	48.5	Auxin-responsive protein
CD15415.7	AT2G22670.5	70.833	48	7.65E-13	66.2	Auxin-responsive protein
CD31357.1	AT3G17100.1	54.054	111	3.20E-23	86.7	AIF3
CD51450.0	AT1G75500.1	79.337	392	0	556	Protein WALLS ARE THIN 1
CD46790.1	AT4G00026.1	63.158	38	1.36E-10	60.8	Probable mitochondrial import inner membrane translocase subunit TIM21
CD47936.3	AT4G24610.3	72.414	1015	0	1481	unknown protein; FUNCTIONS IN: molecular_function unknown; INVOLVED IN: biological_process unknown; LOCsma membrane; EXPRESSED IN: 20 plant structures; EXPRESSED DURING: 12 growth stages; BEST Arabidopsis thaliana protein match is: unkno /.../tein (TAIR:; Has 820 Blast hits to 264 proteins in 74 species: Archae - 0; Bacteria - 15; Metazoa - 77; Fungi - 83; Plants - 96; Viruses - 0; Other Eukaryot…
CD46372.1	AT4G24610.1	57.484	1129	0	1249	unknown protein; FUNCTIONS IN: molecular_function unknown; INVOLVED IN: biological_process unknown; LOCsma membrane; EXPRESSED IN: 20 plant structures; EXPRESSED DURING: 12 growth stages; BEST Arabidopsis thaliana protein match is: unkno /.../tein (TAIR:; Has 820 Blast hits to 264 proteins in 74 species: Archae - 0; Bacteria - 15; Metazoa - 77; Fungi - 83; Plants - 96; Viruses - 0; Other Eukaryot…
CD31960.2	AT3G59490.2	64.557	79	5.73E-31	111	unknown protein; Has 30 Blast hits to 30 proteins in 12 species: Archae - 0; Bacteria - 0; Metazoa - 0; Fungi - 0; Plants - 28; Viruses - 0; Other Eukaryotes - 2 (source: NCBI BLink).
CD54019.0	AT5G67280.1	73.832	321	7.38E-153	472	At5g67280/K3G17_4
CD53029.5179	AT3G61430.2	88.517	209	8.38E-132	375	PIP1A
CD53029.3030	AT1G09830.1	78.37	319	9.46E-166	476	Phosphoribosylamine--glycine ligase, chloroplastic
CD52534.1	AT2G27830.1	55.696	158	6.14E-47	153	Expressed protein
CD22010.1	AT3G25180.1	53.893	488	2.05E-177	517	Cytochrome P450 82G1
CD22010.2	AT3G25180.2	44.815	270	2.38E-72	231	Cytochrome P450 82G1
CD33001.2	AT5G38690.2	51.447	311	2.71E-90	297	B18_24
CD37076.0	AT2G30320.1	57.079	445	5.14E-166	485	Putative tRNA pseudouridine synthase
CD51590.0	AT3G15850.1	65.183	382	2.98E-177	504	JB67
CD53976.0	AT1G12680.1	57.717	473	6.05E-177	519	Serine/threonine-protein kinase PEPKR2
CD49468.0	AT4G12290.1	69.689	739	0	1058	Amine oxidase
CD53011.1	AT5G62200.1	61.871	139	9.96E-60	191	Embryo-specific protein ATS3B
CD48499.0	AT1G13680.1	62.315	337	2.42E-156	449	F21F23.12 protein
CD30558.0	AT2G36490.1	50.178	562	1.75E-161	522	Protein ROS1
CD55502.0	AT3G20440.2	75.66	871	0	1373	1,4-alpha-glucan-branching enzyme 3, chloroplastic/amyloplastic
CD51613.1	AT1G28400.1	41.304	92	2.92E-08	55.8	F3M18.16
CD46869.0	AT2G46630.1	44.828	145	8.39E-12	68.6	Putative extensin
CD48575.0	AT5G22540.1	30.808	198	8.79E-25	80.9	At5g22540
CD48222.1	AT3G02710.1	81.379	435	0	650	ARM repeat superfamily protein
CD42541.3	AT4G25680.1	72.532	233	2.08E-119	356	At4g25680
CD45036.0	AT5G65110.1	84.805	691	0	1246	Acyl-coenzyme A oxidase
CD31239.0	AT5G58920.1	77.16	162	3.33E-93	274	Putative uncharacterized protein At5g58920
CD53042.0	AT4G05120.1	69.533	407	0	585	Equilibrative nucleotide transporter 3
CD34734.3	AT4G20840.1	65.43	512	0	638	Berberine bridge enzyme-like 21
CD29032.0	AT5G12290.4	62.5	576	0	672	DGS1
CD26303.1	AT4G08170.1	76.667	30	2.12E-07	53.9	Inositol-tetrakisphosphate 1-kinase 3
CD38549.2	AT4G08170.3	85	60	3.11E-30	110	Inositol-tetrakisphosphate 1-kinase 3
CD47461.0	AT4G08170.2	75.758	297	7.23E-117	353	Inositol-tetrakisphosphate 1-kinase 3
CD48739.0	AT2G06925.1	76.692	133	2.52E-71	221	PLA2-ALPHA
CD27723.0	AT2G06925.2	79.31	29	2.88E-09	56.2	PLA2-ALPHA
CD47127.2	AT5G46640.1	61.714	175	1.64E-58	191	f nuclear-localized protein 8
CD41947.0	AT4G34530.1	54.206	214	6.97E-58	202	CIB1
CD27801.0	AT4G34770.1	76.471	102	1.73E-49	161	Putative uncharacterized protein AT4g34770
CD34242.3	AT2G33847.1	62.105	95	1.47E-24	98.6	Putative uncharacterized protein
CD47375.0	AT2G28150.2	56.347	449	3.40E-112	351	Putative uncharacterized protein At2g28150
CD51525.4	AT1G17880.1	82.192	146	2.77E-83	249	Basic transcription factor 3
CD45155.1	AT2G39650.1	59.231	260	8.38E-92	288	At2g39650
CD49819.0	AT4G24290.2	62.63	578	0	753	MACPF domain-containing protein At4g24290
CD39723.0	AT3G17609.2	63.566	129	1.04E-43	149	HYH
CD41173.0	AT2G40270.2	55.844	231	2.34E-83	270	Inactive receptor-like serine/threonine-protein kinase At2g40270
CD35325.0	AT5G11160.1	81.152	191	6.86E-109	320	Adenine phosphoribosyltransferase 5
CD46478.1	AT5G11160.2	75	164	4.04E-83	248	Adenine phosphoribosyltransferase 5
CD36437.3	AT1G25350.1	79.672	792	0	1328	Putative tRNA-glutamine ligase
CD40369.0	AT3G22630.1	88.614	202	9.43E-131	379	Proteasome subunit beta type-2-A
CD44380.0	AT2G15480.2	52.13	399	1.18E-145	431	Glycosyltransferase
CD53384.0	AT2G15480.1	45.364	302	7.88E-127	276	Glycosyltransferase
CD53029.174	AT4G13710.1	78.089	429	0	682	Probable pectate lyase 15
CD46686.0	AT1G05600.3	61.382	492	0	647	Pentatricopeptide repeat-containing protein At1g05600
CD51525.6	AT1G73230.1	88.71	124	3.16E-77	232	Nascent polypeptide-associated complex subunit beta
CD21288.0	AT4G35180.1	49.02	459	2.46E-125	379	Lysine histidine transporter-like 7
CD53490.0	AT5G11680.1	75.243	206	2.06E-109	320	Putative uncharacterized protein
CD43005.1	AT1G76690.1	79.67	364	0	631	OPR2
CD41243.0	AT3G55760.2	53.63	606	0	578	At3g55760
CD47998.0	AT2G40860.1	68.134	659	0	931	Protein kinase and PP2C-like domain-containing protein
CD6722.1	AT4G24480.2	60.143	981	0	1088	Protein kinase family protein
CD54565.0	AT1G80770.1	49.66	147	1.51E-33	123	P-loop containing nucleoside triphosphate hydrolases superfamily protein
CD29206.0	AT1G80770.2	69.667	300	1.09E-156	449	P-loop containing nucleoside triphosphate hydrolases superfamily protein
CD53526.0	AT4G33890.2	46.832	363	2.80E-81	271	At4g33890
CD53029.3928	AT3G28857.1	49.367	79	4.93E-19	77.8	Transcription factor PRE5
CD47804.0	AT4G05390.1	78.947	380	0	616	Ferredoxin--NADP reductase, root isozyme 1, chloroplastic
CD45398.0	AT5G55050.1	49.063	320	7.52E-100	306	GDSL esterase/lipase At5g55050
CD34825.0	AT1G19190.1	42.574	303	4.47E-77	243	Probable carboxylesterase 1
CD55399.0	AT3G05250.3	48.148	162	2.65E-48	162	At3g05250
CD55399.1	AT3G05250.1	55.263	114	2.35E-37	142	At3g05250
CD23980.4	AT4G15475.1	71.311	610	0	843	F-box/LRR-repeat protein 4
CD35089.1	ATCG00190.1	91.62	1074	0	2027	DNA-directed RNA polymerase subunit beta
CD54298.0	AT1G07320.2	75.732	239	3.98E-114	343	RPL4
CD43337.0	AT3G48430.2	66.225	151	6.95E-65	213	Lysine-specific demethylase REF6
CD43337.1	AT3G48430.1	62.297	679	0	775	Lysine-specific demethylase REF6
CD44559.2	AT3G01060.1	75	308	0	434	Lysine-tRNA ligase
CD46208.2	AT5G49890.1	73.299	779	0	984	Chloride channel protein CLC-c
CD19886.2	AT4G38970.1	87.654	81	2.11E-44	150	Fructose-bisphosphate aldolase
CD23077.0	AT2G30600.5	64.953	856	0	1154	BTB/POZ domain-containing protein
CD53029.2763	AT1G50575.1	67.589	253	2.02E-120	369	Putative lysine decarboxylase
CD46939.0	AT5G65220.1	72.727	132	3.15E-52	174	otein
CD45704.0	AT2G35370.1	75.152	165	3.42E-80	247	GDCH
CD44943.1	AT2G18940.1	67.974	765	0	1095	Pentatricopeptide repeat-containing protein At2g18940, chloroplastic
CD10929.0	AT1G06410.3	77.078	842	0	1376	TPS7
CD33821.0	AT4G34880.1	53.271	214	1.56E-73	235	Amidase family protein
CD49857.0	AT4G34880.2	60.366	492	0	564	Amidase family protein
CD48744.0	AT1G04040.1	57.407	270	1.39E-109	324	At1g04040/F21M11_2
CD49095.0	AT1G12060.1	39.837	123	8.21E-20	89.4	BAG5
CD52145.1	AT4G04900.2	62.338	77	8.79E-22	92	CRIB domain-containing protein RIC10
CD29520.0	AT2G16730.1	58.677	801	0	1030	Beta-galactosidase 13
CD50257.0	AT1G71980.1	62.103	409	2.56E-152	456	Receptor homology region, transmembrane domain- and RING domain-containing protein 2
CD53029.2873	AT3G59400.1	73.793	145	5.34E-74	226	Tetrapyrrole-binding protein, chloroplastic
CD54948.0	AT4G02580.1	85.039	254	9.41E-155	449	NADH dehydrogenase [ubiquinone] flavoprotein 2, mitochondrial
CD43933.2	AT3G08570.1	65.439	570	0	713	BTB/POZ domain-containing protein At3g08570
CD52073.0	AT4G30860.1	70.588	34	2.13E-08	56.2	SDG4
CD53029.4602	AT4G29540.3	61.538	65	2.02E-23	92	Probable acyl-[acyl-carrier-protein]--UDP-N-acetylglucosamine O-acyltransferase, mitochondrial
CD33357.0	AT5G16450.2	86.145	166	2.79E-99	294	Putative 4-hydroxy-4-methyl-2-oxoglutarate aldolase 2
CD45506.0	AT5G48570.1	56.874	531	0	563	Peptidyl-prolyl cis-trans isomerase FKBP65
CD47481.0	AT3G02875.1	59.432	387	2.01E-171	494	IAA-amino acid hydrolase ILR1
CD40796.0	AT3G47420.2	74.949	495	0	701	Putative glycerol-3-phosphate transporter 1
CD46253.1	AT2G38370.1	45.951	531	1.42E-91	298	Plant protein of unknown function (DUF827)
CD47540.0	AT3G07300.3	85.158	411	0	643	otein
CD53029.2964	AT4G25700.1	69.281	306	8.58E-121	360	Beta-carotene 3-hydroxylase 1, chloroplastic
CD52759.0	AT4G11600.1	82.558	172	7.23E-105	311	Probable phospholipid hydroperoxide glutathione peroxidase 6, mitochondrial
CD2913.1	AT1G53440.1	44.444	162	6.26E-30	118	Probable LRR receptor-like serine/threonine-protein kinase At1g53440
CD53029.551	AT3G57150.1	87.028	424	0	739	NAP57
CD48064.0	AT2G34980.1	76.238	303	9.12E-127	377	Phosphatidylinositol N-acetylglucosaminyltransferase subunit C
CD42512.0	AT5G43260.1	78.723	94	1.55E-49	161	Chaperone protein dnaJ-like protein
CD43880.0	AT3G15810.1	58.049	205	1.24E-74	232	Protein LURP-one-related 12
CD41835.0	AT5G60020.1	79.756	573	0	901	Laccase-17
CD54311.0	AT2G15680.1	51.128	133	4.93E-41	140	CML30
CD31831.0	AT1G22640.1	54.237	295	1.75E-92	283	MYB3
CD27760.2	AT5G06900.1	49.321	221	3.08E-65	213	CYP93D1
CD15142.2	AT5G25630.1	60.103	584	0	678	Pentatricopeptide repeat-containing protein
CD53029.2400	AT2G33830.1	82.353	51	1.27E-26	96.7	DRM2
CD49022.0	AT5G63930.1	35.597	427	9.62E-61	209	Non-specific serine/threonine protein kinase
CD2090.3	AT3G60470.1	48.649	74	9.64E-12	59.7	Putative uncharacterized protein
CD52904.0	AT1G55900.1	74.054	185	2.14E-100	295	Mitochondrial import inner membrane translocase subunit TIM50
CD54483.0	AT3G11620.8	62.264	159	5.19E-109	199	Alpha/beta-Hydrolases superfamily protein
CD37938.1	AT3G11620.3	62.201	209	1.33E-76	254	Alpha/beta-Hydrolases superfamily protein
CD53029.2329	AT3G55510.1	55.372	484	0	575	Noc2p family
CD45353.0	AT4G26410.1	63.636	220	7.54E-82	251	Putative uncharacterized protein At4g26410
CD53029.3293	AT1G67090.1	71.739	46	4.45E-18	76.6	Ribulose bisphosphate carboxylase small chain
CD54645.0	AT3G49290.1	53.719	242	3.17E-74	250	At3g49290
CD53029.895	AT3G19460.1	55.44	193	6.68E-57	186	Reticulon-like protein
CD53029.1378	AT5G12920.5	54.545	462	2.67E-180	527	WD40 domain-containing protein
CD53029.2646	AT5G11280.1	76.963	191	2.08E-109	318	Putative uncharacterized protein At5g11280
CD46587.0	AT3G05430.1	44.898	245	1.49E-57	217	F22F7.12 protein
CD38995.0	AT1G07120.1	67	100	6.29E-72	149	F10K1.18 protein
CD51506.0	AT5G13290.2	71.875	320	9.28E-151	455	Inactive leucine-rich repeat receptor-like protein kinase CORYNE
CD38343.1	AT2G05620.2	83.654	104	1.37E-54	172	Protein PROTON GRADIENT REGULoroplastic
CD52214.2	AT5G35980.1	64.809	969	0	1179	At5g35980
CD30457.4	AT3G18040.4	94.444	36	9.02E-16	79	MAP kinase 9
CD43333.0	AT3G18040.5	100	23	7.23E-12	60.1	MAP kinase 9
CD38065.1	AT4G32551.1	77.348	181	1.67E-94	294	Transcriptional corepressor LEUNIG
CD44354.4	AT1G04980.1	76.596	235	4.61E-121	364	Protein disulfide-isomerase like 2-2
CD42827.0	AT4G11240.1	79.322	295	6.89E-175	496	Serine/threonine-protein phosphatase
CD43657.0	AT1G52340.1	49.071	269	1.23E-79	245	Xanthoxin dehydrogenase
CD38494.0	AT3G42640.1	26.208	683	2.18E-41	166	asma membrane-type
CD41803.1	AT2G22540.3	73.529	238	3.60E-109	325	At2g22540
CD55807.0	AT1G02820.1	51.685	89	9.16E-17	74.7	LEA3
CD52319.0	AT5G42790.1	88.235	238	1.11E-155	447	Proteasome endopeptidase complex
CD53178.0	AT3G60210.1	70.29	138	7.25E-64	198	10 kDa chaperonin 1, chloroplastic
CD35845.3	AT3G13060.4	61.551	619	0	719	ECT5
CD47560.2	AT1G01840.1	43.605	172	1.83E-30	110	At1g01840/T1N6_19
CD27099.0	AT1G43770.3	36.207	116	3.78E-15	78.6	Putative uncharacterized protein At1g43770
CD4742.1	AT5G57120.2	61.864	118	9.24E-24	103	L3_6
CD44015.0	AT2G16250.1	62.5	112	1.17E-35	135	Probable LRR receptor-like serine/threonine-protein kinase At2g16250
CD40347.1	AT1G72275.2	46.309	149	2.21E-32	128	LOW protein: nuclease-like protein
CD29391.1	AT4G17616.1	48.902	683	0	600	Pentatricopeptide repeat-containing protein At4g17616
CD44999.0	AT5G49410.1	80.392	102	7.57E-55	181	At5g49410
CD54913.0	AT5G24750.1	59.064	513	0	610	Glycosyltransferase
CD36081.0	AT3G57520.1	56.264	455	0	529	Probable galactinol--sucrose galactosyltransferase 2
CD54224.0	AT3G57520.2	80.769	26	2.65E-07	50.4	Probable galactinol--sucrose galactosyltransferase 2
CD35216.0	AT1G70950.1	43.721	215	2.02E-41	159	Protein WVD2-like 7
CD44763.1	AT2G47920.2	41.481	270	2.24E-44	156	Protein NETWORKED 3C
CD41223.0	AT2G35010.2	60.241	83	2.56E-31	113	TO1
CD41109.0	AT5G57170.1	88.696	115	7.39E-67	205	Tautomerase/MIF superfamily protein
CD54478.0	AT5G59460.1	49.714	175	6.15E-29	112	At5g59460
CD32221.0	AT1G32450.1	75.244	614	0	949	Protein NRT1/ PTR FAMILY 7.3
CD32543.2	AT5G56230.1	53.226	62	3.13E-16	69.7	PRA1 family protein G2
CD49291.0	AT1G06850.1	37.5	96	9.96E-07	48.5	AtbZIP transcription factor
CD38511.2	AT5G08610.1	53.333	105	1.51E-20	91.7	PDE340
CD33220.0	AT1G55480.1	72.05	322	1.56E-157	452	Protein MET1, chloroplastic
CD53029.1532	AT1G30500.2	52.153	209	4.58E-41	144	Nuclear transcription factor Y subunit A-7
CD50414.1	AT1G16790.1	58.12	117	1.75E-44	145	At1g16790
CD53206.2	AT3G06440.1	54.839	651	0	706	Hydroxyproline O-galactosyltransferase GALT3
CD20854.1	AT3G02645.1	38.636	132	4.25E-21	89.7	Putative UPF0481 protein At3g02645
CD53551.0	AT2G48020.2	74.352	347	0	555	Sugar transporter ERD6-like 7
CD50051.0	AT2G38000.1	65.741	432	0	578	Chaperone protein dnaJ-like protein
CD44732.0	AT3G27340.1	70.588	136	2.51E-64	199	At3g27340
CD29611.0	AT1G03270.1	75.506	445	0	567	Putative DUF21 domain-containing protein At1g03270
CD48639.1	AT5G07100.1	56.14	57	5.17E-12	66.6	Probable WRKY transcription factor 26
CD46705.1	AT3G43850.2	61.25	80	7.86E-23	96.3	Putative uncharacterized protein T28A8_140
CD44235.0	AT3G63060.1	60.236	254	3.54E-106	320	EID1-like F-box protein 3
CD35276.0	AT1G15960.1	64.384	146	2.74E-48	163	Metal transporter Nramp6
CD53029.4455	AT4G37900.2	50	184	3.67E-56	192	Glycine-rich domain-containing protein 2
CD51376.1	AT2G03510.1	76.968	343	0	537	Expressed protein
CD50543.0	AT2G22620.1	64.42	638	0	838	Putative uncharacterized protein At2g22620
CD10889.1	AT5G17330.1	84.891	503	0	894	Glutamate decarboxylase 1
CD20904.0	AT5G42905.1	35.393	178	2.45E-22	95.9	Polynucleotidyl transferase, ribonuclease H-like superfamily protein
CD45140.0	AT4G39490.1	55.706	517	0	590	CYP96A10
CD48581.0	AT4G39630.1	52.586	232	2.73E-67	218	unknown protein; Has 30201 Blast hits to 17322 proteins in 780 species: Archae - 12; Bacteria - 1396; Metazoa - 17338; Fungi - 3422; Plants - 5037; Viruses - 0; Other Eukaryotes - 2996 (source: NCBI BLink).
CD43305.2	AT2G32030.1	53.03	66	2.94E-18	80.5	At2g32030
CD45421.5	AT2G25737.1	71.339	478	0	594	Sulfite exporter TauE/SafE family protein 3
CD48939.1	AT1G30380.1	77.419	93	2.56E-46	147	Photosystem I reaction center subunit psaK, chloroplastic
CD47210.0	AT3G15605.4	32.277	347	2.11E-44	161	Nucleic acid binding protein
CD53029.1032	AT3G09085.1	72.727	110	6.66E-56	176	At3g09085
CD39251.0	AT5G19370.1	65.385	208	1.69E-88	273	Rhodanese-like/PpiC domain-containing protein 12, chloroplastic
CD28050.0	AT5G62440.1	77.143	105	2.41E-55	185	Protein EMBRYO DEFECTIVE 514
CD30814.0	AT3G22210.1	65.854	41	2.59E-12	61.2	At3g22210
CD52536.9	ATCG00360.1	97.368	76	3.94E-46	157	Tetratricopeptide repeat (TPR)-like superfamily protein
CD38555.0	AT4G21270.1	68.308	792	0	1047	Kinesin-like protein KIN-14C
CD37235.2	AT3G22850.1	70.565	248	3.52E-130	375	Aluminum induced protein with YGL and LRDR motifs
CD48488.0	AT1G50240.3	66.05	1352	0	1689	Serine/threonine-protein kinase TIO
CD51270.0	AT4G03140.1	73.408	267	2.57E-134	415	NAD(P)-binding Rossmann-fold superfamily protein
CD42445.0	AT5G20165.1	91.111	45	2.71E-21	89	Protein kish
CD41213.1	AT2G42490.1	85.946	740	0	1316	Amine oxidase
CD50685.0	AT5G54670.1	71.958	756	0	1106	Kinesin-like protein
CD53029.395	AT1G21065.1	90.625	64	8.51E-39	130	Putative uncharacterized protein At1g21065
CD39532.0	AT3G05600.2	57.143	35	5.56E-09	53.5	Alpha/beta-Hydrolases superfamily protein
CD44769.0	AT3G05600.1	62.037	324	7.21E-149	433	Alpha/beta-Hydrolases superfamily protein
CD30501.0	AT3G26540.1	56.296	675	0	810	Pentatricopeptide repeat-containing protein At3g26540
CD51765.0	AT3G48270.1	37.276	279	1.92E-50	182	Cytochrome P450 71A26
CD42997.0	AT3G23610.4	36.364	143	5.84E-25	104	dual specificity protein phosphatase 1
CD37804.0	AT2G32480.1	72.17	424	0	539	Membrane metalloprotease ARASP, chloroplastic
CD51776.1	AT1G48370.2	75.194	129	4.15E-65	212	Probable metal-nicotianamine transporter YSL8
CD51988.0	AT5G32440.1	52.045	269	3.83E-67	217	Ubiquitin system component Cue protein
CD52621.3	AT5G11340.1	81.988	161	4.08E-99	285	At5g11340
CD34151.0	AT3G27650.1	84.685	111	1.59E-65	206	LOB domain-containing protein 25
CD38867.0	AT5G03760.1	77.841	528	0	896	RAT4
CD48654.0	AT3G61560.1	76.667	30	1.48E-07	52	Reticulon-like protein B6
CD45185.1	AT3G61560.3	84.615	26	3.21E-06	47.4	Reticulon-like protein B6
CD46096.1	AT3G11090.1	70.769	130	2.21E-60	186	LBD21
CD51800.0	AT4G12440.3	84.444	180	2.01E-103	304	APT4
CD53029.392	AT2G36850.1	73.836	451	0	664	Callose synthase 10
CD51983.0	AT3G21470.1	51.181	508	0	545	Pentatricopeptide repeat-containing protein At3g21470
CD43414.0	AT1G79120.1	72.34	141	8.61E-63	199	Putative uncharacterized protein
CD48252.0	AT3G59470.3	32.813	128	5.37E-20	88.2	Far-red impaired responsive (FAR1) family protein
CD32552.3	AT1G51590.2	81.919	271	5.02E-165	476	Mannosyl-oligosaccharide 1,2-alpha-mannosidase MNS1
CD53029.4903	AT3G15030.2	45.27	444	1.00E-74	255	TCP4
CD54650.1	AT1G09600.1	65.764	628	0	741	Probable serine/threonine-protein kinase At1g09600
CD53029.681	AT4G37890.1	62.353	85	2.97E-21	94	Zinc finger (C3HC4-type RING finger) family protein
CD47284.0	AT4G28030.1	64.198	243	1.72E-108	325	3J8_140
CD34715.0	AT2G02850.1	58.915	129	5.12E-48	156	Basic blue protein
CD49649.0	AT2G02410.7	57.31	171	4.75E-53	186	unknown protein; CONTAINS InterPro DOMAIN/s: Protein of unknown function DUF901 (InterPro:IPR010298); Has 1151 Blast hits to 1151 proteins in 597 species: Archae - 0; Bacteria - 1105; Metazoa - 0; Fungi - 0; Plants - 42; Viruses - 0; Other Eukaryote /.../(source: NCBI BLink).
CD52154.0	AT3G59630.1	61.614	508	0	631	6L24_180
CD51005.0	AT1G04080.3	65.274	383	5.08E-167	497	Pre-mRNA-processing factor 39
CD47597.0	AT4G31120.1	69.811	106	8.94E-45	162	Protein arginine N-methyltransferase 1.5
CD49677.0	AT3G62100.1	59.028	144	8.56E-47	156	Auxin-responsive protein
CD47635.0	AT3G10910.1	61.212	165	3.76E-45	156	RING-H2 finger protein ATL72
CD28311.0	AT1G04560.1	78.481	158	2.25E-69	216	AWPM-19-like family protein
CD40670.3	AT2G37040.1	85.861	389	0	726	Phenylalanine ammonia-lyase 1
CD48243.2	AT5G03690.1	82.266	203	6.74E-120	322	Fructose-bisphosphate aldolase 4, cytosolic
CD51406.1	AT3G58040.1	87.379	309	0	568	E3 ubiquitin-protein ligase
CD47797.2	AT5G18050.1	67.105	76	9.55E-34	118	Auxin-responsive protein SAUR22
CD44765.0	AT4G09040.1	59.276	221	8.65E-63	217	At4g09040
CD53029.5030	AT4G13600.1	79.762	84	1.85E-46	154	Carbohydrate-binding X8 domain-containing protein
CD33417.3	AT5G17070.1	56.667	210	8.82E-71	222	Putative uncharacterized protein At5g17070
CD35582.1	AT3G27830.2	74.101	139	9.43E-52	173	RPL12-A
CD37218.0	AT3G25600.1	80.128	156	2.34E-74	227	Probable calcium-binding protein CML16
CD44671.0	AT1G42430.1	85.175	371	0	641	unknown protein; BEST Arabidopsis thaliana protein match is: unknown protein (TAIR:; Has 186 Blast hits to 143 proteins in 47 species: Archae - 0; Bacteria - 23; Metazoa - 14; Fungi - 6; Plants - 87; Viruses - 0; Other Eukaryotes - 56 (s /.../ NCBI BLink).
CD40782.7	AT5G27120.1	82.619	443	0	733	Probable nucleolar protein 5-1
CD53029.1148	AT2G37060.2	76.608	171	7.65E-83	247	Nuclear transcription factor Y subunit B-8
CD54127.2	AT3G06180.1	67.039	179	1.71E-71	228	At3g06180
CD54127.1	AT3G06180.2	53.636	110	1.92E-23	99.4	At3g06180
CD53029.242	AT5G47720.4	80.244	410	0	661	Probable acetyl-CoA acetyltransferase, cytosolic 2
CD49806.0	AT5G45650.2	61.985	776	0	907	Subtilisin-like protease SBT5.6
CD51025.0	AT1G17665.1	60.481	291	6.37E-100	306	unknown protein; FUNCTIONS IN: molecular_function unknown; INVOLVED IN: biological_process unknown; LOComembrane system; EXPRESSED IN: 15 plant structures; EXPRESSED DURING: 11 growth stages; Has 149 Blast hits to 146 proteins in 39 spec /.../rchae - 0; Bacteria - 4; Metazoa - 21; Fungi - 5; Plants - 30; Viruses - 0; Other Eukaryotes - 89 (source: NCBI BLink).
CD54035.2	AT1G44835.1	61.682	321	2.58E-124	387	YbaK/aminoacyl-tRNA synthetase-associated domain-containing protein
CD53029.2475	AT1G30440.1	75.758	660	0	988	BTB/POZ domain-containing protein At1g30440
CD39922.0	AT5G57450.2	59.539	304	1.79E-113	338	DNA repair protein XRCC3 homolog
CD28915.1	AT1G15520.1	67.862	1394	0	1868	ABC transporter G family member 40
CD40907.0	AT1G15520.2	61.632	821	0	1050	ABC transporter G family member 40
CD39466.0	AT3G63510.1	77.322	366	0	613	FMN-linked oxidoreductases superfamily protein
CD54173.9	ATCG00750.1	89.706	136	2.00E-73	219	30S ribosomal protein S11, chloroplastic
CD45113.0	AT3G11960.1	65.797	1380	0	1747	Cleavage and polyadenylation specificity factor (CPSF) A subunit protein
CD53323.1	AT3G05675.2	44.977	438	4.78E-109	338	BTB/POZ domain-containing protein
CD53029.2863	AT3G13360.1	34.889	450	8.53E-37	145	WPP domain interacting protein 3
CD48642.1	AT1G32230.3	26.892	502	2.45E-51	190	Poly [ADP-ribose] polymerase
CD50674.5	AT2G44900.1	66.167	934	0	1065	Protein ARABIDILLO 1
CD37758.0	AT2G28130.1	50.327	459	2.44E-145	432	At2g28130
CD51435.0	AT4G24510.1	50.289	173	2.27E-50	168	VC2
CD40611.0	AT3G56850.1	45.423	284	5.42E-35	133	ABSCISIC ACID-INSENSITIVE 5-like protein 2
CD53029.427	AT1G07970.1	63.227	688	0	754	Putative uncharacterized protein At1g07970
CD55791.0	AT3G46940.1	82.468	154	1.48E-82	259	DUTP-PYROPHOSPH
CD37043.0	AT4G21445.1	75.532	94	6.67E-46	154	At4g21445
CD48557.1	AT5G57390.1	59.233	417	1.16E-134	413	AP2-like ethylene-responsive transcription factor AIL5
CD53029.3710	AT1G16860.1	68.776	490	0	669	Uncharacterized membrane protein At1g16860
CD51726.0	AT1G03940.1	35.181	469	2.79E-71	237	Coumaroyl-CoA:anthocyanidin 3-O-glucoside-6''-O-coumaroyltransferase 1
CD37026.0	AT1G64310.1	54.696	543	0	582	Putative pentatricopeptide repeat-containing protein At1g64310
CD53029.2436	AT5G11170.2	94.444	36	1.52E-15	75.9	DEAD-box t RNA helicase 56
CD41285.0	AT5G39350.1	55.42	655	0	769	Pentatricopeptide repeat-containing protein At5g39350
CD35829.0	AT4G02320.1	57.143	497	0	584	Pectinesterase
CD43472.2	AT3G24255.7	34.677	124	3.09E-16	80.9	RNA-directed DNA polymerase (Reverse transcriptase)-related family protein
CD46060.0	AT3G24255.4	34.058	138	3.52E-13	70.5	RNA-directed DNA polymerase (Reverse transcriptase)-related family protein
CD48598.0	AT1G20160.1	62.668	742	0	894	CO(2)-response secreted protease
CD44425.0	AT5G60100.7	62.5	192	4.13E-72	230	Pseudo-response regulator 3
CD53894.0	AT3G07490.1	79.866	149	6.38E-68	220	CML3
CD53029.3954	AT1G20693.2	79.787	94	2.20E-41	135	High mobility group B protein 2
CD33974.0	AT3G56510.2	62.201	209	1.52E-85	268	At3g56510
CD43459.0	AT4G35630.1	75.806	434	0	651	Phosphoserine aminotransferase 1, chloroplastic
CD37749.0	AT2G44740.1	70.202	198	4.06E-91	285	Cyclin-U4-1
CD53622.0	AT5G22370.2	84.407	295	7.45E-174	497	QQT1
CD53029.2815	AT1G62360.1	84.848	264	1.39E-130	393	Homeobox protein SHOOT MERISTEMLESS
CD52750.0	AT3G12170.1	72.84	243	8.61E-124	368	Chaperone DnaJ-domain superfamily protein
CD49647.0	AT3G62910.1	74.18	244	7.38E-124	375	Peptide chain release factor APG3, chloroplastic
CD53029.1440	AT4G39700.1	76.316	152	8.46E-69	213	Heavy metal-associated isoprenylated plant protein 23
CD43125.0	AT1G80620.1	42.742	124	2.44E-11	61.6	Putative uncharacterized protein T21F11.5
CD46789.0	AT3G62370.1	71.261	341	1.02E-163	469	Heme binding protein
CD29262.0	AT1G30080.1	66.176	408	0	533	Glycosyl hydrolases family protein
CD25279.2	AT3G13940.1	44.769	411	1.58E-110	342	DNA binding / DNA-directed RNA polymerase
CD52386.0	AT4G35270.2	49.11	955	0	831	Protein NLP2
CD50395.0	AT2G16385.1	50.82	61	1.70E-10	56.6	Protein CASPARIAN STRIP INTEGRITY FACTOR 1
CD53029.4111	AT4G34110.1	64.167	120	1.09E-50	174	Polyadenylate-binding protein
CD35014.0	AT1G74055.1	43.299	97	1.63E-13	67	At1g74055
CD53059.0	AT2G36410.2	75.735	136	4.17E-60	187	Expressed protein
CD45938.1	AT2G03090.1	75	252	1.51E-123	358	EXPA15
CD55079.1	AT5G43960.1	57.298	459	1.68E-139	424	Gb|AAD20086.1
CD38039.1	AT4G34040.1	32.766	235	2.60E-13	72.8	E3 ubiquitin-protein ligase MBR2
CD53029.1462	AT1G03330.1	95.455	22	8.65E-07	48.1	LSM2
CD38244.0	AT1G79610.1	85.787	197	1.58E-104	314	Sodium/hydrogen exchanger 6
CD44664.0	AT4G26330.2	58.357	718	0	830	Subtilisin-like serine endopeptidase family protein
CD54035.0	AT4G10840.1	66.946	596	0	754	Protein KINESIN LIGHT CHAIN-RELATED 1
CD10356.1	AT5G44180.3	56.203	1064	0	1020	Homeobox-DDT domain protein RLT2
CD46218.0	AT2G45850.1	59.716	211	5.31E-63	216	f nuclear-localized protein 9
CD43422.0	AT1G27880.1	58.612	807	0	926	t DNA helicase Q-like 5
CD37967.1	AT1G72190.1	69.741	347	1.80E-178	505	D-isomer specific 2-hydroxyacid dehydrogenase-like protein
CD53196.0	AT1G74770.1	49.509	1121	0	1051	Zinc finger protein BRUTUS-like At1g74770
CD47787.0	AT5G10310.2	53.261	92	3.50E-24	99.4	unknown protein; FUNCTIONS IN: molecular_function unknown; INVOLVED IN: biological_process unknown; LOComembrane system; EXPRESSED IN: 17 plant structures; EXPRESSED DURING: 10 growth stages; BEST Arabidopsis thaliana protein match is: u /.../ protein (TAIR:; Has 1807 Blast hits to 1807 proteins in 277 species: Archae - 0; Bacteria - 0; Metazoa - 736; Fungi - 347; Plants - 385; Viruses - 0; Other…
CD40286.1	AT2G17670.2	58.507	335	3.58E-139	400	Pentatricopeptide repeat-containing protein At2g17670
CD40286.2	AT2G17670.1	74.483	145	8.29E-67	209	Pentatricopeptide repeat-containing protein At2g17670
CD45566.2	AT2G45710.1	94.545	55	9.07E-21	84.3	40S ribosomal protein S27-1
CD34152.0	AT2G14830.1	56.923	195	2.97E-70	233	Regulator of Vps4 activity in the MVB pathway protein
CD54028.0	AT5G48660.1	79.717	212	2.92E-72	234	B-cell receptor-associated protein 31-like protein
CD25211.2	AT4G02060.2	40.625	64	5.11E-09	41.2	DNA replication licensing factor MCM7
CD52985.0	AT3G07270.1	63.755	458	0	547	GTP cyclohydrolase 1
CD22750.0	AT3G11340.1	61.538	182	5.56E-69	219	UDP-glycosyltransferase 76B1
CD14688.1	AT3G52990.1	90.702	527	0	1004	Pyruvate kinase
CD53029.1449	AT1G47840.1	67.975	484	0	660	Hexokinase-like 1 protein
CD45012.0	AT1G61700.1	88.732	71	1.02E-41	137	DNA-directed RNA polymerase subunit 10-like protein
CD44189.1	AT5G07180.2	76.325	283	1.41E-149	440	LRR receptor-like serine/threonine-protein kinase ERL2
CD44189.0	AT5G07180.1	86.667	375	0	612	LRR receptor-like serine/threonine-protein kinase ERL2
CD53152.0	AT2G18465.1	42.169	249	7.92E-33	126	Chaperone DnaJ-domain containing protein
CD51028.1	AT1G76140.1	74.275	793	0	1227	Prolyl oligopeptidase
CD54056.1	AT3G03300.3	58.577	1405	0	1573	Endoribonuclease Dicer homolog 2
CD53388.2	AT2G01910.1	72.158	607	0	813	65-kDa microtubule-associated protein 6
CD48865.1	AT4G26650.1	51.19	84	1.35E-15	77.4	5N24_100
CD31962.0	AT5G10260.1	92.271	207	3.23E-141	399	RABH1e
CD42484.0	AT1G35670.1	78.484	488	0	783	Calcium-dependent protein kinase 11
CD51995.1	AT1G21780.2	78.834	326	0	552	BTB/POZ domain-containing protein At1g21780
CD48737.0	AT3G03380.1	58.942	643	0	674	Protease Do-like 7
CD37717.0	AT4G27585.1	68.384	427	4.88E-172	498	Putative uncharacterized protein At4g27585
CD54654.0	AT4G01610.1	68.889	180	3.53E-86	258	Cathepsin B-like protease 3
CD53029.1048	AT3G28340.1	69.485	272	2.43E-138	409	Hexosyltransferase
CD53029.1836	AT5G48500.1	47.826	161	7.97E-33	121	Putative uncharacterized protein
CD55019.0	AT5G11700.1	77.16	162	2.06E-77	253	LOCuole; EXPRESSED IN: 24 plant structures; EXPRESSED DURING: 13 growth stages; BEST Arabidopsis thaliana protein match is: glycine-rich protein (TAIR:; Has 1807 Blast hits to 1807 proteins in 277 species: Archae - 0; Bacteri /.../ Metazoa - 736; Fungi - 347; Plants - 385; Viruses - 0; Other Eukaryotes - 339 (source: NCBI BLink).
CD55019.1	AT5G11700.2	60.784	204	9.30E-50	182	LOCuole; EXPRESSED IN: 24 plant structures; EXPRESSED DURING: 13 growth stages; BEST Arabidopsis thaliana protein match is: glycine-rich protein (TAIR:; Has 1807 Blast hits to 1807 proteins in 277 species: Archae - 0; Bacteri /.../ Metazoa - 736; Fungi - 347; Plants - 385; Viruses - 0; Other Eukaryotes - 339 (source: NCBI BLink).
CD23270.17	AT1G28100.1	60.417	288	2.22E-121	353	unknown protein; Has 64 Blast hits to 64 proteins in 27 species: Archae - 0; Bacteria - 14; Metazoa - 0; Fungi - 6; Plants - 42; Viruses - 0; Other Eukaryotes - 2 (source: NCBI BLink).
CD53029.4176	AT5G61340.1	54.035	285	1.10E-42	154	Putative uncharacterized protein
CD54581.0	AT1G79280.1	55.427	2082	0	1668	nuclear pore anchor
CD15771.1	AT1G02960.2	34.809	497	1.84E-55	196	Putative uncharacterized protein At1g02960
CD49988.0	AT4G14220.1	49.032	310	5.92E-68	228	E3 ubiquitin-protein ligase RHF1A
CD45566.0	AT5G01220.1	79.082	196	5.69E-111	331	Sulfoquinovosyl transferase SQD2
CD44981.7	AT4G12730.1	68.75	112	3.24E-43	149	Fasciclin-like arabinogalactan protein 2
CD56111.2	AT1G76410.1	57.692	182	2.67E-41	148	ATL8
CD42183.1	AT3G14690.1	48.14	484	1.34E-169	494	Cytochrome P450, family 72, subfamily A, polypeptide 15
CD54883.0	AT1G22060.2	51.69	1124	0	1004	LOCuole; EXPRESSED IN: 23 plant structures; EXPRESSED DURING: 13 growth stages; BEST Arabidopsis thaliana protein match is: FBD, F-box and Leucine Rich Repeat domains containing protein (TAIR:; Has 84739 Blast hits to 38714 p /.../s in 2257 species: Archae - 1436; Bacteria - 11314; Metazoa - 40747; Fungi - 7706; Plants - 4675; Viruses - 308; Other Eukaryotes - 18553 (source: NCBI BLink).
CD33186.2	AT5G53170.1	68.056	432	0	531	t zinc metalloprotease FTSH 11, chloroplastic/mitochondrial
CD53029.2054	AT2G44530.1	83.11	373	0	629	Ribose-phosphate pyrophosphokinase 5, chloroplastic
CD52510.0	AT4G28440.1	72.059	136	4.85E-64	201	Uncharacterized protein At4g28440
CD47491.0	AT2G43840.2	46.087	460	1.69E-133	406	Glycosyltransferase
CD42757.1	AT5G11670.1	76.596	94	1.38E-52	152	NADP-dependent malic enzyme 2
CD53029.1758	AT4G03280.1	76.712	219	4.29E-106	312	Cytochrome b6-f complex iron-sulfur subunit, chloroplastic
CD52051.0	AT1G79150.1	59.383	810	0	846	Nucleolar complex-associated protein domain-containing protein
CD55056.0	AT1G68460.1	54.019	311	2.62E-107	323	Adenylate isopentenyltransferase 1, chloroplastic
CD42456.3	AT5G65930.2	77.871	1193	0	1756	Kinesin-like calmodulin-binding protein ZWICHEL
CD38094.1	AT5G25120.1	41.042	307	1.80E-70	228	Cytochrome P450 71B11
CD51569.1	AT3G27260.4	49.254	603	8.89E-143	446	Global transcription factor group E8
CD32493.1	AT1G80920.1	52.518	139	2.75E-30	110	Chaperone protein dnaJ 8, chloroplastic
CD38675.0	AT2G30550.1	57.895	133	2.08E-47	159	Phospholipase A1-Igamma2, chloroplastic
CD38675.1	AT2G30550.2	62.295	427	0	564	Phospholipase A1-Igamma2, chloroplastic
CD53029.691	AT3G29030.1	84	25	5.94E-07	50.1	At3g29030
CD53029.3927	AT1G15760.1	51.923	208	3.64E-59	199	At1g15760
CD27848.0	AT5G47820.2	70.039	1038	0	1422	Kinesin-like protein KIN-4A
CD25498.2	AT5G20380.2	82.938	211	0	343	phosphate transporter 4;5
CD42247.0	AT1G48950.1	55.652	460	2.25E-147	451	C3HC zinc finger-like protein
CD49414.0	AT3G54120.1	62.637	91	7.42E-21	90.5	Reticulon-like protein B12
CD54863.0	AT1G07710.2	75.985	533	0	676	Ankyrin repeats-containing protein
CD42518.0	AT3G56030.1	45.97	335	6.17E-102	325	Pentatricopeptide repeat-containing protein At3g56030
CD31679.14	AT1G19320.1	51	100	3.45E-26	97.4	At1g19320
CD47988.1	AT2G25100.1	72.917	288	5.84E-155	456	Ribonuclease H2 subunit A
CD43240.0	AT4G26600.1	74.194	496	0	735	S-adenosyl-L-methionine-dependent methyltransferases superfamily protein
CD47528.0	AT3G07650.3	54.907	428	4.94E-109	339	otein
CD42985.2	AT1G25270.1	42.816	348	2.56E-94	294	Wprotein At1g25270
CD53029.4984	AT3G55770.3	85.057	174	5.11E-107	313	Gc finger transcription factor family protein
CD34542.1	AT1G18335.1	59.825	229	5.26E-80	254	Acyl-CoA N-acyltransferases (Nily protein
CD54757.2	AT5G42330.1	50.633	79	6.28E-13	63.5	At5g42330
CD53029.2047	AT2G10940.2	71.429	56	4.88E-09	55.8	At2g10940/F15K19.1
CD24316.2	AT2G25970.1	69.643	56	2.25E-17	87.8	F17H15.1/F17H15.1
CD31807.2	AT5G01470.3	66.667	240	7.12E-109	327	S-adenosyl-L-methionine-dependent methyltransferases superfamily protein
CD50550.0	AT2G21440.1	51.196	836	0	719	Expressed protein
CD53029.1411	AT1G70600.1	86.986	146	2.80E-87	270	60S ribosomal protein L27a-3
CD51122.1	AT2G19730.2	73.333	90	3.09E-37	126	60S ribosomal protein L28-1
CD52071.2	AT1G73700.1	53.041	411	1.41E-138	408	Protein DETOXIFICATION 17
CD53029.4452	AT1G52565.1	54.412	136	7.73E-27	102	At1g52565
CD53729.1	AT1G10130.1	84.623	1008	0	1674	Calcium-transporting doplasmic reticulum-type
CD52626.0	AT3G13560.4	69.027	452	0	599	Glucan endo-1,3-beta-glucosidase 4
CD45350.0	AT5G03070.1	76.255	518	0	776	Importin subunit alpha-9
CD50389.0	AT1G26680.5	24.735	283	1.29E-27	75.1	transcriptional factor B3 family protein
CD3523.0	AT4G25650.1	62.5	328	2.46E-143	415	Protochlorophyllide-dependent translocon component 52, chloroplastic
CD30980.3	AT3G04730.1	59.184	49	2.36E-18	63.2	Auxin-responsive protein IAA16
CD53029.2952	AT5G01870.1	50.538	93	1.15E-25	99	Non-specific lipid-transfer protein
CD35935.0	AT5G19860.1	66.887	151	5.46E-65	206	At5g19860
CD55653.3	AT1G54610.1	83.444	151	1.50E-89	275	Probable serine/threonine-protein kinase At1g54610
CD53744.0	AT4G11720.1	71.277	94	2.04E-40	155	Protein HAPLESS 2
CD49773.0	AT5G49980.1	73.642	626	0	937	AFB5
CD52159.0	AT4G18010.1	74.118	255	4.62E-129	402	Type I inositol polyphosphate 5-phosphatase 2
CD54520.0	AT2G43650.1	46.154	689	4.74E-118	375	Protein EMBRYO DEFECTIVE 2777
CD49893.3	AT3G51420.1	33.634	333	7.78E-54	186	SSL4
CD51526.1	AT1G67040.1	32.161	995	4.56E-84	294	unknown protein; FUNCTIONS IN: molecular_function unknown; INVOLVED IN: biological_process unknown; LOClular_component unknown; EXPRESSED IN: 20 plant structures; EXPRESSED DURING: 11 growth stages; BEST Arabidopsis thaliana protein matc /.../unknown protein (TAIR:; Has 89 Blast hits to 84 proteins in 15 species: Archae - 0; Bacteria - 0; Metazoa - 5; Fungi - 2; Plants - 82; Viruses - 0; Other Eu…
CD35315.0	AT3G02850.1	69.016	681	0	979	SKOR
CD24420.0	AT2G45820.1	73.846	130	4.26E-28	103	Remorin
CD53029.4423	AT3G22120.2	77.586	58	1.71E-08	51.2	Cell wall-plasma membrane linker protein
CD44029.0	AT5G52890.2	30.464	302	2.25E-27	115	Putative uncharacterized protein
CD48029.0	AT3G48530.1	62.264	53	2.40E-14	72	SNF1-related protein kinase regulatory subunit gamma-1
CD50657.1	AT5G13760.1	64.803	483	0	613	Plasma-membrane choline transporter family protein
CD42057.0	AT1G16350.1	75.449	501	0	745	Inosine-5'-monophosphate dehydrogenase 2
CD50999.0	AT3G10980.1	59.247	584	0	647	PLAC8 family protein
CD54899.0	AT1G79650.1	70.635	378	1.68E-159	461	Putative DNA repair protein RAD23-1
CD53029.4637	AT5G42090.1	94.355	124	1.92E-67	212	Dbj|BAA84809.1
CD53029.2715	AT1G10840.1	85.106	329	0	582	Eukaryotic translation initiation factor 3 subunit H
CD40131.0	AT4G03410.1	65.152	330	4.62E-149	432	Peroxisomal membrane (Mpv17/PMP22) family protein
CD46745.1	AT3G05030.1	62.214	524	0	582	Sodium/hydrogen exchanger
CD21031.3	AT5G24710.1	79	200	7.80E-98	311	WD40 domain-containing protein
CD43169.0	AT4G11660.1	59.172	338	8.59E-89	285	Heat stress transcription factor B-2b
CD45578.1	AT5G55160.1	82.432	74	2.78E-38	131	Small ubiquitin-related modifier
CD43102.0	AT2G36370.1	47.731	639	8.40E-159	505	BTB/POZ domain-containing protein FBL11
CD53029.5125	AT5G03290.1	84.409	372	0	644	Isocitrate dehydrogenase [NAD] catalytic subunit 5, mitochondrial
CD55884.4	AT1G79550.1	89.326	178	2.87E-109	320	Phosphoglycerate kinase
CD53029.3273	AT3G08980.5	50	134	2.20E-36	132	At3g08980
CD53029.400	AT5G35200.1	68.022	541	0	607	Putative clathrin assembly protein At5g35200
CD53010.4	AT5G18170.1	92.457	411	0	798	Glutamate dehydrogenase
CD53029.2560	AT4G20890.1	98.78	82	1.86E-42	143	Tubulin beta chain
CD53029.3667	AT5G13220.6	55.738	61	1.58E-15	71.2	jasmonate-zim-domain protein 10
CD53029.2910	AT2G37220.1	62.791	258	1.46E-90	281	RNA-binding protein CP29B, chloroplastic
CD53850.0	AT4G14700.1	68.097	746	0	971	Origin of replication complex subunit 1A
CD46810.0	AT2G32500.2	60.448	134	2.96E-80	171	At2g32500
CD42070.0	AT5G02540.1	72.586	321	2.77E-154	444	NAD(P)-binding Rossmann-fold superfamily protein
CD50278.0	AT2G36650.1	41.964	224	1.67E-43	160	Putative uncharacterized protein
CD42101.8	AT4G14920.2	59.433	705	0	766	Acyl-CoA N-acyltransferase with RING/FYVE/PHD-type zinc finger protein
CD42694.3	AT5G57930.2	67.506	437	0	525	Emb1629
CD35414.2	AT4G00990.1	43.394	772	0	571	Putative uncharacterized protein At4g00990
CD54088.0	AT4G00990.2	50.269	557	2.14E-158	502	Putative uncharacterized protein At4g00990
CD27439.1	AT4G00990.3	41.319	288	2.05E-61	207	Putative uncharacterized protein At4g00990
CD42394.0	AT3G50610.2	33.18	217	2.46E-17	79.3	Precursor of CEP9
CD40072.0	AT5G07590.2	84.026	457	0	828	At5g07590
CD49397.1	AT1G47960.2	45.517	145	9.90E-38	138	Cell wall / vacuolar inhibitor of fructosidase 1
CD38509.0	AT1G63980.2	52.605	403	1.58E-101	315	At1g63980/F22C12_9
CD40564.0	AT4G14880.5	85.174	317	6.38E-176	520	Cysteine synthase 1
CD40718.0	AT3G23325.1	91.954	87	3.19E-56	176	Uncharacterized protein At3g23325
CD43805.1	AT5G49820.1	76.072	443	0	683	Protein root UVB sensitive 6
CD51542.0	AT3G09580.1	70.335	418	0	577	FAD/NAD(P)-binding oxidoreductase family protein
CD47015.2	AT4G30996.1	80	75	4.48E-44	133	NKS1
CD4970.0	AT1G69450.2	64.235	699	0	887	Early-responsive to dehydration stress protein (ERD4)
CD50820.0	AT5G09360.1	52.477	545	0	614	Laccase-14
CD45772.0	AT1G01320.3	61.794	1806	0	1965	Tetratricopeptide repeat-containing protein
CD54173.2	ATCG00720.1	96.809	188	5.88E-132	369	Cytochrome b6
CD55698.0	AT5G47390.1	59.299	371	2.42E-120	360	Transcription factor KUA1
CD22458.1	AT4G32790.1	63.797	395	0	572	Exostosin family protein
CD53644.0	AT2G30070.2	52.174	391	1.02E-125	380	Potassium transporter 1
CD51592.0	AT2G30070.1	39.252	535	3.26E-142	410	Potassium transporter 1
CD32108.3	AT2G30650.1	49.763	211	1.34E-67	213	Probable 3-hydroxyisobutyryl-CoA hydrolase 2
CD48199.0	AT5G46280.4	83.417	199	3.26E-118	348	DNA replication licensing factor MCM3
CD48199.1	AT5G46280.1	73.752	781	0	1122	DNA replication licensing factor MCM3
CD53884.1	AT1G78300.1	90.272	257	3.78E-166	477	14-3-3-like protein GF14 omega
CD50568.1	AT3G48290.1	39.583	192	8.67E-40	141	Cytochrome P450, family 71, subfamily A, polypeptide 24
CD30970.0	AT1G10460.1	59.204	201	3.65E-79	240	Germin-like protein subfamily 1 member 1
CD33661.1	AT1G33270.1	73.574	333	4.54E-174	499	Patatin
CD49938.0	AT4G18460.2	85.455	110	1.15E-64	211	D-tyrosyl-tRNA(Tyr) deacylase
CD53029.2399	AT5G57590.1	58.286	175	5.98E-67	219	Bifunctional dethiobiotin synthetase/7,8-diamino-pelargonic acid aminotransferase, mitochondrial
CD42778.0	AT3G18890.1	38.776	98	2.40E-08	54.3	Protein TIC 62, chloroplastic
CD49417.1	AT4G12230.1	69.737	152	1.69E-57	201	Alpha/beta-Hydrolases superfamily protein
CD53029.3514	AT1G66510.4	70.558	394	0	560	AAR2 protein family
CD28991.0	AT2G37960.1	40.044	452	6.31E-82	261	Putative uncharacterized protein
CD47076.3	AT4G31300.3	89.52	229	2.43E-150	425	Proteasome subunit beta type
CD48496.0	AT3G56200.1	65.904	437	3.11E-173	496	Amino acid transporter AVT6C
CD53029.4758	AT3G16640.1	71.233	73	7.20E-33	111	Translationally-controlled tumor protein 1
CD53795.1	AT1G44910.2	56.604	848	0	824	Pre-mRNA-processing protein 40A
CD45670.1	AT1G44910.1	47.866	867	0	685	Pre-mRNA-processing protein 40A
CD36066.2	AT1G78560.1	77.101	345	1.15E-163	478	Probable sodium/metabolite cotransporter BASS1, chloroplastic
CD53987.1	AT3G26850.2	44.444	261	1.38E-35	137	At3g26850
CD53029.1805	AT2G33510.1	62.745	102	3.94E-35	122	CONTAINS InterPro DOMAIN/s: WW/Rsp5/WWP (InterPro:IPR001202); BEST Arabidopsis thaliana protein match is: unknown protein (TAIR:; Has 3898 Blast hits to 1138 proteins in 179 species: Archae - 0; Bacteria - 40; Metazoa - 2353; Fungi - 242 /.../ts - 298; Viruses - 92; Other Eukaryotes - 873 (source: NCBI BLink).
CD30896.0	AT2G33510.2	59.375	32	2.74E-07	50.8	CONTAINS InterPro DOMAIN/s: WW/Rsp5/WWP (InterPro:IPR001202); BEST Arabidopsis thaliana protein match is: unknown protein (TAIR:; Has 3898 Blast hits to 1138 proteins in 179 species: Archae - 0; Bacteria - 40; Metazoa - 2353; Fungi - 242 /.../ts - 298; Viruses - 92; Other Eukaryotes - 873 (source: NCBI BLink).
CD55585.0	AT1G79990.1	92.857	28	3.32E-09	55.5	Coatomer subunit beta'-1
CD50318.0	AT2G35035.1	72.881	177	1.41E-90	288	URED
CD43969.0	AT2G47430.1	29.508	305	8.42E-30	121	Histidine kinase CKI1
CD39748.0	AT2G17760.1	61.449	428	2.83E-174	508	Aspartyl protease family protein 1
CD51861.1	AT2G28450.1	57.001	807	0	866	Zinc finger CCCH domain-containing protein 24
CD25110.5	AT4G01410.1	60.847	189	1.07E-62	207	At4g01410
CD51755.0	AT3G16170.1	70.893	560	0	806	AMP-dependent synthetase and ligase family protein
CD48123.0	AT5G48840.1	66.787	277	1.06E-134	393	Pantoate--beta-alanine ligase
CD56057.0	AT5G06570.3	57.186	334	6.89E-125	367	alpha/beta-Hydrolases superfamily protein
CD39833.0	AT4G03030.1	63.462	416	0	525	F-box/kelch-repeat protein OR23
CD42174.0	AT4G31330.1	75.439	228	8.68E-127	364	Putative uncharacterized protein At4g31330
CD52696.1	AT1G51160.1	88.321	137	1.61E-92	265	At1g51160
CD53129.1	AT1G11760.1	64.052	153	2.83E-47	159	MED32
CD48398.1	AT4G19120.1	79.167	600	0	1018	Probable methyltransferase PMT21
CD13803.5	AT2G18110.1	85.057	87	1.17E-46	161	Elongation factor 1-delta 2
CD33847.0	AT1G12240.1	64.557	158	1.49E-59	195	Acid beta-fructofuranosidase 4, vacuolar
CD47618.0	AT3G01440.1	62.78	223	2.95E-92	276	Photosynthetic NDH subunit of lumenal location 3, chloroplastic
CD54253.1	AT1G45110.1	73.802	313	1.09E-152	452	At1g45110
CD52554.0	AT4G31150.2	58.278	151	8.12E-53	182	At4g31150
CD37000.1	AT4G31150.1	55.777	251	3.78E-92	286	At4g31150
CD53029.3451	AT2G29990.1	84.035	451	0	775	Internal alternative NAD(P)H-ubiquinone oxidoreductase A2, mitochondrial
CD40873.0	AT3G16950.1	83.681	576	0	921	Dihydrolipoyl dehydrogenase 1, chloroplastic
CD52179.1	AT4G04220.1	51.069	795	0	639	Receptor like protein 46
CD41545.0	AT3G10620.1	78.065	155	1.78E-87	268	Nudix hydrolase 26, chloroplastic
CD50487.3	AT1G09010.1	67.653	980	0	1272	Mannosylglycoprotein endo-beta-mannosidase
CD53029.1857	AT4G02620.1	82.813	128	4.12E-74	224	V-type proton it F
CD32335.3	AT3G26300.1	45.638	149	1.14E-64	150	Cytochrome P450 71B34
CD52402.0	AT1G31360.8	41.067	431	6.35E-94	308	RECQ helicase L2
CD49555.0	AT4G19140.1	58.621	232	4.26E-89	276	At4g19140
CD42813.0	AT2G27760.1	59.06	149	8.04E-42	147	tRNA dimethylallyltransferase 2
CD29787.0	AT1G78650.1	41.822	538	9.36E-113	348	DNA polymerase delta 3
CD46476.0	AT1G76350.2	61.039	154	2.27E-57	193	Protein NLP5
CD39235.0	AT5G65160.1	53.268	612	0	569	At5g65160
CD53029.2028	AT5G54430.2	66.228	228	2.00E-64	211	Adenine nucleotide alpha hydrolases-like superfamily protein
CD39923.0	AT5G16980.1	53.81	210	6.50E-82	244	Zinc-binding dehydrogenase family protein
CD53029.1917	AT5G62730.1	77.273	110	6.30E-37	132	Protein NRT1/ PTR FAMILY 4.7
CD36429.0	AT4G38840.1	50.909	55	1.06E-06	43.9	At4g38840
CD53029.5155	AT2G34510.1	75.785	223	5.99E-115	334	Putative uncharacterized protein At2g34510
CD52683.0	AT5G60750.1	66.667	81	1.16E-40	110	CAAX amino terminal protease family protein
CD49573.1	AT3G07990.1	79.861	432	0	742	Carboxypeptidase
CD53029.2338	AT1G75150.2	40.066	609	4.63E-68	244	unknown protein; Has 38228 Blast hits to 24529 proteins in 1168 species: Archae - 169; Bacteria - 4103; Metazoa - 14594; Fungi - 5866; Plants - 1861; Viruses - 317; Other Eukaryotes - 11318 (source: NCBI BLink).
CD35174.0	AT3G12685.1	52.727	220	1.33E-68	216	Acid phosphatase/vanadium-dependent haloperoxidase-related protein
CD53029.2445	AT2G21290.1	62.105	95	3.18E-09	53.9	30S ribosomal protein S31, mitochondrial
CD53029.1557	AT5G13200.2	49.412	85	4.60E-17	79.7	GEM-like protein 5
CD35903.2	AT3G01490.1	80.75	400	0	659	P13_4
CD46140.0	AT1G22270.1	77.419	124	6.18E-49	158	Multifunctional methyltransferase subunit TRM112-like protein At1g22270
CD44067.0	AT1G32540.3	91.87	123	7.57E-64	201	lsd one like 1
CD49422.0	AT1G05410.2	52.601	346	7.52E-100	327	At1g05410/T25N20_5
CD54691.0	AT5G14590.1	90.116	172	1.32E-114	334	Isocitrate dehydrogenase [NADP], chloroplastic/mitochondrial
CD53029.5087	AT3G09140.1	53.333	90	3.79E-24	101	Putative uncharacterized protein
CD53029.1566	AT3G09140.2	43.836	146	3.23E-31	117	Putative uncharacterized protein
CD27799.0	AT5G35570.1	70.588	34	7.34E-08	54.3	K18_1
CD53029.1192	AT5G26850.4	61.271	1007	0	1188	Uncharacterized protein
CD46017.0	AT5G57380.2	40	410	3.03E-73	253	VIN3
CD45308.0	AT5G14760.1	78.806	335	2.22E-176	548	L-aspartate oxidase, chloroplastic
CD21004.0	AT1G05940.1	71.228	570	0	622	Cationic amino acid transporter 9, chloroplastic
CD784.1	AT1G76640.1	43.548	62	5.52E-08	51.2	Calcium-binding protein CML39
CD53029.3264	AT4G29735.1	68.182	44	6.31E-13	63.9	unknown protein; FUNCTIONS IN: molecular_function unknown; INVOLVED IN: biological_process unknown; LOComembrane system; EXPRESSED IN: 23 plant structures; EXPRESSED DURING: 15 growth stages; CONTAINS InterPro DOMAIN/s: Uncharacterised p /.../ family UPF0197 (InterPro:IPR007915); Has 30201 Blast hits to 17322 proteins in 780 species: Archae - 12; Bacteria - 1396; Metazoa - 17338; Fungi - 3422; Pl…
CD39389.0	AT1G13120.1	47.006	334	1.33E-87	293	Protein GLE1
CD47335.0	AT3G18560.1	39.881	168	4.53E-21	89.7	4M9_5
CD43730.2	AT5G11460.1	36.765	340	5.19E-45	163	At5g11460
CD45272.1	AT1G47128.1	65.778	450	0	597	RD21A
CD50881.0	AT3G23890.1	63.514	222	1.71E-97	281	DNA topoisomerase 2
CD11869.2	AT1G61680.1	52.5	480	4.08E-167	493	S-(+)-linalool synthase, chloroplastic
CD49523.1	AT1G18250.1	67.347	49	9.39E-17	74.3	Thaumatin-like protein
CD39413.3	AT1G50600.3	50.765	392	2.55E-124	373	scarecrow-like 5
CD46722.0	AT2G44350.1	85.275	455	0	777	Citrate synthase 4, mitochondrial
CD43446.0	AT1G12244.1	75.484	155	1.93E-64	202	Putative holliday junction resolvase
CD48132.2	AT2G29360.1	54.106	207	3.66E-70	221	Tropinone reductase homolog At2g29360
CD48870.0	AT5G22100.1	68.482	257	3.27E-110	327	RNA 3'-terminal phosphate cyclase-like protein
CD52977.2	AT2G39360.1	70.161	248	4.55E-121	371	Probable receptor-like protein kinase At2g39360
CD49922.1	AT3G13840.1	50.09	555	1.84E-155	464	Scarecrow-like protein 29
CD38218.0	AT4G24570.1	71.166	326	1.00E-152	439	DIC2
CD54995.0	AT5G13030.1	81.101	545	0	947	Putative uncharacterized protein At5g13030
CD53029.823	AT3G03220.1	84.581	227	1.19E-144	415	Expansin-A13
CD53029.1087	AT5G03450.1	48.713	544	6.13E-165	492	At5g03450
CD53029.2508	AT1G70370.2	63.722	634	0	833	Polygalacturonase 1 beta-like protein 3
CD2966.7	AT2G28500.1	62.069	174	4.42E-60	196	LOB domain-containing protein 11
CD37858.2	AT3G11600.1	69.091	55	3.63E-14	67.8	E3 ubiquitin-protein ligase
CD53029.2467	AT3G09440.1	91.25	80	1.91E-45	154	Heat shock protein 70 (Hsp 70) family protein
CD30911.3	AT2G35260.1	73.874	333	1.61E-161	466	At2g35260/T4C15.7
CD53029.986	AT1G78870.2	98.693	153	5.29E-109	313	UBC35
CD36527.0	AT1G78870.4	57.143	49	4.13E-08	52.4	UBC35
CD42689.0	AT4G33200.1	76.801	1513	0	2372	myosin, putative
CD51189.1	AT3G09360.1	50.444	563	3.89E-145	441	Cyclin/Brf1-like TBP-binding protein
CD49136.0	AT4G14746.1	48.077	208	6.27E-59	193	CONTAINS InterPro DOMAIN/s: EGF-like (InterPro:IPR006210); Has 259 Blast hits to 234 proteins in 55 species: Archae - 0; Bacteria - 0; Metazoa - 184; Fungi - 0; Plants - 69; Viruses - 0; Other Eukaryotes - 6 (source: NCBI BLink).
CD38690.0	AT2G30900.1	55.618	356	1.12E-150	432	Protein trichome birefringence-like 43
CD51837.0	AT5G01960.1	80	295	1.13E-175	498	Putative uncharacterized protein At5g01960
CD53029.3767	AT5G18430.1	79.31	116	3.53E-58	189	GDSL esterase/lipase At5g18430
CD53029.3139	AT5G61030.2	74.79	119	1.02E-57	193	GR-RBP3
CD34174.0	AT2G46680.2	80.247	81	2.24E-35	132	Homeobox-leucine zipper protein ATHB-7
CD32011.0	AT1G52855.1	80.882	68	4.72E-36	123	At1g52855
CD14012.2	AT3G61460.1	74.684	158	2.39E-78	237	BRH1
CD34534.0	AT3G62210.1	72.043	186	1.75E-82	271	EDA32
CD49391.0	AT1G70090.1	77.562	361	0	573	Probable galacturonosyltransferase-like 9
CD47040.0	AT1G30825.1	73.457	324	1.66E-145	419	Actin-related protein 2/3 complex subunit 2A
CD49973.0	AT1G19250.1	41.603	524	1.05E-127	388	Probable flavin-containing monooxygenase 1
CD45941.2	AT5G64260.1	73.422	301	2.59E-157	452	Protein EXORDIUM-like 2
CD7660.1	AT4G19160.2	65.385	390	1.45E-173	506	unknown protein; Has 35333 Blast hits to 34131 proteins in 2444 species: Archae - 798; Bacteria - 22429; Metazoa - 974; Fungi - 991; Plants - 531; Viruses - 0; Other Eukaryotes - 9610 (source: NCBI BLink).
CD17483.0	AT5G51540.1	63.928	718	0	916	Probable mitochondrial intermediate peptidase, mitochondrial
CD41749.1	AT5G23720.1	69.404	889	0	1103	Dual specificity protein phosphatase PHS1
CD53029.4625	AT3G21870.1	67.901	81	4.04E-20	84.7	Cyclin-U1-1
CD47168.3	AT1G27950.1	63	100	3.59E-39	143	Non-specific lipid transfer protein GPI-anchored 1
CD53029.1663	AT3G46450.1	55.301	481	2.16E-165	490	SEC14 cytosolic factor family protein / phosphoglyceride transfer family protein
CD41096.1	AT3G13860.1	81.338	568	0	870	Chaperonin CPN60-like 2, mitochondrial
CD44981.4	AT3G09455.2	91.429	35	4.53E-15	68.2	Dolichyl-diphosphooligosaccharide--protein glycosyltransferase subunit 4C
CD50119.0	AT3G55730.1	48.238	369	8.44E-98	305	MYB transcription factor-like protein
CD49769.1	AT5G09550.1	83.163	196	2.50E-119	350	Guanosine nucleotide diphosphate dissociation inhibitor At5g09550
CD53819.0	AT4G35300.4	72.948	743	0	970	TMT2
CD22359.2	AT4G24140.1	63.727	499	0	625	Probable lysophospholipase BODYGUARD 3
CD50897.0	AT1G58350.2	62.129	808	0	1008	F19C14.4 protein
CD53029.154	AT3G17510.2	68.498	273	6.31E-125	369	CBL-interacting serine/threonine-protein kinase 1
CD53029.3910	AT3G17510.1	78.804	184	1.52E-103	307	CBL-interacting serine/threonine-protein kinase 1
CD53029.2423	AT3G12390.1	86	150	4.96E-63	201	Nascent polypeptide-associated complex subunit alpha-like protein 1
CD40664.0	AT3G27200.1	35.833	120	5.70E-21	89	At3g27200
CD41985.0	AT1G31320.1	81.395	172	5.80E-71	219	LOB domain-containing protein 4
CD47582.0	AT2G48150.1	72.024	168	4.84E-88	268	Probable glutathione peroxidase 4
CD44811.0	AT1G66740.1	100	20	9.32E-06	45.8	SP7
CD53742.1	AT3G55440.1	83.265	245	9.03E-149	424	Triosephosphate isomerase, cytosolic
CD51509.1	AT4G21065.1	66.667	582	0	832	Pentatricopeptide repeat-containing protein At4g21065
CD38209.0	AT3G48820.1	80.43	419	0	731	Sialyltransferase-like protein 2
CD32955.0	AT5G03840.1	71.598	169	4.88E-89	263	Protein TERMINAL FLOWER 1
CD53119.0	AT1G70505.4	55.556	342	5.94E-122	369	unknown protein; BEST Arabidopsis thaliana protein match is: unknown protein (TAIR:; Has 141 Blast hits to 140 proteins in 16 species: Archae - 0; Bacteria - 0; Metazoa - 4; Fungi - 0; Plants - 135; Viruses - 0; Other Eukaryotes - 2 (sou /.../CBI BLink).
CD52001.0	AT3G02260.2	68.522	5102	0	6427	Auxin transport protein BIG
CD52001.2	AT3G02260.3	63.704	135	3.22E-44	158	Auxin transport protein BIG
CD56131.2	AT1G23800.1	79.699	133	1.93E-91	228	Aldehyde dehydrogenase family 2 member B7, mitochondrial
CD52984.0	AT1G02370.1	50.968	465	4.61E-148	449	Pentatricopeptide repeat-containing protein At1g02370, mitochondrial
CD45041.0	AT4G01810.3	77.816	879	0	1363	Putative uncharacterized protein At4g01810
CD53236.0	AT3G24320.1	74.588	728	0	1108	DNA mismatch repair protein MSH1, mitochondrial
CD52812.1	AT3G25100.1	75	596	0	864	CDC45 (Cell division cycle 45)-like protein
CD51279.2	AT3G13510.1	56.79	81	2.05E-26	104	P15_15
CD42001.0	AT4G28250.1	82.174	230	4.34E-125	367	EXPB3
CD51626.0	AT3G03430.1	80.247	81	3.76E-41	135	Probable calcium-binding protein CML28
CD38115.0	AT5G11970.1	48.062	129	4.74E-25	100	Putative uncharacterized protein
CD38279.0	AT4G29430.1	79.845	129	8.33E-75	224	40S ribosomal protein S15a-5
CD54508.0	AT4G16600.1	72.665	439	0	687	Glycosyltransferase
CD51997.1	AT3G21560.1	62.195	82	4.72E-26	112	UDP-glycosyltransferase 84A2
CD53029.4764	AT1G54570.1	65.625	224	9.80E-99	310	Acyltransferase-like protein At1g54570, chloroplastic
CD53029.412	AT1G76650.1	56.204	137	1.37E-43	147	CML38
CD31629.0	AT3G61415.1	67.324	355	5.41E-126	381	SKP1-like protein 21
CD55535.0	AT5G25900.1	66.392	485	0	695	Ent-kaurene oxidase, chloroplastic
CD55827.0	AT5G64813.1	80	340	8.13E-158	458	Small GTPase LIP1
CD43398.0	AT1G80490.1	65.564	1118	0	1474	Topless-related protein 1
CD45404.1	AT1G80490.3	53.64	261	6.19E-88	288	Topless-related protein 1
CD50629.0	AT4G15090.1	54.094	684	0	738	Protein FAR-RED IMPAIRED RESPONSE 1
CD45032.0	AT3G20640.1	47.098	448	3.53E-83	271	Transcription factor bHLH123
CD36121.1	AT4G18240.1	72.615	891	0	1304	Probable starch synthase 4, chloroplastic/amyloplastic
CD54471.4	AT3G04600.3	84.716	229	1.83E-130	382	Tryptophan--tRNA ligase, cytoplasmic
CD43691.0	AT3G49490.1	28	350	8.79E-20	95.5	Putative uncharacterized protein T9C5.90
CD55487.7	AT1G20620.4	74.627	67	3.11E-27	107	catalase 3
CD44430.0	AT2G04860.1	58.309	698	0	805	Pentatricopeptide repeat-containing protein At2g04860
CD50035.3	AT1G64950.1	65.092	487	0	639	Cytochrome P450, family 89, subfamily A, polypeptide 5
CD51692.0	AT5G17550.1	68.8	250	5.04E-102	305	PEX19-2
CD53029.2895	AT4G00590.1	63.878	263	2.35E-145	303	Putative threonine aspartase
CD44855.0	AT3G49260.1	50	474	1.77E-43	163	IQ-domain 21
CD53029.1420	AT1G33780.1	50	116	5.93E-16	80.1	Putative uncharacterized protein At1g33780
CD54234.0	AT4G04320.2	64.412	340	2.70E-137	428	Malonyl-CoA decarboxylase
CD803.0	AT3G23750.1	50	100	2.87E-20	86.7	Receptor-like kinase TMK4
CD48806.1	AT3G24100.1	84.091	44	1.78E-08	47.8	Putative uncharacterized protein AT3g24100
CD53029.3671	AT1G71820.1	88.757	756	0	1317	Protein SEC6
CD49499.1	AT2G02870.2	63.966	469	5.09E-174	533	F-box/kelch-repeat protein SKIP11
CD37754.0	AT2G21790.1	82.302	582	0	988	Ribonucleoside-diphosphate reductase large subunit
CD36102.0	AT2G02950.1	35.099	453	9.59E-49	179	Protein PHYTOCHROME KINASE SUBSTRATE 1
CD52101.0	AT4G39950.1	61.624	271	2.53E-124	367	cytochrome P450, family 79, subfamily B, polypeptide 2
CD53029.4592	AT5G18230.4	60.87	46	7.96E-16	72.4	transcription regulator NOT2/NOT3/NOT5 family protein
CD52776.1	AT1G09100.1	97.727	44	2.12E-23	92.8	26S protease regulatory subunit 6A homolog B
CD28879.0	AT1G69180.1	72.059	68	2.54E-28	101	Transcription factor CRC
CD42958.0	AT4G05320.2	70	50	8.47E-28	74.3	Polyubiquitin 10
CD30173.31	AT4G05320.1	100	275	0	548	Polyubiquitin 10
CD53029.2293	AT2G33735.1	65.455	110	7.50E-43	146	Chaperone DnaJ-domain containing protein
CD55131.0	AT2G30480.6	31.757	296	4.93E-24	108	unknown protein; Has 35333 Blast hits to 34131 proteins in 2444 species: Archae - 798; Bacteria - 22429; Metazoa - 974; Fungi - 991; Plants - 531; Viruses - 0; Other Eukaryotes - 9610 (source: NCBI BLink).
CD53084.1	AT5G47920.1	55.556	189	1.31E-55	181	Emb|CAB67623.1
CD39536.1	AT3G06060.1	71.237	299	1.69E-146	448	NAD(P)-binding Rossmann-fold superfamily protein
CD29948.0	AT1G37140.1	55.556	117	8.72E-33	126	MEI2 C-terminal RRM only like 1 protein
CD13724.0	AT2G20210.2	49.167	120	1.48E-30	117	RNI-like superfamily protein
CD36937.0	AT2G20210.1	56.044	91	1.79E-25	110	RNI-like superfamily protein
CD51449.0	AT5G06770.6	49.261	203	1.50E-54	184	Zinc finger CCCH domain-containing protein 52
CD31023.0	AT5G54110.2	82.759	29	1.62E-06	48.9	Vesicle-associated protein 4-1
CD44332.0	AT5G54110.1	74.717	265	2.51E-107	327	Vesicle-associated protein 4-1
CD53203.0	AT3G26070.1	66.129	62	2.37E-27	85.9	Probable plastid-lipid-associated protein 4, chloroplastic
CD44809.0	AT5G20635.1	45.113	133	1.02E-17	83.2	Guanine nucleotide-binding protein subunit gamma 3
CD55367.0	AT3G57050.1	76.147	436	0	696	Cystathionine beta-lyase, chloroplastic
CD49935.0	AT3G60520.1	56.738	141	1.12E-37	132	At3g60520
CD53029.1866	AT1G78070.2	76.205	332	5.69E-177	529	At1g78070/F28K19_28
CD53029.1830	AT1G78070.1	67.227	119	1.82E-39	153	At1g78070/F28K19_28
CD51390.0	AT1G51550.1	53.968	126	2.81E-35	136	F-box/kelch-repeat protein At1g51550
CD33511.0	AT4G09550.1	68.493	73	7.34E-27	100	Mitotic-spindle organizing protein 1B
CD47240.0	AT2G20180.8	32.11	327	4.32E-25	106	Transcription factor PIF1
CD373.0	AT2G38560.1	57.692	182	1.28E-69	223	TFIIS
CD47144.2	AT3G21740.1	49.333	150	7.42E-49	162	APO protein 4, mitochondrial
CD30496.0	AT4G21910.3	72	175	8.31E-79	245	Mamily protein
CD48007.0	AT4G29860.1	71.756	131	2.60E-94	188	Protein DECREASED SIZE EXCLUSION LIMIT 1
CD38062.4	AT5G24760.1	74.695	328	0	528	Alcohol dehydrogenase-like 6
CD45757.0	AT3G57030.1	49.419	344	9.83E-92	283	Protein STRICTOSIDINE SYNTHASE-LIKE 10
CD39255.3	AT1G79500.4	79.412	34	3.26E-13	63.2	2-dehydro-3-deoxyphosphooctonate aldolase 1
CD53029.4398	AT1G07830.1	88.172	93	1.79E-52	176	At1g07830/F24B9_7
CD53029.11	AT5G59070.1	65.57	456	0	580	Glycosyl transferase family protein
CD51615.0	AT3G05090.2	76.016	763	0	1180	2H1_5
CD47522.0	AT3G18600.1	72.358	492	0	749	DEAD-box t RNA helicase 51
CD44793.2	AT1G78910.1	72.931	447	0	624	RNA pseudouridine synthase 3, mitochondrial
CD44793.0	AT1G78910.2	76.724	348	0	553	RNA pseudouridine synthase 3, mitochondrial
CD51227.0	AT2G20340.1	52.273	484	0	531	Tyrosine decarboxylase 1
CD53029.623	AT3G54040.1	59.877	162	1.39E-59	194	PAR1 protein
CD56047.0	AT1G08830.2	86.184	152	1.38E-77	238	Superoxide dismutase [Cu-Zn] 1
CD54975.0	AT5G60250.1	55.618	356	1.24E-135	417	C3H4 type zinc finger protein
CD52243.3	AT2G01250.1	82.988	241	3.60E-139	395	60S ribosomal protein L7-2
CD52243.2	AT2G01250.2	76.923	91	3.33E-43	142	60S ribosomal protein L7-2
CD53029.3990	AT4G11090.1	55.365	466	6.90E-177	513	Protein trichome birefringence-like 23
CD30229.0	AT5G07900.1	34.568	81	4.25E-06	50.8	Mitochondrial transcription termination factor family protein
CD55308.1	AT4G27130.1	87.611	113	2.22E-70	209	Protein translation factor SUI1 homolog 1
CD45745.1	AT1G73600.2	72.8	125	3.94E-58	194	S-adenosyl-L-methionine-dependent methyltransferases superfamily protein
CD45745.6	AT1G73600.1	72.8	125	2.09E-58	192	S-adenosyl-L-methionine-dependent methyltransferases superfamily protein
CD53029.1809	AT2G04865.2	59.889	541	0	624	Protein MAIN-LIKE 2
CD28045.0	AT1G10280.1	65.45	411	0	575	At1g10280
CD15415.5	AT2G23460.1	64.309	933	0	1123	Extra-large guanine nucleotide-binding protein 1
CD42234.5	AT5G64080.2	73.404	94	1.40E-40	142	Non-specific lipid-transfer protein-like protein At5g64080
CD42234.1	AT5G64080.1	66.176	68	4.73E-24	94.4	Non-specific lipid-transfer protein-like protein At5g64080
CD54814.0	AT2G45700.1	54.594	751	0	766	Putative uncharacterized protein At2g45700
CD52201.0	AT2G36660.1	69.767	86	6.75E-44	135	Polyadenylate-binding protein 7
CD42646.1	AT4G26370.1	71.369	241	5.93E-117	348	Antitermination NusB domain-containing protein
CD38214.0	AT1G29120.3	71.81	337	1.21E-157	459	otein
CD53298.0	AT1G76400.1	69.078	553	0	789	Dolichyl-diphosphooligosaccharide--protein glycosyltransferase subunit 1A
CD45065.0	AT1G19400.1	56.597	288	2.44E-82	262	Erythronate-4-phosphate dehydrogenase family protein
CD48377.1	AT5G57770.1	64.116	379	4.28E-115	351	Plant protein of unknown function (DUF828) with plant pleckstrin homology-like region
CD28480.0	AT2G38630.2	83.333	24	2.57E-06	49.3	Putative uncharacterized protein At2g38630
CD54829.1	AT5G19450.2	82.617	535	0	916	Calcium-dependent protein kinase 8
CD50512.0	AT4G21580.1	76.161	323	5.65E-177	503	8E5_200
CD53375.0	AT4G27280.1	54.808	104	1.69E-31	111	I22_90
CD4130.6	AT5G50400.1	74.342	608	0	955	Probable inactive purple acid phosphatase 27
CD43113.1	AT4G02570.4	83.514	740	0	1286	otein
CD45590.0	AT1G29395.1	54.762	210	3.45E-57	197	Cold-regulated 413 inner membrane protein 1, chloroplastic
CD47631.0	AT5G20090.2	90.769	65	3.59E-38	127	Mitochondrial pyruvate carrier
CD55454.0	AT3G54440.1	70.079	1143	0	1708	Glycoside hydrolase family 2 protein
CD44919.0	AT3G04710.1	70.022	457	0	593	Ankyrin repeat family protein
CD40819.0	AT5G53140.1	68.421	361	8.23E-165	481	Probable protein phosphatase 2C 76
CD53029.1537	AT4G32915.1	68.421	95	1.84E-43	142	Glutamyl-tRNA(Gln) amidotransferase subunit C, chloroplastic/mitochondrial
CD55070.0	AT4G25225.1	67.273	55	9.48E-20	84	unknown protein; LOComembrane system; BEST Arabidopsis thaliana protein match is: unknown protein (TAIR:; Has 78 Blast hits to 78 proteins in 13 species: Archae - 0; Bacteria - 0; Metazoa - 0; Fungi - 0; Plants - 78; Viruses /.../ther Eukaryotes - 0 (source: NCBI BLink).
CD31757.0	AT5G51160.1	34.591	159	3.90E-12	67	Ankyrin repeat-containing protein
CD54676.0	AT1G47990.1	59.639	332	3.11E-130	380	Gibberellin 2-beta-dioxygenase 4
CD28412.0	AT5G65140.1	73.656	372	0	541	Probable trehalose-phosphate phosphatase J
CD50451.0	AT1G53400.1	78.378	111	1.29E-40	140	F12M16.29
CD52831.0	AT3G17940.1	73.392	342	0	520	Aldose 1-epimerase
CD54388.1	AT3G07890.1	87.94	398	0	723	At3g07890
CD40765.0	AT5G17380.1	80.936	577	0	928	2-hydroxyacyl-CoA lyase
CD53029.4230	AT5G28300.1	41.186	607	4.04E-99	327	Trihelix transcription factor GTL2
CD30980.0	AT1G04250.1	57.143	42	2.87E-09	50.8	Auxin-responsive protein IAA17
CD46209.0	AT5G53130.1	52.818	479	0	473	Cyclic nucleotide-gated ion channel 1
CD38820.0	AT1G75350.1	64.662	133	2.05E-55	181	50S ribosomal protein L31, chloroplastic
CD28495.0	AT3G28730.1	69.841	63	4.46E-25	99	SSRP1
CD52563.1	AT3G59410.2	74.533	750	0	1085	Protein kinase family protein
CD51276.1	AT4G39840.1	76.522	230	5.59E-113	346	Putative uncharacterized protein AT4g39840
CD53029.3473	AT2G27090.2	63.158	760	0	773	At2g27090
CD47623.0	AT5G01270.2	59.722	792	0	910	RNA polymerase II C-terminal domain phosphatase-like 2
CD39616.0	AT3G54770.3	51.984	252	1.11E-74	233	Probable RNA-binding protein ARP1
CD55211.0	AT4G19860.1	47.887	71	2.36E-11	59.7	Lecithin-cholesterol acyltransferase-like 4
CD53029.3800	AT3G16850.1	62.98	443	0	557	Pectin lyase-like superfamily protein
CD35745.1	AT1G24120.1	71.101	436	0	565	Chaperone protein dnaJ 16
CD45830.0	AT5G02420.1	46.774	62	5.81E-07	47.8	Cyclin-dependent protein kinase inhibitor SMR3
CD50617.0	AT1G22300.3	87.234	94	2.91E-53	167	GRF10
CD42721.0	AT3G24760.2	59.783	368	6.16E-120	362	F-box/kelch-repeat protein At3g24760
CD53029.1829	AT2G22010.1	70.196	1275	0	1800	E3 ubiquitin-protein ligase RKP
CD53029.3443	AT1G77690.1	86.78	469	0	775	LAX3
CD53029.808	AT1G69340.1	82.175	561	0	935	Appr-1-p processing enzyme
CD32225.0	AT4G23730.1	71.711	304	6.19E-163	474	Galactose mutarotase-like superfamily protein
CD53029.2912	AT5G47910.1	68.103	928	0	1286	Respiratory burst oxidase homolog protein D
CD37933.0	AT1G79160.1	56.322	261	2.88E-66	211	Putative uncharacterized protein At1g79160
CD39569.0	AT5G48790.1	80	210	7.03E-125	360	4G6_12
CD53029.240	AT2G25870.1	74.34	530	0	731	At2g25870
CD42644.0	AT5G50460.1	92.424	66	5.57E-27	97.8	Protein transport protein Sec61 subunit gamma-1
CD47737.0	AT3G07320.1	68	450	0	644	O-Glycosyl hydrolases family 17 protein
CD55856.0	AT3G19184.2	49.206	126	2.93E-37	140	AP2/B3-like transcriptional factor family protein
CD44978.0	AT1G13960.1	46.825	252	1.26E-23	102	Probable WRKY transcription factor 4
CD54991.0	AT1G21900.1	73.958	192	4.92E-99	298	Transmembrane emp24 domain-containing protein p24delta5
CD47752.0	AT1G65295.1	75.641	78	1.50E-33	125	Putative uncharacterized protein At1g65295
CD55696.0	AT2G31140.1	62.927	205	7.21E-85	260	At2g31140
CD41593.0	AT2G43110.1	62.212	217	2.59E-88	276	At2g43110
CD45566.1	AT3G61110.1	96.512	86	5.96E-46	149	40S ribosomal protein S27
CD54058.0	AT4G11670.4	56.01	1148	0	1204	Protein of unknown function (DUF810)
CD54231.1	AT1G04400.1	68.402	557	0	801	Cryptochrome-2
CD53867.0	AT2G41130.1	64.53	234	7.30E-80	249	Transcription factor bHLH106
CD50237.1	AT2G34680.1	74.508	1475	0	2262	Outer arm dynein light chain 1 protein
CD54839.0	AT3G46630.1	67.598	179	4.96E-76	234	DCL protein (DUF3223)
CD41465.3	AT2G30780.2	54.396	364	7.70E-138	424	Pentatricopeptide repeat-containing protein At2g30780
CD53029.5164	AT1G18040.1	73.464	407	0	600	Cyclin-dependent kinase D-3
CD46837.0	AT3G49930.1	45.604	182	1.54E-37	133	At3g49930
CD53686.0	AT3G60670.1	62.559	211	2.89E-76	247	At3g60670
CD40336.1	AT5G38830.1	67.901	81	4.52E-34	129	Cysteine--tRNA ligase 2, cytoplasmic
CD37496.0	AT4G14096.2	27.636	275	1.09E-10	62.8	F-box/LRR-repeat protein At4g14096
CD53029.3725	AT2G41740.2	68.852	61	1.60E-21	94.7	VLN2
CD48251.4	AT5G46580.1	69.359	718	0	994	Pentatricopeptide repeat-containing protein At5g46580, chloroplastic
CD54126.0	AT3G49210.2	37.097	62	8.23E-06	49.3	O-acyltransferase (WSD1-like) family protein
CD53351.0	AT3G21865.1	68.551	283	1.45E-119	350	PEX22
CD45587.0	AT3G56290.1	75.789	95	2.34E-48	159	Potassium transporter
CD44014.0	AT2G45680.1	51.499	367	7.41E-71	233	Transcription factor TCP9
CD34708.1	AT1G76020.1	60.748	214	8.12E-80	248	At1g76020
CD53029.2335	AT3G07810.1	62.677	493	0	529	RNA-binding (RRM/RBD/RNP motifs) family protein
CD51125.0	AT1G17620.1	52.83	265	5.62E-60	196	At1g17620/F11A6_23
CD47329.0	AT3G07630.3	82.468	308	1.89E-174	499	Arogenate dehydratase/prephenate dehydratase 2, chloroplastic
CD50872.0	AT3G44190.1	68.802	359	5.81E-172	491	At3g44190
CD55655.0	AT4G20900.2	62.766	282	3.11E-119	366	Tetratricopeptide repeat (TPR)-like superfamily protein
CD55342.0	AT5G11520.1	85.536	401	0	733	Aspartate aminotransferase 3, chloroplastic
CD33166.0	AT5G51545.1	52.551	196	1.13E-41	147	Protein LOW PSII ACCUMULoroplastic
CD28374.0	AT5G48870.1	91.304	23	6.04E-06	44.7	SAD1
CD47271.0	AT1G53050.2	51.862	725	0	694	F8L10.9 protein
CD55691.1	AT5G18290.2	44.215	242	1.13E-39	147	Probable aquaporin SIP1-2
CD45686.3	AT5G40320.1	36.647	513	1.43E-78	271	CHP-rich zinc finger protein-like
CD53029.2998	AT3G20330.1	88.424	311	0	556	Aspartate carbamoyltransferase, chloroplastic
CD44361.0	AT1G15530.1	69.637	606	0	781	L-type lectin-domain containing receptor kinase S.1
CD55137.3	AT5G27930.3	58.182	220	1.55E-88	269	Probable protein phosphatase 2C 73
CD53029.381	AT1G78280.1	63.32	976	0	1243	F-box protein At1g78280
CD53029.1735	AT3G07660.1	64.751	261	7.25E-95	299	Flocculation protein (DUF1296)
CD32993.0	AT1G07570.4	58.115	191	1.94E-65	206	Protein kinase superfamily protein
CD53029.4736	AT1G07570.1	44.578	83	4.08E-11	63.9	Protein kinase superfamily protein
CD40079.0	AT1G70670.1	66.848	184	1.92E-90	268	Probable peroxygenase 4
CD40782.5	AT3G05060.1	80	60	2.11E-44	105	Probable nucleolar protein 5-2
CD43854.0	AT1G79560.1	74.777	1007	0	1538	otein
CD52596.0	AT5G45780.1	71.521	618	0	859	Probable LRR receptor-like serine/threonine-protein kinase At5g45780
CD53029.1289	AT1G29990.1	84.375	128	4.61E-60	188	At1g29990
CD44248.0	AT4G20070.1	75.778	450	0	719	Allantoate deiminase
CD54945.0	AT5G09620.2	45.532	470	6.25E-87	281	Gb|AAD14519.1
CD45204.0	AT1G74530.2	54.478	134	2.50E-35	136	Putative uncharacterized protein At1g74530
CD46422.4	AT5G41010.1	88.235	51	1.71E-27	98.6	DNA-directed RNA polymerases II, IV and V subunit 12
CD34445.0	AT1G73480.1	74.194	217	3.43E-109	355	Alpha/beta-Hydrolases superfamily protein
CD32539.0	AT5G24120.1	66.027	521	0	635	RNA polymerase sigma factor sigE, chloroplastic/mitochondrial
CD43682.0	AT5G29000.2	52.279	373	5.77E-98	309	Protein PHR1-LIKE 1
CD40667.1	AT1G79000.1	73.18	1264	0	1830	Histone acetyltransferase HAC1
CD47696.1	AT1G79000.3	53.713	808	0	907	Histone acetyltransferase HAC1
CD50712.0	AT2G28060.2	69.231	117	1.66E-50	167	SNF1-related protein kinase regulatory subunit beta-3
CD14095.0	AT2G04560.1	58.601	343	7.21E-138	405	Probable lipid-A-disaccharide synthase, mitochondrial
CD56099.0	AT3G26618.1	91.076	437	0	830	ERF1-3
CD53029.3389	AT3G26520.1	78.571	70	2.83E-30	108	Aquaporin TIP1-2
CD54692.0	AT4G22240.1	67.937	315	1.25E-131	387	Probable plastid-lipid-associated protein 2, chloroplastic
CD53443.0	AT1G22460.1	65.876	548	0	717	At1g22460
CD43218.0	AT3G57810.2	59.286	140	3.37E-56	194	OTU domain-containing protein At3g57810
CD52641.0	AT5G47030.1	71.22	205	2.33E-100	299	subunit delta', mitochondrial
CD45865.0	AT5G60370.1	56.231	329	1.15E-122	367	Exonuclease V, chloroplastic
CD41769.1	AT5G47770.1	80.357	336	0	580	Farnesyl pyrophosphate synthase 1, mitochondrial
CD29266.0	AT5G58430.1	73.175	630	0	859	Exocyst complex component EXO70B1
CD55162.0	AT1G34350.1	70.552	163	1.67E-71	224	unknown protein; Has 192 Blast hits to 192 proteins in 79 species: Archae - 0; Bacteria - 0; Metazoa - 104; Fungi - 0; Plants - 60; Viruses - 0; Other Eukaryotes - 28 (source: NCBI BLink).
CD54048.2	AT4G33150.1	70.605	1058	0	1450	Lysine-ketoglutarate reductase/saccharopine dehydrogenase bifunctional enzyme
CD41553.0	AT5G65210.5	71.277	376	3.19E-179	513	Transcription factor TGA1
CD30882.2	AT1G78700.1	70.588	340	5.53E-116	351	BES1/BZR1 homolog protein 4
CD50636.0	AT3G53090.1	62.104	1169	0	1477	E3 ubiquitin-protein ligase UPL7
CD43809.0	AT1G56310.2	62.075	559	0	689	Polynucleotidyl transferase, ribonuclease H-like superfamily protein
CD53029.2163	AT1G09070.1	55.862	145	1.61E-47	166	Protein SRC2 homolog
CD45092.0	AT4G32160.1	87.5	72	1.58E-40	150	PX domain-containing protein EREL1
CD46604.0	AT4G09610.1	60	65	5.36E-10	56.2	Gibberellin-regulated protein 2
CD41391.0	AT1G03780.3	55.583	815	0	667	Protein TPX2
CD53637.0	AT1G21200.1	62.857	175	1.52E-63	218	F16F4.11 protein
CD52950.0	AT3G50150.1	36.139	404	4.29E-61	210	Putative uncharacterized protein
CD52619.1	AT5G22510.2	62.5	96	1.84E-26	110	Alkaline/neutral invertase E, chloroplastic
CD49511.5	AT2G01630.1	41.667	132	9.04E-28	108	Glucan endo-1,3-beta-glucosidase 3
CD28467.5	AT5G57530.1	80.769	26	1.29E-08	53.1	Probable xyloglucan endotransglucosylase/hydrolase protein 12
CD50187.0	AT4G02050.2	80.273	512	0	842	Sugar transport protein 7
CD52081.0	AT1G27620.1	69.321	427	0	618	At1g27620
CD46696.0	AT4G25570.2	64.898	245	4.19E-88	270	Cytochrome b561/ferric reductase transmembrane protein family
CD46696.1	AT4G25570.1	76.316	38	1.24E-06	45.1	Cytochrome b561/ferric reductase transmembrane protein family
CD47091.0	AT3G62150.3	64.539	423	1.52E-168	548	ABC transporter B family member 21
CD52544.1	AT2G43540.1	60.588	170	6.68E-57	179	At2g43540
CD50410.1	AT5G53890.1	65.924	1033	0	1248	Leucine-rich repeat receptor-like protein kinase
CD46864.1	AT5G51350.1	56.476	942	0	1028	Leucine-rich repeat receptor-like protein kinase
CD35986.8	AT1G21210.1	47.658	363	6.21E-100	311	Wall-associated receptor kinase 4
CD53135.1	AT1G24610.1	74.457	368	0	544	F21J9.27
CD28779.3	AT1G49670.1	68.354	158	8.18E-73	231	ARP protein (REF)
CD35643.0	AT1G07410.1	90.278	216	4.58E-142	409	RABA2b
CD53170.0	AT4G36650.1	69.07	527	0	621	Plant-specific TFIIB-related protein 1
CD50776.2	AT5G22790.1	80.756	291	8.70E-174	504	Protein RETICUL1, chloroplastic
CD53029.4769	AT1G26910.2	91.453	117	1.29E-71	221	60S ribosomal protein L10-2
CD53029.4777	AT1G26910.1	90	220	1.28E-146	414	60S ribosomal protein L10-2
CD42115.2	AT5G25610.1	43.902	123	5.00E-26	100	BURP domain protein RD22
CD33283.0	AT3G04560.1	55.776	303	4.77E-89	278	F7O18.3 protein
CD55706.0	AT4G37550.2	84.188	234	2.99E-147	416	Acetamidase/Formamidase family protein
CD54237.4	AT1G15290.1	45.545	101	1.22E-18	61.6	Tetratricopeptide repeat-containing protein
CD53309.0	AT1G09580.1	63.592	206	3.45E-87	263	Transmembrane emp24 domain-containing protein p24delta3
CD905.0	ATMG00860.1	54.839	93	6.78E-31	114	Uncharacterized mitochondrial protein AtMg00860
CD56083.0	AT3G52580.1	94.245	139	5.55E-80	242	40S ribosomal protein S14-3
CD35884.0	AT5G35740.1	70	100	1.98E-50	160	At5g35740
CD48914.0	AT2G03140.6	40.598	1037	0	584	alpha/beta-Hydrolases superfamily protein
CD46002.3	AT4G23260.1	32.71	107	5.33E-24	69.7	Cysteine-rich receptor-like protein kinase 18
CD41927.0	AT1G68050.1	87.467	375	0	612	FKF1
CD44008.1	AT4G01870.2	67.173	658	0	958	tolB protein-related
CD44153.1	AT3G18520.1	67.537	536	0	653	Histone deacetylase 15
CD55256.0	AT2G20390.1	58.73	189	6.65E-70	218	Expressed protein
CD43205.0	AT2G32590.1	59.788	189	4.24E-76	204	Condensin complex subunit 2
CD25072.1	AT1G78570.1	88.525	671	0	1234	Trifunctional UDP-glucose 4,6-dehydratase/UDP-4-keto-6-deoxy-D-glucose 3,5-epimerase/UDP-4-keto-L-rhamnose-reductase RHM1
CD54132.1	AT4G31600.1	78.824	170	1.40E-78	239	UDP-galactose/UDP-glucose transporter 7
CD47498.0	AT1G17520.4	52.414	290	1.48E-73	232	Homeodomain-like/winged-helix DNA-binding family protein
CD54349.0	AT5G13020.1	56.532	421	2.62E-135	405	EML3
CD46576.0	AT4G37660.1	58.333	132	1.18E-31	117	9F18_150
CD52446.0	AT2G36290.1	60.399	351	3.68E-152	447	Alpha/beta-Hydrolases superfamily protein
CD50208.3	AT3G56190.1	73.009	226	1.05E-108	315	ASNAP
CD30948.0	AT1G68330.1	44.161	274	1.93E-32	127	At1g68330
CD53029.1319	AT2G30050.1	85.05	301	0	521	Protein transport protein SEC13 homolog B
CD53029.1806	AT3G16857.2	51.695	708	0	594	Two-component response regulator ARR1
CD48273.0	AT1G73090.1	65.323	248	1.26E-118	360	unknown protein; Has 28 Blast hits to 28 proteins in 12 species: Archae - 0; Bacteria - 0; Metazoa - 0; Fungi - 0; Plants - 28; Viruses - 0; Other Eukaryotes - 0 (source: NCBI BLink).
CD51539.1	AT3G55160.2	58.816	2246	0	2435	Thyroid adenoma-associated-like protein
CD41601.0	AT4G02400.1	53.464	866	0	661	U3 ribonucleoprotein family protein
CD43264.0	AT1G15200.2	57.639	288	4.83E-57	202	Protein-protein interaction regulator family protein
CD42870.1	AT3G55430.1	57.845	427	2.71E-159	466	Beta-1, 3-glucanase-like protein
CD50940.0	AT5G47810.1	75	440	0	642	t 6-phosphofructokinase 2
CD53029.247	AT5G60690.1	84.77	847	0	1453	Homeobox-leucine zipper protein REVOLUTA
CD37392.1	AT5G25520.7	42.632	570	3.82E-104	333	SPOC domain / Transcription elongation factor S-II protein
CD51150.0	AT4G27500.2	52.311	476	8.98E-145	439	Proton pump-interactor 1
CD53029.2046	AT5G03340.1	93.75	784	0	1386	Cell division control protein 48 homolog E
CD42894.0	AT1G07880.2	80.056	356	0	616	Mitogen-activated protein kinase 13
CD42423.0	AT1G11930.2	85.096	208	9.57E-126	372	At1g11930/F12F1_20
CD55266.0	AT5G19990.1	94.524	420	0	769	26S protease regulatory subunit 8 homolog A
CD46602.0	AT1G22170.2	70.93	344	1.15E-175	504	At1g22170
CD54583.0	AT2G20830.1	59.292	113	5.16E-41	139	Folic acid binding / transferase
CD51172.0	AT2G20830.6	60.793	227	8.58E-100	300	Folic acid binding / transferase
CD40815.0	AT2G20830.2	48.624	109	7.40E-33	123	Folic acid binding / transferase
CD35148.1	AT5G47040.1	84.375	896	0	1489	Lon protease homolog 2, peroxisomal
CD48052.0	AT1G79060.1	52.088	407	6.88E-70	238	At1g79060
CD46785.0	AT3G14172.1	36.697	218	1.27E-27	122	GPI-anchored adhesin-like protein
CD14984.6	AT5G39130.1	55.024	209	4.14E-82	245	Germin-like protein subfamily 1 member 16
CD39510.0	AT2G26100.1	72.312	372	1.41E-176	504	Hexosyltransferase
CD33990.5	AT5G35560.2	84.211	190	8.71E-108	335	DENN (AEX-3) domain-containing protein
CD33990.1	AT5G35560.1	56.624	551	3.58E-164	489	DENN (AEX-3) domain-containing protein
CD53029.4789	AT5G08680.1	95.814	215	3.15E-148	424	subunit beta-3, mitochondrial
CD42830.0	AT1G77860.1	49.275	345	5.33E-95	295	Rhomboid-like protein
CD52080.0	AT3G02580.1	76.364	275	1.54E-156	448	Delta(7)-sterol-C5(6)-desaturase 1
CD51603.1	AT2G37210.1	88.626	211	3.22E-136	390	Cytokinin riboside 5'-monophosphate phosphoribohydrolase
CD51434.0	AT2G03350.1	76.19	168	9.93E-80	242	At2g03350
CD30407.0	AT1G09950.1	38.117	223	1.48E-39	147	At1g09950
CD28381.0	AT4G03000.1	45.209	814	1.10E-177	539	Putative E3 ubiquitin-protein ligase RF298
CD54085.0	AT4G31440.1	50.98	102	7.69E-16	78.2	Putative uncharacterized protein
CD37300.0	AT1G02700.1	47.843	255	2.31E-59	193	Putative uncharacterized protein At1g02700
CD54878.0	AT2G17020.1	60.738	596	0	679	F-box/LRR-repeat protein 10
CD55272.1	AT5G67580.2	54.762	252	3.83E-68	222	Telomere repeat-binding factor 2
CD48878.0	AT4G34320.2	77.358	212	1.27E-126	335	UPF0496 protein At4g34320
CD56025.0	AT2G40800.1	63.544	395	7.12E-144	421	Putative uncharacterized protein At2g40800
CD34606.0	AT3G16940.1	56.913	933	0	986	calmodulin binding;transcription regulators
CD34606.1	AT3G16940.3	48.79	248	9.35E-122	236	calmodulin binding;transcription regulators
CD46931.0	AT3G15110.1	63.592	206	8.71E-69	228	At3g15110
CD43027.1	AT3G15160.1	72.329	571	0	685	AP-5 complex subunit zeta-1
CD50762.0	AT5G18930.1	66.286	350	2.92E-159	456	S-adenosylmethionine decarboxylase proenzyme 4
CD47937.1	AT3G27330.1	46.832	363	8.43E-66	237	Zinc finger (C3HC4-type RING finger) family protein
CD43287.0	AT5G65660.1	67.424	132	1.60E-50	168	Uncharacterized protein At5g65660
CD50610.0	AT5G02530.2	53.595	153	2.78E-43	156	THO complex subunit 4B
CD34155.0	AT3G03620.2	54.468	470	0	538	Protein DETOXIFICATION 24
CD35176.1	AT3G54360.1	64.25	400	5.14E-162	478	Protein NCA1
CD53029.826	AT5G46290.1	83.193	476	0	777	Beta-ketoacyl-[acyl carrier protein] synthase I
CD53345.0	AT5G45390.1	78.175	252	2.42E-133	394	t Clp protease proteolytic subunit 4, chloroplastic
CD53029.2044	AT3G53230.1	93.361	241	1.04E-162	473	Cell division control protein 48 homolog D
CD45158.1	AT1G05805.1	48.725	353	1.03E-87	276	Transcription factor bHLH128
CD33478.0	AT3G43660.1	68.627	204	1.70E-65	207	Vacuolar iron transporter homolog 4
CD50147.1	AT2G23620.1	65.217	69	3.07E-27	100	Methylesterase 1
CD45635.1	AT3G58660.1	62.195	246	1.58E-88	283	Putative uncharacterized protein At3g58660
CD53029.3676	AT5G56000.1	85.714	154	4.02E-59	199	Hsp81.4
CD23696.1	AT2G36390.1	59.621	686	0	840	SBE2.1
CD32285.0	AT4G20400.1	65.093	593	0	770	Probable lysine-specific demethylase JMJ14
CD40227.1	AT5G42610.1	52.249	289	3.75E-94	299	Calcium uniporter protein 4, mitochondrial
CD35678.0	AT4G02530.1	65.946	185	1.01E-53	185	chloroplast thylakoid lumen protein
CD53029.972	AT1G22130.1	44.69	226	4.37E-49	171	Agamous-like MADS-box protein AGL104
CD46907.0	AT5G19590.1	71.318	129	3.55E-63	192	At5g19590
CD51685.1	AT1G24460.1	76.923	78	4.64E-35	129	TGN-localized SYP41 interacting protein
CD55428.6	AT5G13430.1	78.102	274	4.71E-155	439	Cytochrome b-c1 complex subunit Rieske, mitochondrial
CD51096.0	AT5G06660.1	87.31	197	1.93E-90	272	5M7_19
CD46972.0	AT3G24550.1	48.521	169	4.07E-39	142	Proline-rich receptor-like protein kinase PERK1
CD48570.1	AT1G49510.3	28.834	163	5.02E-09	57	At1g49510
CD55267.0	AT2G47310.1	39.055	402	2.59E-78	265	At2g47310
CD51374.1	AT4G12340.1	54.639	97	3.04E-27	107	C9_180
CD46304.2	AT1G35510.1	60.377	265	6.45E-87	276	O-fucosyltransferase-like protein
CD33324.0	AT3G52860.1	75.424	118	1.68E-46	155	Mediator of RNA polymerase II transcription subunit 28
CD51804.0	AT3G14980.6	59.551	534	0	617	Increased DNA methylation 1
CD49665.1	AT3G63520.1	81.157	536	0	919	Carotenoid 9,10(9',10')-cleavage dioxygenase 1
CD53029.2379	AT1G64280.1	55.705	596	0	593	Regulatory protein NPR1
CD51492.0	AT1G04540.1	56.652	233	3.00E-72	244	Calcium-dependent lipid-binding domain-containing protein
CD55909.1	AT5G63040.1	63.604	283	1.86E-101	314	Emb|CAB81845.1
CD32421.0	AT2G17140.1	61.298	863	0	1128	Pentatricopeptide repeat-containing protein At2g17140
CD50871.0	AT3G11900.2	65.268	429	0	570	Amino acid transporter ANT1
CD7898.3	AT3G01180.1	63.375	800	0	995	Starch synthase, chloroplastic/amyloplastic
CD32028.0	AT3G29185.2	74.324	222	7.64E-124	358	Glutamate NMDA receptor subunit epsilon-1, putative (DUF3598)
CD53029.2682	AT1G52220.1	55.128	156	8.49E-47	156	CURT1C
CD32280.0	AT2G32460.1	61.039	77	5.56E-20	93.2	Transcription factor MYB101
CD41951.0	AT3G26770.1	60.465	301	3.85E-127	372	Alcohol dehydrogenase-like protein
CD54459.0	AT1G03150.1	94.253	174	1.06E-122	352	N-terminal acetyltransferase B complex catalytic subunit NAA20
CD18230.0	AT5G14930.2	34.72	625	1.41E-102	329	Senescence-associated carboxylesterase 101
CD48127.0	AT2G34050.1	76.636	107	8.02E-52	181	lar chaperone domain-containing protein
CD32108.7	AT2G30660.1	64.493	138	4.03E-65	204	Probable 3-hydroxyisobutyryl-CoA hydrolase 3
CD31980.0	AT3G61220.1	66.118	304	2.80E-132	388	NAD(P)-binding Rossmann-fold superfamily protein
CD54613.0	AT2G37440.1	48.831	385	2.28E-102	335	Type I inositol polyphosphate 5-phosphatase 8
CD38712.0	AT2G04300.1	42.424	66	9.21E-07	47.4	Putative leucine-rich repeat receptor-like serine/threonine-protein kinase At2g04300
CD39514.0	AT5G28680.1	58.307	319	2.83E-122	384	Receptor-like protein kinase ANXUR2
CD17586.32	AT1G11530.1	72.727	44	3.04E-17	75.5	Thioredoxin-like protein CXXS1
CD42506.0	AT1G08410.1	70.42	595	0	780	GTPase LSG1-2
CD50874.0	AT5G02880.1	56.337	1578	0	1561	E3 ubiquitin-protein ligase UPL4
CD53029.1371	AT1G63330.3	45.69	116	3.58E-29	110	Pentatricopeptide repeat-containing protein At1g63330
CD53029.4707	AT1G65580.1	68.657	1072	0	1499	Type II inositol polyphosphate 5-phosphatase 15
CD31524.0	AT2G25670.2	51.385	325	9.95E-15	76.6	Expressed protein
CD53747.0	AT3G61200.1	50.641	156	1.91E-42	145	0K12_100
CD4638.0	AT4G38800.1	69.663	267	1.13E-121	356	MTN1
CD52764.0	AT1G65910.1	46.777	667	9.76E-162	483	NAC028
CD55089.0	AT3G60070.3	73.789	454	0	668	O9_50
CD47899.1	AT2G27600.1	74.886	438	0	672	Protein SUPPRESSOR OF K(+) TRANSPORT GROWTH DEFECT 1
CD51106.1	AT3G04040.1	78.409	88	7.07E-44	150	otein
CD37942.1	AT4G33080.2	83.333	492	0	836	AGC (CAMP-dependent, cGMP-dependent and protein kinase C) kinase family protein
CD47747.0	AT4G33080.1	78.641	309	1.54E-151	464	AGC (CAMP-dependent, cGMP-dependent and protein kinase C) kinase family protein
CD41314.2	AT5G58490.1	75.49	204	4.83E-103	302	Cinnamoyl-CoA reductase-like protein
CD48809.2	AT1G16470.1	90.244	41	2.61E-17	74.7	Proteasome endopeptidase complex
CD8490.0	AT5G54160.1	46.348	356	2.87E-108	325	Flavone 3'-O-methyltransferase 1
CD44084.0	AT3G61180.1	61.538	325	3.52E-116	350	Putative uncharacterized protein At3g61180; T20K12.80
CD43282.0	AT5G04660.1	70.909	495	0	728	Cytochrome P450 77A4
CD51236.0	AT3G02065.3	64.706	51	7.55E-14	75.1	DEAD-box t RNA helicase 41
CD44911.0	AT3G13730.1	70.682	440	0	647	CYP90D1
CD53642.0	AT4G36020.2	43.972	282	9.09E-39	145	Cold shock protein 1
CD41531.0	AT4G36470.1	59.946	367	3.25E-155	446	At4g36470
CD52943.0	AT3G21200.1	63.898	313	3.53E-136	399	Glutamyl-tRNA reductase-binding protein, chloroplastic
CD52394.2	AT2G19385.1	76.724	116	1.41E-59	205	At2g19385
CD55514.0	AT2G03890.1	73.152	663	0	926	UBDK GAMMA 7
CD41812.0	AT3G58630.2	56.716	134	8.37E-41	150	Putative uncharacterized protein At3g58630
CD47902.1	AT2G47115.1	53.636	330	1.21E-101	323	unknown protein; FUNCTIONS IN: molecular_function unknown; INVOLVED IN: biological_process unknown; LOComembrane system; BEST Arabidopsis thaliana protein match is: unknown protein (TAIR:; Has 35333 Blast hits to 34131 protei /.../2444 species: Archae - 798; Bacteria - 22429; Metazoa - 974; Fungi - 991; Plants - 531; Viruses - 0; Other Eukaryotes - 9610 (source: NCBI BLink).
CD49994.3	AT3G13300.2	56.818	704	0	755	Enhancer of mRNA-decapping protein 4
CD25220.1	AT1G03280.3	58.503	294	4.92E-97	299	Putative uncharacterized protein At1g03280
CD50419.0	AT1G10155.1	42.391	184	3.86E-29	110	PP2-A10
CD55490.0	AT5G12010.1	68.261	460	0	642	4F18_180
CD26098.1	AT1G26690.1	61.856	194	1.59E-82	253	Transmembrane emp24 domain-containing protein p24delta9
CD39486.0	AT1G61190.4	32	125	2.86E-08	56.2	Probable disease resistance protein At1g61190
CD7274.3	AT5G37380.8	37.5	128	3.57E-16	83.2	J8_170
CD53029.1616	AT1G64390.1	78.297	599	0	976	Endoglucanase 6
CD55252.0	AT5G22130.1	66.33	297	2.32E-164	401	GPI mannosyltransferase 1
CD44062.0	AT3G01470.1	60.577	104	3.98E-37	137	HD-ZIP-1
CD53029.4505	AT1G74040.1	83.364	547	0	959	2-isopropylmalate synthase 2, chloroplastic
CD54864.0	AT3G06330.1	54.381	388	1.34E-116	377	4P17_21
CD53204.2	AT1G67680.1	70.37	108	5.47E-49	167	Signal recognition particle subunit SRP72
CD49278.0	AT3G22200.1	78.571	518	0	840	Pyridoxal phosphate (PLP)-dependent transferases superfamily protein
CD53029.1592	AT1G02630.1	63.551	321	1.78E-128	373	Equilibrative nucleotide transporter 8
CD53029.2550	AT3G13530.1	73.955	1436	0	2027	MAP3K epsilon protein kinase 1
CD53029.850	AT2G37640.2	93.333	30	5.04E-11	58.5	EXP3
CD34175.1	AT1G02640.1	73.987	765	0	1200	Probable beta-D-xylosidase 2
CD47832.0	AT2G40000.1	60.043	468	0	538	Nematode resistance protein-like HSPRO2
CD43121.1	AT3G57660.1	57.569	1744	0	1963	DNA-directed RNA polymerase I subunit 1
CD54208.0	AT2G37340.1	84.828	145	6.11E-86	267	Serine/arginine-rich splicing factor RS2Z33
CD52681.0	AT1G33990.1	79.237	236	2.82E-139	404	Putative methylesterase 14, chloroplastic
CD28431.0	AT4G04470.1	72.727	165	3.56E-75	235	PMP22
CD42915.3	AT2G14900.1	74.468	47	1.38E-18	80.9	Gibberellin-regulated protein 7
CD50363.0	AT3G12130.1	48.276	261	1.40E-68	220	Zinc finger CCCH domain-containing protein 36
CD54507.0	AT1G73660.1	65.275	599	0	654	Probable serine/threonine-protein kinase SIS8
CD45029.2	AT2G26770.2	79.435	496	0	773	Stomatal closure-related actin-binding protein 1
CD53029.5090	AT2G20900.3	48.267	375	7.04E-105	327	Diacylglycerol kinase 5
CD50771.0	AT1G79850.1	61.429	140	4.59E-49	164	30S ribosomal protein S17, chloroplastic
CD53029.2771	AT3G61580.1	82.051	117	3.56E-65	211	Delta(8)-fatty-acid desaturase 1
CD52699.1	AT3G54670.1	71.954	1223	0	1612	Structural maintenance of chromosomes protein 1
CD28467.12	AT5G57560.1	74.074	81	3.18E-39	131	Xyloglucan endotransglucosylase/hydrolase
CD54330.0	AT4G32720.2	54.779	429	6.07E-133	397	La1
CD40339.0	AT5G03490.1	49.788	472	8.55E-157	458	UDP-glycosyltransferase 89A2
CD35558.0	AT5G51190.1	45.353	269	8.36E-53	179	Ethylene-responsive transcription factor ERF105
CD37281.0	AT2G40095.1	60.28	214	2.70E-69	220	Alpha/beta hydrolase related protein
CD55311.2	AT2G37690.1	80.501	559	0	878	Phosphoribosylaminoimidazole carboxylase like protein
CD15986.4	AT1G74170.1	37.872	470	4.19E-75	256	Disease resistance protein, putative; 11609-15699
CD34362.0	AT5G06250.5	52.336	214	2.98E-61	201	AP2/B3-like transcriptional factor family protein
CD52974.0	AT2G27080.1	30.531	226	7.62E-26	104	NDR1/HIN1-like protein 13
CD51456.1	AT3G51800.1	82.051	390	0	597	metallopeptidase M24 family protein
CD43348.0	AT1G10380.2	41.434	251	1.24E-31	125	At1g10380/F14N23_32
CD51479.1	AT1G26170.1	69.922	1024	0	1397	Importin-beta N-terminal domain-containing protein
CD29310.0	AT1G14350.2	59.598	448	4.26E-162	494	MYB124
CD36920.2	AT4G39920.1	65.969	191	2.03E-78	244	Tubulin-folding cofactor C
CD48960.0	AT1G19270.1	64.528	530	0	664	DA1
CD53029.3304	ATMG00730.1	95.472	265	4.21E-146	450	cytochrome c oxidase subunit 3
CD35551.0	AT5G58070.1	79.781	183	1.09E-103	305	TIL
CD56127.0	AT3G50910.1	38.696	230	6.47E-22	84.7	8B3_190
CD40055.2	AT4G11970.5	60.354	396	4.72E-151	440	YTH family protein
CD48942.1	AT4G02340.1	72.222	36	3.21E-11	61.2	otein
CD44397.0	AT3G01930.2	78.003	591	0	794	F1C9.29 protein
CD40068.1	AT4G37970.1	65.464	194	1.50E-81	249	Probable cinnamyl alcohol dehydrogenase 6
CD53029.4242	AT3G11250.1	88.889	45	1.66E-34	84.3	60S acidic ribosomal protein P0-3
CD40301.0	AT5G48390.1	61.774	327	1.47E-124	385	TPR repeat-containing protein ZIP4
CD30307.0	AT2G28120.1	70.522	536	0	712	At2g28120/F24D13.9
CD50575.0	AT1G62990.1	83.395	271	1.20E-165	471	Homeobox protein knotted-1-like 7
CD37631.0	AT3G13750.1	59.121	614	0	731	Beta-galactosidase 1
CD36058.0	AT5G10250.2	35.271	258	3.33E-90	190	Phototropic-responsive NPH3 family protein
CD13259.3	AT2G39730.1	79.167	24	1.12E-07	47.8	Ribulose bisphosphate carboxylase/oxygenase activase, chloroplastic
CD13259.4	AT2G39730.2	82.407	108	7.04E-96	191	Ribulose bisphosphate carboxylase/oxygenase activase, chloroplastic
CD33480.0	AT2G26430.4	66	50	2.85E-14	72.4	Cyclin-L1-1
CD54586.1	AT5G55250.1	74.611	386	0	603	Indole-3-acetate O-methyltransferase 1
CD47196.0	AT3G28720.1	68.645	657	0	822	Transmembrane protein
CD53591.0	AT5G56450.1	70.833	120	7.52E-47	167	Probable ADP,protein At5g56450
CD53029.2807	AT4G14380.1	31.579	209	1.18E-15	75.9	Putative uncharacterized protein AT4g14380
CD37416.0	AT5G35770.1	62.5	440	8.28E-174	502	Transcriptional regulator STERILE APETALA
CD47101.1	AT4G10310.1	50.417	480	7.52E-139	415	Sodium transporter HKT1
CD49138.0	AT3G57170.1	54.887	532	2.11E-161	492	N-acetylglucosaminyl transferase component family protein / Gpi1 family protein
CD44989.4	AT5G04460.6	66.25	880	0	827	RING/U-box domain-containing protein
CD34566.0	AT2G05920.1	42.261	743	2.77E-168	532	Subtilisin-like protease SBT1.8
CD45224.1	AT1G25682.1	78.912	294	1.41E-160	458	At1g25682
CD52269.1	AT1G56260.2	58.065	124	7.28E-43	145	CST complex subunit TEN1
CD55093.2	AT3G24350.1	68.06	335	2.46E-98	307	Syntaxin of plants 32
CD55414.0	AT2G46290.1	78.348	351	0	575	Eukaryotic translation initiation factor 3 subunit I
CD45820.0	AT2G29570.1	87.925	265	1.25E-174	493	Proliferating cell nuclear antigen 2
CD53029.3415	AT2G37170.2	78.804	184	1.63E-101	299	plasma membrane intrinsic protein 2
CD41075.2	AT1G72390.1	49.423	1040	0	788	CONTAINS InterPro DOMAIN/s: Spt20 family (InterPro:IPR021950); Has 8778 Blast hits to 7244 proteins in 477 species: Archae - 6; Bacteria - 326; Metazoa - 4198; Fungi - 1506; Plants - 923; Viruses - 22; Other Eukaryotes - 1797 (source: NCBI BLink).
CD39694.0	AT4G28850.1	61.029	136	1.61E-53	186	Probable xyloglucan endotransglucosylase/hydrolase protein 26
CD53029.2562	AT5G40780.1	84.035	451	0	723	Lysine histidine transporter 1
CD49505.0	AT1G04200.2	71.212	66	8.39E-29	108	Putative uncharacterized protein At1g04200
CD49505.2	AT1G04200.1	70.604	728	0	993	Putative uncharacterized protein At1g04200
CD53029.3468	AT1G60030.1	84.653	202	1.22E-120	355	Nucleobase-ascorbate transporter 7
CD51115.0	AT2G30370.2	66.667	93	2.50E-21	87	EPFL6
CD54761.0	AT1G09390.1	55.556	360	1.20E-140	406	GDSL esterase/lipase At1g09390
CD32694.0	AT4G18780.1	82.661	992	0	1641	Cellulose synthase
CD16987.0	AT3G46330.2	51.064	47	3.93E-08	57.4	Probable LRR receptor-like serine/threonine-protein kinase MEE39
CD48085.1	AT1G22940.1	70.849	518	0	729	Thiamine biosynthetic bifunctional enzyme TH1, chloroplastic
CD54819.0	AT1G80560.1	81.281	406	0	682	3-isopropylmalate dehydrogenase 2, chloroplastic
CD54749.0	AT5G23150.2	54.597	533	4.29E-137	451	ENHANCER OF AG-4 protein 2
CD39940.0	AT5G04430.1	71.111	315	2.56E-140	410	binding to TOMV RNA 1L (long form)
CD53029.1890	AT1G19210.1	56.25	160	1.60E-45	155	Ethylene-responsive transcription factor ERF017
CD34088.0	AT4G27230.2	63.636	33	8.78E-07	47.4	Probable histone H2A.3
CD52459.1	AT4G30010.1	58.065	62	2.44E-20	83.2	G3_40
CD48030.1	AT1G68990.1	69.099	877	0	1243	DNA-directed RNA polymerase
CD52026.0	AT1G76670.2	82.647	340	0	548	UDP-galactose transporter 2
CD42980.0	AT2G34060.1	66.149	322	2.07E-162	462	Peroxidase 19
CD31635.24	AT5G41750.1	38.235	136	3.01E-18	80.1	Disease resistance protein-like
CD55121.1	AT5G06580.1	83.745	486	0	868	D-lactate dehydrogenase [cytochrome], mitochondrial
CD20976.0	AT2G38120.1	90.023	431	0	778	Auxin transporter protein 1
CD53214.0	AT4G21300.1	53.938	838	0	929	Pentatricopeptide repeat-containing protein At4g21300
CD54792.0	AT2G24540.1	60	115	2.15E-45	153	F-box protein AFR
CD39854.1	AT4G37640.1	71.891	587	0	829	Calcium-transporting ATPase
CD42743.1	AT5G43240.1	40.496	121	7.08E-13	70.9	Protein of unknown function (DUF674)
CD55086.0	AT2G28370.1	71.523	151	9.76E-65	200	CASP-like protein 5A2
CD55679.0	AT1G06230.2	60.239	503	1.21E-161	486	Transcription factor GTE4
CD50371.5	AT2G22590.1	47.507	341	1.41E-118	303	UDP-glycosyltransferase 91A1
CD29420.0	AT4G28530.1	49.258	337	2.78E-95	290	At4g28530
CD53029.3596	AT5G49120.1	43.636	165	6.27E-30	112	Gb|AAF17687.1
CD48618.0	AT2G02010.2	84.064	502	0	884	glutamate decarboxylase 4
CD50237.0	AT4G16390.1	68.216	667	0	895	Pentatricopeptide repeat-containing protein At4g16390, chloroplastic
CD53707.0	AT1G72020.1	69.118	68	2.02E-25	93.2	Putative uncharacterized protein At1g72020
CD53029.3665	AT1G01620.1	88.325	197	1.10E-112	323	TMP-B
CD53029.3362	AT1G01620.2	88.095	42	1.37E-20	84	TMP-B
CD51045.0	AT5G02230.3	68.317	303	2.49E-136	396	Haloacid dehalogenase-like hydrolase (HAD) superfamily protein
CD44586.2	AT2G27520.1	23.75	240	6.29E-08	55.1	F-box/LRR-repeat/kelch-repeat protein At2g27520
CD53029.3909	AT3G17470.2	68.143	587	0	709	Ca2+-activated RelA/spot-like protein
CD55516.0	AT5G10910.1	68.932	206	5.60E-116	244	0N20_180
CD35589.0	AT3G24515.1	79.412	170	4.04E-84	274	Ubiquitin-conjugating enzyme 37
CD53359.0	AT1G77720.1	57.092	839	0	844	At1g77720
CD39077.0	AT2G46810.3	45.358	377	2.27E-73	242	Transcription factor bHLH70
CD35620.0	AT3G28540.2	65.99	197	1.45E-80	255	AAA-8540
CD8845.0	ATMG00513.1	94.089	406	0	714	NADH dehydrogenase 5A
CD47075.2	AT1G02860.1	67.552	339	2.33E-149	442	E3 ubiquitin-protein ligase BAH1
CD35515.0	AT5G11150.1	78.733	221	3.50E-126	362	vesicle-associated membrane protein 713
CD33139.0	AT1G67970.1	54.43	316	2.65E-101	313	Heat stress transcription factor A-8
CD54306.1	AT5G13740.1	63.664	333	1.07E-149	340	Protein ZINC INDUCED FACILITATOR 1
CD48821.1	AT5G18400.3	56.835	278	7.87E-64	211	Anamorsin homolog
CD43455.2	AT4G00300.1	32.558	86	9.15E-09	51.2	Fringe-related protein
CD41292.2	AT1G73950.1	80.32	437	0	709	Transmembrane Fragile-X-F-associated protein
CD42707.0	AT1G66120.1	61.498	574	0	734	Butyrate--CoA ligase AAE11, peroxisomal
CD49326.0	AT1G42960.1	74.783	115	7.37E-40	139	Chloroplast inner membrane localized protein
CD33270.1	AT3G08620.2	84.615	117	8.04E-59	185	KH domain-containing protein At3g08620
CD40621.0	AT2G16050.1	31.765	255	1.19E-31	121	Cysteine/Histidine-rich C1 domain family protein
CD41932.0	AT2G45460.2	53.458	853	0	785	SMAD/FHA domain-containing protein
CD48555.0	AT5G39240.1	48.276	87	1.98E-15	70.1	unknown protein; BEST Arabidopsis thaliana protein match is: unknown protein (TAIR:; Has 15 Blast hits to 15 proteins in 4 species: Archae - 0; Bacteria - 0; Metazoa - 0; Fungi - 0; Plants - 15; Viruses - 0; Other Eukaryotes - 0 (source: /.../BLink).
CD49708.1	AT1G51720.1	82.732	637	0	1077	Amino acid dehydrogenase family protein
CD49680.0	AT1G75750.1	67.901	81	1.03E-29	109	GASA1
CD52224.2	AT3G15940.2	61.918	709	0	815	C8_7
CD48191.0	AT2G44970.3	65.487	339	4.68E-154	457	Alpha/beta-Hydrolases superfamily protein
CD40911.0	AT2G22610.3	53.998	1063	0	1101	Di-glucose binding protein with Kinesin motor domain
CD17586.57	AT3G22330.1	66.27	504	0	661	DEAD-box t RNA helicase 53
CD51354.1	AT1G46264.1	54.856	381	2.43E-115	350	Heat stress transcription factor B-4
CD44707.0	AT5G40650.1	91.765	170	1.86E-116	331	Succinate dehydrogenase [ubiquinone] iron-sulfur subunit 2, mitochondrial
CD38007.0	AT4G02780.1	54.113	778	0	838	Ent-copalyl diphosphate synthase, chloroplastic
CD47571.2	ATCG00340.1	97.241	290	0	580	Photosystem I P700 chlorophyll a apoprotein A2
CD51653.0	AT5G38610.1	40.588	170	4.24E-30	112	At5g38610
CD33743.0	AT3G26210.1	39.803	407	1.69E-93	298	Cytochrome P450 71B23
CD55643.0	AT2G20560.1	76.608	171	5.88E-88	262	At2g20560/T13C7.15
CD52454.1	AT3G48000.1	80.897	513	0	887	Aldehyde dehydrogenase family 2 member B4, mitochondrial
CD50843.0	AT2G32730.1	83.383	1005	0	1515	26S proteasome non-atory subunit 1 homolog A
CD30876.0	AT1G44790.1	74.074	189	3.25E-103	301	Gamma-glutamylcyclotransferase 2-3
CD54578.0	AT4G16120.1	67.608	602	0	855	COBRA-like protein 7
CD43096.0	AT4G21550.1	45	100	2.07E-18	83.2	VP1/ABI3-like 3
CD45311.1	AT5G63490.1	74.895	474	0	626	CBS domain-containing protein CBSCBSPB1
CD48084.4	AT1G19670.1	44.385	187	9.80E-38	133	Chlorophyllase-1
CD55208.0	AT5G26670.1	73.861	417	0	620	Pectin acetylesterase 10
CD39053.1	AT1G66330.1	62.217	442	4.37E-151	448	Putative senescence-associated protein
CD48798.0	AT1G20880.2	74.242	132	2.38E-60	192	RNA recognition motif-containing protein
CD47611.22	AT4G01070.1	29.654	462	1.05E-56	205	UDP-glycosyltransferase 72B1
CD55077.0	AT4G14200.1	41.429	140	3.70E-22	99	Pentatricopeptide repeat-containing protein-like protein
CD50658.0	AT3G07050.1	75.826	484	0	649	Guanine nucleotide-binding protein-like NSN1
CD31492.0	AT1G08510.1	100	21	6.31E-06	48.5	Palmitoyl-acyl carrier protein thioesterase, chloroplastic
CD38709.0	AT2G46980.2	53.293	167	2.29E-45	177	Meiosis-specific protein ASY3
CD33449.0	AT1G26180.2	42.169	166	5.67E-22	89.4	Putative uncharacterized protein At1g26180
CD47558.0	AT1G34360.3	38.602	329	1.31E-46	175	Translation initiation factor IF3-1, mitochondrial
CD43950.0	AT4G02080.1	90.909	99	3.91E-34	118	SAR2
CD47276.2	AT5G38380.1	77.447	235	2.10E-128	378	Putative uncharacterized protein At5g38380
CD53029.4307	AT5G14050.1	67.17	530	0	677	U3 small nucleolar RNA-associated protein 18 homolog
CD44877.0	AT2G33700.1	76.64	381	0	567	Probable protein phosphatase 2C 27
CD50931.0	AT1G47640.1	87.225	227	4.93E-146	416	At1g47640/F16N3_6
CD41388.0	AT4G04790.3	46.712	730	0	662	Pentatricopeptide repeat-containing protein At4g04790, mitochondrial
CD49654.0	AT5G04830.1	64.748	139	1.11E-59	194	Nuclear transport factor 2 (NTF2) family protein
CD39495.0	AT5G22040.1	59.551	89	3.71E-35	95.5	At5g22040
CD44949.2	AT2G17800.2	96.447	197	9.40E-123	360	ROP3
CD46544.0	AT4G00620.1	75.275	364	3.40E-180	515	Bifunctional protein FolD 4, chloroplastic
CD35664.1	AT3G47530.1	65.398	578	0	788	Pentatricopeptide repeat-containing protein At3g47530
CD48054.0	AT2G28550.3	47.737	486	1.02E-87	285	TARGET OF EARLY ACTIV 1
CD48253.0	AT4G32770.1	72.483	298	4.74E-147	442	Tocopherol cyclase, chloroplastic
CD47715.0	AT5G61250.3	67.429	525	0	747	GUS1
CD44477.0	AT5G16690.1	50.201	745	0	684	ORC3
CD54112.0	AT4G09980.1	78.361	476	0	702	EMB1691
CD45525.1	AT2G44800.1	62.245	98	1.01E-26	109	2-oxoglutarate (2OG) and Fe(II)-dependent oxygenase superfamily protein
CD38616.0	AT1G68570.1	75.685	584	0	893	Protein NRT1/ PTR FAMILY 3.1
CD53498.0	AT5G08110.3	54.605	1216	0	1247	nucleic acid binding;t helicases;helicases;t helicases
CD42963.0	AT1G03840.1	51.683	505	4.58E-140	419	MGP
CD38254.0	AT4G01400.1	64.891	413	0	562	Pentatricopeptide repeat-containing protein At4g01400, mitochondrial
CD53103.0	AT1G76570.1	81.768	181	6.65E-115	304	Chlorophyll a-b binding protein 7, chloroplastic
CD24547.1	AT5G13190.1	73.134	134	1.10E-67	214	CONTAINS InterPro DOMAIN/s: LPS-induced tumor necrosis factor alpha factor (InterPro:IPR006629); Has 30201 Blast hits to 17322 proteins in 780 species: Archae - 12; Bacteria - 1396; Metazoa - 17338; Fungi - 3422; Plants - 5037; Viruses - 0; Other Eu /.../es - 2996 (source: NCBI BLink).
CD34234.0	AT2G41720.1	66.751	791	0	1144	EMB2654
CD38364.0	AT1G18870.1	69.744	195	8.68E-122	288	Isochorismate synthase 2, chloroplastic
CD35328.0	AT4G12690.2	42.193	301	1.33E-66	216	At4g12690
CD49969.0	AT3G08720.1	64.589	353	2.36E-168	448	Serine/threonine-protein kinase AtPK2/AtPK19
CD52745.1	AT3G24503.1	74.349	499	0	679	Aldehyde dehydrogenase family 2 member C4
CD49849.0	AT3G18790.1	79.07	301	1.01E-144	421	otein
CD46979.0	AT5G22340.1	73.504	117	2.73E-51	184	unknown protein; FUNCTIONS IN: molecular_function unknown; INVOLVED IN: biological_process unknown; LOCoroplast; EXPRESSED IN: 22 plant structures; EXPRESSED DURING: 13 growth stages; Has 58 Blast hits to 58 proteins in 20 species: Archa /.../ Bacteria - 0; Metazoa - 0; Fungi - 0; Plants - 57; Viruses - 0; Other Eukaryotes - 1 (source: NCBI BLink).
CD31986.0	AT4G00050.1	50.964	467	1.96E-87	282	Transcription factor UNE10
CD44390.0	AT5G55090.1	45.028	362	1.21E-94	301	mitogen-activated protein kinase kinase kinase 15
CD38027.0	AT4G25610.1	45.101	694	4.84E-149	451	C2H2-like zinc finger protein
CD49091.0	AT1G71220.2	68.592	1662	0	2260	UDP-glucose:glycoprotein glucosyltransferases;transferases, transferring hexosyl groups;transferases, transferring glycosyl groups
CD15099.2	AT4G23020.2	34.146	164	3.41E-10	62.8	unknown protein; BEST Arabidopsis thaliana protein match is: unknown protein (TAIR:; Has 146 Blast hits to 146 proteins in 40 species: Archae - 0; Bacteria - 16; Metazoa - 17; Fungi - 4; Plants - 67; Viruses - 20; Other Eukaryotes - 22 ( /.../: NCBI BLink).
CD54462.0	AT3G21710.2	38.028	213	2.59E-20	89	Transmembrane protein
CD53029.2744	AT5G59240.1	91.935	62	2.20E-27	101	40S ribosomal protein S8
CD49548.0	AT4G27090.1	86.992	123	1.39E-70	218	otein
CD42386.0	AT1G79910.1	59.669	181	4.59E-73	241	Putative uncharacterized protein At1g79910
CD54451.1	AT1G16480.1	61.046	937	0	1157	PPR repeat domain-containing protein
CD44506.0	AT4G02150.1	80.303	66	6.33E-66	116	Importin subunit alpha-3
CD30015.0	AT2G46410.1	63.043	46	5.37E-14	68.6	Transcription factor CPC
CD53029.2499	AT5G61450.1	50.833	240	4.21E-65	208	Similarity to eotide-binding protein
CD38319.0	AT1G08590.1	65.024	1035	0	1290	Leucine-rich repeat receptor-like protein kinase PXL1
CD40411.1	AT3G15570.1	58.351	461	6.33E-173	498	Non-phototropic hypocotyl-like protein
CD53029.853	AT1G65720.1	61.111	90	3.52E-19	81.6	At1g65720/F1E22_13
CD38929.0	AT4G18520.1	36.538	260	7.94E-52	187	Pentatricopeptide repeat-containing protein At4g18520
CD47905.1	AT1G71710.2	63.455	550	0	599	Type IV inositol polyphosphate 5-phosphatase 3
CD33332.0	AT2G34400.1	57.391	345	4.52E-146	429	Pentatricopeptide repeat-containing protein At2g34400
CD52487.0	AT1G67720.1	71.722	778	0	1122	Probable LRR receptor-like serine/threonine-protein kinase At1g67720
CD53029.3505	AT5G56030.1	91.176	204	3.27E-104	316	Heat shock protein 81-2
CD29093.0	AT5G56030.2	65.789	38	2.01E-06	49.7	Heat shock protein 81-2
CD29095.0	AT2G20540.1	62.235	519	0	693	Pentatricopeptide repeat-containing protein At2g20540
CD33943.0	AT2G45220.1	67.761	518	0	737	Probable pectinesterase/pectinesterase inhibitor 17
CD53029.695	AT5G02890.1	40.659	364	6.56E-71	229	At5g02890
CD55307.2	AT5G16590.1	58.347	605	0	647	Probable inactive receptor kinase At5g16590
CD45377.0	AT3G21820.1	68.623	494	0	679	Histone-lysine N-methyltransferase ATXR2
CD34827.1	AT1G56190.2	32.412	398	1.43E-44	167	Phosphoglycerate kinase
CD47156.2	AT1G56190.1	88.838	439	0	766	Phosphoglycerate kinase
CD54602.0	AT4G09820.1	62.5	56	4.83E-11	62.8	Transcription factor TT8
CD49098.2	AT3G58550.1	60	45	3.42E-13	65.5	At3g58550
CD44967.0	AT1G22280.1	76.157	281	3.18E-150	434	Phytochrome-associated protein phosphatase type 2C
CD53029.3315	AT1G56560.1	77.551	588	0	927	Alkaline/neutral invertase A, mitochondrial
CD41107.4	AT1G05440.1	51.572	159	8.49E-46	160	T25N20.9
CD44718.1	AT3G02860.1	47.042	355	1.42E-65	218	F13E7.20 protein
CD36787.0	AT3G54760.2	34.868	304	4.13E-29	125	Dentin sialophosphoprotein-like protein
CD36059.0	AT5G28750.1	63.559	118	3.40E-38	134	Sec-independent protein translocase protein Tlastic
CD43515.0	AT4G12070.1	64.536	485	0	611	Putative uncharacterized protein At4g12070/F16J13_140
CD28699.2	AT4G05000.1	87.981	208	1.49E-127	374	VPS28-2
CD38284.1	AT1G11510.2	52.941	102	5.13E-26	109	Probable transcription factor At1g11510
CD43564.1	AT2G27170.2	85.778	225	4.90E-118	369	Structural maintenance of chromosomes protein 3
CD53029.4730	AT1G04760.2	85.388	219	3.03E-118	346	Putative vesicle-associated membrane protein 726
CD44646.0	AT1G73930.1	73.628	656	0	864	otein
CD44444.0	AT2G19590.1	71.521	309	3.51E-165	475	1-aminocyclopropane-1-carboxylate oxidase 1
CD42069.3	AT3G15180.1	59.231	520	0	592	ARM repeat superfamily protein
CD29105.1	AT5G04710.1	75.862	522	0	744	Aspartyl aminopeptidase
CD52039.2	AT1G64850.1	72.956	159	1.16E-69	227	At1g64850/F13O11_15
CD31291.1	AT5G27110.1	55.959	688	0	821	Pentatricopeptide repeat-containing protein At5g27110
CD52796.0	AT2G31300.1	80.429	373	0	595	actin-related protein C1B
CD34325.0	AT2G23200.1	49.275	828	0	730	Probable receptor-like protein kinase At2g23200
CD46787.0	AT2G20770.1	71.325	415	0	618	LanC-like protein GCL2
CD45485.0	AT2G21050.1	89.632	299	0	545	Auxin transporter-like protein 2
CD53029.2071	AT1G58170.1	53.846	182	8.68E-59	188	Dirigent protein 19
CD44745.0	AT5G37590.1	64.124	354	2.75E-150	450	Tetratricopeptide repeat (TPR)-like superfamily protein
CD47380.0	AT1G31040.1	65.833	240	2.31E-98	298	PLption factor family protein
CD55910.0	AT2G03670.1	75.731	342	0	498	Cell division control protein 48 homolog B
CD50662.0	AT1G57540.1	82.292	96	4.06E-52	174	At1g57540
CD55366.0	AT2G05170.1	80.72	944	0	1537	Vacuolar protein-sorting-associated protein 11 homolog
CD42694.4	AT3G62940.3	66.144	319	1.85E-98	315	Cysteine proteinases superfamily protein
CD54958.3	AT1G17980.1	74.042	574	0	880	Nuclear poly(A) polymerase 1
CD20844.3	AT4G22890.4	71.692	325	4.15E-140	416	PGR5-LIKE A
CD20844.4	AT4G22890.5	67.647	272	3.23E-107	310	PGR5-LIKE A
CD50461.0	AT5G66010.2	70.27	148	2.38E-71	221	RNA recognition motif-containing protein
CD37898.0	AT1G27100.1	50.394	254	8.35E-71	229	Actin cross-linking protein
CD35949.0	AT1G71850.1	61.765	102	1.18E-27	117	F14O23.23 protein
CD44373.0	AT4G11570.1	66.289	353	5.81E-165	484	5-amino-6-(5-phospho-D-ribitylamino)uracil phosphatase, chloroplastic
CD54538.0	AT3G17780.1	68.992	129	1.55E-54	174	B-cell receptor-associated-like protein
CD43273.2	AT3G11760.1	60.132	760	0	823	F26K24.5 protein
CD51591.0	AT2G21530.1	54.902	153	4.38E-45	157	At2g21530
CD47501.2	AT4G16563.1	66.437	435	8.93E-175	518	Probable aspartyl protease At4g16563
CD36249.0	AT2G02061.2	30.588	170	6.17E-49	109	Nucleotide-diphospho-sugar transferase domain-containing protein
CD49580.0	AT3G19450.1	79.609	358	1.45E-164	480	Cinnamyl alcohol dehydrogenase 4
CD37071.0	AT3G20600.1	48.663	187	2.49E-49	164	Protein NDR1
CD44405.0	AT5G01340.1	83.607	305	0	546	Mitochondrial succinate-fumarate transporter 1
CD54718.0	AT3G58750.1	83.929	504	0	877	Citrate synthase 2, peroxisomal
CD56123.0	AT1G02100.3	72.069	290	2.85E-147	437	Leucine carboxyl methyltransferase
CD40822.1	AT4G34360.1	74.38	242	4.86E-132	382	At4g34360
CD52674.0	AT3G20320.1	73.529	34	1.46E-07	55.8	Protein TRIGALACTOSYLDIACYLGLYCEROL 2, chloroplastic
CD51048.0	AT1G58290.1	72.043	465	0	674	Glutamyl-tRNA reductase 1, chloroplastic
CD48317.0	AT3G30380.2	71.615	384	0	516	Alpha/beta-Hydrolases superfamily protein
CD31685.0	AT3G63300.1	61.856	485	2.13E-110	347	VAN3-binding protein
CD53029.1161	AT2G14580.1	60.736	163	5.13E-71	222	Pathogenesis-related protein 1
CD52889.0	AT4G09620.2	51.744	172	1.00E-49	162	Mitochondrial transcription termination factor family protein
CD44883.0	AT2G39180.1	62.914	755	0	857	Serine/threonine-protein kinase-like protein CCR2
CD53980.1	AT5G21170.1	69.196	224	8.90E-105	328	SNF1-related protein kinase regulatory subunit beta-1
[truncated: 14,208 more rows]
[truncated: 1 more columns]
