# Supplementary material for: Transcriptome analysis of two inflorescence branching mutants reveals cytokinin is an important regulator in controlling inflorescence architecture in the woody plant Jatropha curcas
Source: BMC Plant Biol. 2019 Nov 4;19:468. doi: 10.1186/s12870-019-2069-3 (PMC6830001; doi:10.1186/s12870-019-2069-3)
Supplement: Supplementary file 17 — Additional file 17. Transcripts sequences used for the differential expression analysis. [file 12870_2019_2069_MOESM17_ESM.fa]

Additional file 16 Transcripts sequences used for the differential expression analysis
>CD54370.1
AGTTAATTTCTCTTTCATTCAAGATAAACTATAAACAAACCAGCTGATATTACATGAAATGAAGATATGTATATATAGATGCTGCATTACTGAACATCATCCTTACACTCTTCACACATTCTCTATTTATTTTCCCTTTTTTATTTATTTATATTTTGGTGTTGGACATGATAAGAAACTTGCTAGGGGAACTACAAACAAGCTTCTCCTGTTAATGCCATTTACAACTTTCCTTACCCCCAGCTAAATCCAACTTGGAGTGATGGAGCATCAGGATCAGCAATGATGGCATAAGCATCGTCAGAAATCTGAAAAGTTGTCTCGCAGTTTGGGCAGTAATCAGCTACTCTTACATCGACAGAGGTGTGCCTTTTGCAAGGTTTGCTTGCGTCGGTGGACTTGATGCACCTCACTCTCAGAGTCTGTTTACATCTATCCCCATTCTCCCATAAGGCGTCATTTACAGTAGCCACCAGCGTAGTCGGCAGTGGATCATCTCCGTAACACTGGTTGGGAGTGTAAGGTGGATCATAGACAGAAACAGTTCCTAGAGCACCGCCACTGCGAATACCGGAAGCACCCCCCTCGCCGTTGGCACCCACCCTCTTCAGCACCATTGTCATCGTTCACTCGAATGGGCAAATGCAACTGAAGGCAAGGTATCCCCCATGC
>CD33388.0
TAATTGTCATCTCCCAAGTTTTTCCACCTCCCCAAAACAATCCTCCCCTGACCTCTAACAATTAACATGCATAAAAACAACAAACAACTAGAGGTGACCCTTAAGACATCCCAAGAGTCTCTTTCTAAAAAGAAAACAACAACTCTCTCCTCTCCTCATCTTCTAAGGTCCCCTTATTAACCCCATAAAATGCCTTCTCTCTACTTCTGCAACAACCATTACTACGATCACTGCCACCACAATTCCTTCTTCTTTCTTGTTTCATTCTTCCATTACCATAATGTCTTCACTTTCTTCTGTTCGTGTTTTCTCTCCTCCATTATCACACTCTCTCACTTCCACCAGACCCAAAACAAGAATCTTTTCTGGTCCAACGGTGGCGCAACCGGTGGAGGCAGTGGAGGTTGATGCAGAGAGGCTAGAGCCAAGAGTGGAGGAGAGAGATGGGTATTGGGTTTTAAAGGAAAAGTATAGACAGGGTATTAATCCTCAAGAAAAGGTTAAGATTGCGAAAGAGCCAATGACCCTTTTCATGGAAAATGGGATTGAAGAGCTTGCTAAATTGTCAATGGAAGAAATTGACCAAGATAAAAATAATAAAGATGATATTGATGTTAGACTCAAGTGGCTTGGTCTCTTTCATAGAAGGAAGCACCATTATGGACGATTTATGATGAGGTTGAAACTACCAAATGGAGTAACAACAAGTGCACAAACCCGATATTTGGCTAGTGTGATAAGGAAATATGGGAAGGATGGGTGTGCAGATGTTACAACCAGGCAAAACTGGCAAATACGTGGTGTGGTACTGCCTGATGTGCCAGAAATACTTAAGGGTCTCGCTGAAGTTGGGTTGACAAGCCTGCAAAGTGGCATGGACAATGTGAGAAACCCCGTAGGAAATCCTCTTGCAGGAATTGATCCAGATGAGATTGTCGATACAAGACCTTACAATAACTTGCTATCCCAATTTATCACTAGCAATTCACGTGGCAATCCTGCTGTTTCTAATTTGCCAAGGAAATGGAATGTGTGTGTAGTCGGTTCTCATGATCTTTATGAACATCCTCACATCAATGATCTTGCTTACATGCCTGCCACTAAGGACGGACGTTTTGGGTTCAATTTGCTAGTAGGTGGGTTCTTCAGTGCTAAGCGATGCGCTGAGGCTATCCCTCTTGATGCTTGGGTCCCAGCAGACGATGTGGTTCTTGTGTGCAGGGCAGTACTAGAGGCCTACAGAGATCTTGGCTTCAGAGGAAACAGGCAGAAGACAAGAATGATGTGGTTGATAGATGAACTGGGCGTTGAAGGATTTAGGTCTGAGGTAGTGAAAAGAATGCCAAGTCAAGAACTAGAGAGAGCATCATCTGAAGAGTTGGTTCAAAAGCAATGGGAAAGGAGAGACTATTTTGGTGTTCATCCACAAAGCCAAGAAGGTTTTAGCTATGTCGGTCTCCACATACCGGTCGGGCGGCTCGAAGCAGACGACATGGATGAACTAGCTCGTTTAGCAGATACTTACGGCTCTGGTGAACTCAGGTTGACTGTAGAGCAGAACATTGTTATTCCCAACATTGAGAACTCAAAGATTGAGGCCTTCCTTAAAGAGCCTTTATTGAAAGACAAGTTCTCACCAGAGCCGCCTATTCTTATGAAAGGTTTAGTGGCATGCACTGGCAACCAATTTTGTGGTCAAGCTATAATTGAGACAAAAGCTAGGGCCTTGAAAGTGACCGAGGAAGTGCAAAGGCTAGTGTCTGTGACTCGGCCGATAAGAATGCACTGGACAGGGTGTCCTAATACCTGTGGGCAGGTGCAAGTAGCCGATATTGGGTTTATGGGTTGCATGACAAGAGATGAAAATGGGAAAACTTGTGAAGGGGTGGATGTGTACTTGGGAGGGAGAATTGGGAGTGACTCACATTTGGGAAATGTTTATAAGAAAAGTGTCCCTTGCAAGGACTTGGTGCCTTTGGTTGTGGACATTTTGGTTAAAAACTTTGGAGCCGTCCCTAGAGAGAGGGAAGAAGTGGAGGACTAGCTTGAATAATTAACAGTTCATTTTTTTTTTTTTTTTTTTTTTTTTTTTTTTTTTTTGGCCTTTTTGGGGAAAAGAATGGGGAAAAAAAATGGATTTTTTTAGGTTATTTG
>CD54370.0
TAGGGAATTTCTAAGCTCGCCCTTAAGCAGTGGTATCCACGCAGAGTACGCGGGGATCACATTAAAGTGTCCATTAAATCATAGAGAGCAACCAAAACTAAAATGATGGGAAAGGCAATGAAAGTATTGCTTATGTTGTGCATGGTGGGATACCTTGCCTCAGTTGCATTTGCCATTCGAGTGAACGATGACAATGGTGCTGAAGAGGGTGGTGCCAACGGCGAGGGGGGTGCTTCCGGTATTCGCAGTGGCGGTGCTCTAGGAACTGTTTCTGTCTATGATCCACCTTACACCCCCAACCAGTGTTACGGAGATGATCCACTGCCGACTACGCTGGTGGCTACTGTAAATGACGCCTTATGGGAGAATGGGGATAGATGTAAACAGACTCTGAGAGTGAGGTGCATCAAGTCCACCGACGCAAGCAAACCTTGCAAAAGGCACACCTCTGTCGATGTAAGAGTAGCTGATTACTGCCCAAACTGCGAGACAACTTTTCAGATTTCTGACGATGCTTATGCCATCATTGCTGATCCTGATGCTCCATCACTCCAAGTTGGATTTAGCTGGGTGTAAGGAAAGTCGTAAATGGCATTAACAGGAGAAGCTTGGTTTGTAGTTCCCCTAGCAAGTTTCTTATCATGTCCAACACCAAATATAAATAAATAAAAAGGGGAAAATAAATAAAGGAATG
>CD47335.0
TAATACATACATTCATCGCTAGATTATATTTTAATTTTCTTATATTTTATTAAGGATATACAATTTTTTTCTTCTTGGGTACAAAATGAGAGTTGAAGTTAAGAAAAACTATAAGCAAAAATGAAAATAAGAAACTTCAGTCACATAATATAGCAACTTACCTCTAACTGCCTTTAGTTTAGCATCACCAATTTAAGACTAGCCACAGCAATTAAACTACTAGTCCCAAACAAAGGATTAACCAAAACTTTAAAATTAAAAAACGAGAACAACAAATTTTATAAAACTTTTATTTATTAGTATTTCATTTTTTCTCGAATCAAGTATCTAGGTGAAGGACTAGCGCGCGGCGACCGAAGAGGGATTTCGTTAATTTGCTTCCCAGTACCATCATAATAAATCACACCCGAGAAATCCAACGGCTGACACTTATCCCCCATCAAGATCTCCTTTTGCCAGACCCCACCATCTCCGAACTCATCAGGCGCAACAATATCAACGGCCTCGTTTCCGTCTCCTACTCTTTTCTTATGGTGAATTAACTTGATTGCTTTATTGCTTATTTGTGTTAGCAGCTGCTTAGGCCGGACCGGCGGCAATTTCAGGGATTGCAGTTTTGGACTTTTATTGCCATCGTGGTGGTGGGGATGGTGGTGGTTACTGGGCTTGGTCGCCGTCGTCTTCAGCTTGATGGAGAGGCGGTTTGCGTGCTTGGCGCAAAGATCCATGAAGGATGATAAGGACAAAAGGAAGACCAGAGATAATCGTTTTGGTGAGCCGGAGGTGTGCTCCGGTGATTCTTTTTCTGGTGATTTTAAGACCATGTTTGTTTGGTTTTATTGATTTTGCGTTTTGATATTGTTAGCAAGAAGAAAGGCGGGTTGGGCTTGAGGTGTATATATAGGCGTTTAACGTTTTGGAGAGGGAAAGGAAAGTGACTGGTGATAGCCGGTGGATATTTGGTTTTGGCAGTTGACTTG
>CD52815.1
AAGACAACAAATACTAGTTTCTCATCTTTATTCCAAGAAAGCTCTCTCTTTGTAAGAAAGAAAGAAAGAAAGAAAGAGAGCGGAAATGGAAGGAAGAAGGCATAATAACAAAGGAGATACCAAGAGTAGTAGTGCTATTGTTAGTGAAGAGAATACTTCTACAATTGATTGGAGAGGCAGACCCTCTAACCCTAACAAGCATGGAGGAATGAGAGCTGCAACATTTGTTCTTGGGCTTCAAGCATTTGAGATAATGGGAATAGCAGCAGTAGGGAACAATCTGATAACTTATGTGATGAATGAGATGCACTTCTCTTTGTCAAGGTCTGCAAATATAGTGACAAACTTTGTTGGAACTGTCTTTATCTTGGCCCTCTTTGGTGGCTACCTTTCAGACTCTTATCTTGGGTGTTTTTGGACCATGCTCATCTTTGGCTTTGTGGAACTGTCTGGTTTCATACTACTATCAGTCCAAGCTCATCTTCCACAACTGAAGCCCCCACAGTGCAACATTAATGTAGAACATAACTGTGAAGAGGCAAAAGGGTTCAAGGCCTTAATCTTTTTTGTGGCTTTATATTTGGTGGCATTAGGGAGTGGATGTGTCAAACCCAACATGATAGCTCATGGGGCTGACCAATTCAACCAAAATAACCAAAAGCAATCCAAGAAGCTCTCTACCTACTTCAATGCTGCCTATTTTGCTTTCTCCATGGGTGAACTTATTGCCCTAACAGTTCTTGTTTGGGTGCAAACACATTCTGGCATGGATGTTGGGTTTGGAGTTTCTGCAGCTGCTATGGCTATGGGACTCATCAGCTTGGTTTCTGGTACTTTATATTACAGAAATAAACCACCTCAAGGAAGCATCTTCACCCCCATTGCTCAGGTTTTTGTGGCTGCCATATTAAAAAGAAAACAAATTTGTCCATCTAATCCAGAAATGTTACATGGAAGCCAAAATAATATGCCAAATAATAACATAATTGGCATATCTTCAGACTCTGGCAAACTTGTTCACACTCAAAGATTCAGGTTCTTGGATAAGGCTTGCATTAAAATTCAAGACGGGAGTAATACAAAGGAGAGTCCATGGAGATTATGCACTATAACCCAAGTGGAACAAGTCAAAATACTAATTTCAGTTATTCCAATATTTGCTTGCACAATTATTTTCAACACCATTTTAGCTCAACTCCAAACATTCTCAGTCCAACAAGGAAGTTCCATGGATACCCATCTTACAAAATCTTTCAAAATCCCTCCTGCTTCACTTCAATCCATCCCTTATATTATTCTTATTATTGTAGTCCCTCTGTATGACACCTTCTTTGTCCCTTTTGCAAGAAAATTCACAGGCCATGAATCAGGAATAACCCCCTTACAAAGAATAGGTACTGGTTTATTTTTTGCTACCTTTTCAATGGTTGCTGCTGCTATAATGGAGAAGAAGAGAAGGGATGAAGCCGTCGATTCGAATAAAATAATATCAATTTTTTGGATCACACCACAGTTCTTAATCTTTGGATTATCAGAAATGCTTACGGCAGTTGGTCTAATTGAGTTCTTTTACAAGCAATCTTTAAAGGGGATGCAAGCATTTCTAACAGCAATAACTTATTGCTCATATTCATTTGGGTTTTATTTAAGCTCTTTACTGGTTTCTTTAGTGAACAAAATTTCTTCAAGTTCTTCAACAAAAAAAGGATGGCTTAGTGACAATAATCTGAACAAAGACAGGCTTGACCTTTTCTATTGGCTTCTTGCTGTTCTTAGCTTCCTCAACTTCCTCAACTATCTGTTTTGGGCAAGATGGTATTCTTATAATCCATCTTTATCAAGCACACAGAAGCACGAGACACAAGGAGAGGATTACTTCAACCATTATAGCTTTAATCCTTCAAAAAGCATTGGAGATGAAAGTATACCTTAGTTAAATGAAATATATATAAATATATAGTATTACTTATATACATATGATAGGCAATGGAAGCTTAATTGCTTGAAATTATCTATAGGCTTGTATTATAATGTATAAGTAAAGAATTATGAAATATGATTATTATTTCCTTTTTTTTTTTTGTTAGTTTTATGTTTATTTA
>CD30485.0
TGAGAGATGAAATAGTAATATGATTGAAACTGAGGGACTAAATAGTTATTTTCATTTATATACTATAGTAATTTATATATATATTGAAAATGGGAATCGCTATATATATACATAACCAAAACCAAAAACAACACGAAGAAAACAATTACTATAGTCCATAATTCACTACAACCATGCAAACACTTGAATCTCCTCCTGCTTACTTGCAAGAAGAAGAACTCTCTCCAGATTTTAGAGACTTTATAGTCTCTCTACCAACTGAAAAGGGCTGGCTAGGAACTGATATCCTTCAATACCAGGGGTTTTGGTATCCATCAACTAGGAGATTAAAAGGTGTTATAGCTTGTCAAAACCATTTTCAAGCTCAAGAAAGTGATATATTCCTTGTTACCACTCCTAAATCAGGCACAACTTGGTTAAAAGCACTAACCTTTGCTTTGATGAACCGAGTTCGTTTTCCTAATCCTAAAGAAAACCACCCTTTGCTTACTAATAATCCTCATGTTCTTCTTCCTTTCTTGGACATGGTATGTATTGATACTGATTCTCCTGATTTTTCTAGTTTTACCTCTCCAAGATTGTTTTCTACCCATTTGCCGCTTTCGTCTCTTCCAAAATCTGTGGAAGACTTGGGCTGTAAGATTGTTTACTTGTGTAGAAACACCAAAGACACTTTTATTTCTTTTTATCATTTTACAAATAGGTTAAGGCCTAAAGACAAAGGTGAAAATTCACTTGAAGATGCTTTTGATAAGTTTTGTAGAGGTCTGAGTTTTTATGGGCCATTTTGGGATCATGTTTTGGGGTATTGGAAGCAAAGTTTGGAAAATCCTAAAAGGGTTTTGTTTTTGAAATATGAAGATTTGAAGAAAGATCCTAAATTCCATTTAAAGAAATTATCTGAATTTTTAAAGTGTCCATTTTCAAAAGAAGAAGAAAATTGCGGAGTAATTGATGAAATCTTAAATTTGTGTAGTTTTGATAATTTGAGCAATTTAGAGGTGAACAAAATCGGAAAATTACCGTCCGGCCAGGAAAATAGCGTCTTTTTCCGGCGGGGTGTGATAGGAGATTACAAGAATTACCTGACAAATGAGATGATGGAAAAATTGGACCACATCACTAAAGAAAAGTTGCCTGGTTTATTACTATGATTGAGGGTACTCTCTTTCTAAGTATAAGCATAGTGTTGCCTCTTGTTCTTGAAGTATTAGTAACCATGAATCTGTTGTTTTGCTTATATTTGTTTACATTTTCTGTTGCATTGTCAATTATTATAAATACGAATGTACCATCTTTGGATCTTTGTTAATTATTATGTACAATAATATCTTCATTTGAAAAGAAAATAATATTTAATTAAAATTTTCTAAATGATTGA
>CD33947.0
GCCCAGATTCTTAATGCGAAATTGTTTAATTCAATTGTAATCATTTACAAGCTTAAAGTCGAAATTTTATTTCACACCTCCTAATTAAGTTGAAATATATTTTTAATGACTTTAAATAGCATCAGCATCCTTGTTTTTAAAACTTGTGCAAGCTATTAATTCGACAGAAGACTAAAATAAAATTAAAAAAAAAAAAAAACAATCTAATGATATAATTGGCCAATTACACTGCAAACCTCATAGATCGATAATATATGCACATAACACAGATTAAACCACACGTGATGTCTATTCATACATGAATTAATTAATCCTCAACGCATTTACTCATTCTTGGCAAGATATGAATAGCAACCACTTCCTGTCCAGACGGCGGCTCCACCACCCAAACTCTAGCAACAGGCACAGCCACCACATCAACCACCACAATCCTTTCTCCATTTCTACAAACGACACAAACTTTTCCTCTCCTTGCAACTAACTGCTCTGCCCCTTTAAGCTCTGGCGACTCAATCACCGTTTGCCAACAATCCTTTTCATCAATATACTCATTTAACGTTCCTTTCACCTCATCCACCACGTAAATCACTTGTTCATCCATTGTCGCCGCTGGACCCTTCCATCCGGCGAGCATTCCTGTTGGCATATTCTCCCATTGGTTAGCCATAACATCAAAAACCCAACCATCTTTCGGTGCATTACCTTTAACACTAACCATACAGAGCTTCCCTTTAAACCCTACTGCCTCTACTGCTTCTCTACTAAACCTACCATCTTTCAATGCCGCCATTTTTTCCCATTTCCAGTTCTCTGTTTCACCTTTCATTTCCCATTTTTCCATTGACCTTGCCACGTCACCATTATAGTGGGACCCAACACCGCTCGCCAGGTAAACGGTACTACCTACTGAGCCGGTGGCACACCAGCGGCGGGGGATGGTGAATGGTGGACCGTAAAACCAGGTTTTTGTCTCTGGGTGAAAAAGTAATGGTCTAGAAAGTGCAGGGACAAAACTGTAAGTTGTGCCTGCCATGAGAACAAGATGATCAGAGACTGTTAGGGTTTGAATTGGGAGATTTCTTGATAAAAATGAAGGATGTCGATGAAGAAGATGAAGCGGAGGGTTTTTCGGAGGATGTGGAAGTGGGTGCCATGTGGAAGATAACGGGTCTAGAGAGAAAAACTCTATAGAATTATTTGCATTCGAAGATGGTGGCGGAGAGAGGAGAACATAAAGCCAATAAAAGGGAGTCAAGAAGTGAGAGTAAAGAACTCGCCGCCATGCATGGCAGACGGAGAAAAGGAGAGTAGGAGAGACAGAGGTGAGACAGAGGTGACCAAGGTCATTGGGGAGACCTGGTAATAGGGTTTCCTTGTCAGTATCAAAGGACTCATTTTGATTATCACCACCATTACTATTTTTTCTCCCTTTGATATGTTTTGATTTGGTTTCCATAGGAGAAAGCTTAAATTTTGAGGTATATGGGAATGGAAGGAGAGGTTCGTATGAATGTATAGGCTTCTTTATATGTTCTTTCTATTGAAGAGGTTCATGCATGTTGGACCAGTTATGATATGACTAGTGT
>CD52838.0
CCACCAGAAACCAGTTGTATCAATTTTTTGAAGTAACACAATATTAAACTGCCTTTATCTATTCCTGGGTTATTTGTCTATAAATACGAGCAAAATGAACAAAATCTTAAACACACATTGGCACTGAAAGAAACAGAGAAGGATAATAGATGGCTTCTTTTCTGTGGAGTGTATGTTTAAGTTTCTTGCTTTTGGCTTCTGTATCTACGGCTGCCGCCCCAAGAAGGCCTATTGATGTACCTTTCGGCCGTAACTACATGCCCACTTGGGCTTTTGATCACATCAAGTACTTCAATGGAGGTTCTGAGATTCAGCTCATACTAGACAAATACACAGGTACTGGCTTTCAATCCAAAGGATCTTACTTGTTTGGTCACTTCAGTATGCACATAAAAATGGTTCCAGGGGATTCTGCTGGAACTGTTACTGCTTTCTATTTATCCTCTCAAAACAATGAGCACGATGAGATAGATTTTGAGTTCTTGGGAAACAGAACTGGGCAACCTTACATTTTGCAGACAAATGTATTTACTGGAGGAAAAGGAGATAGAGAGCAGAGAATTTATCTGTGGTTTGATCCTACCAGGGAATACCACACTTACTCTGTACTCTGGAACATGTATCAGATTGTGTTCTTTGTGGATGATGTTCCAATTAGGGTTTTCAAGAACTGCAAAGATTTAGGAGTGAGGTTTCCATTTGATCAACCAATGAAGTTATACTCAAGCCTGTGGAACGCAGATGATTGGGCAACTAGGGGAGGTTTGGAGAAGACAGATTGGTCCAAGGCTCCCTTTATAGCTTCCTACAAAGGGTTCCATATAGACGGTTGCGAGGCCTCGGTGAATGCCAAGTTCTGTGATACACAAGGCAAACGATGGTGGGATCAGAGAGAATTCCAAGATCTTGACGCTGCACAGTACCGAAGACTCAGTTGGATTCGCCAAAAATATACTATTTACAATTACTGTACCGACCGTACCCGTTTTCCTACAAGCGCCCCAGAATGCGCGCGCGATCGTGACATTTAAGGAAAATACTTACCTATACCGGTATATGTATCAGCGGAGTGTGCATGTGCTTTAAATTAGTATTCTTCTTCATTCAAATTGTTATACCATAGTGCTGCTATTTGATTGTATGTTAATGCTTGTCCTTGAATGGATTAATATGAAATGGAGTGTAGTAAATTGATATAAAATGGTATTTGTTTAATCACTTAGATCTCATTCATGGGTATTTGTTAACTTGATTTAGG
>CD14701.0
GGAGCATGTGGACAGTGGAAAGGTCGGTCCCTGGTATGAATGCGAATGATAAAGCTTAAAGCACATATAAAATATTTTTCACATGGAACGGCGGTCTCCTTCATACTTTTGCGAGCATTTATGAGCTCCGACTGATTATAAATAGCAGAAAAGAAAGATAACGTTGCACCACCACCACAAGCAAACAAATTCAGAGAGACAACATAATTTGAGAGAGAGAGAGAGATGGCTTTGTCTTTGGCTTTGCCTAGGTTCGTTGCTCTCAGAACAAGATATGAAACTGAAGGGCAAGCTGTCACTAAATATGTTCGCTTCCTACACGAAGATGGGGATTTACATGGCTTCCTTCGCGCCGATGGAGATGAGATTGTGACTCCATACACAAAGTTTGAACTGGAGAAGGCAGAAAGTGGAGATGACTCATATCACATAAGAAACTGTTACAACAACAAGTATTTAGTAATAAAGGAAGGAACAATGTGGTATATTGGTGGAGCTGACGAACCAGAGGAAGACGCATCTAAGAGCAACTGCACAGTGTTCTTTATAAGAGCACTTGTCGGTTCTAATAACTACATAATCAGGCCAGCAAATTTGCCTCATTTTTTTCTGCATCGGGCTACTGTCTCTACTGTATTCGACCACCGAATGCTAAATTGCTTACACCGTTTCAATGGTGCTAGTACGTCGTACGAGATCATAGATTTTGACTCCATCATAGTATTGCCTAAATATATCACCTTGCCAAATCCTGGTGAAGGCCTGTATCTCAGTTCTCGTTCTCTCAGCGGACGACAATTCCTCCAGTTTGGATCTGACGACTATCTTGATACGACAACATGGTTCGAGACATTCACAACAAATGATGGCGGCGCACGAATCATGTGCAAATCCTCTAACCGATTCTGGAGGAAAGACAGCACATGGGTATTTGCTGATAGTAGTAACAGCACTGGAGAAGACACATTGTTTTGGCCTGTTAAGACTGAAGGCAATGCCATTGCCCTTAGAGCTTGGCATAACATGTACTGTCATAGGCATACAGCTAATGGCATGGCCGACTGCCTTGCTCTTACGGCTAATAGCATTTCAACCAACTCGCTGCTTCATATAGAAGAGGCTGTTCGTAGTAGGGAAATATATAATGTTAGTTTTCGAACACTCGATGGTAGGATCTATGACTTCTCGAAACCGCTTATAGTAACCCAAGATGTGGATAACTGGTCGCAACAATCCACACAAGATGGAGAATTGCGTTTCACATACACCGAAACCAAGAGTAGCAGATGGGATCACTTGGAGTCGTGGATGGTGGAAGCGTCTATGAGTTTATCATCAAAAATTCCATTTTTGGTTCAAACAACAATTTCGATCGGTGCGGGCTATGAGGGAAGTTACACATGGGGAGAAACTGAAGAAACATCAAAAGAAATAAGCACAAATTTAAGGGTAGAAGTTCCGCCCATGACCAGGACTCGCGTTACTATGATAGTATCAAAGGGCGCCATTGATGTCCCTTTCTCCTACACTCAGCGCGACACTCTTTACGATTATTCAACGGCTCTCACTCAAAAGCATGATGGCATTTTTACTGGTGTCACTACCTATGTCAAGTACGACATCGCTGAAGAGAGTCTTATTGCTCCAAAACAGTCTATCGCTGAAGAGAGTCTTCTTGCTCCAAAACAGTCCATCACTGAAGAGAGTCTTATTGCTCCAAAACAGTCTATCGCTGAAGAGAGTCTTGTTGCTCCAAAAACAGAAGGGACTGTGTCTGTGTCTGCGTAGCCATTGCAATGCAAGTCTCCAAGCTAGTTTATTATTATAATAAAGGCCCACTCTTGCTGTGGCCATCTGGCTGAAAATGAGACTTCTTTGCTACAAGCTTGGTTTATATATGTGTTAGAGCATTTATTGTAATTTGTTTGGATATTCTGGAGGATTACCGGTTTATCTTATTCTGATTAATGAATCTATATATTGCTTTTAGCTTGCATTTTAATGGCCTTTTATATAATTGGTGTCGGTAAGTATTATCGAACCGTTAAAAAGTAGAGCATAAAGGTGTATTAGCATTTAATTAAAATA
>CD30712.0
GCACGTTTGAATACAACGAATGATCATTGTCAGGTGTAGTTAGTGTTCAATCCGTAGAAAAACATTTATATAGAGAGTCAGTTACATATCTCGAAACGAGATTAATGAGTACGCATTTATACTTACCGGTGATCAAAATCAAAATACATTAAAATTAGCAACAAGTGAGGGATATATAATGCATATTGAAACATATATATTGCCCAAACTTGTGATTATACACTAATTAATTTATTTCAAGCTGACACCACTGGATTAATTCCATTATCAAAATTGGTAGTTGATGATGATTTAGTAGTAATTGGCAATTCTTTCTCATTTGTCAAAGCTGGTGTTGCTGAGATTCTCTTATCCTTGGTTTTACCCCACACAACAGTGTAAAGCCCAATAACTATAAGAATTGCTCCAATTATACTTCCAAGGCGAAGTTGCTCAGCTAGGATTATGGTTCCTAAGGCTGCAGTTATAATCATGCAGAGAGGGCTAAAAGAGGTGACAAAAACAGGGCCTCTTTCCTTAATTACCATACCTTGCACATAATATGCAACTCCAGAGCAAACGATTCCAGAGTAAGCAGCAGCAAGAAACCTAGAGTCAAATCCTATTTTCCAAGCACTCATGTCACGTTCCATTACAAGTGACACAGCAGCTCCTTGAACCGCACCCATTAAGCATATCAAAGCTGTGAGAGAGAGCTCCGCTGGGTATTTCTTCAAAGTAAATGATTGCAATATAAAGAAACTTGCCCAGCCACAGCAACTGGCTAGGAGCATTAAAGTTCCGGTAACCCAATGTTGGTCATTAGGTTCAGTAGATGTGGTGCTTCCATGGTGGCTTCCAGCTCCATGTGAGGTTAAGAAATTAAGAATAGGACCTTTGTACAAAGTCATCACCATTGCTCCTGCAACTGTAACACATGTTCCCATAATCTTGGCTATGTCATGTACCCTCTTTATGTTTACCTTCTCCAACCTGAAAATAATTGCTAGAATAAAGGTTATGGCTGGAAGGACATTGACTGATGCAGATGCAAATGTTGCTGATGTGGACTTCATCCCAACGTAGTATAAATTCTGATCAAGCACTGGTTCGAGAAAACCAAGAACCGTTATTCTAAGGAAAATAGGGAGTGTCATCTTTGGCCTTATTTTCCTTTCAAGAACAAGTGCAAAAGGAGCAATGACGAGAGTGGCAACAATATGACGATAGAGAGCAAGAATATAATGGCTCATGCCATGCTTAAAAGAAACCATAGTAACAATGTACATTCCTGCATATCCAAATTGCAGAGACACCATAGCCAAGAATGGTTTTGCTTTGATGAGCCCTTTGCACACAGCACTACATATACTCTGTTCTCCCATCTTCAAATTTTCTGAGCTCTCTCTGTGTGTGTCTCTAAAGCTCTTAGTAGCTCTATGTTTGCATGTCACAATTAATATGACAGGTGCCCTTCTTATAGAGGGAAAAAGCCAAAAAAAAAAAAAAAAAAAAAAAAAAAA
>CD32863.0
GAACCAGAATACAAGAATCTCGAAATCATAAAATAAAAATAATAAAAAAATGTTTGTTTTTGAGGTGGGGCCATTATTATTGATTATCTAGCTTGGTGGAGCAATAGAGTAATAATATTACTCATTTGGTGGTGGGACCATTCTCAATGTCCGCCTCACATAATTTTGGACATTAGTACATTAAATTAGTTTTAAAGTAGTAAAATCAAAGCAAGTGATGAAATGAAGAAAAACAATACACAAGGTTTGATCCAAAAATCAATTTCTAAAAGAACAGACATGCCACGTCACATTTCTCCCCCTTACAAAACAGATTAAGGCAAAGACGAGTAGCTTTTTCTCTTTGGAGTAGCCTCATCAACTTGTGAAGGGTTACCCTTACCTTTCTTTTATATCTTCTCTTTCTTTCTGATTATATCAGCGTCTTAGCTGTTTCTCGTCACTGTCACACTATAAATACCCAGCAAGAAAGAGAATCTTGCAGTAGTATTCTCTTGCCATTTTCAAGATCTTTCTTGTTTCTTGATCGAGAAAAAAGATGGGCGTTACAGTTAATTATAAGGATATAGAAATAATGCCATTTGCAGTAATGGTGATATTGGAAGGTTGCACAATAGCACTGACCATATTGGCTAAGACAGCCATGACTGGTGGATTGAGTCCTTTTGTATTTGTTGTGTACACAAATGGGCTTGCCACTTTGATTTTACTTCCTTATTCCTTTTTATATCACAGGGAAAGGACAGAAAAATCACTCTTCACATTGCCTCTTTTGTTGAGATTCTTCTTCTTGGGCTTGATAGGGACTTGCATATCCCAGAATCTTTTATTTGTTGGTCTAAGCTACAGTTCCCCAATAGTTGTATGTGCAATGGGCCTCTTGATACCTGCTTTTTCCTTTATCCTCGCCATCTTTCTCAGAAGGATCAAGCTAAACTGGAGAAGCTCAAGCTTCCATTATAAAGTGATCGGCACGCTGATATCAATCATAGGAGCAGCAGTGGTAGATTTTTACAAGGGTCCATTCGTACAAGAAGCTTCATCTTCTTCTTTTAAACTTATGCAGAAACAGAAACTTTTTGTTTTTTACTCAACACCAGACCATTGGGTTCTTGGTGGCTTATTGCTTGCAGCTTCTTCTTTATGTATTTCAATATGGAACATTATCCAGATGGGAACTGTCAAACATTATCCCCAAGTGATGAAAATAGCCGCTTTTTATAGCTTAGCTGGGACTGTTCAATGTGCAATCTTCTCTTTTGTTATGGAGAGAGACCTGAAAGCTTGGAAGCTAAAGCTTAATATGGATCTACTTCTCATTGTTTTGACAGCAATCTTCAACAGTATAGTTC
>CD41943.0
TTTTTTTTTTTTTTTTTTTTTTTCTTTCTTCTACTTTTAACTGTGTTGTTATTGCTTGGTGCTGTTCATCTGCTACTGCTACAATCCTTAAAACTCATAATCCTAAACCTGCTGATCTCAAAAACCCTCCTGCCATTGCCTTCCACAGATTCCATACCCCAGTAACATCACTAACACAAGAAACACAAAACCAACCAAAAAAATTAAAATAAAAACTTGAAGATTTCAAGTTTGTATAAAATTTATTTATGACCAACTCATCTATCTCTATCTGTACAGAGAGAGTAAGATATGTCAGAGTAAAAAATGGATTAGAGTGGTGGGTTTCTCTACGTAGGCTGGAAAAAAGAAAATTGCAAGAAAAAAGAAAAAGAGCCAGAAGGAACTTCAACTGAAATTCACTAAGAAAATAGAAAAAAAAAATTGAAAGATATGATAACTGAGACTTAGAAAAAATCAGGGAAAAAAAAGTAACTGAAATGTTTTTTCTTTCCCTGCACAAAATAATGAAGAGATTAAGAGCAGAAAGAAGAAAGAAGAAAGATAAAGAGAAAAAGTTACAGAAGTAGTAAATATGAGTTAGGTAATATCCTAACTTTGCTCATAGATAGCTGTTTCGATGCTTCTGCTAAGGGTGGCAGAGTTTGGTCAGAAAGGAGATTAAAGATATTTGGTTATCTCAACCCTAAAAGAAACAAATGAAACAGTAACTTCAAAGTCACAAACCCCACCTCCCTATCTCTATTTAGTTACCTCTCCTTGAAACTCAACCCTACACCTCTCTCCCTCCCTCCTTCCCTCTCTAGTCTCTTTTATATTTTCTTTTTTAGTTTTTAAAAATTATGAAAAAATAAAACTAAACTTTGAACTTTTGACTGTCTTGAAAATAATTTGAGCACAACTAGTTCTGAACAAACTAATTATGATTCCTAAATCTTAACCAGAAGTGTTTGTGATGAGTTATGATTAGAGTGAAGAGGTGACTCAAATAGCCACTTCTCTTACCCACCCCCTTTTGAAGCTTTGATAATGATATCCAACAG
>CD49571.1
TACTAATAATCACTCCATCAGAACTGAGAGGATGTAATTAAAAAACAAATCTTCAATAGAACTAAAAATGGCCATTCTTAAAAGTATAAACTCCTGTTAAATCCAGGACAGGGTTCCTTATGTATACAAGATAAGAACCAAACTTTTACTTGCACTTATAAGTGCAAAACCACCTTAATAAAAATTTATTCTTTCTTTTTTTAATTTAAACTCGTATTAAGTCCTTTTATTAAATTTCGAAAAACTTATAAGGTGATCTACTCTTCCATGCGGATTAGACATCTAATTCCTTCTCCTTTGAGCATTAAATCGAAAGCTGTATTAATCTCTGACAATGGAACAAAGTGAGTGATAAATTTATCGAGTTCAAGCTCCTTGTTCAAGTACTTCTCCGCGAGTAAGGGTACATCAGCGAGGGGCTTGAAGTTCCCATAAAAAGTGCCCTTTAGAGTCCTTTCACTCAAGAATTTGAAGGGATGAGTCTGGAACACATCATCTTTGTTAGGCACCCCTACAAGAACAGCAACACCCCAACCATCATGAACACTTTCAAATGCAGAAATCATGGCCTGGACATTTCCTGTGCACTCAATGCTTCGATCTACACCTCCATTAGTCATCTCAGCTAAAACCTCTTGGACAGGCTTCTTGTGGTCTTTTGGATTCACGAACTCTGTTACCCCAAACTTCTTAGCTTGTTCAAATTTATTTGGATTCACATCAACACCAATAATTCTAGAGGCCCCAGAAACTCTAGCCCCTTCAGCAGCAGCAAGACCCACTGCTCCTAATCCAAAGATTGCCACTGTTGAACCTTTTGGAGGTTTTGCAACATTTACAGTAGCACCAAATCCTGTACAAAATCCACAACTGAGAAGAAAGACTTTGTCAAGAGGAGCCAAAGGATTGATCTTGGCAACACAGCCAGAATGAACTACTGTGTATTGGCTAAAAGTTGAGGTTCCAAGAAAATGGTAAATGGGTTTGCCTTTAATGGAGAATCTTGATTTTCCGTCTTCAATCATGACACCTCTATCAGTATTAACTCTTAGAAGGTCACACATATTGCTCTCTGCTGATTTGCAATGCGCACATTCCTTACATTCCCCAGTAAATATAGGGAGAACATGATCTTCTTGTTTCAGTTCTGTCACTCCCTCACCTACACTCTCCACAATCCCTCCTGCCTCATGACCAAAAATTCTAGGAAACAAAGGGACCTGCCCCTTGGCCTCCCAAAAGTAGACATCACTATGGCAAAGTGCTGTATAAAGAATCCTGAGACGAACCTCCATGGCTTGTGGAGGCGCCACCTCCACTTCTTCTATTACCAGTGGCTTTCCTGCTTCCCATGACACAGCAGCTTTGCATTTTATAACTTGGCCAGCAGTATTTGCCATATTAAGAAACAAGAAGGTGAAATTTAGGGTCACAAAACCTTAGCGCCTCCAGCAGAGTTTTGCAAGCTGTTACTATTTTAAGCTCTGCAGGTCTCTGGTAGTCTAGACTGTTCCACTTTGTCATGGTCGAGACAATTCATACTCCACTAAAAATAGAAGATAAGATAATGCTCG
>CD44424.0
CGTATGTTTATATTTCATAAGAGAGACACAAAAAAAAAACTGAATAACATTTGTACAAAGTGAAAAAAAAAAAAATATAGATTCTGGTCATTGTAATTCTGAAGTAAAGGACTTCACTTTGTTGGATATTTCTCTCCGGAACTAAAGAAATTGATGGATTTCCACAAAGATGCAATGAAAGCCTTCATTTTCGTTTTCATGGTGCCTGGGTAACGGAAAAATTAAATGGACCTATTTCATTGTACCTTTCATTTAATATTCTCCTTGTTCATCTTCATTTTGAATTGGACATTTGAACATCAGCTTCAATTTTCTTGGTTACCCGCTAAAGATTTGCTATTATTCATGTATACAAGTTCTGTTTTTCGTTAACACAAACAGTCAAACATGGTCATCTCAAGGGTTGTTGGTTTTACTGTTGTATAAAAACCCATCAAGGATTAGTGTTTTATATATACGTAAACAGTCTTTACTATTCATGAAACACATTACAGAACATCATGTCACGTATAGGACACTGCAAGCCAACATTAAGTCACTCTTATTTGTGTATCAAGATAATTTTTTTCCATTTGTTTCTCTATTCTTCATTTATTTGTAGATTATTTTTCCAGGCACTCTATTTTGACAATCTTGTAAATGTTGAAGAAACAAAAGAGCTGATTAGATCCTGGAAAATTATATACAGTGATGTATTAATTTAAGAGTTAATATTTTTTTTTTATCAGAATTCAGTTTAATTAGCTAATAATGCTTAGTTACCTTGTTTCCTCAGCAATTCTTCAGTTCAGTCATTATTATTACAGCTGCTGTTCTTCTTCTTCTTGTGCCCATCCTTCTCTTTCTTCTTACCGTCGTTCTTTCCATTCTTTTCTTTCTTTTCCTTCTCTTTCTTCTCTTTTTTCTCTTTCTTCTCTTTCTTCTCTTTCTTCTCCTTATTTTCCTTCTTGTCTTTCACTTTTATTTCATTCTTTGCATGGCAAACTGTGTCATTTGATTCATGGTGCTGCACCTGGTGTTGTTCTTTGGGTCCATTTTCCTCTTCAGGTTTTTGGATTTGCAGAGATGCCATGGCGATTGAGGCAAATGGGGTATTTTTCTATTAAGCTTTCTCGACTTCTGTTGATTCTTGCCACTTGTTAAAGCCACCATAGATGATTTATAGCAAGCGAGTGAATGAGATTCCTTCAATTATATATCATCCTTTGAATCTGCTTTTGCACGATGGAGCATTTCTTATCTGAAGCAGAGAATATATGCCCCATTTTCTCCGATTAATAGCCATCTCCTTTTAAACTCGAAGCTCAGAAATTTATGCTGATGGGTATCAGATTTTGTGCATTCTGAAGCCTAATTTTCATTAGATTGTGACAGTCTACAGGAAGGGATGGAAAAATCTTTCATTTTTTCTATCCGTTCTCTTGTAGAGCTCTTTGACCAAGCTACCCTTATGGGCCTTTTAAATAAGTATATGTATTGGGTTGGACCAGACTCGGTCCAATATTCTACCAAAACGACAACGTTTTTCGTTTCTTCATTTGTTATTTATGATCATATGGAACTCCTTAGATCTTGTAAATTAGTAATAATCATTTGCAATTTAT
>CD44043.0
ATTTCCTTTTGAACAATCTGTAGTGGAGAAAACTCGAATTCGAAATCTCCCACTCCTCACAATCTTCTATAAAATGTGGTCTTATATAGAGCATGCATGCTTGAAAATTATACTAGATAAGAAATGCCTTGAATATATATATATAAGAATATTTACATTGTTTTCAAAAGAATTAATTGATCTTCTTCTCTCATTCTCTCACCATTTATATATATTCTTCCTTAGTCAATTACCCAATTACCATGGCTTCACAGCTCAATAATCAGCTCCATTTTGTTTTGATACCCTTGATGTCTCCTGGCCATCAAATACCTATGATAGACATGGCCAAGCTTTTAGCAATCCATGGAATTGTTGTAACTATTGTAACTACACCTCAAAATGCCATCAATTTCACTTCAACAATTCAACTTTCCGTTCAATCCGGCCTTAAAATCCAACTTCTCCAACTCCAATTTCCGGCAACAGAGTCCGGCTTACCGGCCGGATGTGAAAACATGGACAAGCTTCCCTCTAGAAGCTTGATCAGAAACTTCTTTATTGCTGCAAGTATGCTGCAACAACAATTCGAACGAGTCTTCCACACTTTAAAACCTCGTCCAAGTTGCATAATCTCAGGCAAGAATCTTCCTTGGACGGTGGAAACTGCTCGGAAATTCAAGATTCCGAGAATCTTTTTCGATGCAATGGGGTGTTTTTCCTTTTCATGCTCAAATAAACTTGAAACATCTAGAGTACATGAAAATCTTTCCAAGTTTGAGACTTTTATAGTCCCTGACTTGCCTCATCGAATCGAGTTGAGCCAAGCCAAGCTACCCGAAAGCCTAAGTCCAGACTCGAAAGACTTGAGCGATGTCCGAGACAGTCTTCGAGCTGCTGAAACTATACCAGATGGGATTGTTGTTAATACATTTGAAGAATTAGAGAAAGAATATGTTACAGAATATATCAAAGTTAAAGGCAATAATGTTTGGTGTGTTGGTCCAGTTTCAGCTTCTAATAAGCTAAACCTAGACAGAGCAGAAAGAGGTAAAAAAGCTTCAATAGATGAAACCCATTTGTTAAAATGGCTTGATATGCAGGAACCTGAATCGGTAATCTACGCATGTCTTGGTAGCATTTGCGGGCTAACAAGTTTGCAATTAGTAGAACTAGGGTTAGGCTTAGAAGCATCAAACCAACCATTCATTTGGGTTATAAGAGAAAGTGAAAAATCTGAAGGGATAAACAAATGGATCGTTGATGAATGTTTTGAAGAAAGGAATAAAGAAAAAGGACTTATAATCAGAGGTTGGTCTCCTCAAGTTTTAATATTGTCTCATAAATCAATAGGAGGGTTTTTGACTCATTGTGGTTGGAACTCAACTCTCGAAGGTGTCACCGCCGGCGTGCCAATAGTGGCTTGCCCGTTATTCGCCGAACAATTCTTGAATGAAAAGTTGGTTGTGGAAGTTTTGAGAATTGGAGTTAGTGTAGGAGTTGAGGCTGCTGTTGCATGGGGATTAGAAGATGAGGTTGGGTTGTTAATGAAAAGAGAACAGGTAAAGAAGGCTATTGAGATGGTAATGGATGAAGGTGAAGAAGGAGAGGAAAGAAGAAAAAGGGCTAAAGAGTTCAGTTGTATGGCTGAAAGAGCAATTGAAGAAGGTGGATCTTCTTATCATAACATGGAAATGTTAATCCAATATGTTTCTTCTAGAGTTGAATCCACAGAGCTGCTTGATTACTGATTTATATATATTTTCTTGGTTTAATTAAGTCTTGTATTGCTTTACATAATCTTGTTAATCATATATGAATCATCATGCCTCTTTGA
>CD37003.0
AAAAAAAGAAAATAGCAAATAGATATAAGTAATGGAATTTTATTAATGATCCAATATACATTCAAAATATCATATAGACAAATTGTCAATTTGATAAATTGCAACGTTAGATCAATAAACACAAAAGGAGAAACATTAACCAATACATAAGGTCTGTATTCAGTCTACTTTTTGAGTAGAAAATTATTGTGTATATGCTTCAGTATTGGCAAACACAGATAATACTCAGCCAGCGTTCGTCCACTTATTATATCCAAACTTTTGATGCTCAAGCTTAAGAAACTCCTCAGTTACAGCATCAACACTTTCTTTACAGATTTCTTGATCACCAACCCTAACACAAACCTTTGATCTCTCATATTCTTGAACTCGATTATTCCTCCTGAGAGGATCCACAAAGGACTCATATGAGGCCTCCTTGTTGTTTGGGTGATTGGTATGATGATAAGGCTGATGGTGAAGGTGATGGTGATGGTGATTTTTGGTATCGTAATTAGTAGAGCTCATGAACGACATTTTCTTTTTGTTTTGGGTTTTGGAGGGTCTTTGAAGTTCTTGATGATATTTTGTTTACATATTAGTTCTGTAATGAATTGGGTTTTTATAGTTTAATGTTATTCCCTTAAGATAAGAGTGAATCTAATACCTTCACCTTTTGACATGGAAAATTATATTTCTTGCTAACTTTTTTTGAACTATACATATAAGAATCTTGAAAGTGAGGAAATAATTAAGACATACATTTTGAGATATTATTGTGGAATTTATAAAGCAAGCATCTTTATGCCTTTGGAATATCCTCTACTATAGTATAGTGAATGGGATTATATCTCCATGTGACTATATCTTTTGGCATGGAGATTAGAACCAGATTTGATTTGTCATTTTTGAGAATCTTTGAAGTCAAATTCTGGTGAAGTTTTGATGAGTCTTTGTTTACTTGAAGCAATTGTCTTGTTTTTGTTGTGCAAGGAAGTTAGGTGATCAAGCATACATATAGATGCTGCATGTTGTCAAAATTTTACTGCCAAGACTTCAATTTATAGACTTCTTATTCATAATCTCAAAGAGATGTTAAAAAGGACACATAAAACATTTAGAAACGCAATTTTATTCTTGATGGACCCTCTTTATTTAATCATCTCTTAATTAAAAATTCTTAAAGCCATTGGCCCTCCAATTGAAGTTCTCATTAAATGCCTGGCACTGGGCACCATCAGTCTCCCATGTGCTATGCTCATACCTCACTTTTTCCACCACCAAAGCCGGTGGTGCTGGAGAATGTACCCGGCGGCGATGTCCAGTCCAGAATTCAGCATCAGCAGTTGTATTGTTGAAAGCACCACCATTCATTTTGGCAGCAGAGGCATGGTTGAAGTGAAAATTAGAGGAGCCACTGTTTTTGTGTATCATAGTTTGGTGTTTCAAGGGCTTAGGAGAGCAAGCGGGCTTGCATGGCGGAGCAAGTGGCTTAGGCAGAGCCTGCAATTGCATGGAAGACTCATGGCTATGATACTCAGTTTCATACCACGATTCTTCATGCTTGGCAAAGTTTTGTTGTTGGAACCCAAAACTTCTTCTCATGTTTGGGTTGGCTGTGCAATTCCTTGTGGATCAAAATGATATTTATAGACTCCAATTTTTTTTTTTTTTTTTTTTTAAAAAAAA
>CD35102.0
TATAAATACAGCTTAATCCGGCTTAGAGTTTGAACTTATTTTTTATAATGGGATATGGATTTTGTATATTATCATCATCGTTTGGTACTATTACTAAATTTTTAAAATAAATCCGTTTTAGGATACATGAATTGTGACACATAATTACTATCAAATTATATCTATAAGAACAATAGATTGAGTAATTAATAAATTTTCCACAAACAATTCCATGGATAGTTCATATTGTGGCAAATTATAATTTTTTATTATATATATTTGATGATATTACTGCCATTCTTCTAAATATGGAGTTTTTTTTTTAACCCCACCTAAATTTTATTTTTTTATTTTTGGCACAACCTCCCTATCCTAATCTTTTTTTTTTATGACAGGGAAGCTTCTTTTGAGACTGAGCAACAGGAAATTTTCTGAAAATCCTGATTCCTTTCCAACGAGACTCCATGTAATTGGAATCGTTCTTTTGAGCATAGACTCCAAATTTGAAGAAATGGAAAGCTCCTCCACGCCCAACTCCTTCATATGATAGGACTCCATCGATGAAGGCCATAGTTTTTGAAGCATCCATATCATGAATTACATTTACTTGAAACCATCTGTCGTAAATTTCAGGAGTAAGAACTGGATCAGTGTAATATGTTAGAGAGCCATTGTAGACTCTGAGCATTAGGGTTGTGGTAATTGTGGCGTTAGGGCTAGCTCCAAACACTTGGAATATACATACACCAGATGTTCCATTTGGTACGTATGCTTGTCCTTCGAATTGCCAAACACCAGAAGTATAATTATATCCATTGACAATAATCTCTGAACGAGGCCTTGTGGGACTACTTCTAGCCAAAGGCTTGTCAGTGGAATAGACCCAAAACTTATGGATTCCATCCTCAAAGCTATACCGATCACTGACTTTCAAGTCATATGGCTTTTGGATATAATAAAAGGAGTGGTTAAAGGGAAGTTCTGTAAACCCTTGAGTTGGATCCAGACAAGAACCAACCATGCAATGAAGGATGAGTACAAGAAAACCAATATGCAGTGAAGTGGAGATGTAACGAAGAGTGGTCATCTCTTTCCTTAACTCAGAGAACTAATGAACTAATTAATGAGTGCCCAAAACTTATGGATTCCATCC
>CD53692.1
GCTAGTGCGAGATGATGATTATGATGTGCCTGAGACACGGGAGTGTCTTCGCTCTTAAAAACCTTCTTCTCTCTTCTTTTCAAAAAAAAAAAAAGCTCTACGCGCCATGTACGGTCATAGTAACACAACATTTTCACGCGCCGACTTCGTTCTCGGCCACTATCCACCGTCTCCAGAAGGTGCTGCCCCATCCCCACTGATATCGGGCCAGTTTCTGCCGCCAGCTCACTTAATCGTACCGGACCAGCTGGCAGGAGGAGGCTTCGACTTTGGTAGCAGTACTAACAGTGGGTGCAGTAGCTACAGTTCGCCGAGTTCGCTCGCTAGTTGTGGAACGAATCAGCAAACGAGTTTGATCCAGAGGAGTATTAGTAGTCATTCTCTTCAAAAGAACGGGTACCATTGTCATTTCACCTGTCCTCAGGATTTCCTCGACTTGGACACCTGCCCTGTTAGAAGAGTTTTTAGCACCGGTGATTTGCAGCATGGGCATAAGGCAGACAGTCCATTATCAAGTGAGAGCAGTGTGATAATTGAAAGTATGAGCAAAGCTTGCAAATACAGTCCAGAAGAGAAGAAAGAGAGAATTGAGAGGTACAGAAGCAAGAGGACTCAAAGGAACTTCAACAAGAAAATTAAGTACGCGTGTCGGAAAACGTTGGCGGATAGCAGGCCTCGAATCAGAGGTCGATTTGCCAGAAATGATGAAATTGAGAAAAATCCTCAAGCTCAATGGAGCAATATAAGTGGGGAAGAAGATGAGGATTATGATGATAATTGGAGTGATTTTCTGGATGCATTTTCAGCAAATTCAATTCCATAATTAATCTTGTAAAAAGGGTTAGCTGGATGGTTGTAGCTACATGTGCTAAATCCTTTTTTTTAGTTTCCTAGTATATTTTTCTAATTCTAGCTAGCTATTATATTATAATTATAATAATAATTATTATTATCATGCAATTTGAAGTGTTATTTAGCTTGGAAGTAGGAGATGTAAATATAGTTTGTTTGTTTCTGATTCTTATATAGTTGAGTTGATTATGATGACAATTGTATTGTCTAAGTTTTAGTCCAATAATATTGGATCAATCCCAAAAAGTATTTAGA
>CD38076.1
GGGGGCATCCATCAACCAATAATCAATTCTCCCTTAGTTGAGTTAACTTGTTCTTGCATATCATAAAAAATGGCTTCTTACCCTATTACGGTTGTCAGCACTGTAACCCTTCAATCAAGTGCAGACAAGCTAGTGAAGTTCCTCGGCGGGGCTTCAACCGATCTCAAAAACCTCCTGCCCGATGTCTACACCCAAATCAATGTCCGCGAGAGTACAAATGACTATATTAAGAGGTTCCAACTCGTATATGCTAGTGGATTTCCAATCGTGTGGGCAGAAGTCAACATCGATGTAATCGACAGAGTGAATATGATAAGCATTTACCATGTACATATACTTACAAATGGAAATGCTGGAGATTTCAATACACGCGGCACCACGATTAGAGTGACCGAAGTCTTGAGAGCAGACGGAAATGGCAGTAAGGTGGAGCGGACCTACGAGTTTGAGAGAGCAAACACTGATGTTGGTCCTGCCTTTTTTGAATTTGAGATCTCCAATCTCATTAAGCTCGATAAAAAACTAGCTTGAAGAAAATCACTCAGTAGATGCCACTAAATAAGAAGTCCTGCGTATGCATTTACGTAGTACTCGTCATCAAGCATCTTTTAAATTAGTCTATGTTGCCTATTGTTGTATGTGATGGTGTGTAAATTGCAGTCTTCTGCATTTGTCACTTCGCCACTGTACGGTTGACGCTTATCA
>CD42304.2
TTTGACTTTTCTTAGTCCGCTACGTGTTTTTTCACGATGGCCGTTTCGTAATTCTACCTAATCACTCCTATGACAACTACAACCAAACGGAACCGGACACTGACTTACATGACATGAGATACGACACCAAAGCTACAGCTCTAATCTCTGCTTTTACGGTAAATATCAAAGTTTAGATTTTTTTTTTTATTCCTATAAAAAAGGTTTCTCTGCTCATATGTTTTCTTGGTAACCAAACAGAAGCAGACTTGGCTTTCGTTTCTGAAATCCCTTTAAAATAGGTATCAGAATGATTATTCATTGAACCTGGACGGCATTAAGGTTTCTTTCTCTTATTCGGATTGATACATCTGTTTATTCATATATAATATATTCATCAATGACGATTATGGTATTTGGACGCATAAGGACCATCAAGTGTGGCGTACGTAGTGCAAGGGATTGAATGCTATTGTTTTCTTTTTTGACAAGTGAAGATTTTTTTTTGGTAATTTGTTGTCCACTACCAATGGCTTCCATGAGAAGTACATGAACATGGAGGTGCATTAGTCAATGTCCTCAACAGTACATTCAACTAACCAGGAGCTTGAAACAAAAGAGATGGACGTTAGAAACGAACAGTATACACATAAAGTTGGAGTTCCTCCAAAGCAGAACCTCTTCAAAGAATTGAAAGCCACTGTGAAAGAAACACTCTTTGCAGATGATCCTCTGCGTCCCTTCAAGGATCAACCGAGATCTAAAAAGTTCATCCTAGGCATACAAACCATCTTCCCCATTCTTGAATGGGGTAGAAGTTACAGTTTACGTAAATTTCGAGGGGATGTAATTGCTGGACTGACTATTGCTAGTCTTTGCATTCCTCAGGATATTGGGTATTCAAAACTTGCAAATTTGGACCCCCAGTATGGATTGTACTCCAGCTTTGTTCCACCATTGATTTATGCCTTCATGGGTAGTTCTAGAGACATAGCAATAGGACCAGTAGCTGTCGTGTCTCTCTTGTTAGGGACTCTGCTTCAAAATGAACTTGATCCCAAAAAAGATAAAGAAGCATACAGGAGGCTAGCATTCACAGCTACATTTTTTGCGGGTATCACGCAAGCAACCCTTGGGTTTTTCAGGTTGGGCTTCTTGATTGACTTCTTATCACATGCTGCTGTTGTTGGTTTTATGGGTGGAGCTGCCATCACAATTGCACTCCAGCAGCTCAAGGGTCTTCTTGGAATACAAAATTTTACAAAGAAAACTGATATAGTTTCAGTGATGCACTCAGTTTTTGGCTCAGTCCATCATGGATGGAACTGGCAGACTATAGTTATTGGTGTGAGCTTTCTAGCATTTCTCTTATCTGCCAAGTACATCGGAAAAAAGAACAGGAGATTCTTTTGGGTGCCAGCAATTGCACCATTGATATCTGTTATTCTGTCGACCTTTTTTGTTTATATAACCCATGCAGATAGGAAAGGGGTTCAAATTGTGAAACACATAGAGAAAGGAATAAATCCCTCCTCTGTGAAAGAAATATACTTCAGTGGTCAGTATCTTCTAAAAGGTCTTAGGATTGGTGTTGTGGCTGGAATGATAGCATTAACGGAAGCCGTAGCAATTGGAAGAACATTTGCTTCCATGAAGGACTATCAAATTGATGGGAACAAAGAAATGGTGGCACTAGGAACCATGAATATTGTTGGTTCAATGACTTCTTGTTATGTGGCAACAGGTTCATTTTCTCGATCAGCTGTAAATTACATGGCTGGCTGCCAAACTGCGGTCTCCAACATTATCATGTCCTTTGTTGTGTTTCTTACCTTGCTATTTATTACACCTCTTTTCAAGTATACCCCAAACGCTATTCTTGCTGCCATTATTATATCAGCTGTGGTTGGCCTAATTGACTTTGAGGCAGCAATTTTGATATGGAAAATAGATAAATTTGATTTTATCGCTTGCATGGGAGCCTTCTTTGGTGTAGTTTTTGTATCTGTGGAGATAGGCCTATTGATTGCGGTTTCAATATCTTTTGCCAAAATTCTCCTACAAGTTACTCGGCCTCGGACTGCAATCCTTGGGAAGCTACCTGGGACAACTGTGTATAGAAACATTCAACAATATCCAGGAGCAACCAAGGTTCCTGGTGTTTTGGTTGTGAGAGTTGATTCAGCAATCTACTTTTCCAACTCCAATTACATTAAAGAGAGGATTCTGAGATGGTTAGCAGATGAAGAAGAACAATTAAAAGAATCATACCAATCGAACTTTGAGTTCTTGATAGTAGAGATGTCACCCGTTACTGATATTGACACCAGTGGCATTCATGCGTTGGAAGAGCTATACAAAAGCCTCCAGAAGAGAGGCGTTCAGCTCATTCTAGCAAATCCTGGACCAGTGGTGATTGGCAAGCTCCATGCTTCGGATTTCGCAAATACTATCGGGGAAGACAAGATCTTCCTTACAGTTGCAGATGCAGTGGCATCATGTTCTCCAAAGTTGGCTGCAGCCCAAGTGTGAGAAAATTGCTGTATTTGTAGTGTGGCATACATGTTACTACTATATAGTGAGGAAGGAAGGAGCTAATGTTTTGATAATAGAAGAAGCAGAGTAGTTGTTGATGCCTTGGTGGGGTGTGGTCATCACCGTCCTGCTTTTGCAGAAAAGTTTATTAAGAAGGGATAAGGCTTGCGAAAAGCTAACAAGAAAAAAGAAAGAAAATGTACATAGAATTGCCCATAATTGAACTGAGTTTTTCTTTTATTTTTGTCTTGATACACTTCCTCTGTTCTAATTTAATAATAATATTTAACCTTAAGGTTATTAAGAAGGGATAAGGCTTG
>CD38076.4
GGGGGCATCCATCAACCAATAATCAATTCTCCCTTAGTTGAGTTAACTTGTTCTTGCATATCATAAAAAATGGCTTCTTACCCTATCAAGGTTGTCAGCACTGTAACCCTTCAATCAAGTGCAGACAAGCTAGTGAAGTTCCTCGGTGGGGCTTCAACTGATCTCAAAAACCTCCTGCCCGACGTCTACACCCAAATCAATGTTCGCGAGAGTACAAATGACTATATTAAGAGGTTCCAACTCGTATATGCTAGTGGATTTCCAATCGTGTGGGCAGAAGTCAACATCACTGTACTTGACAGAGTGAATATGATAAGCATTTACCATGTACATATACTTACAAATGGAAATGCTGGAGATTTCAATACACGTGGCACCACGATTAGAGTGATCGAAGTCTTGAGAGCAGACGGAAATGGCAGTAAGGTGGAGCGGACCTACGAGTTTGAGAGAGCAAACACTGATGTTGGTCCTGCCTTTTTTGAATTTGAGATCTCCAATCTCATTAAGCTCGATAAAAAACTAGCTTGAAGAAAATCACTCAGTAGATGCCACTAAATAAGAAGTCCTGCGTATGCATTTACGTAGTACTCGTCATCAAGCATCTTTTAAATTAGTCTATGTTGCCTATTGTTGTATGTGATGGTGTGTAAATTGCAGTCTTCTGCATTTATCACTTTGTCACTGTACGGTTGACGCTTATCAATAATCTATGTCTGGTGTGTTTCTTTCACGAATAATGTTAAATAGCTTAATTTGAACTATCTCAAATGTTATTTTAAAAAATTAATAGAAAATTATATGTGGAGCATACCTATGAGTTTGAGAGAGGCAACACAGATGTTGTTCCTGCCTTTTTTGAATTCAAGATCTCTAATTTGATTGAGCTGGATAAAACAATAGCTCGAAGAAAATCACTCAGTAGATGC
>CD33290.0
GTATAGCAAGAGTTGAAACTCAAACATTCCCAATCTTAAAATTTAAAACCTAAGAAAATATTAGCAATGGCTAACAGTAAATTGCTTGTTCTTCCTCTTCTCATTTTATATGGGATAATTGCTGCAAGTGTAAGAGCAGAAGCTTGCCCTCTTTACTGCTTGGATGTAGAGTATATGACATGCGAGTCTTCAGGAGAGGAGAAACTTAGCCCAAGATGCAACTGCTGCTTAGCTCCGAAGAATTGCACTCTTCACCTTTCAGATGGAACTTCAATCTTTTGTAAGCCGAACTGAAAAGCAGAGGCTTCTTGTTTGCTAAAGCAATTAATACCCTCTCCCTATATAAAAAGAATTCTTCTATGCTGGAAAAGTAAACCAAGCTCATTTTATTCTGACTTACCTCCACTCCACCGAGTCTATTGTGAAATGTAGGAAGGCAAAGAATAATAATAATTTGATGGATTTATTTGTGTTTACTGATAGATAACTTAATAATTATGCAAGTGATCTACATGTATATCTCCAAGGAGCTGTGGTAATTAGGTGTGCAAGTCATATGTAATTTGAGGAGATATGATTATATACTGGGAGATTATCTCTCCTACTATCACTCCACCCATCTCTCTCCCAACAACCATAATTTTAGGCATATAAGCCCACTCTTCCATGAGAAAGGGTTAATGTCATTTTTTCAAATGAGGTGGTCTGTAACAATTTTTTTTAGTAGTTTTTGGTATTTTGATCGGTGTAAATGCTATTTTTATAGTGTTTTACAAAAATAACTAATAATTATAAATGCCAACGGCCGTTTAGCCCATCCAAAGTCCAGTTGGCCTCCAAAGTTGACTTCAGAAGTGAAGAAGTATATATTTAGAACAAGTTGGAGTGTCAAATTTCTATTGAATACCTTATAAGTAATTAAGGATCTGCAAATTAAAACCTGAAAAACATTAGCTATGGCCTATGAATAACTA
>CD52369.1
GGGCTCTCAAGTGCGCAGTTGAACTAGGCATTCCTGATATTATTAACAACCATGGCCAACCCATGCCTCTCTCTGATCTTGTTTCTGCCTTACAGGTTAACCCTGCTAAAACTCACCATGTTTATCGTCTAATGCGACTTCTCGTTCATTCTGGTTTCTTTTCTTTGCAAGAAGAAAGCTATTTGCTTACCCCATCCTCTCGTTTTCTTCTAAAAGACACTTCTTTCGGTTCAATACCTTTTATATCTCTTTTGCTTGACCCAATTATGATGGACCCATTTAATTGTTTGAGCAAATGGCTGAAAAACGATGATCAAACACCATTTGTAACTGCCTTTGGAAAATCACTATATGAATATACAGGACATGACATTAGGGCTAATAATATGCTGAATGAAGCTACGGCCAGTGATAGCATTTTTCTCGGTAAGGTGGTGACTCTTAAGTGTAAGGAGGTATTTAAAGGGTTGAATTCTTTAGTGGATGTTGCAAGTGGCACTGGAAATATGTCTAAGGCTATTGCTAATGCTTTTCCCAGTATAAAGTGTACTGTTTTGGATCTTCCACATGT
>CD35276.1
GTGACGTGTTCAGTACGGGTCAATTAGGTAGGTAATTAGATGGACTGCTAATTATTATTCATCTCCAAAATAAGAGACGAGTGATCATTGTTTATCTTCCTCTATCGTAACCCATGTGACCTATCTATAAATACACAAGAGCACTATCAGGTATACACAAACCAGAGAAAGAAGATGAAGAGGGAAATGACTGATATAGTCCCAACTTCATGGGAAGGACCTAGCAACCGCATTGCTGCTGTTAGTATTGAGGGCAAACCGCAACCTACCGGTCATCAAAACGACAATGAGGATCGAAGCCACCAGAAACCTGGATGGAGAAAGTTTCTATCATACGTAGGACCTGGTTTTCTGGTTTCATTGGCCTATCTTGACCCTGGCAACTTGGAAACTGATCTGCAAGCAGGAGCTAATCATGGATATGAGCTACTATGGGTTATTCTCATTGGACTCATCTTTGCTCTCATAATCCAATCACTAGCAGCAAATTTGGGTGTCAGCACTGGAAAGCATCTTTCAGAATTATGCAAGGCTGAGTATCCAAAATATGTAAAATATTTTTTGTGGCTGCTGGCTGAGATAGCGGTCATTGCTGCTGACATTCCTGAAGTGATTGGGACAGCCTTTGCATTGAATATATTGTTTCACATCCCACTATGGGTTGGAGTTCTGTGCACTGGTCTTAGCACTCTCCTACTTCTTGGCCTGCAGAAATATGGGGTGAGGAAGCTTGAAATGTTAATAGCTTTGCTGGTATTTGTGATGGCTGGATGTTTCTTTGGTGAAATGAGTCATGTAAAGCCTCCGGCAACTGAAGTCATCAAGGGCATGTTCATCCCCAAGCTCTCGGGCCAAGGAGCCACCGGCGACGCCATCGCCCTCCTAGGTGCCCTTGTCATGCCACATAATCTCTTTCTCCATTCTGCCCTTGTGCTTTCTAGGAAAGTACCCAATTCTGTCCGTGGCGTCAATGAAGCTTGCCGTTATTTCCTCATAGAGAGTGGATTTGCATTACTTATAGCTTTTCTAATAAATCTGGCAGTTGTCTCTGTATCTGGGACAGTTTGCACAGCCCAAAACCTCTCACAAAATGATGCAAATAGATGCAGTGATTTAACCCTTAACTCTGCTTCTTTTCTTCTCCAGAATATGTTGGGAAAATCAAGTTCCATCCTATATGGTATTGCTCTATTGGCCTCAGGTCAGAGCTCCACTATAAGTGGCACCTACGCAGGACAATACATCATGCAGGGTTTCTTAGATCTTAAGATGAGAAAATGGATTAGAAACCTAATGACTAGGTGTATTGCCATTACACCTAGTCTTATTGTCTCAATTATTGGCGGATCACAGGGAGCAGGTCGATTAATTATCATCGCTTCGATGATACTTTCGTTTGAACTTCCATTTGCTCTTATCCCACTGCTAAAATTCAGTAGCAGTTCCACTAAAATGGGACCTCACAGTAACTCAATTTTCATTATTGTGTTCTCATGGATTTTGGGATTAGGAATTATTGGCATAAATATATATTATCTAAGCACAGGGTTTGTTGGTTGGCTAATTGACAATAATCTACCAAAAGCTGGGAATGTGTTTATTGGAATCATTGTATTTCCTCTAATGGCAGTATATGTATTTGCAGTCATCTATCTAACCCTTAGAGAGGACACAGTGGTCACATTTATTGAGCCAATGAAGGAAAATGGTTCAAGATTACAAGCAAACATGGAAGAGGGGTTAGTCCAGTCCAATGAGTCACCTGATATTGTGCCTTATAGAGAGGACTTAGCTGATATTCCATTGCCAGAATAGATGTTGAATTTTAATTAATTATATCAAAGTAGTAAAAAAAAATTACTATAAGATAAGATTATCTCATTTATTAAATATTTTCTGGTATGAATGGTTAGTCTGTTTTTGATTAAATTGATGAGGAATACTTAATATGACAGGGAAAAGCTAACCTGTAATATCATTCTATTATACAAAAAATTATTTATGTTCTTTTTTTTTGCGGAGTAGACCTACTGCTTTGGATTAATTTTAGATCTCCTTGCTAAGTTTTTCCTGATTTATTAATAAAATTATAATTTTCAAAAAAAAAAAAAAAAAACCAAAAGGATAAGAAAAAACAATGCTGT
>CD38076.2
ATCAATTCTCCCTTAGTTGAGTTAACTTGTTCTTGCATATTATAAAAAATGGCTTCTTACCCTATTACGGTTGTCAGCACTGTAACCCTTCAATCAAGTGCAGACAAGCTAGTGAAGTTCCTCGGCGGGGCTTCAACCGATCTCAAAAACCTCCTGCCCGATGTCTACACCCAAATCAATGTCCGCGAGAGTACAAATGACTATATTAAGAGGTTCCAACTCGTATATGCTAGTGGATTTCCAATCGTGTGGGCAGAAGTCAACATCGATGTAATCGACAGAGTGAATATGATAAGCATTTACCATGTACATATACTGACAAATGGAAATGCTGGAGATTTCAATACACGCGGCACCACGATTAGAGTGACCGAAGTCTTGAGAGCAGACGGAAATGGCAGTAAGGTGGAGCGCACCTACGAGTTTGAGAGAGCAAACACTGATGTTGGTCCTGCCTTTTTTGAATTTGAGATCTCCAATCTCATTAAGCTCGATA
>CD43810.0
TTAAAAAAATAATTAAAAGAAAAAGAAAAAAGATAACCCAGTCTTGTTTTCATTATCTTTGTCCTCAAAAAAATATTAAAAAAAAATACAGTGATTAAATATTTATATTCAATAAATCATTCTTTAATCTCCAGAACGTACAATGTCCTGTGATGCAACTTCCCCATCACCTGTAGACATGTGAAATAGTGGAACAAAATCCAATCAATGGAAATCAGATAACGGACAAATGGGGAGGTAAAAAAATTTTATCCTTGCAATATCACTGTGTCATTCCCCCGCCCCTTAAGTTACCAAAATAAACCGGTAAAGCAATCAAAATGCAGGAAAATAATGTAAGAACAGTTGAAGACATACGAAATTTTGTGCAAAAATCCAGGAGATTAACACGACATGGCTCGATAGCTGTACAACCCGCCATGGTATAGTTCAGAGTAAAGCAAAGTAACATTATAAATCTATAATTCCATTTCCAACCGATTGGTAATGTATTAATTAAGATAATACCTCCAATATCTTTAAGAAATGCAGGAACAAAACCCTGTTTATATGCCAGATGGTCCTCCGAAGCGACTGATAATAAACCGGATGACTTTATTGCTCAAGGAGACAAAAAAGAAAAAAACTTCATTGAGAATCCTTTGATGGGAGATAGCAATGGTAGATACCATCATCGAAGTTAAGAGAGTAGCTGTGAATATCATAGCTGTACTTTACAGTGCTCCTTTGCCACCCCAGAGCTTGCTTCCACTGTGCCCTGAACTTGCATAGCAGGTGCCTCAAAATTTGTGATCCACAGCAGCAACTAAATGACACTCGACTTTTCCCATTACCGAGTATAATTGCAGACTCGGTGCTTGCAATTCTCTTCCCCCACTTTAGGCATAGAGTTTTCTTTTTGCTTTGTAAACTGAAATTTTTCATTGATCAACTTTCTTTTTCAACTCTAATTTGGAATTAGTCAGAGTGGAGCTTGTATTGCAAGATGCATTTAAAACCTAAACCATAACAGAATACCACAAATTGAGAGCTTTCGAGCAACAATAGCCATTGGCTGGAAGCATTATCAATGACATCAGATGTCATTCTCCCATTAGTGGAGGCGAAAAAACATTATCATCAAGGGAACATTCAACTTTGCTTATGCCACTAGTCTTTCTGGGTCCCAAAGTGGAGAAGGGAGTGAGACATGCAGCTAATGATGCAATGTCAACAGTTGATGGTATGCACTTTTAAGCTGGCCAGTCTTCCAAAAAGCAGCTAGTGTTTATCCATTTCTGGTTTTTATTCTCTTTTACTCCTGGTTGGTGAAGTTTCCCGGGAATCATCAACACAAACATGGTAGTCAACTTTCAAGCACTTTTAGCAGCATACGTTACATGAGAGCCACAAACATGAAAGATGTAAAGACACCAAATTCTCTCAGCTAGTTGACAATCCTCATGTTCCTTCCTATCCTGGATACACCTGCAGCATCTCATTACTGAAGATTCTCCTTTGAATTGAGTCTCTATTTCATTTAGATATAACCGAAATATTGATGACCTACACCATCAATTATCAGCATAACACAAATAGGCAAACCACAAGCACTAAAATATTTATTGTTATCTGGAATATGTTTTGGAAAAAGCATGTGAAATCCATAGGGGGTATTGAATTGCTCTTGTGAGGTTTTCCAGTTTTTCTTTCTTATGATTTTAGTGTGATGTTGAAAAGAGGATGAGGTTTGGGTGAAAATCGATACACGGGGAAAATGAGACAATCATAAACGCCGGGGGTTGGGGGGGGGGGGGGGGGGAGGGGGTATGTCAGGCTGAGGCCCTAAAGACAGCGATACAACAG
>CD43012.0
GGAAGAATACTATTGCACAATAGCATGACTCAGAGCTCAGCAGAAAAAATGGCTAGCACTGCTATTTCCTTTCTATCAATACCCATCAAACTTATTAAGGAGGAGATGAGAATGGCTTCAGCAGGCCGGAGGAAGAATACTATTGCAGCAGAATTTGGTCATTTTACTTTTGGAAGCGCGACCGTTGAGAAAAAAGTCCAGAAATCAAACAATTTTCTTATTGATGGTGGATTTGGAAGCCTGGAGCAAAATGGTCTCATTTATAGGCAAAATATTTTTGTTAGATCATTTGAAATTGGGTTTGATAGAAAACTATCGTTGGCTGCCTTGACCAATTTTTTACAGGATACTGCACTGAACCATTGTAGAATGATAGGGCTATTAGCAGAGGGTTTTGGTTCAACACCTGAAATGATTAAAAAGGACTTGATTTGGGTACTCTGCACTTTGCAGATACTAGTCGATGGCTATCCTTCATGGCTTGATGTGGTTGAAGTAGACACTTGGATGTATCCATCAGGACAAAATGGTCTAGGACGAGGCTGGCTCGTTCGTGATGGCAAAACAGGCAGAAGCTTGGCTCAGTCCTCTAGTGTAATGGTGTTGTTTAACAAGAAAACAAGGAAGTTATCTAAATTAGCAAAGGAAATTAGGGATGAGATTGCTCCCCATATGATGGACTGTGATCCTATCATGAACAAGAATAGCAGAAAAATATTGCCGTTTGATGTTAATACAGCAGATTATGCTCGTACTGGTTTAACACCTGGGTGGAATGAGCTTGATCTCAATCAGCATGTGAACCATGTTCAATACATTAACTGGATTCTTCAGAATGTTCGGCCCTCATTGGTACAGCATCACAAGCTTTCTGCAATAACTTTGGAGTACAGAAAGGAGTGTGATATGAACAGTATACTGCAGTCGCTATCCAGAATTGTTAAAAATGGCGGCAATGATTCTACAGATAAAAATAATGTGATAGAGTTGGATCACTTCCTGCTTCTTGAGAATGGATCAGAAATTGCTAGGGCAAACACCATCTGGAAGCCAAGAGAAGTGAACAACTTCAAGAATGTAGTTCATAGTCCTGCAGAAGAAAATATATCTAGCATGAACTAAACAACTCTGCTGGTGAACTCATTAAAATAACTGTGTCTTTCGTATAAGTTAGAAATCTGAAGGGGAAGAAACAAATAATCAGCTAGTGTCATTCTCGATAAGTTTATCATGACAAATAAATAAAACAAAAAGCAGGCTTGCAACTCCATTAGAAGCCTGTCAACGATTCACTTAAAACTGTATGCACATTGATTTGGGGCCTCCAATTTCAAAAGAACATGAAGGTAAAGCATGCATAGAAAAAGAAAATTCCAACAGCTTAACCAGAGCAGACAAATTACTCTCAACTCAGTATTTTAGAGCCAAACACTTAAACGACATGTAACAACAAAATTATTTTTTAGTCTTTATGAGGAAAATCATATAACTAATGCACGAAAAAGTAAACATCTCATACCTGCATTATTTCAAGGTTTTAGTTTTTCACAATGAGTGATTTTTATTTTGCAGAAAGATGATAAAGTAGAATACAAATTGCATTTAATTGGATGAAATTAGGGAATTGGAGCTGCAAATGAAATTCTCTAGCAGTCTAAATGCAATCCAAGTATCTGATTTTAATCATAATTCAGAGAAAATAAAATTCACAAGTCTAGATTCTATAGAAAGAAGCATCGATCTGGTGAAAAAAAAAAAAACTATTTATTGAAAAAAAAAAACTAAAATGAAAATATTTTTTATTTTTTAT
>CD49198.2
ATTGAAACTAAAAATGCAAAAGATGCTGTAGTTGATATACATGTTCATATATACACACACACACACACACACACACTAATGTTTAGATCTGTGTTTGTTTGGCACTTCTGATTCAATTTTTAAGTGAAATTTTTTTGTATTTGTTTGTTTTGATCTGTTAAGAGAATTGAATGCTTAACTTATTTTTCTTCTAGAAAATTTTTGATTCAGTTTTTTATTTATTATTTTAGTGTGTTTGGTGTTGGCTGGGGACGAGGTCACTGGAGGCAGCGGTTCATCGATCTCTTCCTGGAGGATTTTGTTGTCACATAAGCAAAATGACATGAATCGATCGATAAACCTCTGCATCCAGCGCTTCCCCTCCCTCTTTGTCTTTTTCTTTTTATTTTCCAGTCCCTGTCTAACAAAATTTACTCTGTTTTCTGTTTGGTTACTGTGAAATTGTTAGAAAATAAAGAGAAACTTACAATTTTTGGTATAATCCCGAATCTGAAATACGCTTTGCTCTGCTTCACCTTCATTTTCATTATTTTGTTTTATAAGCTTCAAATTTATTGCGTTAATTAAAGTTGGTTGCAGGAGAGCAAATGCATCTGCTGTGGAACCAAACTGGTAGCGTCCCCTTTTTCTATCCATGTAGTATTAAGTAGCTTATGATAAGTAATTTCTAATTTTTGTTTTTCTTCTGTGTTGTGTTTGAGCTTTGTGTTGGAAAATGTTAATTCCTTCCATGTCTCTGTCTTTGGATTATGCTTTAAATGATTCATTACATATGTTAATTTTTCTTTAGTGGTTTATTGTCCAATTATGCCTAGCGAGTTCTGTTCTGTGATATGCAAATGAGGATTTGAGTAACGAAAGGCAAGAATATTGATTCTTAAACAACTGCCCTATTATGAGCTGAATGAATTATTTCATGTTTTTAAATGCAATTAATATGCAATTAGCTGTGGTGTAGTTATGAATTTGATGATTTATTGGTTACAATTTGTTTAAATATTGCTCATTCAACTTTTTGTTACAAGTTTTGGGTGAAGGAAGAAACTTGAGGATTATTTTTGTAGTCAATCTCTCCAAAAAAATTTGTGGAAGTTGTAAATTCTTATAAATGGCTTATAACACTTGTGTTATCCCACATTGGTTTGGGATAAGGTATTTCAACATATAAGACTCGAACAATCCTCCTCCCCTTGATCTAGCTTTTGGGGAGTGAGTTAGGCCCTGGTCTATTTTATTAATAGGTATCATAGCCTACCATACTTCAATTCATGCTCAATGTTCACTTTTAGCTTTTTCACTTTCCTCATTTTCCTCTTTCATGACTTACTGGAATTTGTTTCCTTCAAGTTCAGAATTTTTTATTTTGTCCATGCTTGTTTAACTTCCCTTTTTGTTACTATTTCCTTGATCAATAAATATGAATATTTACTTTCTCCATAAGTTTTGAGAACCTAAAATACATAGCTTGGACTTTGATGTGGGGTTCATTTTTAATTACCTGTATTTCTTTAATTCCGAGTAGGTGGTTTTTTATTGTTAATCTCAACCTGTATTCCCTTGCTTGAAGCAGTTGTGAGAATGATTTCTGGTGGAGTTTTTAAAGCAGTTCTTTATGAATTTATCATGAAGGAGATTTTTTTTTTCTGTAGTTTGCTCAATTGCATTGATATCCTGCTTCCTTTGATGTTGATTTTGTCTGCAGTATAGGTTCCATGCCCTTCAAAAAATTTTTTGATACAATATTTTTTCCCTTTGTTTCTGAAATATCCTTCTGTTATGAGACTTAGGTTTTTACCTCATTTAGTACATAAATTTGCCCAAAAACACTCTTTCAGCATGAATAGATGCCAATGAGCTTCTTTAATAGTATGAACCTAGACAATTATAGCCATGGCCAGCTCTTATTCTTAAATAGATATTGTTTTTCTTTGGCTTAGAATTGAGGGTGAGATTTTATAAATATGAAGGTAATCATGGATTCATGGTCCCAACTTTCACTATGCACTTATTTGTTAGAGTTGATTGATAGGCTGAGAACATTGTTGTTCCCAGAAAATAGAAAAGAAACTGTGTCAGGCCTGTTTTCTAAGACATGGAGGTCATAGGAGTTGATTTGCTGCCGTTTTGTGTCATTTTCTTGAGCAGGTGGTCAGAAGTATTTTGCTTGTTTCTTTCCTTAGTAAAGTAAAAAATAAGTGTCTCTGAAGGAAGTTTCCGAGTGGGAGACATACTATCGTCATTGCTGCTTGAAAGTGAAGGGAAAAAAAAAAATGCAGTTAAGAGTACCAACTTGTTAGAATCTTCCAAGTTGATGTGTCCTCATGGAATCTGAGTCTGGTGGTATCATGTTCCCTGCTCTAACCAAACTATTTGGGAACATGAAAATCAATTCCAATTCTATAGCCTAAGGAGATGTGGACCAACCAATATTTTTAAAATTTTGTTTTTATAGAGACACATAACTACCATCTCAAGAAAGTGAAAGAGAGATTGCTGGAAACGTGATAAAGCTAAGGATATTCTGCAGTTCTGTTGCTTTTTTATTTTGAATTATCGGTCCAAAATTTTCTGGCATACTGAATTTTTTTTTATTCTCAATTTACTTTACAGAACTTGTATTCCCATTTGTTATAATGGGAAAGCTTAAAGTGGATTCTTCAATCTTAGGGTCATATGTACTCTTAATTCCATGTAGCTGATTAATTCGACAAATGAAAGATGCTAATTCCATTTTCCGTGTTTTTGTTTTTAGTGGCTTTATGATTTTAGTTCCTATGACACAATTTTGATAATTAACTAAATTCCCTTTAATTTGTTTTGCCAATATTCTTTTTTATATTTGTTAATCAAATATAAGTATTGTTATTAAAATTTCAAGGAATATTTCTTGTGGCTTTATGTATTCTATCTATTGGTTTCGTATATCTGTGTCTGATTGGAATTTTGCTTATGCGATTCTCTTGCTATTGAAGTGGTAGGAAGCAAAGATTTTCAAGGCTTTTTCTTTATATATACATGCTCTAGATTTCAGATTTCAGAGGATATTTACATTCTGCATAATAAGACAGAAATGAATTTTTGGCATTCGCTCATTGCCGTAGAAACATTCTCCAAAGTCAAAATTCTTACATTTAAATTTCATCATGATTCACTACATTTGGATTTGACTAAAACTAATTTTAGCAATAATCCGAACAGTTAATGTATTGTATTTTTCACGAAAATATTTTATGGCATTCAAGCCCTTAAAGTTTAGAATTCTGATAATATTGGATTTTTTTTTTACTTCGCAATAATAATTTTTAGAGTTTTTCGTTTTTATATGTAGAATATTGACTTTTTTTTTTTTTGGGTATATGACCACCGGTATTCGGATTCTGCTTATGTTTCAAGTGCTACAGGTTCCATATAGGGGGTGACTCTCCTAGAGTGATAATTGCCTAAGACTTGAATTTGAGACTTTTAGTTAATAGAGAAGGAGTTCCAATTATTTCATCCCAATTAATGTTTGTTGTAGAATATTAATTTTGATTTGTGGGTAATATAATTTTTGTAATGATAATTTTTATACCTTTAATTATTTGATAAGAATGTAATCAATCTAATTTTATAAATTGAAATATTTAATGGATCAAAGTAAAAATTGAAGGTGACATAAAATTAAAATAAGAAAGTTCGGAGATGGGTTTATGAATTCTACCCACACACTAGACTTGGAAACTTAATAGGCATACAAAACGAAATACTACGTGCAGCTCTTTACATCTGTCACACCATAAAATCCAACAATACATGTGCATCTCTCCTTCTCATTTTTTTTTTAGAAAATTACTATTATATCCTTATATTCTGCGAAAATTAATCACTCCGCCTTTGCTTTTGCTAGAAATATACTACTTCAATCTCAATGTTTTATTCCGTGAGCCAAACAGTCATTCCATTCATTTTTTTAAAATTTTTCTATCATATGTCTTAAAAAGATGAAAATATCTTCTTTTGCCTTGTGAAAAGATAATAATATTTTCCTCTTTTGCAAAGACATTTAACGGCAAAAACTTCAAAAGTAGATGGAAAGACTAAATAGTCGATGAAATTAAATATTAGGGATGAAATAATATATTTTAAAAAAGGCGAAGCGATTGCTTTTGACATAATATAGAAAGGTAATAATAATTTTCTTTTATGTTTTATGAAGACAATGAGAAAGGAAATCATGTTGTTAAAATATCAGGAACTTTTATGGTATGAGTTCCAAGTACCTTACCACCAACATCTGGGAAATTCTCAAATCCAGATAAAGCGCCTACCTTCCCATCAGCATCTACCTGCACTGGGTAATTGAGAAGTTGGCCTTGCAATACTTTGAAATCAGGGTCAGTGTATCTCTTCCAGTTTTCTTCAGCAATTTTATTTACTGTCTTCACACAGTCCAAACTCTGAGGCTCCATGAACAATCCTTGAACCTCGCCAAAATGCTCAGCCCACAGTGACATTCTAAATCCATATATCTGCCCACGTGGATGTTTCTTCTTTGCAGCCCAAGTTTGATGGGGTTGATATGCACCCATTGCTATCTCAGTGTCTTTTGTACCAGCCATGGATCTCTGGTTGATATTGGCAGATCCAATAATGGCATACTCATCATCCACAATTATTCCCTTTGCATGGACATAAATCGTGAACCGCTGAAATTTTTGAGAATCGGATACCATTTCATCATCAGTTATCACAGTCTGCTGGGTATTTTCTTCTCGTTTTCCAAGGCAATAGAAATTGAGGTAATCTTTGGGATGTGAATCAACAAGTTGCATTGATTTAATTTCCTGTGCTACGATATTGTACATCATTTGCATTGTCTGGCTCTGCCAATATAGAATTTCTTGCATGGGGCCAGATGTTGGGACACCCTCAGGCCACATTGGGACCACAATATACACTGCAAATCTCTCATTGGCTCTAATTTTACTGGCAACCTTTAGTGCCAACTCCATTGGGATCAGATTATCAACTCCTGCATTTTCATATGATGGCCATCCATAGGATGATCCAAGAAAATACTGATTTTCAATGTATATGAAATGCTGAGCAGATCTTATTGCCTG
>CD53029.4221
CCATATCTTTAAGGAATGGCTGAACTTCATCTGTCGAAGAATTCCTCCAGCTCCACGCTGCTGTGTAAGCAACTTGATCAGGCACTGAAACATCACCAATGACCACAGATTCATTTACCGATGCTGCACCGCCGAAATGGACAATTCCTCTAACATTAAATATATCCACAAGGATTTGCACAGTCGTGCCCACATTAACCATTAGTTCCCCGGCCCTTTTAAATCCTCCCCTTTACTACCACTCTTCTCTCCATTCAAAACAGTACACTACCTTATACTGTCTTTCACTTTCCCTCATTTTGTTGAAAAAATTTTCAAACTTTCATGGCTACCACCGAAGAATTTTCTAATTCACAACCTCCGCCTTTTCATCCTCCTGCTTCAGTCCTTCAAGAACAACAGCAAACCCAACCACAACAGCCACAGCAACAGTCCTCCACTATTCCTCAGTATCCTGAGCTAATTATGCAAGCGATCGAGGCTTTGAACGACAAGAACGGCTCCAACAAGTCAGCGATTTCGAAACAAATCGAGACTATTTACCCCGATCTACCGGCTGCGCACACTACGCTGCTTTCTCACCACCTGAACAAGATGAAGCAAAGCGGCCAGCTCGTTATGGTAAAAAACAACTACATGAAGCCTGACCCAAACGCTCCACCTAAGAGAGGTCGCGGCCGCCCACCTAAGCCTAAAGTGCCACTCCCTCCTGGAACCGTAATATCACCACCCAGACCACGTGGTCGCCCACCGAAGCCAAGAGACCCATTTGCTCCAGTAGCTTCACCTAAGAAGAAAAGCCCCACGGGTAGTGGAAGGCCACGTGGACGTCCACCTAAGAAGGCTAAGCCGGCAGGTGCTCCAGCTCCGGTTACGGTTTCTCCATCTCAGGCAAAAGGTGTCAAAAGAGGAAGAGGTAGACCGCCAAAGGTTAAGCCGGCAGTAGCTCCTCTCGCCGGCTGATGGGACGGAATTTAGACAGAGACAAGAAGAAAGAGTTTTTCTTTTTTTATTATTCTTTATAATTTTTTAGGTGTGTTAGTTCTCTCTACTAATTGATGTTTTAGCTTTTAGCTGTTTTCCTTTTCCTTTTAATTTTTCCCCTTAATCAATGTTGTTAGTTTAATATGTGGTGGTGAAGAGAAAGAGAGAGAGAGGGAAAGAAAGAAAGAAAGTGTTGTAACGTTGTGTTAGAGAGAGGGTTTAGTGTAACTGTAATTTGCATGTAAATTGAGCAGCTCCTGTGTAGGCTTTATCCCCTCTCCTTTTAGTCATATCTCTCTTTGATAATCCAAAAAG
>CD53029.4684
CCACATATCTGCGTACACTTCAAAGCTGAAGCAAGTGATATTGAAGAATTTCCAGATTGCCATTCATTAATGCACTGTAAAGTAATTACTTCACAGTAATTACTTTTCTATGATATAAAAATATAAAATCTAACATTTATTCATTATGGAAATTGTTTGCCTAAACGGTTCCATTACAAATAACAACACCGCCACCTAACCTACAAAGCAAACATAATAAGGGAGGATCTATTGACATCAATAACTGTGTTATCGTCCAACAAACAAATTTGAATTACAATTCCATTTTCACCTTTCTTACTTTCAAAGGGTACGTAAAAGCTTGCTACTATAGGAATGGCCCGCCATAGATTGCTTTGCCCCATCCAAAATCCACTTCTTTAAACCCTGCATGTCTCACATCCGACACAACGTAAGTACCTTCTGCAGCAAAATGAGGCCTACCCTTAATCACCAGTAGATCTGCCACTGATTTTATATACTCTCTATCGAATTCCATTTTAGCCTTTCTTATCAGTTCTAATCCATAACCTATTGGATTCTTGGAAATTTCTCCAGCAGTCTGTAACTGCCGTTGACTGGACAAATCCGTTACTGTAATACCCTTCTGGTAATAGAGGAGGATTAAACTTGCACGCGTTGTTAAGTAACATCAGTCGCATTTCTTGTCCGGCGCCTGGCTGAAGCGCAATAGTGCGACATTTCCATAAACATGCAGTTAATATTTCAACATCAGTGCAACGAGGAAGATGAGGAGGAATATATCTACTACGAGGAGTAGATAAAGCAGAAGGGCTAATAAAAATGGCTCTATGAACTATGTCATCAAGTGGAAATGGAATTCCTTGGCCATTTTCTATGTGATCATGTTCTCGGTGGATGCAGGTCACATGGGGTGGGTTTCGTGCATCAAGTACATGTCTTTCCCATACTGGGAAAATAGAAGGGGATTGTATTCCACGCGC
>CD48157.0
TTTTAGAACTTCCAAATAAAAGACTTACAGCTGTAATTTAGATGTGCAGTAAATCAACTATAATGACAATCTTGTCCTATCTTAATACAAATATACATGCATGTATCATATATGTCTTTTAAAAGAAGGATGATGCAACCGACAATAATTGTTTGCTCTTGCAGTATTTAATTCAATATCACCATATCATATCTCTGTTGAAAGGAAAAGTAATTGAATTACATTTCTTGGGTCCCACCAGAAGACTTCTTGTCAGTTTTGGACAATACTTTTTGGACCTTTTTTTATTTTATTTAATATATGTCAGAGAAACGACGCTGTCGCACTCTACTGAGTGAAATCTTCAACCAAACAAATGACTCCTCACTAGGAATTAAGTGGACGACACATAAGTTTATCACGAAAATTCCACGGCATTTCAAATTTTTGCCTATAAATTTAATTAGTGTCTCCAAAATTACCAATTTTGGGGATATTTACATACTTCTCATACAAACAATAATAGTTTTAAAGATTTTTTTGACATCAAAGCAAAAATTAAAAGTGTTACAGTATATTTTCATGAAAATATAAAAATAAATTTATGCTTTTTTCCGAAATAATATGATTTATAACAACAACTATTCATTGTAAATGGAATAAATTATAATTATCATTCCATTTTAGACATAACTAAATTAGATACCATAAAACATTATCAATAAACCACAAAGGGTGTCTTAAAAACCATAGGGTAAATAAATTAACTGTTCCCAACTAAAAACACTTGTGGCAAAATTTAACTAAATTCAAGTAATTGTGTTTAAGCAGCTGGAGCACAGTCGCCGTCATCGTCGTCGTCATCATCATCGCCCTCCATGGATGCTGCCGGAGCATAGTCATAATCCCCATCATCATCGTCACCCCCATCCCCATCAATGCTTGGTACTACTGATGCATAATCAAATCCATCATCATAAATTATAAGGTTCTGGTTATTGCACCAGGAGGAGGCAATGGCTTTGAGAAGGACAGACGACATTGTTTGTTCAATTAAGAGCGAAAGGGAAGGATAATAGAGAAATTAAAAAGAAAAGAACGGTAGTTTGTTTGAGAGGGGAAGAGACATGTGGTGTTTACTTATAGAGGCTTGACACAAGTCAAACACGTTGTGGAG
>CD44637.1
GGTGTTACTTCATTCAAGATTATTTTATTATATATTTGTTTAATTACAATTTTTTAACTTTATAATTAAATTCGTGACTTCCCACTATATAAACCCAACCATCCTTGCACATTCACCGTGCCTCAAATTTCCTTTCACTTACTCATCCCTTCTCTCACAGGTACCTATCAGACCAATTTTATGGCTAGCGATGATCTTTCCAGCAAAATCCTCCCAGATGCTTGGGACTACAAGGGCCGCCCTGCCGAGCGCTCCATAACTGGTGGCTGGACTAGCGCCGCCATGATTCTAGGTGGAGAGGCTGTTGAAAGGCTAACTACACTTGGTATTGTGGTTAATCTGGTGACTTATATGACAGATACTATGCACTTGGGCAATGCTACCGCTGCAAATACAACCACCAACTTCCTTGGAACTACTTTTATGCTTTGCTTGCTTGGTGGCTTCGTCGCCGATACTTTTCTTGGAAGGTATCTCACTATTGCCATCTTCGCAACCGTGCAAGCAATGGGTATCACAATCCTGACTATCTCAACCGCACTTCCGAGCTTAAGGCCACCGAAATGCGAAAACAACACCGGTTGCATTCCGGCAAGCGGCAAGCAACTGACAATACTATATTTGGCCCTGTACATGTACGCTCTTGGCACAGGCGGTATAAAATCAAGTGTATCAGGTTTTGCCTCCGACCAATTCGACGAGACAGACGTAAATGAAAGAAAAAAAATGAATCGCTTTTTCCACTGGTTCTTTTTCTTAATAAACCTCGGGTCACTCGGTGCAGTTACAGTCCTTGTTTATGTTCAAGATAATGTAGGGAGAAAGTGGGGGTATGGTATATGTGGATGTGCTATTGTGTTGGGACTAATTCTTTTCCTATCCGGCACGAGACGATACCGTTTCAAGAAATTGGTGGGTAGCCCATTGACGCAGATTGCTGCGGTTTTTGTCTGTGCTTGGAAAAAAAGAAACTTGGAGTTACCTTCAGATCCTTCATTTCTTCACAATGTAGAAGATATTGAAGAAGGAAAAAAGAGCAAGAAGCAAAAACTTCCTCACAGCAAGCAATTCCGTTTCTTGGACAGAGCAGCAATCAAAAACCAAGAAAGTACAGTGGTAAACAAGTGGAATCTATCAACCCTAACAGATGTTGAAGAAGTAAAAATGGTGGTTAGAATGTTACCCATATGGGCTACTTGCATTATGTTTTGGACGGTCTATGCACAAATGACAACATTTTCTGTGTCGCAAGCAACTACCATGGACCGTCACATAGGAAAATCTTTCGAAATACCAGCAGCCTCCCTGACCTTCTTTTTCGTTATTAGCATTCTCGTAACTGTACCGATTTACGACAGAATTATACTTCCAATTGCCAAGAATATTTTCAAGAAAAAAAATGGGCTAACTCCATTGCAACGTATAGGGGTTGGTCTAGTGTTTTCCATTATTGCAATGGTAGCAGCTGCATTGACTGAATTAAAAAGGTTAAGAGCCGCAAGATCAAATGGTTTGAGCAATGATGCAACGGCTCAGATCCCATTAAGTGTATTTTGGTTAATTCCTCAGTTTCTGCTAGTGGGTGCAGGAGAAGCAGTTACATATATAGGGCAGCTTGATTTCTTTTTAAGAGAGTGTCCTAAAGGAATGAAGACGATGAGCACAGGGCTATTTTTAAGCACACTTTCATTAGGGTTTTTCGTTAGTTCTATATTGGTGACAATAGTGCACAAGGTGACGAGAAATAAACCATGGCTAGCTGATAATCTAAACCAAGGGAGGCTTTACGATTTCTATTGGCTATTGGCAATTTTGAGTGCATTGAATTTTGTGATATTTTTTGCTTCTTCTAAATGGTATGTGTACAAGGACAAGAGGCTGGGTGAGGTTGGCATTGAAATGGAGGAGCTTGATGAGCCTGCTTTCCATTAATTCAAGGATTTATCATCTTCTTTTTTTCACTTTTTTTTTTTAGCTCACTATTTTATGTTTCAAAGCATAAGCTTGCTCTTAATTCGTTTAAGTTTCTGCTCTATAACCTTTGTATGTACAAACAAAAAGCATCAAAATGAAGCAAAAGTTGAAGAAGATGTGTTGAATAACTTTTTGATAATACAAAAATATACTGTATTTTAAGTGTATGTATAACTTTGTGTTCAAATAGGTATTTGATATCTTTCCCCATCTTTATATCTTTCAATTTAAGAATTAATAATAATTTGAGTGAGTAAAAAAAATGAAGAGGATGTGTATATACTATCTTATAATA
>CD12965.0
AAAAAAAAAAAAAAGAAGAGTTTGGTTTTGATTAGGAGTTCTGATTCTGTGGTTCTTTGGTGGATTGGGAAGGCAAAAGTGCCCTTTTCGGCAGAGACAGAGACGCAAGCGGAGCTCCCTTAGAGACCTTGAAAGGTGTTGGCAATTTACTAAAATGTCCACTTGAAGTAAGTGTTGGTCAAATGGGGCCAAAGGGCAAGACAGTCGAATTGTGGCGGCTGAGTGTTTGGGATAGGAGGTGCGTGTTGCAGTTTCAGGTGGAACAAATTTAAAAAAAAAAAAAAAAAAAAAAAAAAGAAGAGTTTGGTTTTGATTAGGAGTTCTGATTCTGTGGTTCTTTGGTGGATTGGGAAGGCAAAAGTGCCCTTTTCGGCAGAGACAGAGACGCAAGCGGAGCTCCCTTAGAGACCTTGAAAGGTGTTGGCAATTTACTAAAATGTCCACTTGAAGTAAGTGTTGGTCAAATGGGGCCAAAGGGCAAGACAGTCGAATTGTGGCGGCTGAGTGTTTGGGATAGGAGGTGCGTGTTGCAGTTTCAGGTGGAACAAATTTAAAAAAAAAAAAAAAAAAAAAAA
>CD48523.0
TTTTTTATATATTTTTATATAATACCCTTATATAATAATTTTGTAATTTGAAAATGAAAACCCGGAAATGCAAAAGTAAATATGGAAAAATGACATTTTGCGTGAAAAAGCGTACAGAAAAAAAAAAGTCAGTTAATCAAATTTCTAAGTGAGCAGTTTCATAATTTGTAATGGGTCAATAAACTATCAGCAAAGAAAAATTTATCCGTTCAAAAATCATCAAGAAAATTCTTCAGTGTACATTCATGGAATCAATCAATAGAAATAAGTTAATATACGTACAAGCAAAGTAGTATAAAAACCTAACAAGAATAGTTAGGATTTTAAACTAAGTAATTAATCGCTACAAAACCCTAATTAATAAATCTGTATAATTAATCAAATACGCTATAAACAAATGATCAAACTACAAGTTAAGATCAAACTGTTTCGATGATTGACCTTCTTCTTTTTCTTCATCGGGTTTTGGATGCCGGGGAGGAGATGAGGGTTTGTGCATTTGATATGGTGCTTTTGATGAAGCCCTGAAAGGAAAAAAATAAATCAAGAATTAATATTAACTAACACTTCATTTAATATTACAACAAGAACCAAATCCATAACAGTAAAGTGTATTTCCAAGCGAATTTTATGAACTTATTTTACCTTTCTTTCCTCTTTTCTAAGAACCGATGAAGCGATGCTCTTCTAGCAATTGGTAAATCAGAACCATTAGTATCTTGAGGTCTTAATTGAAGTCCTTCTCCTCCAGCATCATTTGAAACAGAAGGAGTTCTACTTTTATCCATTGCAGAAGCAGTAGGAAGAGAAGTTAGAAAGCCATTTGTAGTATTAGAGCTTCCTTTTGCAGCTAAAGCAAATATTTCCTTCGCCTTATCAGCCGGAAAATCATCAAATACCATCACCCGACCGCCGTAAAATATAGTCATTTGTGCTGGTACTGGATCTGCTGGTATTGAGGAAGGGGGTTTCCTCAAATCTGCAGACTTGTTAGCGGAGTCTTCAACGGGATATGGAGATCCAGAACCCACAAATTTTGGAAAAAAATCTGCAGTTTTTATCTCTGCAGATAATGATGGTCTAGATGGATTCTCTGCAGATGAATTTTGCTCAATATCAGGCAGTAGATTCAGTGTTGTTTTAGGTAGTCTAGATGATTCAGAACCTTTAGCTTCAATCTTTCCATTAATCCCGAGATTAATATCTCCAAATCTGCCTCTTTCCTTCAGATACTGACTCAAAAGGTTACAAGTCTGAGTAAAGTTTGGTTTCTCCGGCGCTGCCTTGCCGGACTTGTTGACAAGGTTTGCCATAATTTTGGTTCTCTGATTTAAAAAAAAAAAAACAAAAAAGAAAAACCCTTCCAATAATTGGTATATATGTATTTCCGCTTTGAATTTAAGTTTCTGTTGTGTTTGATTGCTACTGAGAATTCCCTTCAGATACTGACTCAAAAGG
>CD51780.0
TTATATATATATATATACATGATTTAAGAAAAATGGCTAGATAATTTAAGAAAAGGATTTATTGGAAACTACAAACAAACCCACTAGTGTGAGTAGAAGATTAGTACAAACAATGGAACTGTTGATAGGAAATGGAACTGTTGATAGGAAGTGGAACAGCTCTCTACTGATTACATTAGAATCACTTATTGAATGGGTTTTAGTTTGGACATTAGAGAGGTAGACCAGAGGTCCAATTATATACCATGTAGTAGCATTCCTTCGGCTTGTACTCTGGAGTAAAGTGCCCTGCTCCCTTCACAGTTGCATATGTTAAACTGAAATCACCATTTTCAAACTTCCTTGTGTATCCTGCAGTTTCATTGTCAACAGACCAAACTCTCCAGCTCTCAACAAGACTCAAGCCAAGTGACCATATCCATTGTTGTGTTGAAATATTTGGAATGTCCATGTCGTGACTGCCACTAAGTATTATACCTCTGATGTTAGTGTTAGAGAGATTTTTGTGGTATGAGACCACACTCTTTATATCATCTTTGTAGTAAGTTTGATTGTCAACTGTTGTATTGCATAGTTGCCATTCAGAAGGCTGTGTTCCCTCCCGGACTTGAAGAGCCTCTTTGACACCCTCAAAATTCACCCAAACGTTTGCAACCTCATGATTATATTTCCGGCACCATGGCATGGGAGGAGCATCGGCAGGCTGATCAAGGAAAGTTGTGAAGTCTTCTTGAAGAGATCTATGAAGTAGTGAATTTGATTTGGAAGAAGGTAAAATTGCATATCTGCAGGCTGGTTCCAAAATATGTGCTGTATTAATATTGCTAATAAGCTGATTAATAATCTCCATTGTTAATTTACATTCATCACTTGTAGGATTTATGTAGCTCCCATTGCAATACTCCTTAGCCACCTCAAAAATTTCATCTGAGATCAGTCCCATTCTGTTAGCATAAGGAATTCTTGAGTTAAAATCAAGATCAAAATCTGTTCCTGGGCTCACTAGAACATAACCCCCCATATTCACATATGGCTTCACTCCAGCTTCATTATCATTTAATATCTCCTCCAAAGCAATTGGAATAGGATTTCCACTAAACCCATCACCAGAAATGTAGATTGCATTTGTGCTAAATTGATCATGGCTTTCCAACCACTTGTGAATAAATTCATTGAGATTAGCAGCAAACTTGAAGTTGGAGGTGTTGTAACCTTCTTGGGTAATTGAATAAGAAAATCCAGTCCCAGCAGGTCCATCTAAATATAATATATTCATGAACTTGGTCCAAGCATACTCATTATCAATAAGTTGTGGCAAGGTCCCATCAAATGTGTAGCTCAAATTAAAATTCAAGGGACCATTCTCATAAAAGAAGGCCCAAAGACTAGAACAACCAGGACCTCCACTAATCCAAAACAAGATTGGGTCTGCTGAAGGATCTCTTTGAGATTCCACAAAATAGTAAAACAGCTGCTGCTTCTCATCATCCACACCCACATATCCAGTTTCAAGTGTGAATGGGAGGGAAGCATTATAACCAGGCAAAGTGGTTATAATAGCTGCTGCAGAAGAAGAGGCTAATTTGAGCAGTAAAGAAAAGAAAAGGAAAAGATGGAAACTCATTTTGAAAATTGCTAATTGATCTATTGGGAAGGGA
>CD43866.0
AAAAATTAAAAGAAAAAAAAAAAAAAAAAGGTCTGCGAATCCATTGTCCATGGGTTCTGGCGCTTGAACAGTTCAATCACATCAGAATGACCCCTTAAAACGTTTCTTACTTGTCTCTCTTCTATAAATATATATCATTACTTCACACCCTTTTTCTCTATCCGTTTCCAGTTTTCCTTTCTTTTTCTTTTTAAAAGAAAGAGAAAAAGCTTCTATCTCTCTCTACCCCCTGTTTCAGTACTCTGTTTTCTACTGCACTCTCCTTAAAAATGGCGGACATTGAAGACAAATTTCCTAACTCTCCTGTGAAACACAATAAAGTGTTTGTTGCAATCCAGTTTCTTTTTAGACTTTTGGTGGTTGGAACCACATTTGCTGCAGCTTACTTGATGGCTACTAACAAGCAATCAGTTACAATTGATAGCTTTTATTTCGATGCCAAATATAGCTATATCCCTTCTTTCAAGTTCTTTGCTCTGGCAAATATTATTGCGTGTGGCTGCTCTGTTGTGTCTTTTCTGCTGCTCTGCATTTTCAGTCGTCATGGCTGCAGTCCTGCCCATTTTTTCTTCTTGTTCCTTCATGATTTGTTCATGCTGTGTTTGGTTCTTGGTGGATGCTCTGCTGCAATGGCAATAGGTTACTTGGGAAAGTATGGGAATGATCACTCTGGTTGGATGCCAATTTGCGATCAAGTGACCAAATTCTGTAACAGAACACAAATGGCATTCATTTGTTCCTTCTTAGCTGTGATTCTCTTGCTGATTCTTACTCTCACTTCTGCAAGCAAATCTAGGAAAGTTTAAATGTAGAACTCTAATGTTTAGCCTTTTGTCTAGAAATAAAAGCAGAACAGAAAAATAGAAAAGAAAAAAAGGAAGGTAGATAAAGATGGTGAAATGGGTATCTCTTGTAAGAACTTTAAATGACTGTTATTCTATATGAAAGGGAACCTCATTAATGTTTTTTCTGT
>CD28412.0
AAGCAGAGTACTCTGTTATCTACCACGAAGCACACGCACATTCTCTCTCCCTCTCCCGCAAATCTCTGTTCCTCTCTCACAGTCTTTCTTTTGATTTTATTTCTTTCTTTTAAGCCCATTTAGAGTTTAGAAGAATACTCAAAGCAGAGTACTCTGTTATCTACTCCTCTGTTTCTGTAATCTATATTTAAGGGAAATTAATTAGAGCCAAGATGACTAACCAAAATGTGGTAGTATCCGATACAAAATCCACTATCAACTTGGCAATCACAGTTCATGTATCTAACTCCAATATCTTCACCACGGCGGCACAAAAGCCGCCGGCGGCTCCAGCTGGGTATATCTCCATTTCAAGAAAGAAACTTTTAAAGAATCTTGAGATCAATGGAGGACCAAGAATTAATGCTTGGGTCGAGTCAATGAGAGCTTCTTCTCCTACCCATCTCAAATCAACACCACCTTCTCTTACTGATGACCAAAGATCATGGATTCTCCACCACCCATCGGCTTTGGACATGTTTGAGCAAATAATCGACGCTTCAAAAGGGAAACAAATAGTTATGTTTTTAGATTATGATGGTACTCTGTCACCAATAGTAGATGATCCAGATCGAGCTTTCATGTCCAAGAAGATGAGAGCAACAGTAAGAAGGCTTGCAAGATGTTTTCCTACTGCAATAGTAAGCGGAAGATGCAGAGATAAGGTCTACAACTTTGTACGATTAGCAGAACTGTACTACGCTGGAAGCCATGGCATGGACATTAAGGGACCAGCAAAAGGCTCCAAATACAAGAAAGGTAATGAAGGTCTTATCTTTCAACCTGCAAGCGAATTTCTCCCCATGATCGATGAGGTCTATAAGGAATTGGTAGAGAAAACTAAATCAACTGCAGGAGCCAAGGTGGAGAATAACAAGTTCTGTGTGTCTGTCCATTTTCGCTGTGTTGATGAGAAAAAATGGAGTGAACTGGCCCAAGTGGTTAGGTCAGTTTTGAAAGACTACCCAAAGCTTCGACTTACTCAAGGAAGGAAGGTACTGGAAATCCGTCCTACTATTAAATGGGACAAAGGGAAGGCTCTTGAATTTTTGTTGGAGTCCCTTGGATTCGCCAATTGCACCGATGTTTTTCCTGTTTATATCGGAGATGATCGCACGGATGAAGATGCATTTAAGGTATTAAGAGAAAGAGGACAAGGTTTTGGTATCTTAGTGTCTAAATTTCCAAAGGACACTAATGCCTCTTATTCTCTACAAGAACCAACTCAGGTTATGGATTTTTTGCAACGTTTGGTAGAGTGGAAAAAGATATCACTACAAGGGCAACCAAGGATGTAAAGAGTAGAAGAAGATATCATATATTTTTATATATGTATATTTATATGTATCCACCCCTTTTCAAAAAAAAAAAAAAAAAAAAAAAAAAAAAAGAATTGAATTTGAACAGCGAGAAAGAACCCAAAGAAAAGAGTAAACAAGTGATAATTTGTTGAAGATCATAGCCAAATAATGAAAGAAGACAATAGTTGAAAAAAAAAAAATCTTTACAAGTATAATCTATTAAAAAGGTTAAGTGGTTAGTCGATAAAAAAAAAAAAAAA
>CD39129.0
AACCAAATCTTATATATGTTTAATTGTCTACTTAGAACCATCTCTAAAAATGGTGGAAACGCGGAGTAATCAAATTAATTTATCCCTGCTACATATTATAAAAGAAATAATGAAAAGAAAAAACTAATTGAGAGATTTAACAAAACTTCAAAAAGTAGTAACAGTGTCCAGCACTTTCATACACACAGAGTTACACATTTATTCATACATTCATATGATCCAAACCCACTGTAAAATACTAATCTCATAATCTATGCATAGAAAGAGCTATAAATATATAGTTTATTGCAGTACTAAGCCCTTATACATGGCAATGATTCTAGAACAGGTGGATATATAGTATGTTGTTCTTCAGCGGTTGCCACCACCAGGTCTCTTTGGTGGTTCATGTTTGGGATTAGCCTTCTCACCTTCATAATCCAACCTGACATCAATCTCTACCACCTTTCTCATCATTCTCTTTTTCATTTGAGCAATATTGGCCTTGAGTGGTTTTGCATGATTCATGTGTTGTGCAGCTCCCAAAACTTGGCCTATGGATAAATCAATGAAGAGGAAGAGGAAAAGGAAGAGAAGAATAAGAGATATAGCTTTTGTTTGAGTACCCGCCATGAGAAATTGTTAATAGAGAGTGAGTAGAGAATGTGTCGGATTTATATTGGGTAAAAAGTGGGACAGATTAAAGTTCATAGTGCTGGGTGCAAACTCTACTCAAAAGCTTTGTAGAAACGATGGCTGAAAATGCAATACCCATTAGCAAAACACAACAAAAACAAAGTCAAATAGCACTTAATTATTTCTGTCACCTCAGGGATCCAAGGATTTGCCTCCTGTCCTCCAAAACCCATTGTTAGGTAGCAATCAATGTACCTTGCATGGCTCAAGCTCTATACACCTATTGCCTAATATTTCTCTACATATTGACATTGATGCTCCATG
>CD32863.1
GAACCAGAATACAAGAATCTCGAAATCATAAAATAAAAATAATAAAAAAATGTTTGTTTTTGAGGTGGGGCCATTATTATTGATTATCTAGCTTGGTGGAGCAATAGAGTAATAATATTACTCATTTGGTGGTGGGACCATTCTCAATGTCCGCCTCACATAATTTTGGACATTAGTACATTAAATTAGTTTTAAAGTAGTAAAATCAAAGCAAGTGATGAAATGAAGAAAAACAATACACAAGGTTTGATCCAAAAATCAATTTCTAAAAGAACAGACATGCCACGTCACATTTCTCCCCCTTACAAAACAGATTAAGGCAAAGACGAGTAGCTTTTTCTCTTTGGAGTAGCCTCATCAACTTGTGAAGGGTTACCCTTACCTTTCTTTTATATCTTCTCTTTCTTTCTGATTATATCAGCGTCTTAGCTGTTTCTCGTCACTGTCACACTATAAATACCCAGCAAGAAAGAGAATCTTGCAGTAGTATTCTCTTGCCATTTTCAAGATCTTTCTTGTTTCTTGATCGAGAAAAAAGATGGGCGTTACAGTTAATTATAAGGATATAGAAATAATGCCATTTGCAGTAATGGTGATATTGGAAGGTTGCACAATAGCACTGACCATATTGGCTAAGACAGCCATGACTGGTGGATTGAGTCCTTTTGTATTTGTTGTGTACACAAATGGGCTTGCCACTTTGATTTTACTTCCTTATTCCTTTTTATATCACAGGGAAAGGACAGAAAAATCACTCTTCACATTGCCTCTTTTGTTGAGATTCTTCTTCTTGGGCTTGATAGGGTTCGTATATTTCTGTCAAGCAAACTCCTAATGCGTAACACATAGCATCTTTTTTTTTTTTTTTTTTTTTTTTTATAATTTTTACATATTTATTCACACAATATGTACATATGCTGAACATGGCTGCAGAACTTGTTGAAAAAACCTGTCTCCAGCTTCTAGCTTGCAGGAAAAATAAAAATTTACAAAATGTTGCTCGTCCGATTTCTCCAAATTAAGAATTTTAATTAATTGCCTTGAAAGATTCTAGACTTGTGCATCTTCTTGGAGGAGAGGAACCTTAGCTTCAGAAGAGTTGACTTTTTCAACGTTCTCTTTGTATTTTTCATCAACTTCTTTAATGTTTCCCCAGGTTACAGTATAATATCCTATTCCACATATTACTGTTCCTATGATACTGCCATAGTGAAGGCTATTTGCGAAGAAGCTAACACCGAAATAGGTTGCCCAGAAAACCCTAAAGGGCTGAAACAAGGGCACATAAAATGGGCCCTTCATGCGTGTAAACAAGATATGAACATTGCTACGAACTATACTGTTGAAGATTGCTGT
>CD34902.0
TCTCTAAAGTCACCTCTTAGAACATACCAGTGGTCTTGCTTAGACATGCTATATGGAAATCTTCAATGTACCAAATTACAATAATCGCAAATATATAAATATAGGAAAATTCAATTTACTTGTTGTATCTTTTACTATTAATCACTCAAAATTCAATGAATAAAGACACATATAGGAAACTACACGAGTCTAATTACCTCTGTATCGATTGGAGGTTCCATAAGTTCAGCTTTTGTCAATATGCAGGTCTTCCAAAACAGCAAGAAGGTCGGCAATGGCATGTGACCTTTTTTCTTTTTCTTAATAAAATATGAAGCTCACAACTTGCTCATATCTCATCACCATCAACAGCCATGCAACTCCATATTCCAAAACAACTAAACTACTACTTCTTCTTCACGTAGCCAGTCAAATCTTTTCTTGCTAACTGTGCTTACCTTCTTCTTCAAGTACGACGTACCCAACTCTTTCATTTCTCCTTATATATCTTGAATAAAAGCATATTGCTTTCAAGAATTTAAACATGAAGAGGCAAAGGAATGTGGAACCTCAAACTAGAGCTTCAAAAGCTATGGCGAAGAAGAAAGGCAAGAGGGTTGTTGAGGAGCTGGAAGAGGAAAGGAAGAATGGGGCCTGCGGAGGTGGAGAACCGAGTACAGGAGTGGTGGAGAGTTGTCTGAATTGGGAGGAGTTGGCGTGGTTAAGGCGGGGTGTTGTGGATGAGCAAATGTCGTGGGGGTCAATTTGGTTGCCGTTTTGGGATGTGGAGTACATGGGTGAGGCTTGCAGTGAAATGTTTAGTGATGTGGTTTGGGATTATGATATTTGGAACTTGAAGAGCATTCAGCAGGTACCGAATCCATAACAGGCTTTGTTTGATACAGTAGGATTAATCCATAATTGTTCTACTTCTTTTATTAATTAGGCTCTTAAATTCTTTTAGTTAATAAGATTTGACTTGATTTAGAACTTGCAATCTTTTAGCTCTGATGAGAGACTGATTTTTGTACTGGGGCTACTATTAATAAAAAAAGAAACTGCAACAGCCAAATTCACAAACACATGGTGTGCAATTAACCGAAACCTGTAAAATTTAATTCCATTTCAAATCAATTCCAGAAGAGAGAAAAACTTGACAAAATGGGAATTGTGAAACAAAAATCTGAAAAAGAAATGAATGCCCACGAATTAAAAAAGCCTCAGAATTTTAAACATTCGCAGGCTTTTAGGCAATGAAACTGATGCACTGCACTTGGCGCTTGTTGTCAAATCCAATAATTCTAATGAATGAATTTGGGTAAGCTGTTTTAGCTTCTTCTAGCTCCTTAAGAACTTGGGCTGAATCTGTGCAACCAAACATGGGGAGCTTCCACATTGTCCAGTAGCGTCCGTCGTAGTAACCAGGGGATCTGTGGTTCTCACGGTAAACAAATCCGTGCTCCAACTCAAATTCCAAGCAAGGAACCCTATCCATGCGAAGAAGGTAATGAACCTCCTTGGCTAATTGATCTTGGGAGAGAGG
>CD38076.3
GGATCCATCAACCAATAATCAATTCTCCCTTAGTTGAGTTAACTTGTTCTTGCATATCATAAAAAATGGCTTCTTACCCTATCAAGGTTGTCAGCACTGTAACCCTTCAATCAAGTGCAGACAAGCTAGTGAAGTTCCTCGGTGGGGCTTCAACTGATCTCAAAAACCTCCTGCCCGACGTCTACACCCAAATCAATGTTCGCGAGAGTACAAATGACTATATTAAGAGGTTCCAACTCGTATATGCTAGTGGATTTCCAATCGTGTGGGCAGAAGTCAACATCACTGTACTTGACAGAGTGGATATGATAAGCATTTACCATGTACATATACTTACAAATGGAAATGCTGGAGATTTCAATACACGTGGCACCACGATTAGAGTGATCGAAGTCTTGAGAGCAGACGGAAATGGCAGTAAGGTGGAGCGGACCTACGAGTTTGAGAGAGCAAACACTGATGTTGGTCCTGCCTTTTTTGAATTTGAGATCTCCAATCTCATTAAGCTCGATAAAAAACTAGCTTGAAGAAAATCACTCAGTAGATGCCACTAAATAAGAAGTCCTGCGTATGCATTTACGTAGTACTCGTCATCAAGCATCTTTAAATAGTCTATGTGCTATGTGTATGTGA
>CD50278.0
AGAAATAAGATCATATAATTATTATTAGCCCTAGAAGAAATATGATCCATTTAACATTATTAACCTCAGAAAGGAAGCAGTTTCACGTACTGCATGTTACTGTGTTAAACCTATTTACAGTAATTATTTTCATGGTGTTGAATGCATAAAGTACACTTTTTCTTATTTAAGAAACATAAACAGAATTAAAGAAATTCTTGATTAAGCACTAGAACAAGACCGTCTTGCATGAATAAAATGATCTTGCTCTGCCTCTTCTGAAACAGAAAACCTTCCAATGCATTTGATTTCTTGCTGTTCTTTCTCATCTGGCTTTAATTTCATATGGTGATCATTCCCTTCTACCCATCTTTTAATCTTATGAAGTAACTTTTTCCTTTTTGAACAACCTTGAGCTTGACTTCTTGTTCCCGCATCAACGAAGGATTCATTTCTTTTCTGCTCTAATCCATAATTGCTAATCTCCCCACCAGCTGCATCAAGTTCAAGTTCCAAACTTTGCTCTTTTTTTCTCCTCCATTTGTTGTTCTTGTTCATTACTTCTCATCAACTCATGCCTTAAGCATGCATTAGTCCATCTTAAATAAGTAAGATCTGCATTTTCAGCTGCTCTGTCTCTTCGTAGTTGTTCTATCTCATTTACAATCTGTTTGTGATCTTCCATTGCTACACTTTCTGCATCAACCTTTGCTGTTGAATTTTCTGCAGCATTTAGTTTTATCAGAAGTCCATTCTTCTCCTCCTGCAATTGATTGACAATATCCTGCAATTCCCTAACTTCATCCTCCATTTTCTTAATAATAGTTGTTCTTGTTTCTAGTTCATCATAAAGTTTCAAGATTTCTCCTTCTGTTGCTTCAATCTTCAAGTTCTTTTCTCTTATAACACGCGATTGATCTTTCACTTTCCTTGAAATCCTCTTTGCTTTCCTTCGAAGAATCCCATTTTCCATTTTTGCAAATTGAAGTTGTTCAAGAATTCTTAAATACTCTAAAACAAGATTATGAACTCTTTCTTTATCTGCTTCAAATAATGAAATTTCCCTATCCAAGAATTCAACATGAGCACTTTCCAATACTAACATGTTCTTTATCTCAATTAATACAGATTCTTGCTTTTTCATTTCCTGATATTTAAGAAATTGTATTTCCAGGTCTCTCTCTCTCTCTTGCAGCTCTTCAATTTTTCTTTTAAAGCTTAATATTTCTCCTTCAGAACTGAAAAACTCATTAGAACTTGTGATAGTTTGCTCTTCATTTTCTTCTACAGAATTATTATTAACACCATGATCAAAATTTTCTTGATGATCTCTAAATTCCTGATCAGAACCAATGGTTTCTAAGGAACTTACCTTGGTTTGAACAGAAACTATACTTCTTCTTGATATTATCCTAGCAGAAACAATACCAGCAATAGATAGAACCAAAGGTATTCCAGCTTTCAAGAACAATGGCTTGATCATTGCCTCTGTCTTTGATGATGAGCTCTCCATGATTTCTTTTTTCAACAAGAACTGCTATAATCAGAAGAGCAAGAAACTCAATTATATTTGGTTAGTTGAAAATGGAATTTATGGCTTGTTTTTGTTGTATAAAAGAAAATTATTTTACTAAAATTTAAAAATGTTTCCAGGTTCTTTTTAACTTTAGGAGTTCATATGGCTTTTCCATTCTTTAGAGGGATAGTGGGATTGTATTGTAGCTTTTTGACTACTATTCTCAATTTATTTTTTATCATGGAATTTGGAATCTAATTCTTTTTTTTGGTGGAATTAAGCTGCTTTGA
>CD53029.1488
TTCTTTGTGGAATCACAGAAAATAGCAAAAATTCTTGGGGGCGTTGTAAAATAGAGAAGAAAATAGACCCCATACGCTAAATAGGCAAAAAAAGTACCATTCCAAAAGTAGCTTTCCAGAAAGATGCATGCACTATTGGTCATCGGATTCAATACCACCCCTTGGAATCCGTGGAATGGCCACTGGTTTTAATATATTTAATTTTACTGTACTCGGAAATTAATTTGATAATTGCCCGTCGAACCATCATAAAGTAATCCAAGGGATGTGATTGCGACAGATCACCCAATTACAGTATTTCATAAAGCATCTGATTCTGTCAAAATCCACTCCCCTCTTTCTTTAAATGCATCACCGCCCAGTGAAGCGTCTCCCTCCGACTTCGGGATTGCTTCCTTCTTCTTCCTCTTTCCGCATCTTCAACGTAAAAATCAGTCATGTCTTATTACTCCGGTGACGAACCTCACTTCCTCGAGGCATGTTTTCTTTGCCGGAAACCGCTCGGATGTAACTCTGACATCTTTATGTACAGGGGGAATACACCATTCTGTAGCAAAGAGTGCAGACAAGAACAGATAGAAATGGACGAGTCTAGGAAGAAAAAGAATTGGAAGCTGTCATCTTCCTCTAGTAGATCTCTGAGAAAATCGGAGGGCGAGGAGACGTCCTCCAATAAAGCTGTACGGACGGGTACAGTTGCTGTTGCCTAATCAATGAAGTCAATTTTGAAGTTCGGTAATACCCATTTACGTAAACATGAAGAAGAAAATGGTGAGAGGTCCAGACTTAATCTGTAAAGAAATGATTCTGTGTGGAGCTATGAGAAAGAAGATTGCAAGGCCAATCACAGACTTCAATCTTTTTGTTTTATTTTGATTTTGATTTTCTGGATTGGTGGTTGAATGTTTATAACGATTTGAAGAGGATTTTGTAATTCTTGTAGTGATAATATCTCTGTCTAAATATTGTCCAAAAAAAAAAAAAAAAGTTTTTGAGGCAATGAATTGAAGAGCATCAATACAATTTTATAATTGGTGAGAATTTGTTCCCTCCCTGGACTAACTCAGGTTATGATCAGTTGCACTGAAATTAGCTGAAGGGATTGTTTCTGCAGGGGAAGAGAGTTTATGCATGAAGAGAAATGAATGTTATAATAAATTTTGGAACGAAAATATTCTACAAAGATAAATAGCAGGAGGTTTCCCCTTCCATTCACCTCTATATTCCCCATTTCTATCCTATACGACGATCCATAGAAAGAGTTAAGTTATTGAAGCAATTGAGATTTTTATGAGATAAATACACATTGTGCAAATTGAAAACATTGAAATATGCAAGATAAGAAATTTTAGATTTTTGATAAAATGGATTTGATTAATGTATGAAATCTCAAGCAAAGAACACCATTTTACAGTTTGAAAAGTATGAAATTGGTAGATACCATTTATACCGTGCTCATAATAAATCCTCATTTTCACTCAGGAAGGCAGCCCAAAAGAATCAAACATAGATCCAAAAGAAAGCTATGATTTTGCAGTACATGCCGAGGTCGCCAGGAGGGATTATGGAGGACTATGGATGTTATCGAGACGGGAATTGAGAAATGAAAAAACGTACCGATTGAGAATTGAGAATTTTCTCTTGAACCGTTTCTTTGTTACTTTGTCCTTTTTTTTTTTTTTTTTTTTTTTTTTTTTTTTTTTTTTTTTTTTTTTTTTTTTTTTTTTTTTTTTTTTTTTTTTTTTTTTT
>CD30591.0
CATCACATGAATCCACCACAGAAATCCAATCACATGTAAATGAGAGAAAAAACTTGCTTACAACTTACAAACCAGTAGCTAAAACTCTCTCAAGAGTTCTCATACATAATATATATATGTATCTTTATAATCAGTACAGCTTAGTTTCCACATGTAGCTTTCTGGTAATTAATATGTATAGATGGATATCAACTTCCCAAATCGCCATAAGAGATAAATAAATAAATATAACTTCCTAAGAATCTTGAGGTGTGAGCAAGTTTAGTTCTGTGTCTGCCCACAACTCGCCAATATTAGCTATTACTATATCTAATGATTATTCTAGACTCAGAAACTAGCAATCAGCACATGATCTTCCCAATTGCGGTGGCCATGGCGTGTGGCGGTGATTGGCGCCGGATCCCGGGTAATCATTCAGCTCCATAACCATTCTCCCATCAAGATTCATCATGTTTTCCTCCTGGCTTTCCTCCTTACTTGCCATGTGGATATTTTCTTGAACTGGATGAATTTGAGGATCCTGCACTAACCTTCCAATTCTTGTAATTGGGATAGCATTATTGCAGAAGATAAAGTGAGAAATTCCCAAAAATATTACTATTAAGTGCAAGAGAGAAGTAGTGCCTGCCATTGCAAGAACAAACTTTCTTCCAAGGACAAGAAGTTGCTTGTTGTTATATATATAAATGAAACTGCTTCTCAGTAAGAAAAAGTTGTCAATTGATACATTTACACCCCACCATATAGATTTTCCTGGATGTTTGTGTTGTTACAGAAATTTAACACTATATATATTTCCCAAAGTCAAAACGCAATGGGAACATAATATTTTTAGTATTTCAACCATATAAAATATATAGAAACTTAATTAAGTAAATGTGGTAGAGATTGTTATTTAG
>CD53029.4049
ATAGAAAAATATTTCTATGCTCTAATTTTAATCAAATTTAAAAAAAAAAAAAAAATGTAAGATGGAAGCAATCCTGGCCAATTAAAAACTGAATCAACTCATTGATATTTATGTGCAATTGTGGACCATCAAACATAAACATCAACAAAAAGAAGTGAATTCAATTTCCAAATAGGATTGAAGAATCATATTCACAAAGAAGTCAATTTTTTTAATGAATCTGAAAGGTAAGAAAGGGCAAATTCTGCATGTACGGCTGCCCCAATAGGAAACACATCCTCATCAACTGTAAAGTAAGGGCTATGCGGTGGATGCACGCATCCAAGTTTCTCATTTCTTATCCCTAAAAAAAGGAAAGATCCAGGAACCTTTTCCTGATAGAAAGCAAAATCTTCACTTCCCATGAAAGCAGGAGCTACTTGAGTGTTCTGTTCTCCAACTACATCAATCGAAACTCGCCGGACATGTTCATAAATTTTAACATCATTTACAGTTGGAGGAATTGTGGGATTCCCATTTCCTGTGAAATCAATTTCAGAAGAACATCTATGTACAGCTGCTTGCCCTTTAATTACTTCTTCTATTCTCTCTCTAAGTGCATGGAAACCCTTCTTGCTGAAAGCCCTGAAAGTTCCTGATATTGTAGTTGAATCTGGTATCACGTTAAAAGCAGTACCTCCATTGATCATTGCCACAGAAACCACCTGAGAATCTAAAGGATCCGTCTCCCTTGAAACAATTTGTTGCAAACTAATTACTGAAGCTGAAGCAGCCAAAATTGGATCAATAGATTGTTGAGGAACAGCTGCATGACCCCCTTTTCCACTTATTTTTGCAGTGAAACCACCGCAGCCGGCAAGAAATTCCCCAGGCCGTGAAGCAACAGCTCCCGTAGGATACTTTTGAACCAAGTGCAAACCAAAAATGGCCTCCACATTATCAAGCACTCCTGCTTCAATCATGGCTTTTGCTCCTTCCCCTTGTTCCTCTGCTGGCTGAAATATAAGCACAACAGTTCCCTGCAACATATGTCTTAATTCTTGCAGGATTTTAGCTGCTCCAAGAAGCATTGCGACATGTCCATCATGGCCACAGGCATGCATTTTCCCATCTACTTTACTCTTGTGCTCCCATTCAGTCAATTCCTGGATAGGCAGAGCATCCATATCAGCTCTTAAGGCAACAAAGGGTGGCGAACCAGACCCAATAGTCGCCACTACACCAGTTTTAGCGACGGGCCATCGATAGGCAATACCAAGTTGATCGAGTTCATGCCTGATTATCTTACTCGTTTCGAATTCTTCAAATGCAAGTTCTGGGTTTTCGTGAATTTTTCTCCTAATATCCTTCATCCAATTCACTGTATCTGGGTCATTAGCAAGCTCAACTGCCCTATCTTTAATGGAAGCATTTTCAAGAATTGGAGATTGCAAGTTCAAAGAAAAGCATAATGGTATGACTATGGAGATCAGGAGAAGAATATGTAGAAGAGGGGCC
>CD42004.0
TAGAACTATAATTAATATCTTCAATATTTTAATTTAAAAAAAGAGAGTAATATTTTAAATCATATTGGAAGACAATTATACTAATAGTTGAAGGATGATTGAATAAGATATAAACCTACTCCTTTATAATAAAAAGCAATAATGATTATCCGGAATACAATCAACACAAAGAAAGATAAGAGAAGAGAGGAAAGAGAAGAGCACTGCCTCTAGCCTGGCCAAGGTGTCACCACCAGTGCCAAACCTTACAATGAAAAAACCATGACAAAAAATGCAACCAAAGTGAACAAAATAGCCCCAATCGGTGAAATAATAGCTGAAGCTGACTCATACATATTAGATGCAGGTTTATTGGTAGTAGTTCCAGAAGGAGAGGTAGTAGAAGGAGTAGTAGAACTAGTGGTGCCAGATGAAGGAGTAGTAGTAGTAGAAGTAGAAGTAGAACCAGAACCGGACCCTGTTGATGAAGAAGCTGCCTTAACAGTAACAGCAAGCTTCATGCCACTCCCACAATGCCCAACTACTCCACAAATGTAATAGTGAGTCCCTGCCGTTTTCAGAGCTACGGTGGTGGCTCCGCTGCTATCTGATGTAATTGCATTCCCTACTGTGCATGTGTTGTAGTCACTTGCACTTACTTCATCTACTGTGTGCCCTCCTCCATAGTTAAATACAAGGCTGTCACCAACAGCAAAGGTCTTGCCACTGGTCCAAGTGCTATAATCAACACCCATTGTCCAGCCAGAGGTGTCTCCTACAGTGTAAACTGTGGCCGAACTTGGCACCACCATGACTAGAATTGCAAAAACAACTCCAAGAACAGAACTTGCCATTGGAAGAGAAGAACAAAGTAGAAGATGATTTTTTTTTTTTTTTTTTTTTTTT
>CD31595.4
AAAATTTTGTTCAATCAAATGTTTGATTATATTTTCATTAATTTCAAGAACAATTTAATATAGAAAATTTAAAATTATAGTTTGCCTATATTAACTAAATTTTTTAGAGCATAAATTATGGTACATAGGAAATATTATACATTGCAATTGTTCATTTATAATATTCACAATTTTTAAAAACATTAAACAAATTTCAAATCCATGAATACAGACAAATAATTGACAAATAATCATGAAATTAAGAAATATAATTTGGAATCTAGAATGAATAATTAACATATGACTCTGTTAAACAAGTTCAATGCACAGGTACAAGGTTGAGCTACAACCTTAGAATAAAATAATTCTATTTAAAAATGAGAAAATAGAAGAATAATTGTGCTGACTGCTGAGTGGACAGTTGAGATCATCAGTTATACAGCTAGGAAATGTCAATTATGATATAATAATATATTTTTTATATATTTTCTCTCAACTACCACTGCTGTGGAGATCCCTCAAAATTTTGTTTATTCAGTTAATTTTATTAAGGAGAATGGGTAGGAAGGGTAAATTAATATTATTTTATTAAATAAAAAAGATGAAAAAAAAAACTGATGTCAGATTGAAGGAGAGTGGTTAAAAAAAATGATGTCACAAAGTGACAAAGTTTAACCTTTTTCACGGAAATGTAGGAGATGATGTTAGAAGCAAAACCAAAAGGCCAACAGGAAGAACTATCATCATTGACGATAAAAAGGAAACCTAGGGAATCTTCTCTGCACTCTCGCACACACTATAACTCTTTCTTCTTCTCTTTTCTTTTAATCACTTAAATCCCAATTTTCTCAAATTTTTTTCTACTAATTTTAATTTCATGCATGCAAAAAACTATCTAAATGTTTCCAAATTTCCACAAAGAATTCAAAGATTTCAATCAATTTTTATAAATGACTAAAACCCACATCATAATTCACCATTAAAACCATTTTTCTTCATGGAATTCTCATGAAATATGGTAATTAAGCGAAAAAGAAAATCCAAAAATGGGTTTGACTAATTATAATTAAGTGATATAGAGTAAGAGAGTTACCATAGTCCATGCAGGGTTGAAGCAGCTTCAATTGGCCTTCATCAGCAAGAACTGGAATTGCGGTTTGTTGAGATCTTTTTGTTTTTTTTTTTCCAGGAAAAGAAAGAGCCAAGAATATTTATCCAAACACACAATAGATACAAGAAAAAATCCTGAAAAATGCCATGTTCTCCCACAGCTTTCTTGAGCTTTCATGATTCTACTGGTGAAAAGATCTTCAAAAACCAAAAACAAAGAAAGAAATCAAGAAAGTAGTTCAAGAAAGTTCAAGAAAGCTGTGGAATAGCATGACCAGGACTTGCAAGAATTAAATCGCCATCAAGAAACTCCTTCAAATTCTCTTCAGATCTCACGTTCCTTTCCTTTCTTTCTAAATTTTCTTTCTTGCACTGAAAAAATAGCAACAGAGAGAGAAAGAGAGGGGAAAATAAAAGAGCAAGCCCATACAAAATCCCATGGACCACTCTACCATGTATAATCTCTTTGAAGCAGCTTTATAGAGAAGGGGTGAGTAGGGTTCACTTCACTCACAAGAGCGCATTTTACTCTTGAAAGGCATACTTTACTAGTGAGTGCGCA
>CD46233.0
ATATAAAGCCACCTCTCTTTCTTCAAAATTCACTCATTACACTACCCATCTCACACTTCTCTCTATTTCTTGTTTCTTGATTTTGTATCTTCCAAATCCTCTTTTTCATGGAGTTGATTACTTCTTCTTCTTCCTCCTTATTGGTGGAATCCATTTCAAGCATTTTTAGCTTGATTTTCTTTGGATTTACCCTATTATTCTCTCTTTTCTCTTTACTTATCTTTCTTTCGAGATTAAAGCCATGGTGTAATTGTCAGATTTGCAAAAGCTATGTCACTGCTTCGTGGACAAAAGATTTTGCAAATCTTTGCGATTGGTATACTCATCTTCTCAAGAAATCCCCAACCGGTACAATCCACGTTCATGTTCTTAATAATATAATTACTGCAAACCCTGAAAATGTTGAATACATTCTCAAAACCAATTTCGAAAACTACCCGAAAGGGAAGCCTTTTTCTGCTCTTTTGGGCGATCTTCTGGGCAAAGGTATTTTCAACGTCGATGGCGATGCCTGGAAATTTCAAAGAAAAATGGCGAGTCTGGAGCTGGGCAGCGTATCAATAAGATCATACGCTTTCGATCTTATAACAAGTGAAATTAAAGAAAGATTGCTTCCTCTTTTATCCTCAGTCTCTTCCGAAAATCGAAGTTTAGATTTACAAGATGTTTTCAGAAGATTTTCCTTCGATAGCATTTGTAAATTTTCCTTCGGGTTGGACCCGGGTTGTTTAAAGCTTTCTTTACCCGTATCAGAATTCGCTCTTGCTTTTGATACTGCATCAAAATTATCAGCAGAACGAGCTTTAACTGCATCGCCATTGATTTGGAGAATCAAAAGATTTTTCAACGTCGGATCGGAAAAAATCCTTAAAGAAGCTATAAGGATGGTGGATGAGTTAGCAGAGGAGATGATAAGGCATAGAAGAAACGTGGGTTTCATGAACAACAAAGATCTTTTATCAAGATTTATGGGATCCATAAAAGATGAGAAATATCTTCGAGATATTGTTATTAGCTTTCTATTAGCAGGTCGCGATACAGTTGCATCAGGGTTAACCAGTTTCTTCTGGTTGTTAACGCAAAACTCAGATGTTGAAGAAGCAATTCGAGATGAGTCGGATCGGGTTCTCGGATTAAATAAAGAGATTACTTGTTATGATCAATTAAGAGAACTGCATTATTTAAATGCTGCCATTTATGAGAGCTTGAGGTTATTTCCACCGGTACAATTTGATTCTAAATTCGCACAAGAAGACGATATATTACCTGATGGCACATTTGTCAGTAAAGGTACTAGGGTCACATATCATCAATATGCAATGGGTCGGATGGATCGGGTATGGGGTCCGGACTGTCTAGAATTCAAGCCAGAAAGATGGTTAAAGAATGGGGTTTTCGTACCGGAAAATCCATTCAAGTATCCAGTTTTTCAAGCCGGATTTAGGGTTTGTTTGGGAAAAGAAATGGCATTAGTTGAGATGACAAATGTAGCTCTTGCGGTGATTAGAGCATTTAATGTTCGGGTTGTGGATCCGGAACAAGCTCCGAGATTTTCTCCGGGTCTTACTGCCACAGTGAGAGGTGGGTTACCGGTTGTGATTCAAGAAAGGGAATCATCATCATCATCAAAATCATCATGATCAGCAAATCACCATTGTCCATTATTGATTAGGTCTTGGATAGTTAGATGATCAATTATGTACATATTAATTATTAATGATCCATATCACTCCTAATTAATTGGTCAAAATATATGAATTTGATGAGTACCTACCTTTGTTGTACAAATTGAAATTAGATTGCAGTTTTTTTTTTTTTTTTTCTTTTGCCGTTCTTCCCTCTTGTGGGTCTTCTTCCTTCTTTTTACTTTACTA
>CD53593.0
AACAAGTAGATATTTTGAAAGGATTTAAATTATGGGAAAAAAAATATATAACTAATAATTTTTTTTATCTGTAATTTATTTTATGACAAATGAAAAATTGTGATTTTACACAAACAGCCCCCAACCAAGCAACCTCAGCAAAGAACCCCGTCAAAAATCTAGCAATTTGCCTATATATAGCAGATGATACAGCCGATTGAAGCAAAGTAAACACCAGCTGCTCACTCTATACATCAAATTTCAGAGCAGTGAAAAAGGAAAACAATGGCTCCAGTGATCCCTAGACTTTGTGTCTTTAAATCAAACTACGGTGAAAAGTATTTGCGCTATGTTCAAGAAGAAAACCAGCGCAGATACATTCGATGCGACGGAGAGGATATTTTGGATCCATACGCCAAGTTCAAAGTGGAGAGAGCAAAGAGTTACAAAGATTTAGTCCACATAAGATGCTCTTACAGCAACAAATTTTGGCGCCGTAGTAGCGAGGATGGGGACTATATAGTCGCAGCAGCTGATGCAGCGGAAGAAGACCAATCCAAATGGTCATGCACTCTGTTCAAGCCCTTTGCAAAAGATGACATAACGTTTCGTTTTCAGCACCTCCAAAGTGGAAACAATGTATGGTTTAACCGATCGGATAATGACTACCGGAGTTGCTTGATCGTCAGATATTCGACAGAGGAAAGCGATGGAGGTGATCTCTTCACAATCACTGATTGGGAATCATTGGTGATGTTGCCCAAACATGTGGCATTCAAGGGCGATAATGGAAAATACCTATATTACCGTGGAGGCGGTGACGAACACTTGGAATTTGGAGCTTCTGATATTGGTGATAACAGAGTTGGGGAGCAAATCATCACCAATCCGGACGGAAGCATAAGCGTGAAGCACGATTCCAATGGAAAATTCTGGAGGGCTACCCCGAATTGGATATACCCAGATACAACTGATGCTTCCAACTCCGATCCAGAAGTATCGTTTTGGCCAGTCCAACTTCAGGGCAACGCTATCGCCCTCCGTAACAAGAGCAATGGCAGATTCTTGCGTAGAACTAATTATGGTGGAACAGTCGATTGTCTCGCTGCAGCATCTTGGGCCACGACTATTGACAAAGAGAGCCACCTGGTGGTAGAAGAGCTTGTCAAAGTGAGACAAATTTACGACGTGGAGTACCGGCTGGACGATGCCAGAATTTATGATGAATCAATCCTGACATTGGCTCGTTCCTGTGTCTCTAACATGACACAGCAAAACGAAACAATAGAGGTGACAATGTCATACAAAGAGGCCTGGAAGTATGAATGGAGTACTAGTACTTCAACCGCATCTTCTATTAGTATGAAAGTCTCACTTGGTGTTCCAAAGATTATGGACGCTTCCATTCAAGTGTCGCACACGATTGAAAAAGAATACCAGTGGGGAGAAACGGTAGATGGATCTCTTACTTTGAAAAAAACAGTCCCAGTTACGGTGCCGCCAATGACAAAGACGACAGTTAGTCTTCTTGCAACAATAGGATCATGCAATGTTCCCTTCTCCTACACTCAGCAAGACACACTTACAAATGGCGAATTGGATGTTTCAGTGAAGCATGACGGTGTTTATAGTGGTGTCAATTGCTTCAAATTCCGCACCGAAACCTCAGAGGAAAAGCTATTAGCTTAAAAAATAATTAACTGAGAAATAAGTGCGATATAGGTTTATCAACCTTTTTGCTTTAATGCATTATCCTAAATAATTGTTCAAGTCATTGCTGGTGTTTGTTTTTGTGGTTGTGTTGCTTTTTGGATATCAAAGAATAATAAATAAATATTCACCATTTTTGGTGTTTGCTGTAAATCTTGTGTTTTTTGTTTTTGATTTTAATATCCTTTTCCATTTAATTCTCGGAAAAAATATTGTTTTCCAAATAAGAGATTATAAATTGTTAAATGATGTA
>CD51717.1
GGTGGATATATATGTGACGGTGATTTTAATCGCGGTGGACGGGATTGAAAAGGTCTGTCTGGCTTTTGCACCCAATCAGAAAGACAGTGAGTTCGCCATTTTTGGAAATACTCAGCAACAGACGTATGAGGTTGTACATGATCTTGCAAAGGGAAGAGTTAGGTTTGCGCCAGCTACTTGTAGCTAATTAGCTTGTTAACAATGTATGGTGATTACAAGTACTTAAATTTACCAGGAGAGTTTAAATATAATGGAGTAATTAGACAATATAGTAGGTAATTAAGAGTGTGGAGCTGCATAAGAAAATAAGTTTGTAAGATGTGGAGAAATGATAATCCCACATGTAATTGAAGACAATTGCAGAAAATAAGTATGAATCAAACTTGAAAATTATCCCAAAGAGTGGATACATTTTATTACTGATAATCATACATTTCGAAATAATAAAATTCAGAGAAGCTGATTGAGATGATTTGATGGGTAGCTAATTAGCTATATATTTGAGCAACCGCGTCCGAATGCCATATTTTT
>CD43627.0
CACATGACTTTCTTATTCATTACCACTAAACAGAACAAAATTGACAAAAGAAAGAGACTTTGGACTTAGAAAAAAAAATACAAAATCACAATTTTCATTTATGCTTTTATTCTCACACCTCATCAAACCAAGATATATATGCACACAGTTCACTATATTTAAGAGTGAGCATCAAGGTACTATTCAATAGTCTTGCTTGCTCCACCAAAAAGGTACTATTTACATATAGATATGCTTGTTAACTAACTCATTAAACATATTTCTTTATTTTGGGATATAAACATAAATAATATTTGTAGCCTTGTCCACCGGCTGCACTTGAAAGTCGAAATGCTAACAGCTGAAAATTTCAATTTTCAGCGTTTCAGTTATAATTTTGAACCATAAACAAGTAGTCTTGAACCGCGGCTCTAAACTAAATGCTAGTTTTACTGTATACCCTTTGAACTAATTACTAGGAACTCAAATGTCGAACATTTGTCTCCGGAACAGCTCAGCCAAACAGGCCCTAACATAGAGGCCATAGTCTTCTAATGCACAATGTATATTACATTGGATAGTATAAGTGAATCTTCTCAATACTATCCAGACATGGATGATTTCCAAATCTTCCTCATTAGTTTAGCTCATAGTTGAAGCCTTAATTTTCCTTTGTTCTCCAATTCAGACAAAAGTTATCACTTTTTATTTTCTTCTGCTCGATTTCTTTTGTGACGCCTTTTTATTATCCAAAGGAGGTGGTACAAAACCTACATTTTCAACTGCTCCAACCGTCTTGAACAATCTTCTCTTGTTAACTTCTTCGACTAATGACCGGTGTAATAACTGGCTACGAACATCTACTAACGACCGGTTCCTTGTTAATCTCCGGCTTTCAATTACCCTTTTTGTTAGAGCTCCTCCATTTTGTGACTCCAACAAATTCTTGCAGTGTTTGTAGGCATCTCTAGCAATTGCTTGACCAACAAAAGATTTTGAATTGTCTTCAGGACAGAATCTTGTTGAATTGTGAGACCTTGTGATTAAATGCTTATCTCTTCCTGTTTTGGTGGTATCAAATTTGTGATCATCGCCCGAAATGTAATTCAAGTTGGAATATGATCCTGAGTGTGAAGAGCTTTCAGAGCTTGTATCATCAAACAAGTCATCTTGAAGCCAATTTGTCTTTATTCCAGATATGGATGCTTGAGATGATGAACATGAGGAAGAAGGGTGGAAAGGATTATTAGTCCTATCGTCTTCTTGGTAGTTGAATATGTGATAGGCTCCAGTTTGAGGTAAGTCCCATTTCTTCCAATTTGGCACCAGAGATGAAATCTCTCCATCAATCATTTCAGCAATTTCAATCGGTTCCCAATCATCTATGTCCAGCTCCTTAACCATCTCCATTGCAACATCTATTGGAGTATCATGTAAAATATCGAAAGGAAAATATATATTCCTTAAAATGCCATCTTTATCAGCAATTTGTACTTTAAGAAAGATGGTATCATCTTCAGGATTAAGCTTTCCTGTGATAGTCATGTTTGTTCTTGTTGAATCATCTTCACTCAGTTGTAGCTTCTCCATTTCAGTACAATTTAAAAATGGCTTTGGATTTCCAATCCTTGAAACAGGTGATGGTTCAGCTTTATCAGAAGCAAGAAACGGATCAAGCAGTAGTTCTTTCGCTGATACTCTTTTCGAAGCAGTTACTATGCATTTTCCAATAAATCGCTGCGCTTCCAAGTCCTGAATCCGGTAGAATGCTGCAGGTAATTTCCCCGATGTCACTTTCTTGTAAATTTGTGCTGGATTAACACATTCACTGTAAGGGTACTCAGAAGTTAGCATCTCTAAAACACACATGCCAAATGAGTAAACATCAACAAGCTCATTGTAATCCTCTTCATATAATTCTGGTGCCATGAACTCTGGGGTGCCTATAACACTATGCGCGGATTGGGAGCCTCGGAGGATTGCTGCAAGGCCTAGATCACCAATCTTGACCTGTCCAAGATGTCCATTGACAAAGATATTGTCACATTTCAAGTCTCTGTGGATTACTGGAGGGTCATGACCATGTAAATAGACAAGGCCTTGTAAGATCTGTCTTGCCCAGTTCTTAATGGCTCGAATGTTTACTCGCTTGTATTTCTTTCGATATCCTCTCAAAGTTCCTGAAGTAAACATTTCAGTGATGAAGTTGAAGGTTTTGTGATGAACATCTATCCATGAGGTGTGAAATTGGATGATGGAGTCATGGTTGAGTGTACTGAGAAGGTGAACCTCTGAGTATAATCTCTGCAAGTCGTCCGGCGAACGAAGCACCTCATTAAGCTTGACTTGATTCCAAGCCACCTCCATTCCTAGAACTTCATCAATTGCCTTATAAACTGTTTTCATTGCTCCTTTGCCAAGCACTTCATCAAACCTACCGTACCGGCCGGTCGAGTCGGTTTCGACGTATCCATGATCGTCCTCCTTGGTTTCTACTTGATTTCTTCTGTACATGTTTTCTTGATTATATTATAAGAGAAAAAAGGTTGCAAAATAGCTTAGTATTGCCTTATAGACTATGTTTTGGTAAAATCTTGAAAAATCCAAACTTTGTAGTACTTTATATGATGGGTACGCACGCCAGAATAATAAAATAAGGTACACTTTTGAAAAGGTTAACTAAAATACGTATATATGAATAAGAGAATAGAATTATAGAAGGGAGACAGTCCTAAATCCGAGGCTTTCCTTCATGATTTTCATAAGAGAAAACACCAAACAGAAGCCAGAAAAGCCTTGAATAATCAATTCTAAGAATGATCCATGCCATTTCTACAACTGCGCGTGAGAAGTCATACTTCTTGAAAACCATTTTTGAGCCAGAAAAGATAATGGTAAAGAAAAGAGAGAAAGAGAGACTCTTGGATTTGACAAGAGAATAAGAAAGAAAGTGGTGGGGAAAGATTCCAAATGATGAATAGAGTTGTATTAAGGGTGGGAAGTAAATATTATTATGAAACGAGGACAGAATAGGAAATCAATTAAAGGTTTCAAGAACTAGAAAGAGATGCATGAGAAAGTGACAGAATTGATCTAAACTTGAAGAATCTGTGGCCACGCTTTGCTTGCAGCATTTGTGAAGTTTAGAGATACCCAAAAAGAAAGAAAGAAAATTAAAATTGTTAAGATCTTTTTCTTTTAAACTTTTCTTTGAGTACTTAAAGAAATGCTAATTAAAGTTTTTTGACAGAAGAAGAAGAAGAAGAAGAAGAAGAAG
>CD53029.4281
TACTGCCAAGCAATATGTTTTTTTCTAATTTAATTTTGTAATTGTTTATTTAAATGGAAAGCTGTTTTGTAAAAATTAAGGTGGGGCCCGACAGAATCCATAGGAAGGGTATCCTCTCAAAAACATTAAATTATTGTTGTAATGTAATTATTGTCAAGGACGACACAGGTTCGGGCAGCAGTGGGCAACGGGCAGCTTTGTATTTTTCATTCTATAAGGAAGCATCGTTTGCTTGTCTTCCCTTCCATTGAATCTTTCTTTATTATCAATACAGAGAATAATTTTCTCTGTTAAAAGAAATCTGCCCGCTTTTGATCATTAAACTCAAACCCAGGGAAAGATTTGGATTTTCAAGCTTCAATCTTTCGGGAATGCGGGCAGATTTGGTCTAGATTCTGTACTTGTATATACTTTTAGAACATTTATTTGTTTTGTTTATCATCATTTGTAAATTAGAAATTACTCAGTTTGAAAATTTGTTGAATTGTGGTATAAAGTTTATATTTGATTTTGAAGCGAAGGAAAAAAGTTGAGAATTTTGATGGGTTTTCTTGTTGATTCGCAAAAGGAAGGTGGATTTGGTGTATTGGGAGGTTGTTTTAGGAGTTTAGTGAGGAGAAAACAAGTTGATTCTGCACATGTTAAAGCTAATGGTCACCATCAGTTAGCCAAGGAGCTGTCTGTTCCTCACCTTATTGCAATTGGTGTTGGTTCAACAATAGGAGCTGGAGTTTATATTCTTGTTGGAACTGTCGCTAGAGAGCATTCTGGTCCTGCTCTTACAATTTCCTTTCTGATAGCTGGAATTGCTGCTGCTCTCTCTGCCTTTTGCTATGCAGAGCTTGCGAGCCGATGTCCATCTGCCGGCAGTGCTTATCACTATTCTTATATATGTGTTGGAGAAGGTGTTGCGTGGTTGATTGGCTGGGCTCTAATATTGGAATACACAATTGGTGGATCAGCTGTTGCTCGTGGCATATCCCCAAATCTGGCATTCTTCTTTGGAGGCCAGGATAGTTTGCCCAGTTTTCTAGCACGTCAGCATATTCCTGGCCTTGATATTACAGTTGATCCTTGTGCTGCAATTCTAGTATTTATTGTTACTGGATTCTTGTGTTTGGGAATCAAGGAGAGTACTGTGGTACAAGGTACAGTCACCGTTGTGAATGTCTGTGCGATGCTTTTTGTCATAATAGCTGGCAGTTACCTGGGCTTCAAGACTGGATGGGCAGGATATGAGCTTCCTACTGGGTATTTTGCTTTTGGAGTAGATGGGATGCTTGCAGGGTCTGCAACAGTCTTTTTCGCGTACATTGGTTTTGATTCAGTTGCTAGCACTGCTGAGGAGGTAAAGAATCCACAGCGAGATTTACCGTTGGGCATAGGGCTTGCACTATCTATTTGTTGTACTTTATACATGCTGGTCTCAGTTGTTATTGTCGGACTGGTACCTTATTATGCAATGAATCCTGATACTCCCATCTCTTCTGCATTTGCTACACATGGCATGCAATGGGCTGCGTACATAATAACTGCCGGAGCTGTTATGGCTCTCTGTTCAACATTGATGGGCTCGCTTCTTCCTCAGCCTAGGATTTTGATGGCAATGGCTAGAGATGGATTGTTGCCACCATTCTTTTCAGATGTTAATAAGAGTACCCAAGTTCCTGTAAAGAGCACATTGGTGACTGGTCTTGGTGCTGCTACTTTGGCATTTTTTATGAATGTTGACCAGTTGGCAGGCATGGTCAGCGTGGGCACACTTCTTGCTTTTACCATGGTTGCAATTTCTGTATTGATACTCAGATATGTGCCACCAGATGAGGTGCCATTTCCATCCTCACTTCAGGACACAATTGATTCTGTGTCATTGCGGTACAGTGCAAGTAATGGTGAAAAGCCTGGAGTTGAAGCTGGTACTTCAATCACTTTGCCTTTATTAGGCAAAAATAAGAAGCTAAAGGCAGCTGAATATCCTATAATTGTAAAACAAGAAGCTGAAGACAATTATGTCCTAAAAGAAGGAACCAGAAGAAATATTGCTGGTTGGACCATAGCATTCACATGTATTGGTGCATTTCTTCTTACATATGCAGCTACAGATTTGAACCTACCTGGGCTTCTTCGCTTTACGTTATGTGGTGTTGGCGGTGCTCTTCTTCTGTTTGGTCTGATTGTGCTGACTCTTATCGAACAAGATGATGCAAGGCACAGCTTTGGGCATTCTGGAGGATTTATTTGTCCATTTGTTCCACTCCTTCCAATCATCTGCATTCTCATCAACCTGTACCTGCTTATTAATCTGGGTGTTGCTACCTGGACACGGGTTTCAATCTGGCTCCTCATTGGAGTGATCATTTATGCAATCTATGGTCGAGCTCACAGCTCGTTGTTAGATGCGGTGTACGTACCTGCAGCTCATGCTGATGAAATTTATCGCACCTCTGGAGATAGTTTGGCATAGAGATATTAGACATGCCAGTATCCCTTCTCACGTAATTCTTACAGCAGAATCTCGTTGTTGTATTGTATGATGGCATTCCTCTGAAACGCCGTCTCCCCACCATTTCTTTGGCTTCTAAAATGCCCTCCCCTCGCTCACTTGTTTGTATTCTTATAGTTAGCAGTACTGTGGCTGAAATCAGTCTCTCATGTATATAGTATTGTATTAGAGGGGTGACTAAATGTAAATATATTGCCAATTTAAGAATGTATTTTTTTTCTTTCTTTCTGTTTATCAGTTACATGCTTTGCTATCAATTTTCTTATTATTATTCTTTCAATATATTTCAAT
>CD53029.4592
TGAGCTGATATTCACCCCAGCTTGACGCTGTTGCATGGACATAACACCCAACATTCCAAGCACCGACTGGATTGGAGACACAGCCATCGCTTAATATTAGAGAGCTTTTGAAATAGAAAACAAATAAAACAAAACTTACCATGTGCTCTCATAGTCAAAGAAACGGTATGTCCCTTGCTCGAATTCCTCCGTAATCGTCTTGGGCTCCTCGTGCCGTTGAAACCACGTCTGGTATTGCTTGTGGAACCGCCAACTCTGGTTCTTGAGCGCCTTGGCCGCTAGGAATTGCTGGTACGTGCCCTAGATCGGAAGAGCGCCGTGTAGGGAAAGAGCGTAGATCTCG
>CD20395.5
CAAGTTATTGCAATGTCCCACTTCCCACTTTCAGTATTTTTCCCAAACTAAATAGTTTCCCATGGCCAGCAGTTCCAACCACCAACTTTCTTATCTATCTTTTTTATTTTTTGGATTCTCTAAGTCAACTTCTTCTCTTATATAATGTGATCCATTTCTACTATAAATAGACATTTCATATACCTCTAACTCACTCACTTCAAAACACTCTGCACAAACCAAAACAAGTGCAATTTAACTCTCTCCCTCTCTCATTACTATATTACTATTCTGCTTAAAAATTTCTAATTAAGTAAGCTACAAATGGACAATAATGAAGAAATTCCATCTGCTCCTTCAACACCAGCAACACCAGGAACTCCTGGTGCTCCTCTTTTTGGTGGGTTTAAAGGGACTGAGAGAGCTGGTGGTCTTACTAGAAAATCCATTCTTAATGGTTGCAGATGCTTCAGTATTGAAGAATGGGCTCTTGAAGAAGGCAGATTACCTCCTGTTTCTTGTTCAATACCTCCTCCTCCCGTCTCTCTTGCTAGAAAGGTCGGAGCAGAGTTCATCGGAACACTTATACTGATATTTGCCGGCACGGCGACAGCCATTGTGAATCAAAAAACACAAGGAGCAGAAACACTAGTAGGCCTAGCAGCCTCTAGTGGACTAGCTGTGATGATTGTTATATTATCAACAGGACATATTTCTGGAGCTCATCTTAACCCATCTGTCACCATTGCTTTTGCTGCTCTCAACCATTTTCCATGGAAACATGTGCCAGTGTATATTGGAGCGCAAGTATTGGCGTCACTGGGAGCAGCATTTGCGTTGAAAGGGATACTTCATCCAATAATGGGTGGAGGAGTTACAGTTCCATCAGGAGGATATGGTCAAGCTTTTGCTTTGGAATTTATTATTAGCTTCAATCTCATGTTTGTTGTTACTGCCGTGGCCACCGACACCAGAGCTGTGGGGGAATTGGCAGGAATTGCAGTAGGAGCCACTGTCATGCTCAACATACTCATTGCCGGGCCGGCAACAGGTGCATCAATGAACCCTGTGAGAACATTAGGGCCAGCGATAGCTGCAAACAATTACAAAGCCATATGGATCTACCTCACAGCGCCGATACTTGGAGCACTGTGTGGAGCAGGAACTTACTCTGCTGTCAAACTGCCAGAGGAAGATGGCAATGCTCGTCAAAAGCCTTTAGCAGCCACCGCGAGCTTCAGAAGGTGATTATTGATGAACTCTATAAGAGTAAAATCCAAACTGTGTCAGATAAAAAGTGCAAATGATTCTACTTGAGAAAAATGAGGTCGAAGTACTACTAAATATTGAGTTATGGTAGTAGGTATATATACATTCAAGAGAGAGAGATAAAACATGAATGGGTAGAAATCTATAACTCTATCATATAAGAAGAGCACCGTTTGTACCTTTATATATATATATATATATATATATTGCAATTCTGTAACTAGTAGTTCCAAGAAAGGCCATCTCAGTGCTCCAAG
>CD52074.0
GCTGATGCACCTTCTTTCCCGGGTAATTAAAATTTTCATTTTTACTTTTTGCATCCTAGATAAAAGTTCTAGTTCCTGAAAATGTGAATCTGCTTTTGGTTCTGATTTATCTGGAGGTTAGAAATATTAACGCCATATATATCCTCCAGCAACATGTTATGACGGGTAGAAAGTTTGGCTTATAAATAAAACAAGAAACAAGAAGAAAAGGGGAGGAATGACCCTTCTAAGAGAAACTCTACACAGAAAAATTTCTAATTTTCATAAGCACTATCAAATACCAAATTATTAACCAGCAAATATAATCCCAGATTATCATTTAATCCAGAATACCAGCTCTTTATCTCGTCTAAATTCTTGAAACTAGCACATATACCTATAGCTTTTTCTATTTTAATCACAGGGGTGGAGCATGTGGCGGGAGACATGTTTGTGAGCGTCCCAAAGGGAGATGCTATTTTCATGAAGTGGATACTACACGGTTGGAGCGATGAGTATTGCTTAAAACTTCTCAAGAACTGCTACGAAGCACTTCCAAGTAAGGGCAAAGTGATAGTTGTGGAATCAATACTTCCTTTGGCACCGGAAAATGCTGTTTCTTCTCACATTGTTTTTGAGCAAGACCTGTTCATGTTTGCTCAAACTCCTGGTGGTAAAGAGAGGACCCAAAAGGACTATGAGACCTTAGCAATGAAGTCTGGTTTTTCCAGTTGTGAAGTTGTATGTTGTGCTTACAACAGCTGGGTTATGGAATTTCATAAAGCATAATGACCCACTTTGAATGCACTTTCACTACAAGTCGTTGGCTGCTATTAAAATATTACGTGGCTTTTTTTCTAAATAATGGATGAGTCTACTGGTGTCTCACAAATATATAGTGTAACTAAGTGAAAGCTCGTGCCTTTGCACTGGTTATTTTCTTTTCAATCCTTTAATATTGAATCGACTGTTGAGAAATACTTTATACGACATCATCCATTTGGAATCTAAATGAAAAAGTTCGT
>CD32273.0
TTTATATATGGTTAAGGAAATATTTCCTCCAAAAGAAAACGGAATACTGCAATCGTTTGTGCATCTCAAGTGGAAAACGTGACTGATAATTATCTCTCGTTTTTTATGATGATAAAATAAAATTCCATTTTGTTATTTTGAAAAAAAAAAATTGCAGAGGTTCAGCGTAGTTTGTTTTGATAAAATGAACTCAGTTATGGGCCTGTAGCAGATACTGCACAAGCCAGAAAAGACTTATTTGATTATTACATGCTTCTTGCTCATAGAAGCACCCGTTACAGTCTAGATATACATATATAATCACTCTGAAAACTAGAGAAGAGAACTAACTATTAGCTTGAAGTCTTCAAGGTCAACAATACCATTCCCATCTCCATCCATGGAATCAACAATTTCTTGACAATCCTCCAAAGACAATTGCAATTCCTTGTTTCCAATAACTTCATATAACTCCTCTGCAGTGACAGCCCCATCACCTCCACTGCTAAGAGCTTCGAAGGCAGCTTTGAGACAGTTTGCAAGCCCCCCAACTTCCATGTTCTTAGTGTTCATCTCCAAGAATTCTTGTATGCTTAGCAACCCATCTCTGTTCGTGTCTCCTTGTTGCATCATCGTCCTTACATCTTGTTCGCTAGCGTTGTAACCTAGCGATGATAATATGCCACCAATCTCAGCTGCTGTGATATTGCCATCACTGTCCGAATCGAAGGCTCTAAACGCCTCCACCAGACTCATGACTTGGCTCAGTGTCTCAGTTTCTGCTGAGAGTGATTCGGATTGAGCCATGAAGATCCAATGCTTGTTTTAGAGCCTTCGATTCGGACAG
>CD47482.0
AAAAAAAAATGTTGACTTGATTATATCTTATGTAGGAGGATGGTGATGCAAAATGGAAACTGTTCCCTGCTTTCCTTTATGATGTTGATGTCCAAGCTTCATTTCATACTAGATTTCTTCTTGATGACATAATAACAGAGAAAAACAAAATAAAACAATTTAACTATATTTTTCATTTGACTAGTAGATGGATATTCATAACCAAACCTTCCAGAGCTACCCAGTATTAATTAATCTCTGCTGTTTTAATTTGGTTTCTTTCACTTTCCAAGTCACTTGACTGACCAGACAATTGTTTTCAAACATTTAAAGAGAGTTTCTTTTTATTTTTTTTCTTTAGCAAATATAAAAATGAGCTGCCATGAAATTTTCCAACATTACACAGAATGTGATTTAGGCAATGTCTACTGCTAAAACATTTTCTGCTTGGTCTGCACCTACATACTTGGCCTGCACCTACATACTTGGCCAATCTCAAAGCTATTGCCAACTTATAGCTATGGGGCTTCTCACCTTATACTTCCCTGACACCCAAACCAAAGATCCAAAGGAGTGACTTTCTCTGGTGTCTCTTACTCCCAATGATACGAAAGTTACATTGTAACTCAATTCTTCTCTCAGTTTTCGAAAACTCAAAATCTTAGGCTCGATGATTATTGATACTCCATTAGGTTCCTCAACTTGTACAACATAAGTAATCAAAGATGGTCCTACATTTGTTACTCTTCTCTTGTGTGTCCTGGTGATATTTTGAGCATTACCTTCAAAATTTACAGCAAAAGAAGGGTAATTCAGGTGCCCAGGCTGAAGAATTGTGTTGTTAGGACAGCTGAATCTCCTCCTCGACACTTGAGTTATCTGAGCAGATGTGTAACTAAGGCTGCACAAATAGTTTAGATAATCTTCTGTGGTAATATTGTATATTAGTCCTGGATCAGCAGCTTTTTCAGGGTCAACATGCCCTGAACCTAACACAAAAGGCGTAGCTGATGCGGAGTTATTAGCCCCAAAATCAGCAACTGGAGCATTTCTGTTATCCACAACATAAGCTGAGGTCATTATTGCTGATTTGATTGCTGCAGGTGACCAATCTTTGTGGACTGACTTGAGAAGTGCAGCTAGGCCACTAACATGAGGGCATGACATTGATGTTCCTGAAATTATATTGAACATTACACTTCTCTTATCACTCTTGAGCAAAGATGGGCTGCTAACAGGTGACCAGGCTGCTAAAATGTTGACTCCTGGTGCAGTCACATCCGGCTTTATCACATCTGGTCCGACTGCACTAGGCCCTCTGGATGAAAATGCAGCCATTACTGGTGCAGGATTACCATAAGTTGTTCCTCTGAAAGAAATTGAAGCAGTAGGTTGTCTAGTTGAGTTTACATAAAATTTGATAGCTTTTCCTGCTGATGCTCCTAAAGAAGTGGCAGGTAAAATATGGGGATCAGCAAAAAACTCTTCTCCTTGATTTTCAGTGTTGACTATTATCATTCCTGCTCCTCCTGCTAATTTCACTTGCTCTCCTTTCGCGGTTCTGCCAATCATTCCTCTTTCACAGATGACTATTTTACCTTTCACTAGCGTCTTTTTGAGTGAACCTCGAACGCAGTACTTGGCTGATTGGCTCCCTGCTGTTTCTCCATATGCAATTACTAATTGCTTGGTTGATTTGCCAGAATACAGAGATGATCCAACAAAAGTTTGCCCATTTCCAAGCTTGACAGTTGTTGGAAAGCTTCGATCAGTGTAGCTAGCAGCAACTGTCATGATCCAAGGTGCAGTGTTGTCTACAGTTGATCTAGAAGGGCCAGAATTGCCTGCAGAACAAGAAACAAAAACCCCATTTTGGGTTGCCCCAAATGAGGCTATAGCAACATTATCAGCATAAAAAGGCTTGGCAGTACCTCCTAAAGAGAGTGATAGCACATCAACACCATCATTAACAGCTTGGTCTATAGCTGCCAAAAGATCAGTATTAGTGCAGCCTAACGGCCAGCAGACTTTATAAACTGCAATTCTTGCTGTATACTTCATTCCAGCCGCTGCACCATTTGCTAAGCCAAAAAAACTTGCATTATATATAAGATTGCCGCCAGCAGTTGATGCAGTGTGTGTTCCATGGCCTTGTGAGTCTCGAGGGGATCGATAATCAACTGTTTCATTTATTCTTCCTACAACAGACTCGTATCCTTTGAAGAAGGCTCTTGCACCAATAATCTTCCTGTTGCAATTAGAAGATGAAAATTTGGTGCCAGTTTCGCATATGCCTTTCCACTTAGAAGGCACTGCAGATAAGCCTGTGTCCTGGAAACTAACATGCTCCGGCCAGATTCCAGTATCAAGAACCCCAATTATCACATCTGAAGCCAAGCTTGGAGGACTCCAAAGTCCTTTACCATTTTCAAGTCCAAGAAACTGAGGGGAATGTGTGGTGTGGAGCGTAAGCATTTCATCAGGAATGGCAGAGATAAAGCCATTGGTTTTGCTCAAGGCTTTTACTTGTTCTTTAGAGAGCTTTGCAGAAAAACCGGACATCACTGTTTCATACACATAAAGAAGCTGAGGAGATTCTGTTTCTTCTTTTTCTTCTTGTTCTTGAGATGAAAATTGTGTCACAGAATTTATCATTGCTTCATACCATTTTTTGGAATTCCCTGGAGAGTGATATGAGGCTGGAATCTTGGTTTTATCCATATGAATTACATATGTCTGTTTATCACTTGCAGCAACAGATGATAATGTAGCCATTAAGGCTAGCAACAGCAAGGATCTTCTCAAGATCATACTATCTGCCTATGTTCTTCAACCCAATAGAAGATGAGAGCAACTTACGGGAGTATCTTATAGAGGAAATTTTGAAAGAAGAGTATGGGACTTACAAAAGAAGTTGGTGACTTGGGTTTGATGTGCTCATTATCGTTCACCACTTTCCTTTTCTTTTTCCTGTTTGATTGAAAGTGCACGCCTTAAAATGGATTCAAGAGGAAAAATAAAGTGCAGGGCAAAGCTATACATGAAACTCCACGAGCTACAGAAAAATTGGCTGTGGGACAGCCTCACACACAGCATTTATGCATTGCAGTCACAATAAAAAACCACTCTTAGTGACTAAAATTGTGATAAAATTGCTTCAAAATAGTAGTCTTTTATTTTGGTGGTGATGATAGGAAGTTGACTTATACAATGAAAACATTTTTAATTGCCACTTTTAGTGGTGCTAAAGGCTGCATTAAATTTGCAGACCAGAGGTAGGTTCAAATCCCTCTCCTGCAATCAATCTTTTTTCATCTTAATTTGTTTCCCTAAACATTCCAATTGTAAAGAATTGAAATAAAGGAATTTACTCTAATTAGTTGAGCTGAGAGTTTATTTTATACACATTCTTGTGGTCATGATGACTCTTCCAATAA
>CD26523.0
ATATATATATATATATATATATTTATATATTAATTAGTTGATCCTTGATACTACATTTCATTTGATGTTATGAAATAACACCAATCTTGAAAGATGAACATTGAAATTAATTGATAAAAAGAAGAAGACAATTGTTACTACTAAATGAGTTCCTCCATTTTCAGTGGCACTACCCACTTGAGAAAAACAGTGAGCTTGATGATGCAGAAGAAGAAGATGCAGTTGCCTGATATGGTCTTTGCTTGAAACAATCCAAGAACATTCGAGGCGGCGATACTGCCACTGTCACCGACGACGAATTATTAACTCCGGAATCCGGCGGAGACCCTATATGTAAAATTCCAACAAAATTAAACCAAGTCAATTTCGGATACGTTATATTTTCATTAATTTTTGCATTAACCAGCAACTTTTCCAGAAGAGCTGGCTAGCTCACTTGTTGGATTCTCAGATGATGAATTCCGGCCACTTTCTTGTTGCGACGACTTGTGAGTTTCTTGATTTATCTGGTGTGATTTTCTCCGGCGACGATTATGATCAGCCAGTCTCTTTCTGCAACTACGCTTCCCGTTATCGAATTCTGAGAGAAGATGAAATCTGCTACACTGCTGGCAGAATCGCTGAGTCAACCCGGCGGCGATGACCGTAGACGCTTTCGAGTGAAACTCACACACCTTATGGCGTCTGTGGTAGTGCTTGGCGTGGGTGAGATCGGCATTGCACCCTTCGGCTTGACACCTGGGTGCGCTTGTCGAACCTGGTTCTACAGGTCTAGACCGGCGATAGAGGCGGTTCACAAAATCATCCTCCGCGGAAGAGAAATAGGTCCGACCACCCAAATTAAGCCCGATCCTCGCCGTATAATCTGCCGGTCGAGAAACCTCTTCAGTCTTTGGAACAAGGAAATATGACGGACCGGCAGCAGCTGGGTTAGTGATGGGGTCAAGGGAGAGAAGGGAGTGATGGGAAGGTGTATAAGAGGAGGGACCGGCGTAGCCGCGTGGGTCATAAAGGGAATTGACTTGATGTGTTGTTGGTTGGTGAAACAAGGTTGTGGTGGGTTGAGGAACCAGATTATCGTTGAAGGATTGGGCAGTATAATGATCGAAAATCTGGCGATTCTGGTCTGGGTCTTGAGTGGGTTCGTCTCCAGAGAGAATCATCGTGGATGGGTTTCCCCATTCGTACTCCAACATATCTGCAGCACTGAATTAGAAAAGTTCTTTATTCTTATTTTTTCCCTCCGGTGAGTGTAGAAGGGAAGCTCTGATATGGAATCTATGGCAGTATGGAACTCAGTGAAGCAAAGATAAGAATGCGAATTTCGAAAACCCTAAGTTGCCATTTGCAGAGTTAAAACTGTTGCTTTCTTCTCTGTATATTGGCGTGCACATTAAGTTGGGGGGTTCCCTATCTATCTGTATCTATAAGGTTTGTTTCTTTATTTAGCTCCCTGAGTCTATCTTTAAAGGGTTGAAGCTATTTTCTCAAAAGGCCACACCTTTTTCAGCTCTCTAGTGGTGATGAGTCTGAGACTGAGAGCTGAGTTATGAGGCGGCTTGCGCAGAGAGGTGATTGGTGGTCTGTATGTGTACTACTGAGTGATCTATGTGTGTGAGTGTAAAATAAAAGGAAACTACCGTTTTACCCATCTGATAGTTACATAATTATGCGTTACGCCACTGCAATGGATTTCTGTGTAAAAAGCAGATAAAGATAGATAGATAATAGGGGAAGGGTAAGGGGAAGGAGGTAGGACTTAGGAGTCTTTCTACTCTCTCTCTTTCCTTACTACCCCCAAACACCCAACTTGTTAGGACTTGGCAGTAAATGCCATAACCGTGTTCTTTTTGCCTTTTTTATTTTTTATTTTTTATTTTTGGTTTCATTCTTTGATCAGATACTACCATACCCAGATATTCTGTTTTTTTTTTTTTTTTTTTTTTT
>CD46614.0
CCTAAATTATAACTCATATTTATTTTTTATTACAGCATTGGTTGTTCTTAATTTTGAAATAACTATCGCCATCAGTATTACTAATACTTAATGAAGTACTTCAATAATATACCAACGCAAGTTTGCAAAAGTGGTGGAAAATGAAGATATAAAAGACAGATTTTTTTTTATTTAGTTCTCATAAGTGAGATATAAGTAAAACATTCCGCAATTATTTTTCAGCTAATAAGAAACATCACATCTTACTTAATGGCTGCAAAGCCCATGTCCAGAAAGGAAACTGTAACACAAGACCATTGCAGACTTATTGAAGACAAAAGGGAAAAAAGAAAAGGGTAGAATCACTGAAGATGAAGCAATTACAGTGACGATAATCAAGACCCAATCTTTTCTTCCTTGACCACAAAATTGAATCCATAGTAATTGCTTCCAACATAAACACCGTCATCTTTAATGTAAGTAATCTGTTTACCATTGGTAAGAGTGTCTCGCTGAGCATACGAAAAGGGAACGTCGCAAAATCCTTTGGTTGCAACCAGATCCACTTTCACCTTAGTCTTTGGAGGCACAACAACTTTCATGGTAGCAGATAATGTGTTGGTCTTTTTCTTTTCCTCACCCCATGCGTATTTTTTCCCGAACTCTAGTGAGAATTTACTGGATAGTCCAATATCTAGTACATCCGCAATGATTGGAATGCTGGCGGAGAATTCCATTTCAATACCGGTCTTCACTGACGTGCTAGTCTTATAAGTGCTCGTTCTACTGTCTTCATACTCCAGTAACAGAGTAGAATCTTTTATTTCAGTGTCCGACTTGTTATTCACTTCGTCGCTTGCTAAGAGTACGATCTGTTCGCCGTAGACCCTTACATCACCCAGATGGAAATCTACATCGTAAACTTTCCTTGAAACCAACGGCTCTTCCACATACAAATAGGCCTCTTTGTCTATGGTTGTGGCCCAGGATGCAGCAGCTGCACAATCTACTGTTCCTTCGTAATGGGTTCTACGGACAAATCTATCGTTGCCCAAGTTTTTGAGAGCGATGATATTGTCTTTGTCCCCTTCTGGCCCGAGTTTAACTGGCCAAAAAGATGTTGCTGAAGTAGCTGAAGTATCAGTCGAGATTGGATATATCCAATTTGGGGTGGCCTCCCAGAATTTGCCATTCTCATCGAGCTTCACCCGGATGCTTCCGTCGAAATTGTAGAAAATTTCGTTGGCAACTTTTGTAGAACCAATATCATCGCATCCAAATTCCATATGGTCGTCACCACCCTCACCACGGTAGCGTAGATATTTTTCATTGTCGCCCTTGAACACTACGTGTTTGGGCAATATTACCAATGAATCCCAGTTGATAACCGTGAAGAGATCGGCCCCATCTGATTCTTCGGTTGAATACCTTGCGATTAAGCAACCCCGGTAGTCATTGTCGGATCGATTAAACCATACGTTGTTTCCAAGCTGGACGTGCTGGAAACGGAATGTTTTGTCATCACCGGCCTGGATGGGCTTGAACAACGTGCATGACCAGTTGCATTGGTCTTCCTCCGCCTTGTCAGCGGCTGCGGCAATATAATCCGATCCTTCGCTGCTTCGCCTCCAATATTTGTTGCTGAAACAGCATCTTATGTGGATTAAGGCAGAGCTTGTTGTTGCCTTCTCCACTCTGAATTTTGAGAATGGGCTCACGATCTCTGTTCCATCGCATCTAATATATCTATACTGCGAGCTGCCTGATTCATCAATGTAGACCAAATAATTGTTAGCGAAGTTTGATTTAAAGACTGAATATCGAGGGATAAAGGGCGCCATTTTTCTCTCCACTCTTTCTTATTTGATACTGCGAACCTGCAGCTTTGTAAGCTCCTATTTATAAGTCTAGATAAGCAAATAAATTTTACACCAGAGGAAAGAGGAGATTTTTGTGGTCAGGAAGTTAAATTGCCCAAAAAAAAAAAACTTGTGAAAAGAATATTGAAATGTCACATAATTAAAAATATCTTTACAAGGCAGGGCAGTGTTGTAATCTTAATAGTTTTTAATGATTTTTTTGTCTAGCTATTTTGTGG
>CD40862.0
TATTTATATTCAAAGAATACGTAGATAATTGTGTAAATAGTAGAAATTGAAAAAAAAAAAAGTTTATTATCACTAAATACCAAAAAAAGATAAAGTACTCCCTCACCCATTCGTTGGGCATACAATGCAATTTTTGCCTACAATAAGAATTTTTCTGCTCCTGTCCTTGAAAAAAATGAAGTTAAATAAATCAAATATATGATCAGGATTTGCACTTTCTTGGCAAAGTTACAACAATTTGATACAACAAATAAGTGTTTTAATTTAATTGTCGTCGAGAGGAAAAGGGCGGATAAAGGCAGGCATTAATTCCCATATTTTGAGCGTTGCCTTAACATTCACAGAAGTTGCATTGTTGAACAGAAACAGCCTTGCATTTCCATCGATTGCTTCTGTCGGGTAAATTCTGGACGTGATGACTGTCCTTCCTCCTTGTGCAAAACTCTCCACTATGGAATGATCAACCAACACTCTCATCCTCAGCTTTTCATCGTCGAGCACTGGAACGGTGCTTCCATAAACTTGCTTACAGACATCAGGAGCCTTTGACGATCTTTTTTCATCAGAACAAAAATAAGTTTTGAAACTCCCATCGGTTGAATTAACGGGACGGAAAAAAACAGGAGTCAATTCAGAAAGTGTTTCGTCTGCAAGAACTAGAAGGCCAAATGGTCCCAAAGAGCTTCTGTTAACTGCACCACCATTGCATCCGTATTCTTCAACTACAGAATTTGATATTAATTCCGTTTCAAATTCTGCAAATATGTCTAGCTGCGTCGCCACGCCTATTTCAAGCGGGACTATCGAGCCGGGTCCAACCACAATTTCTTCAAAATCAGTACTGTTTAATCTTAAGCTCTCGATCTCCTCCACAGGCCATTGGAGCAAATTGGTTCCAGTCTTGTTATCAAATAGTACAGCCCTTGGAATTGTCTGAACAGAGGCCCAGCCTTTATCCAAGTCATCTTCTTCAGTATCAGTTTCATTGATCCAACCCCATAAGATTCTTCTCTCCTTGTGCTGGTCATAAAACGTCTTTGACGCATAGTATCTTCCATAATCCACACGTAACCCGATACCCACATCCTCTTTCGGGTTATCGGGTGTCCATGTGTCTGTTATTGGGTCATAGGTTCCAAGTGCGTAATGATCTACTTTCGTATTATCTAAACTTGCCTTTAATACATGCTTTGTACCCAGCCCATTAGCGGATGTATCTAATCCAACAGAACCGTTTATTGCCACCGGGTAAAAGTCCACGCATTCCCACATACCCGTGCCCGGAACTGCATGCAAGACTCCTTCCAACTTCTCATAGGTCGTAAAATTGGTGGTTTGGTAGACAAGTGAAACGCCAATTGTCTTATTAACCCTTGACCCGATTGCAATCCTCCACTTACCATCGGGTCCCAGCCATCCCGTCGTTGGGTCTCTAAATTCACTGATTTCGATTCCGGGTGGGGGAATAATAACTGGATTTCCTGGATATTTGACCCAGTCAAGGAGGAGAGGATCAGATAGGTTGGCGGGATAAGCGAGATTTTGCACCTGCACTGAAGCATTGGTGTCTCCAGTATAAAGCATCATGATTTGACCATCTGGAAGAAGCGTAGCGGATCCAGTCCACACTCCATTTATATCATACCACTTATCAGGGACCATCGCAAGTGGGAGATAGAGCCAATGGATCAAGTCCTTCGATACAGCATGGCCCCACGTGATGTTGCCCCAGACAGCTGAATCGGGGTTATATTGGTAAAATAGGTGGTACCAACCCAGGTGAAACAATGGACCATCAGGATCGTTCATCCAGTTTTGCTGAGGTTGAAAGTGAAAAGCTGTTCTTTGCCAAGAAAACATGGCGTTGGTCCAATTGTAGGAAACTCCATTGTTGAAAGACGACGGATTTGACTTGGCTGATACTCCTTCAGCCACGCCTCTTGGCTCCGGATTCGAAAACGAAGTAGGTTTAGTTGTTGGAGGTAAGTGGTTCTCGTTTGGCTCTAATTGACTTTGGTTAATGATTAATGTGACTAATGAAAGCAGAAAAATCAGAGAAGCGAATACTGCAGATAGAACCTTCAAGGTCGGCCGGCGTTTATTACCGGTCGGATGGTCCGGCAAGGGAGTATAGGAGGAATAGTCCATGCTTGCTAGGGGTGGGGACTGGCGGAGCACGAAAAACGAAGAGAAGTTGGAATTGAGTTAAATAAACAGAAACGGGATGAGGTGTCCTTAAGCCATTCGCTTGGTAGATCTCAAAAAGTACTTTTCCAA
>CD31660.0
ATTATTATTGAAAAGAATGAAGAAAATTAAGAGTGTGAAAACTCAATTAATTAAGTAATTACTGTATTAAAGAAAAAATAGAAAATTTCAAAACCATCTAACTTTATATTATACATCTTATGCTATTACACATAAATTCATTTTACTTGAATTGTTATATTACGTCACCCAACACACAGCTTTTAGTTTTTAAATAGCAACGCCTTCACTTTCCTTTCCATCTACAAGGCAGAGATTATAAATGTGGATTTAGTGGCACTGCTGATTGCTTGGTTCTGTAACATACCCTTAAGCTCCTTTATAAATATCTCCATTGCCTGAGCAGGCAAAACAATAGGCAAAACGATCCCGTTTTCTCCTTTTTCATTTTTGGATGGTATATAGAAGCTAGCCACTCCAGGAATGGCTCCTACCCCTCCTTTGGCTGGTCCGCCATACGCAGCCTTCCCCCACCCAAAATCAACCTCCCCAAATCCTGCATGAGTCACATCTGACACTAGATAACTCCTTACTACTGTAAAATGAGGTCTACCCTTAACCACCATTAAATCCGCCACTGACCTCATGTACTCTTCATTCACACTACGCTTAACCTCTCTTATCAACTCTAATGCAAAACCCAGTGGTTTTTGAGCGAGTTCTCCGGCAGTTGCCACGGCCACCGGAAAGACAAATCCGTTACCGTAATACCCTGTGGGCAATGGAGGATTAAATCTAGCCCGTCCATTGACAATACAAATCATGCGCATTTCTTCCTCAGGTTCTGGCTGTAATGCAATTGTACGACATTTCCAGAGACATGCCGTTAATAATTCAAAAGTAGAGCAATTAGAAAGATGAGGTGGGACTAGGCTTCTAAGAGCGGAGATTTCAGATGGTCCAAAGAAGAAGGATTGATGAGCCATATCATCGAGAGGAACTATTGTTCCTTTAGTATCAGCTACTTCATCGTACTCACGATGTGTGCACGTCACACGCGGTGGATTTCTCGCATTAAGAAGATGTCTTTCCCAGACAGGAAGAACAGAGGGAGCTTGTGCTCCACGTGCTATTTCTCCGACAGCAGACATGAACTGAACTAAACCAGGAGCGTCGCTCATCGTATGATTCAAACGAAGAGCGAAAATGAAACCGCCGCAACTGAGTCGTGTCACCTGAATAAGCAACAAGGCTGAGTTTAGAACAGAAGTAGAGCCAGGGACATCGAAAAGAAGATCTTCCAAGCAAGGAAATGGAGGTTGAAGAGCATCCCCAAAATCTTCAAGACTAACATCAGCATCAGCTTCAATAAACAGAACACCTTCACCAGTGCATTCCACCATAAGCTTACGCTCAGGCCCTTCTCTAAGCCTACCAGCAAATGGATAGTAAAAAACTAGCGTTTTACCAATTGCTTCTCTGATAACCTTAACGGGGTCTTTCCCTTTCATTGAAGGATCATACCGGTAAAATTGTATCACGGGAATGTGAAACCGGAGACCGTCTTGGTCATCGATGTCAGACAAGAGTTTGAACTCATGAGGCGTAGGCTTTGAAGGAACTAATAGTTCAGGTTCTCGCCGGTTAACCTTGAACACTAGAGAAGAGGGTGGTGGTGCCATTGGCTATTAGTTATTGTTGAAATAGCTGAGAACAAGCTGTTCACTTTCAAGAAAGAAGGGACTTATGGTTGTTTGGAATGAGGAAGTATTATTAACAAGAACATCTATTTATAATGGAGATGGGTAAGGTCAGTTGGTCAATAGTACTACTTTTCTTGAATTTCTTGGTTTAGGACAGGAAGTTGCAGTCATTTTTCTAGTTTTGTTTTTTAAAATTTAGCAGAAGACTTTGAAT
>CD41317.1
TTATTGTCACTACCTCCCCGTGTCAGGATTGGGTAATTTGCGCGCCTGCTGCCTGGGGGAGGGAGGTAAAAACCACTCAAAAGAAAATTAAACAGTAAAAGCTTTATTTATTATTAGATGCCTTGATGTTACAGCAAATTAGTTTGCTAGAATAAGCTACCATCAAAGATGCAGAATCCAGTAGGTTGATAGAAGCCAAGCATATTACAGGATACCATCACTGATGCTGCTCTTCAAGGCAATGTGTAAGCTCCACACTTGTAACCCACAGGCCGACTAGCAATGTTGCAGCGTTTGGGAATAGTGACCGCAATTTCTGGTTTGACTCCAGAACTTTTTGCAGTATTGGAAAGCATAACAGCACAGAGACAGGCAGGGTTTTGGCCAATCTTCTTTACCTGAGCACAGCACTGGGAAGAAACTGGAGCATTCTCATCCTGTGATGCTGATGCACAAGGTGCCAGCTTAAAAGCTTCCATGTCAGGAGTGGTGGACTTCCCACATTCACCAGCACCATCAACTCGATTAAACCCAGAGATTCCAACAAACACAAGAAGCACAAAAAAGCAAACGGACTTCGTTAAAGCTGCCATTTTTCTAATGCAATGCACAAATAATAATAAACGTCATTGGATTTTATACAGAAGCAAGAAGATGAAATGTGCTTACACGTGAGTTCCATTAGTTATAGTGGAGATAGCACTATAAGAAAAATTATTTTGTTTATTGCAGCATACCTACTCCTTCCACAATAGATCTCTACATTATCTGGCTATTTCAAGCCATTGACGGCTACTGCTCACTAGAAGTCTTAGCAATCATTTCATTTCTTTGGATCCTTCAAGGAGAAAAGAATAGCTTTTCATGAGAAGCTGACAGCAGAGCATTCCACCACATGCAACCTTTCTAGAGAACCTCCATTTTCTCCAACATCTCTTCTTGTTTTGCAGCATTAAGCAGCACATAAAGAGTAATATGAATGCAACAGTTGCATACCAAAAATACATGATTCTACACGGAAGGAAAGAATAAGCTCACATAATACACTGGCCTTTGCAAATATCTATGTACTACCACATTTTCTTGGTATTCATTCCCTCTGAGAGGTGAACTGGATTTTTTTTTTTTTTTTTTTTTTTTTTTTTTTCCCTTTTTTTTTCTTTTTTAATTTAAAAAG
>CD52208.1
CGCCACCGCCGGCTCCTTTGCCTCCTCCTGAACCATATCCAGCACCACCACCTTCACCACCACCATAGCCAGCACCACCAGCACCGGATCCTGCTCCAGCACCACCACCGGCTCCACCGCCGTCGCCACCGCCGGCTCCTTTGCCTCCTCCTGAACCATATCCAGCACCACCACCTTCACCACCACCATAGCCAGCACCACCAGCACCGGATCCTGCTCCAGCACCA
>CD45745.6
GCAAGATTTTCATATCAGAAACCATAATATTTTCATATCAACAATGTCTTAAGATCCAAATACAATCATAATCACAAACCTTACAAGGATTGAATCCAATCACAATCAAACCTAGGAAGTAAACTCTACCAAGATCCTATTCCAGAACAAGGCAAGGATATTTTATTCAAGACACGAAATGAAAATGCTACAATAACTTATTCAAACATCAGCCACATAATGACTGAGGATGGTTCATTGTTTATAACGTTTATGTAATGCTTTATAAATCAAGCCTATTATGAGTTAATTTTTCTTTGCGATGAACAGAATCCATAGCTGCTCTCCAGCTGAACTCCTGATCAGTTTTGCCTTCCATCCATCAACTATATCATTGAAGTCTTTTTCGGAAAAATCATGAATGAATTCATCCTTCTCTTTCTCAACAGCATCTAATTCCCGTTTCAGAACTCGATTGAACTGATCAGTTCTGTCCTCTGCAATGACATCATCAAAACCAGCATCCGTAAGCATCTGGACATATGGTTTTACTTCATGAAGGTAATATCCTCTTTGCTTAATGTACTCGGCAAATTCTTCTGATGGAGTTCCAGCACTCTTGCAGTAATCACTTATAAGAAATTTACCCCCAGGCTTCAACCATTTGTAGAATGATCTAAACAA
>CD53029.3565
AAAAAAAAAAAAAAAAAAAAAAAAAAAAAAAAAAAAAAAAAAAAAAAAAAAAAAAAAAAAAAAAAAAAAGAGAAAGGGTGACCACCATGGCCACCTGTAGAAGAAGAAAAAAGAACTTTTAGCTTTTAGGTTTTTTGAAGGTTGTTACGGTATTTAACAGAAAAAAAATGAATATTTATTCTGAAATATTTCAAAAAATTGTGGACATTTATTAAGAAAGAGAAGCATTAACAAATATCTCTATTATATCTTTTATATAGGACAAGAAGACACATTCTTATGCATATATACACACAATATCTCGAAAGAAGATGGAATTAAAAGTGAGTAAAAAAGATGTATTTTTTCTTCCATCCACAACCAAGCATACCTACAAGCAAATAAATTTGTACAGAGAGGTAATCACATTTAACTTCAATTCTCTCACAACTTGAACCTTTCCAAATCAAAAGCTGGAAATCCTGATCCAACATGAGTAAAATTACCCTTGGAATCACCAAATTTCTTCTCCTTTTGGGATTCAACATCATTAGAGTCTTCTTGTAGCTCTTCAAATTCCTTTGGCAATGAAGAATATTGAACCCTTTTGCTATTCTTTTCAACCAAAACCAAATAAAATGAAATTGAAAAAATGGTAAGTCCAATCAGAAACCAACTAAATAAGATATTGACTAACGATTTAGCTCTATGTAATGCCTCTTGGCTACCACATTTAACAACTATGTGACCATCATCATTATGGATTAAGCAACCTTTGGGTATGAACTGTGGTGTCCATAGCATATAACCCATAACTACGAACCAAACACCTTGAAAAATAATGCTAACAGATCTAACAAAACTAATCAAGAAACTCTTTGGAAGTCCAATCCCCATAAGAGTAGTTACTATAGAAACAATCACAATGATTTGGAGAAGAAAGTGGTATTGCCCTTCAAGTCCCTTATGATCTGTTGAGTGAAGATAGAAGAGAAGATATTGCTGAGAAAAAGCTATTGCTCCAATGAGTTGTGTTAGGTCAATTTGAGATATAGGCTTTATTCTATCAAGAAGTATTGCAAAAGATGCATAAACGATGAAAAACATTGATATTGAAGAGTGTTCGAAGTTTCTTAAATGATTTGATGGTATGGTTCCATCAGTATCAAAAGGTTGGTGTTTCTGAGGCCCAATAAAAAGCTCCATGGAAATGGAGATAGAGCTTCCTGCGATGATCAAGAGAAGTTCCAAGTACCTTATTTTTGAGGTTGGGAACCATGGAGATGAAATGTAGGAGTTTGGTTGTAGAGAGTAGAGTTTTATATGATTAAAAAGATGCCATAAACCTAGTGCAAGAAATGCTATTCCTGGTAATACATGCCCAATTAAGCTACCCATTTGTCTTGTTGAAGAAAGAGAAAGAAAGGAAGAGAATAGCGTGTT
>CD52208.0
AATCTTCAAGCACTTCCCAATCCCAACCGATCAAACGCGCATTTGGACCATAACCCCAATTTCTATAAATACCATTGCCTTCGACGTGCATTTCTAAACCAAAATTATGGGACTTAAATACATTCCCATGGCTACCAATAGAGTTCTTCCAACGATACTTCTCTTTGTGCTGTTAGGTTTAGGTATATGTTCTGCAAGAAGATCCCTAACTTCTCTTGAAGCACACACTTATGGTGGTATTGTAACTAGAGGTTTTGGTGGGGGAGGTGGCTCGGGAGGTGGTGGTGGTATTGGATATGCATCTTCCGGGGCAAATGGGGTTAATGCATATGGAGCTGGTGTTGGTGGTGGAGAAGGCAGTGGTGCTGGATATGGTGGCACTGGAATTGGTGGTGGAGGTGGTGGAGGTGGCGGCACTGGGGGTGGTGTCGCTCATGCTGGAGGAGCAAGTGGTTCTGGATATGCCTCTGGTGGGGGTGAAGGAGGTGGTGCTGGATATGGTGGTGCTACTGGAGTTGGTGGTGGTGGCGGTGGTGGTAGTGGAGCTGGTGGGGGTGGCGCCCATGCTGGAGGTGCTAATGCCGCTGGATATGGCAGCGGTGGTGGTGAAGGCGGTGGGGCTGGCTCTGGTGGTGCTATAGGATACAATGGTGGTGGTGGTGGTGGTGGTAATGGTGGAGGGGGCGGTGCAGGTTATGCTGGAGCAGCCGGTGGTGCGGGATATGGTAGTGGTGGTGGTGAAGGTGGTGGTGCTGGATATGGATCAGGAGGAGGCAAAGGAGCTGGTGGTGGCGGCGGCGGAGGAGCCGGTGGTGGTGCTGGAGCAGGATCCGGTGCTGGTGGTGCTGGCTATGGTGGTGGTGAAGGTGGTGGTG
>CD43569.0
GAAGAGAAGATGCTAAATCTGTGCACATGCAAGTACCATATGGTAAGGTTCGGTGTGTGTGTGTATATTTGATTAGATGAAATTCAAAATAACATGAAATTCAAAATCAAATTAGTAGATAATTTTCAATTAAACAAATCGAATCCTAATTATAACTACAGTAGAATATAAAGTAGCAAGCGCATGTGAAACTCAAAAAACACCATATATTCCAGTCCAAAAGGTTCTTCCATGACTATACAGATTTAAGATTTTGGTTCTGGTGCGACTCTTCACATGCAAGACAATGCTTTTTGAAGAAGATAAGTTGGAATATAATAATGCAGGCCTAACTATATAAACCCCTCATCGTCATAAAACCATATTATACCGAAAAAGGATCTTGTTTCTTATACACCTGTTTTAGAAGAACACCATGCCTCGTGTGATCATTAATCATCATCATCATAAAACTAAAGGTGTTCCTAAAATTTTAACTGAAAATGAGCTGAAGAGGATCTTCATGCAATTCGATGTGAATCGCGACAGTGTTCTTAGCAAAGAAGAGATAAAGAAAGCATTTGAGTATCTTGGTGCTTTCTTTCCAGGCTTCAGAGCCAACCGAGGAATTAGGTATGCTGATGCCAATGGAGATGGACAAGTTGACTTGACTGAGCTGGATGATCTGGTAAATTATGCTGTTAGACTTGGCTACTCTATTAACTAGAAACAGCTTGTGAGATGGAAATTAAACAAGCAAGCTCCCTCTTAAAATAAAAGTATTTTAGTTTCTGGTGGCTGCCCTGCCATGCACTTATGAATTAAATGTGTTTGCTTCTTTAATTTCTATTAGATATATGTAAGAATATATGAATGAACCAACCAAGAGTCAAGAGAGGATATAAATACGATCCTCCTGTGCTTCTCTTTTATGTATGGATTTTCAATTCTAGCTAATGGGAAAACTTTGTTTTCTTATTAAAAAAAAAGTTTTCCCATTAGCTAGAAT
>CD53029.4653
TTACGGCCGGGGGCACTACTCTTTACATTCTTTCGTCNCATATTTCAAAGCTCTCTAATATTAAGCGATGGCTGTGTCTCCAATCCAGTCGGTGCTTGGAATGTTGGGTGTTATGTCCATGCAACAGCGTCAAGCTGGGGTGAATATCAGCTCATTTTACCCACCTGTTGCACAAATTCTTGGCAGCCCGATATTGTTGGGTTAAGTCCTTTACCGCTTCTGGATGAAGACTGAAAGTCTGTGTTTGTGTTATCCTTTTAAGTAATGTTAATAAGCATGGCTTTGACTGATCCACCATCTCCACTGGAGTGTGTGTGTGAATCTCAATGCTATGAGTAAATAAACTGTGTCTTTATGTACTTCTATTTCATGTGCTTTTAATAAATCAGTCTTTCCAGTGCGGCCAAACAGCTATCAG
>CD51190.0
GCATATATAGATTTATACAAGTAGAATTTTGAGTGTTTGGTCTAAATGCAAAACAGTGACAAATCCTAGTTTTGTCATTTTGCACTTTATGGATAAAGTCACTATGTATGGCCATACAATACATGAATACAAGTGGCTACAAAAAGTAAGCTGTCGTGTGCAATGACCTAAACACAATTTCTTTGTTGCTAAACCGAACCGACCCAAAACCTGAACCTCACTTCTGTTTCCGTGCTTGCAGGCCAAGGGTTTGCCTTCTCCAAATGGGTTTTCTATAACCAGAAGCCGTGACCAAACATCTTTCTCATTTTCTTATCTATAATTAATTTTTTTTAAGTAAATCATTTTTTTAATCTCTGATATCTATCTCTATTTAATCACAATAAAATTTAACTAGAGACTAATATTTTGCATAAGATAAGAAAAAAAAATAATTAACTGTTACTACTCTGTTGTTTTAATTGAAGCCTTCAAAACAAACCCTGCTCTCTTTCCTTGTTTATTTCTTTGGGTGTGTATGCCTAACCCAAAACAGAAAGAAGCAAAAGAAAGGTTGAGAAATATGTCTGGTAAAGGAGCAGCAGAGGAATCAATTCCTCTGCTTGAAGATCATCATATAAGAGGTTTGAAAGGCGAAGAAGTGTACGAAGACGATCAGAAGCTTTCAAGAAGAGTTTGGATTGAATCAAAGAAATTATGGCAAATAGTAGGTCCGGCAATCTTTAGCCGGCTTACCTCTTACTCCATGCTTGTTATTACTCAAGCTTTTGCAGGTCATCTGGGTGATCTTGAGCTTGCTGCCATTTCCATTGCTAATAATGTCATTGTTGGCTTCGACTTTGGTCTCCTGCTGGGGATGGCAAGTGCGTTAGAAACATTATGTGGGCAAGCATTTGGTGCAAAAAAGTACTACATGTTGGGAATATACTTGCAACGTTCATGGATAGTATTGTTCATATGTTGTGTTCTTCTTTTACCTCTATATCTCTTCCCTTCTCCAGTATTGAAGCTGTTAGGACAACCACACGACGTCGCAGATCTCTCTGGAATTGCGGCACTAACTATGTTACCACTTCATTTCAGCTTTGCTTTTCAGCTCCCTCTGCAAAGATTCTTACAAAGCCAGCTAAAGAATGCAATAATTGCATGGATATCATTACTGGCTTTAATAGTGCATGTGATAGTAAGTTGGTTGTTTGTGTATCAGCTGAAGCTTGGAGTAGTGGGTACTGCTATGACTTTGAATTTTTCATGGTGGGTTCTTGTTTTTGGGCATTTGGGTTATACCATTTTTGGTGGTTGTCCTCTTACATGGACTGGTTTCTCCATTGAAGCGTTTTCTGGTCTTTGGGAGTTCACCAAGCTCTCCGCCGCTTCTGGAGTCATGCTCTGCTTGGAGAATTGGTATTACAGAATACTGATACTGATGACAGGGAATCTGAAGAACGCAGAGATTGCAGTGGATGCCTTGTCCATATGTATGACCATAAATGGATGGGAAATGATGATTCCTCTCGCATTCTTTGCTGGCACTGGAGTAAGGGTTGCAAATGAGCTTGGAGCTGGTAATGGGAAAGGAGCCAAGTTTGCAACAACAGTATCAGTAGTTACATCAGTTATAATTGGAATATTCTTCTGGGTATTAATAATGATATTCCATGATAAATTAGCTTGGATATTCTCTTCAAGTCAACCTGTTCTTCAAGCAGTAAACAACCTCTCTATTCTTTTGGCCTTCACTGTTCTGCTCAACAGCGTCCAGCCAATTCTTTCAGGGGTGGCTGTGGGATCTGGATGGCAAAAGTATGTGGCATACATAAACTTAGGCTGCTACTATTTGATTGGGGTTCCTCTTGGATTCTTGATGGGTTGGATATTTCACTTGGGAGTTTTGGGAATCTGGGCTGGAATGATATTTGGTGGAACAGCAATTCAGACATTGATATTGGCAGCAATTACCATTAGATGTGATTGGGACAAGGAGGCAGAGAAAGCAAGTATGCATGTAAAGAAATGGGCAGAAGTAAAGTGAGATTTGGGGATCGGTGTTTATTACTAAGTGGTCTCTCTCTCCTAATGGCTGCATGTTAAAATTGATTTAATTCCTGTGACATGCAATAATCTCCAATGAAATGCAATTTGTGGTAATGGTTATTATTCTTTTTTTCTTACTTGTCCATGATTAATTTTTCTATCATTTTTTATCTTGATTCATTTTTATAAGCAAATTTTCACAGGTCATATTCTTATTTTTATAGAGATCGTCTGCTGATTTCAAACATATTTTACCATTTGAACCACTTTTTATAAATTAATTACTATATCGTCTGCTGATTTCAAACAT
>CD35188.2
AAAGAAAAAGAAAAAGAAAGAAAAAGATTCCTTCTGTAATTTCTCTTTATTTTGATGAGGTTTGTTTAGGAAGATACAAATTTCATACAGATTGGTGGGCTTATTTTAGCCAAAGCAAGAACAGCAGCAGGAAGTGTCCAGAGCCCTTCCCCGCAGATTAATCCTGAAGCAACTGCTGGTATCATCAGCTCTGCCTTCTTGGGGTTAATTTTATTCCAAGTGAAAACAATTATACTTCCCACAAACATATCAATGGCGAAGTAAGCTCCTACAAGAAATGGCACCGCCATAACCATCGGAAGTGGCATCCATGGCCCGAGCTTCCTTGGCGAAAGGTCTCTCGCAAGGTTAGCTGCTACTGCAAAACCAACAAAGCCATAACATAACTGCAAGCAATGTTGGGGCAAAGCTGATACTCCTTGAACACCAAGAATTGCCATGTTTCTGTATATTAATGCATAAGGAGCTTTAAACTCTCCCTTTGGATTTCCAACATCAAATGCCTTGTAGAACAGGAAAAAGCTAAGAGGAGCCATCACACAGCCTACTGCTGTACCGATAACCTGACTCAAGAACATGGCTTTCGGAGAAGTGCAAGTCAGATGGGCTGTTTTGAAATCCTGCATTAAAATGCAGGCAACAGAAACTACAGATTTAATAATACCACAACCAGCAAGTGCTGCTACGACTCCGTTTTCCTTCCCGGACAATGCAGCCAGTACAAATAGAGCTACTTTCCCATAATTATAAGCCATGTTTATGTCGGTAAGACCAGCTCCATAAGCATTGCAAAATGCCAGAGATGGAGCTAAAATGTAAGCAACAATAACATAGTACCATTTGAGCTGAGGGAATATGATTGGGACTGTAATTATTGATATAATGGAGAAGAAGACATATCCACTCACTCCGACCCACATGGGTATTTTCTCTCTCAGGAAGAGTTCATTTTGTTTTAAATCAAGTGATTTCTGCTGCCCTTCCGGAGTCTCTATATTGAGATTCTTGGTCTTTATTCTGCCATGGATATTGATGATTGTAAAACCCATAATCTTAACAAAATTGTAGATCCCATCTCCTAGGATTAGAGCAACAGATATAAAAACCTTGTAACCATACAATCCTTTCATGTCAGCTTCATCTTCTAAATTTACAGGGAACCATTCTCCTTTAAGCTTATTAATTAGTGGCCACATAATACCATATGAGAGGATAGCCCCAATAAGCAAAGAAAAGTTCACCAAATGAGAAACAATCATCCCTGCTCCCACAAAAGTGGCGCTAAAATCAAAGAAAAACGTTTGCTTCCAGGCTTCCAACCCAAAAGTTGGGAATTGTGAAAAGCCACATGCCTCTTTACCAGTATAAAACCATTTGAAAAATGCCCACAAGAAGCTGATTGAGAAATACTTTGTGAACCCACGAACTTGTTTCTTAGCCATCTTGTCTCCTCTGGTATGGAAACCATTGATGAGAACTGCAGTTGCCAATCCACTTGGATAAGTCAAGTTGAGGTCTACAATCATGATCTTTCTAAGTGGAATTAAAACAAAAAGTCCAACAAAGCAAACAAGAAAAAGAAAGCCAGTCATCCAACCAAATCCAGGTTCTTTTATAGCATTTGCAGAATTCCCTGGAGTGTGTATTCCTGATAATTCATATGTCTTCCTGTTTAATCCCAAAAGATAAGAAGCAAACCCACCTCCAACTGATATACTATAACATGCTACTGCACAAGTTTGAATCATAGTATTTTCTTGGCGGGTAAAGGGTTTTGATACAAATCCTGCCTTATGAAGAATCTTTGTCCATGTTCTAATAAACACAAAAGCAAGAAGAGCTGCGGACACATTTAGATTAGGAACCAATCCTGTTGTAAGGTTTAGCTTCATAGCTATAACACTATACAGGCCTCCAATCACTACACTAACTAGTACTCCTCTAACTGTTATTTGCTTTGTCCATGGTTGCCCTCTCCCTATTCCTTCTGCTTCTTCTTGTCTATCTTCCATTTCTTCCTTTTCAATCTCTTTCTTTTCTTTTACTTCCTCCATTTTCATTTTGCTTTGAAATTTTCCTTCTTTGCTTCACTAAATGAGTGGAGCAGGGCAATATATAACCTGGAACAAGTTGGGGTGGGGAATAGGTATCCTTGTCGTCTTTTACTTAACTATATACGAAAATGAGAAATGTTAAATTTCTAGTGATTTGGACCATCTGCAGGAAAGCTACTAGTTAGAAAGAAAGATTCAACTCTTTCACATAGAAAATTAGACACCCAATTAACTACTTATCACTCATTACATCACTATAAAGAAAAAAAAATCTTGTTCTTACCCAACAATGTTAGGAATTCTAGTTTGCACTTAATCAAGCACTTGCAAAAAGGTCTAATTAAAAACAAAATAAAGAACTAATCTTTGCCTAACAAGTAAAAACATTGCAAGGAAGAATCAGTAGTTTAGTCCCAGAAATTTCAGGATAAAACATAATTTATGAAAGTATGGGCCTGGCTGTGTAATATGGTTAGTAAGTTTAGGAAAAGATAATCCAAGAGATATTGGACAGGCAGAGCCGCACAGGGTACAGAGTAGCCAAGCTGACCTTATCAAGTGATGGTTGATTGATGACTGCCTCTTTTTTTCTACTCCATCGATGTTGATATGAATTTTGATGGTGTTTGTCACTATAGTGGAGATTCTTCCTTTACAACAAGTTGGGTCGTTGAATTCTAATCTTTAGCCGTTGGAAAACCTGTTGCCGTCATTATATCAGGCCTTGGTCTGTGGGACAATCATGTAATGAATGGAAAATGATGGATGAAGAGTATATAATATATTTTTATTAAATGAACCTACATTAACATAATTATTATTTCATCTGTCCCAAAATATAAGTCAGTTTAAGATTTTTAAGGTAAGGAAGACAGTTTATCTAATGTAAATAAGGGTAATAATGGAAAAACATCATTTATTAACCTCCTTAACA
>CD27731.0
TTTTCCTGATTCTTTAATTTTAATAAAAAATTTTATTGTTGATAAAATAAAAAATTAAACATGCATTGCAAGATCAATTTCTACATAATTATTGTCTTTTTATTCAAATTGAAAAGTACATGATGAAGGCATACATATGGCCTTACTAATTTATTTGATTTACTGGTAACACATCACTTAGAAGGTAGAAGCCAACCCATGGCACCCTTTATTTTATATTCTATATATAAAAAGAGAGAGAGATGTTGGTTTCCAATTACGGAGCATCTGGAATGTAAAATTCTGCCTTATAGGTTCCATCGTCTTGTAAAACCATACCGTTATTCTCCTCAACCCACCAATTAGGTGGTATATTGTAATTATGTTTTTCATTCAGACCATCTACAGTTTTGTTTATCAATGCAGTATCAAGAGGATAGTCTAAATTAAAACCTCCTTTACTGCCCTGTGTTCCTGCAACTCCATGCAAGTAGACGTTCAAATCATGTGGATTAACATCACTAGTCTTTAAGAAGGGTGAGAGTGTAGTGTCAATTGGTAAGCTTTCTCCCACATGATAATAACGATGCTGAGGTATTACAATTAATTTATTTGGTGGAAGTGTAGGAACTGGGTCTTTAGCATTTTCTACCCTTAACACATGAATATCAGAAAGCTCATCAAATACCTTCTTGAATCCTTCGTTTCCTACCATAGGACTAGCGAATACAATCGCTGTCACCGGAAAACTTTTGTTTGCAGTTCCTGTTGGCTTGTTAATGCCTTTATAAACTATATCCATTGCGTTTAAGGTCGCAAGTGCCGATCCCAAGCTGTGGCCAGTTACTGTTATACTCACTTCCTCATCTTTGTATTGATCAACCAATTTGCTCACTGCATTTAGAACCTGGTCCCTGGCACTTTTCTTGTTGTAAATGGAGTTGTCCTTTTCTGTTGTATAGATTTGGTGAAAGCCAGAGTGGATAAGAGGATCATTGTTATTATTTGGAAACATATCTGAAGCTGGAATTGGTATAAATTCTACGTCTTCGAGCTTTTCTCCGGGCAATATGGTTCCTCTCCAAGAAACAACAATATCTCTTCTTCCAAGCTTCTTTTTTCCATCATCTGTCGCCACTGCCACATACGCACACCAAGTGGACTCATCTTCAATGACAATGCCGAACAATTGAGCCTCTAGTCTTGAATAAATGAAGTCAGTCACATTATAATCGAATTCATTGCGAGCTCTTACACCGACTTTAGTGAACAACTCATTTGGTGGAAAACGGCTAAACCCATGCAAATCTTCATACTTCTTGTTATTGTACGCATCGCCAATAGCTACGGCTCTATCGCCATAGTTAAGAATAGAACTACGAAGGTCAAAGTCTAAAGGATCTAAAAGACCCTTCCAGTTGTTCTCACCGCTCAGTTCCCTCCACCTATCTGCTATGTTACCAATCACGCTTAAACCTAGGCCTGCCATTTCTCTCCCTCCTCCTTTTTTTTTTTTTTTTTTTTTTT
>CD47636.1
GGGGCAGCAGTGTGATAGAAGACCAAAGTGTGATCTCTCTTTGTCTTGCTCAGAGGAGGTATGTTATCAGTTTCTGGTAAACACAGACACAATTGGGAATCCATGTGTTGGTAACTCTACCACTACAGTGAGAAAGCCTATGTGCTTGGATATGTCTGGACCATTCAACTATGGAATTTACAAGACAGCTCTTCCTGTCATTTCTAGCAATTCTTTGGCGGTCAAGATTCTTTACCCTATTTTCTGGGGCTTAATGACCCTCAGTACCTTTGGGAATGATCTCGATCCAACTAGTAACTGGCTAGAAGTGGTATTCAGTATATGTATTGTGCTTAGTGGTTTAATGCTCTTTACTTTGTTGATTGGGAATATTCAGGTGTTTCTGCATGCTGTCATGGCAAAGAAGAGGAAAATGCAGCTAAGATGTAGAGACATGGAATGGTGGATGAGGCGGACACAGTTACCGTCTCGATTGAGGCAAAGAGTTCGCCATTTCGAACGCCAAAGATGGGCAG
>CD53029.2004
CTTAATGAATATTTTATTCGAAATTTTAGGACTTGTTTGTTACAACTACATTTGATTCCAGCGTGTGAAAATTCATTTATTATTCATTGTTGGCAAATCATAGACAATACACGTTTTATATATGTCTTGAATTAGTTATGTGGAGTTAGGTCCTATTCCTGTTCCTATACCCTATAATTGTTCAATATTTCACAGACCAATACACAGTGACCACCATGGATACTACCCAAGAAGCTCCACCCCACGTAGCCATTGTGCCAACTCCAGGGATGGGTCATCTCATCCCAGTCGTCGTGTTAGCCAAAAAACTCATTGACCAACACAACTTTTCAGTCACCTTCATTATACCTAATGATGGTTCGCCTATGAAATCGCAGAGGCAACTCCTTCAACGCTTACCCAACGCCATATCCTCCATTTTTCTTCCTCCAGTGAGCTTTGATGACCTTCCTGTTGAAGCTAAGATCGAGAATCGAATCTTATTAAGCTTATCTCGATCTCTTTCTCATCTTCGTCGGTCTTTTAAGACTTTAACTGAGTCAACTCGGGTTGTAGCCCTAGTAGTTGATCTTTTTGGTACGGATGCTATTGAATTAATCGCTAAAGAGTTCGACGTTTTGCCTTTTGTTTTCTTCCCTACAACTGCCATGGCTTTATCTCTTACGCTGCATTTGCCTAAGCTTGATCAAATGTACTCTTGTGAGTATAGGGATTCACTTGAGCCGTTCAAAATTCCTGGATGTGTGCCGGTTCAAGGGAAAGATCTGGTTGACATGCTTCAGGACAGAAATGATGATGCATACAAAAGGATTCTTCATATTAGCAAACAGTATCCATTATTGGTTGCTGGTGTTTTAGTTAACAGTTTCATAGATCTAGAAAAAGGTGCTTTTAAGGCTTTAATGGAGGATAACCACCATGGGTTTCCAATTTATCCGGTTGGACCGCTCATTCGGACCGGTTCAGAGGTTGTTGATGAATCTGATCCGTGCTTGAAGTGGTTAAATCAGCAACCAAAGGAATCAGTGTTGTTCGTTTCATTTGGAAGTGGCGGGACCCTTTCTCATGACCAGTTGAATGAACTAGCCTTGGGCTTGGAAATGAGTGGAAAAAGATTTCTTTGGGTTGTTAGGTGCGCACATGATAAAGCTGTCAATGCAACCTACTTCGGCTTAACTAACACTAACAGTAACTACCCTTCTGATTTTCTACCAGAAGGGTTCTTGGATAGGACCAAAAATGTGGGTCTAGTGGTTTCTTCTTGGGCTCCACAAGTTCAAATCTTGAGCCATGGCTCAACCGGTGGGTTCTTGACCCATTGTGGGTGGAACTCAACATTGGAAAGCATTGTTCATGGTGTGCCTTTAATTGCATGGCCACTCTATGCAGAACAGAAAATGAACGCAGTGTTGTTAGCTGAGGATTTGAAGGTTGCTTTAAGAGTGAAATTGAATGAAAATGGGTTAGTGGGTAGTGAAGATATTGCGAAATATGCAAAGGCTATTATTGAAGGGGAAGAAGGGAAAGTGCTTAGGAACAAAATGAAAGAACTTCAAAATGGTGCTATAAAGGTTTTGAGCCAAGATGGGTCTTCTACAAAGTCCTTAGCTGATGCAGTAAACGTATGGAAGAACCACAAAAAGTAGTGGGTTATGTTTGTTTTTGCATGCAAGTTGTATTTTTTTTTTTTTTTTTTTTTTTTTTTTTTTTTTTTTTTTTTTTTTTTTTTTTTTTTTTTTTTTTTTTTTTT
>CD55220.0
GGAAGGGGCTTCCTATGCTTCAAGCAGACATTTCTCTTCTCAGCAAAGTGGATGCTTTTTAAGCTGACTTCAAGTTTAAGACCCAAAGCAAGAGTGACGAATCAAGGGCTCATGGGTCTTTACAAGGACTTGGAATCTTGTGGGGAATATAGAGATATACAGGTTATGTAATATGTGGGATATGATTCACTCTTCTCCAAGTGATTATAGTACTAGAAGGAAGAGACCTTACAGGAGTTTCTGTTTCAGGCCAGCATAAATAATATTATTCCTTTTGAGATGAGCAAAAAAAAAAAAGCATCCCAGATTCTGATGTATATAGCAGCTGCAGCAGAGAAAAAAGAGAATTTTGCTTGATTTTGTTTCTTGTCCAAAAGAAATCTCTCAGGTTCATATCTTTCATCACATCATTTTAGGAAAGTTTATTTTGTCTGATTTGTTTCTTGTCCAAATGAGTTCTCACGGTATGTCTGTCATCCAAATGCCTTATATTCACATTATGCTAGAAAGTCAGAACTCAAAATAAAAGTTGGAAGTTCTACTCATTTTATTTTAACAAAAAAGCTACAAGCTTTTTATTACAACATTTATAGTCACCCTACGTACAGCAATGGAAGTTCATAAGCATTTATACAATAATAAAGCTCCTAAAAGTTTCAATAGTAAAGGAAATACTTAAACCAAGAACAATACAACTGCATGGTTCATTACGCAGCATCACCCTCATGGAGGAGCATCTGATCAAAGTGCCAGACTCCATGTCCTTTACCAACCCTCCTTAATTGAGCGACATACCCTGCTATCTTCTTAATTGCTTCAACCTGTTCTCCTAAAAACTCACTCTCAATGAATTCTTGCAGTTGGGGATCACTGTTTTGATTTGCCACACTGTGCAAGCCCAGTAGTTTATGATTTGTCAACTTCTCCAAAGACAATGCCAATTCCATAGCATACAATGCATCTCCCTTTTCTGCATGATCAAATTCTGAAATAGGATTCAGGATAGGATGAAGTTTTACTCTCCCTCCACGTACGTTTTGATACTTCATTAGCTTTTCAGCGTGCTCTCTTTCTTCTTCACTAGACTCCTTGAAAAATTTGGCTAAGCCCCTCAAGGCAACGTTGTCCCTGTCAAAATATGCAAACATGGCGTGGTATACATACGAATTATTGTATTCCACATTGATCTGCTCGTTAACTGCAGCTTCACTCTCATCTTCATAAAATTGGCGAGCAAGAGAAACTTGAGGAGCGATAGGAACCAAATATTCATCCTTCTTGACCTCTTCGAATGGCTGGAACACTACACCAGTAAGCTGTAAACTGCCATCCGCCATGGCAGAAACCACGAGGTTACTGTTGCTTCGCCGCCTCGACGGTGATAATGTCAGGGCCGCCATAGACGAAGCAGAATCCCCCTGTCTGGTTGTCAGAGAAAAAGCTGAAGCAGCTCTCAACAACATCGTTGCTACTAGAAGTTGATCTCAAAAACAGGGAATAAGGCTTCAATGGAGATTGCTGGTTGCCCGCCATAGAC
>CD14124.4
ATTTAACCAGAAACCCACTATAAGAAAAAAGAAAAAAATAAAAAATAAAAAACAGCAGTTCTAACATTATACATGTTATAATTCATTATGAAACATAGACTTGGTTTATTTCTTCCCTTGAGAATGAAACAGTACTTCAATCCAAATACATAAATACATAAACTTCAATCGAAATTAAGACTAATAAGATTCTAAAAGTTCATCTCCAGCACCTTGTTTTAGTAGCTTCATTCAAGAGAGTGCTGCATCAACCATGTTTAGCAAAAAATCCAACAACATAAATCAGTTGATCGAAATGATACAAGAAATTGTTCGACGGGGGATCCCAAAGTTTTCAGTTATTGGAAAGAATTGATGTGCTGAAATGGCAATACTCGATGGCTAAAACACAAGAACTTTTGTACTATGCATGGCAAACTTATTCCCTACCAAACACATTGAGACTTCTCTGAATAGTAATAAAAAATAAGTGACCTTTGGATTTGTCTACTGGCTTAAGGCAAGCAAGCGTTGGGTTCCAATCCTCCTTTTTCTAAGTCGCTCTGCAATGATAAATGCTAGCTCAAGAGATTGAGAAGCATTGAGCCTGGGATCACAATGTGTGTGATAGCGTGAACTTAAGTCGTCAAAGGTTACTGTCCTAGACCCACCAATGCACTCAGTCACATTTTGGCCAGTCATTTCTAGGTGAATTCCTCCAGGGTGGCTTCCTTCTTGCTCATGGACATCAAAGAATGCTCTAACCTCAGCCAAAATTGCATCAAAGGGGCGTGTTTTTAGTCCACATGGTGCCTTAATGGTGTTCCCGTGCATTGGATCACAGACCCATGTCACGATTAGTCCTGCCCTGCGTACTGCTCTGATCAAGTGAGGAAGCTTGACTCTCATGTTCTCAGCACCCATTCTGCATATGATTGTTATCCTACCGGGCTTGTTGTTAGGATTCAAAATTTCAATGAGTTTAACCAGCTCATTTGGATCCATTTTGTTGCTCACCTTGATTCCAAGAGGGTTTGAAATTCCTCTAAGGAACTCCACATGGGCACCATCCAGCTGACGTGTACGCTCTCCACACCAAAGCATGTGAGCAGAGCAATCATAGTACAAGCCAGAAGTAGAATCTAGCCTTGTAAGAGATTGTTCATAGGGCAAAAGCAAGCATTCATGGGATGTCCAGAATTCAGTTGTTGTCATGATAGGGTGTTCAACTGTTAGTCCTGCAGCAGCCATAAATCCCAAGGCCTCATCAACTCGGTGTGCCAGTTCTTGGTACCTATCTCCTTGCTCACTGTGCTCTGCAAAATCAAGATTCCACTGGGTAACTCTTTGCATGGCAGCATATCCTCCAGTGGCAAAGGCTCTAAGAAGGTTAAGAGTTGCAGCAGATTGGCAGTAAGCTCTTATAAGCCTCTGCGGGTCTGGAATTCTTGATTTCTCATTAAAAGCATCTCCATTAACATTGTCCCCTTTGTAACTTGGCAATTTTACTCCGTCTTTTTCCTCAAATGCCTCTGATCTAGGCTTTGCAAATTGCCCTGCCATTCTTCCAACCTTAATGATAGGCATTTGGCCACCAAACATAAGCACAACACCCATCTGAAGCAGAATTCTGAATGTATCCCTTATATTATTAGCACTAAACTCCTTGAAACTCTCTGCACAATCTCCACCTTGCAATAAAAACGCATTCCCCATAGCAGCCTCAGCAAGCCTCTCCTCTAAACTTCTAGCTTCTCCGGCAAAAACAATTGGCGGAAACGCCTCAATAGTCTTCAACACTGACTCTAATTCATTTGCATCCGGATATTCCGGTAACTGCAAAGCTTTCTTCGTTTTCCAGCTGTCAACAGTCCACTTCCCGGTGGACGCCGGAGCCACAGCTGAAGATTCCTTAACTGCGACAGAATTCTTTCCAGGCTCGGCCGCACGGATGGCGGTAATTGAAGGAAGAGATCTAGACCTGTTAGTAGAATTAGCGGGAAAAAGTGAGAACAGCGGTTCTTGCCGTTGGTGGCGAGAAATGGAATGGGTGGTGACATGGAGAGACTTGGAGGAGGAACAGGAGAGAGTTGACAGAGCCATTGTCGTTACAGGTTTCTGTTTGTTTACACAGAAAAGGCAGGAGGCTCTGGTAAATAAGAGAGAAAGAAAGGTGGGGTTTTTATAGGGGTTTTAAGTCTGTTGGTTTGGTAGACTTCAACGGTCAAAGGAAGAAGGAAGGTTGTTAGGAAAAGACGGGTAAGGGCTTATCCGTAAATAACTGGGGTTAGATGCAATGGAGAAAACCAAACCAG
>CD9667.2
GAATTGAATTGAATTCTTGTAAGTGAGCTTTCGCTATACTAATCATTTGTCAAAATCTATTGTATTTATAATGAAATCATATATTCTATTATTACAATGGAAAATAATGATACGAACAAAAAGACAACAACTTGCTAAGATCAAATGCTAAAAAGGCTATTTACCTATTTCACATCCAAACCAAAGCCTTTGAAGTATTATATATGAACTCTTAACCCATAGAGCTATGCTTGCATAGGTAAACAAAAGAAGATACAATAATAACTGACTTACATATTGTGGATAAAGGAATACCATACTTTCCCCTCCCAAACAGCCCCTTTAGAAATGGCCAAAAACAAATCAAAACCAAAAGGCTAAACGACATCTCTCCAAATGGTAATCCTTTCCCATCTCTAATAGAAAATAAACCCATAACTAATGAAGCCAAGTGCAGTAGCAAAAGAGTAGTTCCAGGCACAAATATTGGTGACCCATCAAATGTAAACCTACCTGCATCGGAAGTAGATTGCTCTTTTTGGGTAACTTCAAATACTGTATCTGAAATTCCTAAAATCTTTAATATTACACTTAAGACTCCAAATAACCATGCACCTGTTGAGGTTATTATTGCCATTCTCTGCTTATTCCACCATGCTCGGATTGATAATCCAGTTTGAAGGTATTCCAATAGAGTATATGTATTGTAAATTATCAAAAGGGCAATATAGCCATGTATGGCTGGATCATTAACCTTGGGCAAGAAATTGGAGTTGGTGATGATACAGTAAGCAGGCAACACCATATAGCACAGCTCAGGAATTGAACGCAAACCCCACAAAAGGACCCACAAATAGGCCAAACACTGCCTTAGTTGAAGTTTCCCAAAAATGGTGGCAAATATAGGATTTCTTTTGCTTACTAATATTTCAAGTAAACCTGTGGCCCACCTCTTTTGTTGGGTCATTGAGGTTGGCCCACCTGATGGTGCACACCCAAGAAAGGCGGGTGGGTCGGGTTTGCAATATACGGATCTCCAACCTCTTCCATGGATCTTTAGACCCGTTAGGACATCTTCTGTTGTGGATCCATATTGCCAACCAACCTGTTTACCCCACGCAGTTCCATACTCGTAGCCACAAGCAGCGACGTGATAAGCTGCCTCCATTGAATCAGAAAGATCGTTTGGTCTATTTGTCTTCTCTTCCAATGCATTAGCAGCTGATGTGATAAACTCCTTTGAGTTCCCAAATATATTTAGCAATTCTTTATCATCCAAATTACCAGTGACTGGAGTGAGAAATTTAGCAAAATCTCCAATATCATTAGGACATAAACCATAGATTACTTTTCTCCTGTGGAAACATCCTGTCCCACCGTAGAAAGGTCCTTGAAGTCCTACTATTCCACGTCCCATATACTCATACAGAACTACCAATTGATTTCCAAATGGGTCATCCTTAAGTCCATCATAAAAAATCTGTGGAGTTTGGACAAATGCAGTATCCCCTTCATTCTTAGAACCTAAAAAGAAGCACATCGCGTGACGGACAATCTGTGGATTATTCACAAACATGTCGCAATCCACATTTAACATAAATGGAGCATTTGTTATCAATCCAGAGACTCTGGTCAGTACATTCATGGCACCTGCTTTGTAGTGGTGTGGATGATTTGGCCTCTTCTCTCTCGATACATAAATCAGATGAGGCAACCCATTTGAAACCCCTTCCTTATTTTCCCACATAATCTTAATTATAGTAGGATGGTTTTTACATTCTATTTTGGAGAAAAATGCAAAATCACCGGTTAGATCACAAGGAGTGGATTTTTTGGCTGCATCTTGGATTTTGCTGCTAAGCTCCTCGTACTCATCCTTCATTTTTTTCCATTCTTGTTGGAATTCCAATGAGCTAGCATCACTAGACAACATAGGCTTATGATCAGTGGATGAAAAGTATCTAAAGGGAGCTCTAACTTGAATGTTGTACTTCTTGCAAAAGGGAACCCAAAGCTTAGCAAACTTGGAAGTTTCAAGCAGAGAGTAAAAGGTGAGAGGAGAACATCCATCATCTGATAGATAGCATGCAAGCTTATTTGCTGGATAATCAACTGCTAATAATGATATTACTGTGTTCATTGTTATTATAGGCGGTTCTAGCACTGGGTCTGCCGTTGTCACAAACATATCCACTGCTGGAAGAAACTTTTCCACTCTTTGAGGGAGGCGTTCTGGGTATGTTTTGTAATCCACAGGGTTCCATTTTGTGCTGACAGTAAGAACCCAGACAAAAGTAAACCATGACTCGCATAAAAGAGCAAGAAGCCAAGCAAAACCATGATTCTTGAGAGTTAAAAGACGATAAAAAATGAGAGAAGTTAGAAGAAAGAGGATGCAAATGTCCAAAGCTCTATGAATATGGTTTTTACGAGAAAATTTTTGATATAGAGGAGGAGAAACTGTATCCGCCATTGATGATTGAAGATGATGAGTAGCTATACGGCAAGCTTGGGCTATTTGTAGTCATAGAGGTGTATGCATATGGTTTTATACTTGGAATTCTTGCCGTTTGTTATAAGTGT
>CD53029.3612
AGTCTTGATCAGTCCGGCGATGCTCTTCAACCTCCATTTCCTTTCTTGGATGAGCTCCTTTTTGATGTGCCTGGCTCTAGTGGGATACTAAATTGCCCTGTCATACTGATTCAGGTCACACGCTTTAAATGTGGCGGTTTCACATTTGCTATCCGTCTCAATCATACTATGAGTGATGGTCCTGGTCTAGCACAGTTCTTGTCAGCCATAGCCGAGATGGCGCGTGGAAGACAATCCCCTTCTA
>CD49522.0
GACCAAGAAAAATAATAATTAAGAAAAGGTTAAAAGAAAAAAGAAACTAAAGATTAGACGGTCCCGGTAAGTCAAAAAAAGCAAGGAGTGTAAAAACCGAACAATTCAGTTTCTTTTCCGGTTAGCAATTAACGTCCACTACTAGAGCATGCTATAAATAGTTGGAAAAGGGCCAGGCCACACAGCTCTCTCCATTCATAGACCAATTATATGAACATTTCAAGATTTTATTGTCCCCCCTCTAAAAAATTATTTTCATTGGATTCTTTAAATTCTTGAATCTATTGATCCGCCTCTTCTTTCGCAAACCCTTTGTATTCATAACCTTTGAATCTTTGGGTTTTTGGGTTCTTGGCTTCCTTTTACCTTAACAAAGTAGGTGGTGAAAGAAAGCTTTTTCCTTTCCTTTCTTTTCTTTTTTTTTCCCCTATCAGTGTCATGCTTTCTTTCTAGTACAAACTTGAGTTTATAGTTTTAAGTGTTCTTGCTGTTGACTAGGAAAAAGACACAGTAGAAAGATAGAAAAAAATATGGAGCAGAAGCATTTCTTGTTGTCTGCCTTAAGTGTTGGAGTCGGGGTTGGAGTGGGTTTAGGATTGGCATCTGGGCAGAGTATGAGCAGATGGGCTGGTGGAAATGGTTCTCCAGATTATGTTACATCTGAGCAGATTGAGCAGGAGTTGATGAGACAGGTGCTTAAGGGCAGAGAAAGCGGGGTCACTTTTGATGAGTTCCCTTATTACCTCAGTGATGTAACTCGAGTTTCATTGACAAGCTCTGCATTTATCCATTTAAAGCACTCGGATGTTTCCAAGTACACCCGGAACCTTTCACCAGCTAGTAAAGCTATTTTGCTCTCAGGAACTGCTGAACCTTACCAGCAAATGCTCGCCAAGGCTTTAGCACATTACTTTGAGTCAAAGTTGTTGCTGTTGGATGTTAACGATTTTTCCATAAAGATGCAGAGCAAATATGGATGCATTAAAAAGGAATCTTCGTTCAAGAGATCTATCTCAGAGGCAACAATAGAACGGATGTCCAGTTTGTTTAGTTCTTTCTCAGTCCTTCCTTCAAGACAAGAAACGACAGGCACATTACGTCGTCAAGGCAGTAATTTGGATATTAAATCAAGGGCTATGGAAGGTTTGAGTAACCATGGCAAACTTCGTAGAAATGCCTCTGCTGCCTCTGATATGAGTAGCATTTCCTCCCAATCCGCTTCCACAAATCCAGCTTCCCTCAAGCGGGTCAGCAACTGGTGTTTTGATGAGAAACTCTTTCTGGAATCACTTTACAAGACATTGATTTCAATATCAGAAAGAAGTTCTGTCATTTTGTACCTTCGGGATGTTGAGAAGCTTCTTCTCCAGTCAGAAAGGATGTACATCTTGTTCAGTAAATTCTTGAAGAAACTTTCAGGTTCAATATTGATACTCGGTTCCCATATAGTGGACCAAGAAGATGATTGCAAAGAAGTGGATGAGAGACTCACTATGTTATTCCCATACAATATTGAGATCAAACCACCGGAAGATGAGACTCATCTTGTCAGCTGGAAAGCAAAGTTGGAAGAGGACATAAAGATGATTCAGTTTCAAGATAACAAAAACCATATTGTCGAGGTACTTGCGGCAAATGATATTGAATGTGATGATTTGGCTTCAATTTGCCATGCAGACACAATCGTTCTTAGCAATTACATAGAAGAAATTGTGGTGTCAGCAATATCATATCATCTAATGAATAGTAAGGATCCAGAATACCGAAATGGAAAGCTTGTTATATCATCTAAAAGCTTATCTCATGGATTGAGTATATTCCAAGAAGGCAAAACTGGTGGGAAAGATACTCTGAAAATGGAGACAAATGGTGTTGGCGAGGAGGCTCAAGGGGAAGAGGCCGTTGGTGCAAAGACTGAAACATCATCACCTGAAAGTAAGGGTGAAATAGATAAATCTGTCCCTGGAGTGAAGAAGGATGGGGAGAATCCTCCTGCAGCTAAAGAAGTTCCTCCTGACAATGAATTCGAGAAAAGAATCAGGCCAGAGGTTATCCCTCCAAGTGAGATTGGAGTGACTTTTGCAGATATTGGTGCCTTGGATGAAATTAAAGAATCACTTCAGGAGCTTGTCATGCTCCCTCTTAGAAGACCAGACCTCTTCAAAGGTGGACTTCTTAAGCCTTGCAGAGGCATATTGCTATTTGGGCCTCCAGGCACAGGGAAAACAATGCTAGCAAAGGCCATAGCAAATGAAGCAGGAGCAAGTTTCATTAATGTCTCAATGTCAACCATCACTTCAAAATGGTTCGGTGAAGATGAAAAGAATGTGCGTGCATTGTTTTCACTTGCTGCAAAGGTCTCGCCAACCATCATATTTGTTGATGAGGTTGATAGCATGCTTGGGCAGAGGACCAGAGTTGGAGAGCATGAGGCCATGCGGAAGATAAAGAATGAGTTCATGACACATTGGGATGGGCTGTTGACAAAACCTGGTGAGCGTATTCTAGTTCTTGCTGCGACAAACAGGCCATTTGACCTTGATGAAGCAATTATTAGGCGGTTTGAGCGCAGAATTATGGTTGGCCTTCCATCTATTGAGAACAGGGAAATGATCTTGAAAACTCTTCTAGCAAAAGAGAAAACTGAAGATCTAGACTTCAAGGAACTTGCAGCTATGACAGAAGGATATAGTGGAAGTGACCTCAAGAACTTCTGTGTGACAGCAGCTTATCGACCTGTTAGAGAGTTAGTACAGCAAGAGGGATTGAAAGACAAAGAAAAAAAGAAGAAAGCTGAAGAAGGCACAAGCTCAGAAGATGCTTCAAGTGCAAAGGAAGAAGATAAAGAGGAACAACTAATCACTCTAAGGCCTTTAAATATGGAAGATATGAGGCAGGCAAAGAATCAGGTTGCTGCAAGTTTTGCATCCGAGGGATCAATAATGAATGAGCTAAAGCAATGGAATGAATTATATGGGGAAGGAGGTTCAAGAAAGAAACAACAGTTAACTTACTTCCTGTAGATTGTAGAAAGCTGTCGTCTCAGAGTCTCATCAGTAATAGAAGGGAGGCAGAAGTTCATGGAAAGTCAACGCCCTGCAAGTGAGATTTTATTATTACAGGCATAAAGCAACAATGAACAGAAAGCAGCACCAGATTATCAGAATGAAAATTTGGCAATTGCAACAGTGCTTGTGTCAGGTTGAAATGTGTCTTTCAAAGTCATTATCTGTAGTTTGTTCTTGTTGTATACAACAGAGGAGTCTCTTGTTGTTTAGGCAATCCTTAGACCATTGAAAACCACATTTTGGTATTGTAATTATGTTTTAGGAGTGTTTGGTAATTGGAAATTGTGGAATTTGGAAGAAACCCTTGTTATCGGGTTTTGTTAGACAATCTGCAGCAGCCCATGAGCAGTATCGCTCATACAGTAGCATTTGTAAATTAGTCTTTGTATAAACTAGTAGTATATACTTCTTCTAGAATTGACGTTACTTGTGTGATTGAAGATTTGAGATTCAAATTATATCCATCTGCCACGCAACACAGTGATCATAAATAAATAATTCACAGAAAAGTAAATGTAACCTCTTTGAATGCTACTTAGCTTGGTGTCGAGAATTCTCTCGCGGTCTAGAATTTGTGGATGAGGCGGTGATAAGAGACTTCGGCTGATAAAAGGGGTACCTTCCCTCCCCTCCATCTGAAACCTATATTTTAGCCAAAGAAGGAAAAAATGTTACCTCAAAAATCACTTGGAGAGGCATCCATTACCCAACTATTTATAGGATTGAAGAGCTTTGCTCTTTGATGGTTTTTGTGTGGAAACCAAATGTCACTTTAGATGGTTTGGACTCTGTGGACTATTTCGAGTTTGATGAAGGGATAAAGCTATTTAAAGCGCTTTCTCCTCGCTTTCTCCTCTCTTTCTATCCCAAAATGTCAAAGCCAATAGAGAGATACCAAAAGCTAGCGTTTAAGGAGGCTCTATCGACAACCCACCATTACCCAATAGCCTGCAAAGATCTAAGCTTGATTATAAGACAAGCTTATAACAAACTCCCCAAGAATCTTCAATTCGTCCTCTTTCAAGACACCCTCGCCGCCTTTCGTCTCCTTCCTGGAATGCAGACACGCAATGCAGTTTCAGCAGCCCATCTCCTACTTCAGAGTGCGGAGGCTGTATTTCCAAAACAGAGGAAAAATTTGGCTGTGGCAGAATTTAAACATGCAAAAGTTGCTCATAAGAGGCGCCATAAAGCTCATCAGGAGGAAGAAATTTCAGGTACTACTGAACTACCACAAGATGTTCTATTACACATCTTCAGCTTCCTGGACATCCACTCTTTAGTTTCTGTCAGCTTAGTCTGCTGGTCATGGAATTTTGCAGCTGGTAATAACCAGCTGTGGCAATCCCAGTATGCTACATTTTTTGGCAGCAAGCGTGGTTCTTCAAGTACTAGGGAACAACAGAATGATAGGCGGGAAAAAAATAAGGAGCTTACTCTTTTGCAGAAGAATAAAATTACTACAACCAGTATTGACTGGAGGGAGGCCTTTAAAGAAATGTATATAGGCAATTCGTCAAAGAGATTAACTGCTAATAGAGGATACTGTGGGCAATGTGAAACAATAGTTTGGCTAGATGCCATGAAATGCTGTAATGGGGACTCTGGGAATCAGAGAATCATACCCGTTTCATCTCACCAGGTTGTTGAGTATCTATTAAATGGTTCCTCGTCTATAATGTCTTCCTCAGACAGCGAAGACAGCGATAGTGAACCGGATGAAGGGTATATCCCCAGGTTATGGGCCTACCCCAAGAACATTGATTTAGCGAAAGCTTAAATGTTTGTCCATAACCAATTCAGCTGTTGATATAGTTATTTTCCCTTTGATCTCATTGTATAATCTGATGGCTGGTTGCGAAGAAAAGCTGCACTTCTTGTTAATTAATGGCGGTCTTGTTTGCATGAATAAATAAAAATCATATACAGCCAAAATGCTTGATAAGATAAAAAGAAAATTTTCATATTCATTTTAATTAATCTATGGGCCCCTGAACAACCCAGAAGCACAGAGTAGGAGACTTTCTTATATATATAACTTTAACAGAATTTTTCGAGTACAGAACTGTGAATAAGCCTACCCAATGGCCAATATAAGTGGTATTTCTCTCTAGTCTTTCTTCAGTTCCTTCAATAGCCCCACAGGAATTTTACTTAAAACCTTTTCATCAAACACTACATACTGCTTCTTGATCTCAATCCATGCCTTCTCCGCTATTGGATCAATTTGGTCCTCGTATTTCTCGTAAGCCAACGGCACAGTGTGCAGCAAAACAAAGACTATGTATAATAAGGTCAAGAAGTTAAACCAGCTCCCAATAATTGACAGAACCCACAAGCTAGCAATTACTGTAAGAAACGTTTTCACGTCTCTCCCAGCTGCAATATCATGCAGCACAGCCAATGCTCGGTTGATTTCAATTCTCAGTGCGGAGGCAATTTCAAGGACATATTTTTCAGGAAGTACAATTTGAGGGATTTCAGGTGGAGACTTGTTAACAAAGGTGGAAGCATTTGACCACAAGAAAAGGATAGCAAGGGTGAGTATCGATATATGACAAACTAGAGTGATTAAGTGATATTCAAGCAATTCAAAGAGAACCCAGACTACAGTTGCACCACCAAGCACACTTGCAGAAACTTGTTTGTTCCTCCACAGGAGAACATCAGCAGGTTTTCCACCGCCCAAGACCTTGTGAACGGGTTTCTCTCTTCCGAAGAGACGAAATATCTTCGATTTAACGGCGTCGACCTTGGACGGCTTGTCATCATCGGAATCTGATGAGGAAGAAGAATCGTGACCGCGGATTTTCTCGGTGATCTTATCCATCAACGATTCGACGGCGTGGCCCGCCATATGTATTCGCTGCGAAAAACAATGGGAATTTGTGTTCCTGTGATTGAGAGAGCCTTGTTGCAATGCAAGGAGATTTTCAGGTTTCCAGTATCTGGTTTTGAAAGTGAATATTGAAAGGAACGGTACAAATAAATGAAACCTTAGCAGCCGTTGAAAGATTTACTAGTCCGAACCTGAGGTTTGGAGAAAGTGCCTTCTAGATATGGAAAAAACAGAAACCGGGGAAGATGGCAGGTGTCTGGG
>CD46167.1
AAAAGTTTCCTTTTCTAAAATATATTTTTGAAATTGATGTTGAGAATGCAATTATGAAAAAATTGTTCTTGAATCATTCAGTTCCGTGCTCTGGATAAACATGAATGTGAAATAGATAGCCTTTGTTTTACATGCACATACAAAAGAAAATAATTAATCTTTATTATAGCAGGATCATTGACCATATATTTGATGATTATTATTGTTTGGTTGAATGGTTTACAAACAGCAGAGTAACCCTGAGGTCTCATACTGAATTTTGTGTAACTTGAACTGCATTTTCATATAGAAGAATGTAGAAGACCATTATGAACTAGAGTAGTTGGAAAAGAGGCACAAATCTTTGAAAGTCCTCTGTGTCACTGTATTAAGAGAATGTAAAAGTCAGTTGTGGAGTACCTTAGCTTGCATATAGAAGAATGCATTTGCTATCCTGATAATATTGAATGTCCACCTAGAGTACCTTTTGTTTATAACACTTAATGCTTAGGTTATATCTATTCCGAGTACAGTCAGGCCAAAAGTTGGGCATGTGTATGCATGCAAATTACAGAACTAGTTGAAGTGAAAGTTTGAACTGTTCTATTATCTGGGGATGGATCTCAAGACGGAAGAAAGAAATTGCATTGCTGTTAATAAGAATGAGTGAGCATCCCTAGCTCTTAACAGAACACATTGATTATTAAGGAACAATGTTGAATCAAGCGGCAAATTTATATTGGTGACAACCATGTGAGTACAATGGGGCTTCTTACTTTGCGAACTCCATCCTTCCATACCAATCCCCCAAACTCAGGCATCATTTGCCGAGATTTTGTGGTGAAGATAATCTTGTAAGATAATCTTTGGTTTTTGGTGGTGAAATGCAGGGTTTTTGGCTCAACTTTAACAGTTGCGCCTTTGAATCTGGAGACAACTGCATGGTATGTTGAAACTGGAGGGCCAACGTTGGTAACAGTTCTTCCAAGGGTGACAATTGAAATGGATGTGTTGTCTGGGAAAACAGCTGAAATAGCTGGATAATTTAAATCTGCTGGACTTGCTAGAGATTTTTGGCATTTTCTGTTTGCATACTTGCCAAAAACTTTAAGCTGCGTCGGTGATAGCCTTTGTGTGCATAGAAATTCAAAGTAACCCTGTGCGTCAATGTCATAAATCAAACCTGGGTCAAGAGCTTTCATTGGATTTATATGCCCTGCACCATGGTCATATGGACTGGAAGGAACATCTTGCGAGGCGTCTCGCAAAGGCTTTTGGGTATTATCATGAACATAAGCTGTTGTCATTAGAGCAGATTTTATTGCAGCTGGACTCCATTCTGGGTGCCTAGCCTTGAGCAATGCAGCAATTCCACTAACATGCGGGCATGACATGGAAGTTCCAGAGAGTATGTTAAACTTCACCCTTCGGCGATCTGTCGGCAAACTTGATGGACCTGTGTCGCCCGTCCAGGCAGCAATTATGTTCACGCCTGGAGCAATGACATCAGGCTTCAGAATCTCAAGGCTCAACAAGTTTGGTCCTCTTGATGAAAATGCTGCCACTACTGGAGATGGCCTAGTTCCCACCTTAGTACCCAGAAAAGCTAGAGTTCCAGTCGCATTCCTTGCAGTTAAAGCATAATGTTTGATCAATTTTCCTTCTTTCTCCCCGATCGCAACTGCTGGAAGTAGGTGACAATCTGCAACCAGTTCTTCTCCATTTGCTTCTGTGTTTGATAAAATCATGCCTACTGCTCCTGCATCTTTAGCCACCTGTCCCTTTTGTACCCTTGGACTAATACCACGGTCACATATCACAATCTTTCCAGCAACAGTATGAGGATTCAAAGTTCCTTCCAAGCACAGAGAACTTGGGCTAGGGCTGCTAGAATTATCGCCCATATATACCAGAGGATATTGCTTGTTTGTCAACAGAGTCCTCCGGCCTTTATAGAGCGAAACACCTTTTAGAGTTCTGCCTGTTCCCAGATTGACAGTGCCTGGAAAATCTCTGTCCATGGTGCTAGCGCCAACGGTGGTGACCCATGGTGACACATTTGTGAGGCTGGCAGGGTCAGGTCCTCCATTTCCAGCGGAGCAAGAAACAAAGACGCCCATCTCCATTGCCCCAAATGCGGCTATGGACAAGCTATCACGATAGTAAGATGAAACTCCTCCGCCTAAAGAAATTGATATCACATTCACTCCATCAGCCACTGCCCTATCAACTGCTGACAGAATATCTGAGCTGAAACATCCACCGGCCCAGCAAACCTTGTAAGCTGCAATTCTTGCACCAGGTGCCATTCCTCTTGCTGTTCCGTAAGCATAGCCTAGTAGATTTGCACCATGTACAGGGGACCCAGCAACAGTGGCTGCAGTATGAGTCCCATGACCATCTTGATCTCTTGGAGATTTATACTCATTTTGCTCATTGATTTTTCCTGTAGCAGCTTCATATCCTTTGTAAAATACTCTTGCACCGACAATTTTTCTGTTGCAATGGTGCTTTTGAAAAGCTCGGCCTGTCTCACAAATTCCTTTCCAATGAGCAGGAACTGGAGTCATGCCTGTGTCATTGAAGCTGGCACTCTCCGGCCAAATTCCTGTGTCCAGCACTCCTACTATAACATCATGATCTGCAATTGTTTCAGACCAGACGCTTGTGCTGTCTTCTGGTTCTAGTCCAAGGAACATGGGGCTTCTTGTCGTGTGTAATTGATATATAGTCTCTGGAAAGATGGCTAACACACCATCTTCTTCCTCTAGCCTCTCTGCTTCTTCTTCACTCAACTTTGCAGCAACACCATGAAAAGCAGTCTGATAGCTATAAATTATTCTCTCTTCATTATCAGATTCATTGGTTTCATTTTCAGGTGTAGACAGTACCGATTGTACTTTGGAGGAGTACCAATCAAAGTGATTAGAGAAGTATTCTGGCTTTGCATGCTTGTCCATCTGAATAATGTAAGTCTTTCTGGTCAATGGATTTTTTGAGGACGAGACAACATTGAAGGCTAGATAGCTTGAAACAATAAAAAACATCCATTTTCCTAGGTTTTGAGGCATTATAGATTGAGAAAGAAGAGATGTCAAAGAAGAAGAAGGCAGGAGAGAGTCTTATGGAGATGGTATCTTGAGGCTTGAAATATCAAATATCAGAAAGGATGGAAGGGTCCTTTACAATGTCCTCTTGTGGTGGTAATTATGGTGGTTGGTTGTTTCATGAATGCCAATCGTTGGAAGGAGAGTTGGTTGGTGGTGACAGTAGTTAATTTGGTTATGGACATTTGCAGAACCCTGTTTTTCTTTTTTCTCATTAACTTTGTTAATGGTTTCAATTCTTTTGGTGTTTAGACCCTTAGCACATTCTTCTCATTTTGGGTCACAAGAAAAGCCATCTAACGACTAATCCTGCTGTTAATCAATGTAAAGATTCTCATTTCTGTTACTATATTAGCTTGTGTTAACTTTCAATCTTGATTTCAACAGATTATGGGCATTGTGGGAGACAGTCATGGTCTTATATACAGATTCCTCAATGGTGTTTTGGTTTTTCCGTCTTTGTAAGGTACTAAGGTCTTATTATGTGGTCCCTACACTCACAGGAAACCTGTAGAAGAGGCATCCCTGCACCGTTATTAGGTAAAAAAATAACTCAGTGACTTAATTTTCTTGTAAAAAACATACTATCTTTTAATCTGTTTCTACTTTCTAAGAGATTCAGAATTGCTAAATGTCGTTTTGTCTTGCAAA
>CD32221.0
TATGCTTCATAGGTATGACAGTGAAAATGAAAGCTAACAAAAGTAATTTGAAGGAAAGGAGGCATTTTCTATTATAATCCAACAGAGCAGCTCTCATATACAGTAACTTAGTGCGCATTCTACAAAGAGAACTTGCTCTATGTTTTTCCTTTTTTTACATAAATTTGATTACAAGCACCGGTCAATTCTATCGCTTGTAAAACCCAGCAAATTAGTATGGGTGACATTAAACCAAAAGTCAATCCACCTATTTGAAAAACCCATTTCTACCCAGTCCTAACTCTAAAAGCAGAATCAACTGGAGAATTAGGTCTTATAGGAGAGATTTGAGCAATAGGTTTCTTGCACTCCTATAGGACCCAATTCTTTTTAGAACAGAAAACTCACTGCGAAATGCATATGCCTCCATCTTATTTATTTAGCTTTGTACTGTAGGTGTTAATTTCTGATAATCAGACTTCGAAGTCATCTTCTTCCTTATTGTTAGCCACATCTCTCCCTTGGAACTTGATAGATTTATACCACTTTGCACATGCAATATACACAAACAAGTCTACACTTGTTAAAGCAGCTAAGAGGAAGTAAAACCTATCTAGATGACCCTTGTTCAGATTTCCAGGGATCCATCCATGCATGTTTCCCTCTGTCGAAATCTTCATCACCATAGTCACCAACAAACTACTTACATAGTTCCCTAACGAGATCGATGTCATGCACAGTGCACTTCCGAAGCTTTTTAATCCATCTGGTGCTTGTGCATTGAAAAACTCCAGTTGACCAACATACATGAAAACTTCAGACGCTCCGATAAGTGCATATTGAGGAACTTGCCAGAATACGCTTAAGGAGCTTGAACCTTCACAATGTCTGCAGTCTTTTCTTGCATATTTTAGTCTATAGCACTCCACAATCCCAGCTGAAACCATTGCCATTATTGCTATTACTAGCCCTATACCCATCCTTTGAAGCTCAGTTAGTCCTTTTGATTTGGAGTTCCTAATTCTGCCCACAAGCGGATCAAGAACTCGCCGGTAAAGGAAAATGAAGAGTGCAACACTGAGAATGTCAAAGCTAGACATGCTAGCAGCAGGGATTCTGAAGTTTGAGATAGTAGTTTTCATTGCTGCACCTTGTTCTACAAATAAAGAGGCCATTTGTGTAAAGACAACGGAGTAGAGTATGGTGCAGAGCCAAATTGGGAGTAATCTTAATATACATTTAACTTCTTCTACTTGTGTAATTGGGCAGAGCCGCCATGGGTTGCGGCAATCCTGATTCTGATCGTCCATATCTCTTGAGGAGATGAAAGCTGCTCTATCCAAGAACTTGAATCCATGAGTGTGAAGTATCTTTCTGCTAGAATTAACAGAGCCATCTTTGTCATCCAAGTCATACAAGTCCTCTGAATCTTGTGGCATCTCAACCTTCCATTTCTTCGTCGCAGCGATGATAACTTGACAGAATCTGGATAGAGGATTACCACTAGGCTTGAAGTGTCTGTACCAAGCAGTTCCTCCAAGAAACAAGACCAATGCAGCAAAGGCAGAACCTGTAGACACCCAAAACCCTAATGCCCACATCCCTCCATCTTCGAAATACCCTAATACAGTGTTGGAGAAGAGAGAACCCAAATTCAAAGCCAAGTAAAAGTAGCTAAAAAACGCAACTTTTGAATGCCCTTCCTTAGGATCCTGTTCATCAAATTGATCAGCCCCAAACGTAGCGATATTAGGTTGATACCCTCCATTTCCGAGGGCAATTAGATATATAGAGAGATAAAAGAACCCGATTTCCATACTTGAATGAGACCCACATGGAGTCATTCCATCACCACATCCTTTTGGTCTTATAAGGAAAAGATACGATGAAAGTGATAGTAACATCAGACCAATGACAAAAATGACTTGAAAGATGGCACAGGTCTTGTATCTTCCCCAGTAGGAGTCGCTGAGAAAAGCGCCGACGAGGGAGAAGATGTAGACAGTTCCTGTCCATTTGCTAACACTGTTAGCAGCATCAGCATTGTTTTGTTGCAATACTCTTGTCAAGAACAGCACCAAATTGACGCCTACGCCGAAGAATGCAAGGGTTGCTAGGCCTTGGTTCAAGAGGATGATAATTCCTGCAACCCACTTTCCAGATTTCTGTTTAATAGCTGGACGACCATGAAAATCTGTTGTCCCATCAAGAGTACATTCTTCTCGATCCTTTTTAAACTTACCCTCCTTATTGCACATCTCCAAACAAGCCATTGATGATGATGTCAGAGGAGAAGTGTGTACTTATAATGCAGAAAGTTGGAGGAGAAGTAAAGAGGGAAGGTTTTTGGTTACTGTGGTGGTGGTGATGAGAGACTCAAAGCGAAGGAAGTTTGGACTCCCCACCACCACCACAGTAACCAAA
>CD36687.0
ACAAGCTCATGTTATTCTAACCAGCAGTTACAAAAACCACCTAGAAGCAACACCTTCTGATTTAAATTAAAATTCTCTCCTTTATCTCGCCGGAACCAAAAGTTTCCGGCACCGGCAATTGTATTACTTTTCATTTTTGATAGTCACATCACCATTTCTATGGAGATTTGGTGAATTTTCTTGGCTTTTTCTAGCTCTTTCTAAGCAAAAATAAAAACAACTGTAAAAAAAAAAAAAGACAACAAAATTAGTGGTGGCGTGATGGGATTTTGTATCTGTCCGTTGGAAACTCCGGCGAGGTTACTGTGGACTACCAGCTTCTTTCGCCACAAGCTCATGTTATTCTAACCAATATTATCTTTCGTATATAATACATACAAGAAGGACAGCATATACATAAAGTTCTGTTATACGTTATTTTTTGTGTCTGTCTCACCGGAGAATCACTGAAACTCGCCGGAGATCTGACACAGAGGATATAGAAAAATATACACGTCTAGCTTCAAAGAGTGAAGATGGAGTCTGGACGCCTTTTCTTTAATCCCTCTTCTTGCCATGAGAACATGTTGTTCCTCGGGAACTGTGACCCCGTTTTCAGAGGTCCAAGATTGTTGAACATGGAGGATACCTACAAGAAGAGACCATTTTTCAGCTCACCGGAAGACTTGTTCGACGATGACTATTATGACGAACAGTTGCCGGAGAAGAAGCGCCGCCTTACACCGGAGCAGGTGAATTTGTTGGAGAAGAGTTTTGAGGAAGAGAACAAGCTGGAGCCGGACAGGAAGACCCAGTTGGCCAAAAAGCTTGGGCTGCAACCAAGGCAAGTGGCCGTGTGGTTCCAAAATCGTAGGGCCCGATGGAAGACTAAGCAGCTTGAGAGGGATTATGACCTTCTTAAAGCTTCTTATGAGTCACTTCTCTCTAATTATGACACTATTGTCAAAGAAAATGAGAAGCTTAAATCTGAGGTGGTTGGTTTAACTGAGAAGCTGCAAGCCAAAGAATTGACCGGTCTGCCGATGCCGGGACAAAAGACCGACTACTCACTGCAGGTGACTACACCCAATGCATCTGGCATTCAACTTAACGCCAAGGTTGAGGACCGTCTAAGTTCAGGAAGCGCCGGAAGCGCTGTGGTGGATGAGGACAGTCCACAACTTTTGGACAGTGGGGATTCAGTTTTTCATAATTATGGTGGTGGATGTGTAATCCCAACTGACGGTACTGTGCAATCAGAGGATGACGACGGAAGTGATGATGGCCGGGGTTACTTCTCTGATGTGTTTGTCACCGCGGGGCAACAACAGCATGAGGTGGAAGAGCCCTTAGGATGGTGGGTATGGTCTTAAGGAGCTGTGTAGCCTCAAAATGTATTATTTAGATGCAATACTAATTAAATACCAATAGTTGTTTAAAGAAAAGAAAATAATAAAGATGGTAAATGAGACTAGTTAGGTTGCTGATATCCTTGAAAGGGATTTAAGAGCTAAATTAATGAATAAAATTTGAACTTAATTAGGTCAATCACATCTACTGCTGATGTATCTTTTATGTGGATTATAAGTGTATATGACCTATTCAAAGGTTGTCTGTCCCTTTCTGCATCACTCAAAGAAATATGTTTTGATAAATGCAATGCATAGAAATTTTAGA
>CD39361.0
TTTTTTTTTTTTTTTTTTTTTTTAGTAAAATAGAAAACTTTTATTAATTTTATTGATTAAGGCAGAGACGCCTATTATGCCACGTAGGCAAAATACAAAAGCCACATCTTATAAAATAGGAGGCTTAATAGATAATTAAGATAGATAATTAAGGTAATTAATATCACCACCATTTGATTAAGCATAAGCCTCAGGATTAGCAATTAGATAGGCTTCAACAGCCTTAAAAAGAGCCGCAGCTTTTTCCTTGCCTTTTTTAACTTCGTCTTCCTTAATCTCAAACCCTGGCTTTGGATGGAACTTACTAACACTAGTACCCTTACATCCTCCATCAACTGTAGCTTCAAACTTAATCTCAAAAGCTATTGATTCATTTTTGTCATCCAGAGCATCTCCTTCAATCAATGTGTAACTGTGTGTCAACTTCTCTGTGTCTAATCCATCAATTCTATGCTTCACATGCTTCAATTCACCACCTTCATTGTATGTCATCTTTGTGATGCTTCCAGGGCCTCCATCGCCTTCGATTATTTCGATACTAACAACCTGAGGCAGAAGCTTGGGAAGTAGATTAGGAGCATCGAGAATCAAGGCTTTGAATAGCTTTTTTGCCGGAACAGGGCTAGTGAAGTCGTCAGCGAATGTGATAACAGAACCCATGATTCCTTCTCTTTCTTAAATCAGAAACGGAGATGAAAAATTAGAAATGGTGTAGAAGAATTGAAATGTAGACTGTGCTGTTAGTGCTGCGAGGCAAAAGTAATATTTATAATAAAGGTACAAGTTTCTTAAGCTTGTTGATTCAACTACATAGGTTATGAATAATAGAGAAGCTGCAATTATTATTCTCTCCCACTTGGACGGCATGCATTAATTATAAGTGGCATTCTAATTAACTTGGATTTTGAATTAAGATTTAATTAATT
>CD47034.0
GACCATCAAATAAAAAAACACCAGATGTGCCCCTCCCTCTCTCTCTCTCTCTCTCTCTCCAGTCTCCTTATAAATATACATTTACACAGAAACATCTCTTTGTATGAAAAGATACATAAAGAACCGTAGTCCATATACAAGGGAGGAGGATAAGAAAGACGATGGGGTTACAGAACCATCTAAACGACGTCTCATCTGATTCCATCCCCTTGTTGTTGTTAGCACTCATCGCCAAATGCGTCGATCATCTTCGTTGTTTCTTTTTCAGTCTCTTTCACTCTGTCGGTTTTTCTAGATTCAACCCTTCTCGCGCCGTCGACGATGGCTTTTTGTCCTCAATGGGCTCTGGTCTCGCCGGTCTCATCCTCTTCTCCGAGCAGGTCAACCTTAATCGCGTTTTCTCTTACAGGTACTGTTGTGGCGGTGATGATTTAACGAATAAAGGAGGATCGGTTTGTGTAGTGTGCTTGTGCACGCTAAGAGATGGTGACCAGGTCAGAAAACTTGATTGCTGTCACGTGTTTCACAAAGACTGCTTTGATGGGTGGCTTGATCATCTTAATTTCAACTGCCCTCTTTGCCGATCGCCTCTTGTTTCCGATGAGCGCGTCGATTTCACGCGGAGGCGCGTTGGTGGCGATGTAGTGGATTGGTTCTCTATGAGGTGATGCTTTTGCCTGATGCGGTGCTGACTGCTGAGGACGGTGGTGGTGGTGGCGGTGGCGGAGGGATTTTTTATTACTATTATTATTTTTGAAAATGGATTTCTCCTCTTCATTTTCATTTAAAAATTTTTGCCACTTGTTTTTTTTAAATTTCTTTATTTTCTCTTTTCTTTTGAGCGCCCTTCAGGTTCTTTTTGCTTTTGCCCCTTTTTTTTTTTTTTTTTTTTTTTTGGTAATTATTTTTTGAAGTTGGGAAGGGGTAGGGTTCAGTTA
>CD30690.0
GAAATTTATTTTAAAAATATCCCAAACACATAACAATGTATTCATTTATCTATCAAATTACCATCTTCACCAATTCAGAAAGATCAATTGCAAATTTGCCATCTTAGTACATCCCATTGACTTTACTGTTTGAATTGGAAATCGTCATAGCAAACCCAAAACTTGTATTACATTGTAATGACAAAAGAAGTTTAGCGATACCACTCATTCTTCTATTTACATTGTACTGCCCTTTTCTACCAAAAACAACTCAAAACGACGTCACCTTAATTTTAATTGCATTTGCAACGACATCCGTTCTTAAATCTCTAAATAACAACCTGATTGAACATGGCCGGAATATTGCTGAGGTGTCTGCACTTTTCTCCACGTGTACTTCTTTAAATCCATCTCATACCCCACGTATGGCTCTCCGAATCCTGCTGAGCCAATCACAGACAATTTACCCTGCAATGCTTCCACATGAGCAATATTGTGCACGTCAGCAGGAAGTTTGGCAACAGCTTGCCACGTGGTGTCTTTAAATGCCAACACATCAGTTCCATGACACGTGTACAATTGATCATTGCCACTTGTGCAGCTTCTAGGACACATGGCATATGCTAAGAAGTTCTCTTGCATACCATTCCACTTCCAAGTAGCAACATCGAACACCTCAGCAGTTTTTTCAAATCGACCTTGCATTTCAGTACAATACCCGCCAATAACGTGGAGCTTGCCATCGTGGAAAAGTGCCTTGCACTCATCACGTTCCCTTGCCAAGTCAGGCAGTGGAGCCCACTCATCTTTTGCCACGTCATAAACCATTCCGGATCTCAGCGCATTTTTCTCGTCGTCATGGCCACCGACAACGAACACCGTCCGATCAGAATCAGACGCGCACCCAAAAAATGATCGCCTTACACCTGGCATATCAGCTCCACGTCGCCACGTTGCCGAAACGAAATCAAAAACAAAAACCGAATTCGAAACTTCCCAACTCGTCGGATCCATACCGCCCAAAACCACAATTTCGGATCCGACGCTTACCACACGACAAAACATCGGCAAGCCATTAGAAACCTCAGGAATCAGAGGCAACTCGCACCAATCACCAGTATCCAGTTCAAGAAGAGTAAGCCTATAAATCGGGCTAGCCCCATACTTCATAGCACTAGAACCCTCCTTTTGGTCGATTCGTGCTTGAGCCATAACGATGAGCCTTTGACTACTACAAGTATTTTTCCTGCGGCGGCTAAATTCCGGCAACTCAAGCTCACTTCTCCATCCTTTGCAGACTGATACAACGGTGGGGAACTGCTTGTACATAACACGAACAAGACAATCACGAGCAACATCATCAGGAAGACCAGGAATCAGCTCCATAAGAACAAGTAATGAAGAAGAAGAATCAAAAAGAGAGAAAGAGAGAGAGAGAGAGATTTGATTTTTGAATGGGGTATTTTGCTGAATCGGTGTGAAGA
>CD46085.0
ATACCTATTTTTTTTTGCTATGTTATTAACGTATTATGAAGGGAAAACTTTCCGATCGATGTACATAATTAATAATACAATGAGACAAATAAATACAGAGAAAGACTGCTTCCATGATCAGCGGAAGTCAATCCATCACAGCTTGCTCTAGCTCTTTTATTTCAATTAATTACTATTACAAAAACAAGAAAATGACATCTTCTGTCACTTCTTGCTAAAACAAACCCAATCAATGAGTTGGAATTTTTTTTTTTTTTTTTTCCTTCTTCTTATCATTCTTAGAAACAAACAAATCGAAATTTTCTTTTCTAATTTTAAAAAATAATCTCATCAGACCGTTCAATTGATTATATCGATTTCCCATCTAACCAACGAGTGTAGAAATCCAACGCCTCTCGTGGCTTATATTCAGGAACTGTATGCCCTGCTCCCTTAACGGTGAGAAATGTAAGGTTATGTTCGTATCCTTGTAAGTACCCAGCAACTTGATTATTAGATACCCATGACCTCCATTCATCTATGATCTTATATCCAAGTGATTTAGTCCAAGCTTGGCTTCCAGTGAAAGGCACACACATATCATGGTCTCCACTGAAAATAAGTGCTCGATATCCCAGTGAAGTTAGGGTTTTGTGATAAGGAATCATACTTCCTACATCGTGACGATACAGTAACCTGTGGGTGCATAACTCCCAAGGACCGGCTATCGATTTCGGTTTTGCATGAATTGCTGCCCTAACTAGCTTGTCATTTAGCCATGTAGTTGCAATTTCATCATTCATGCATCCAACACTCCCTTGCTTTGCTAGTTCAGGCCAGGATGGTACAATCCCATCTTTCACCGCTGCCCATAGCGGCCAAGCTCGACCGAACATTCTCTTTCTTACCGGAATATTCTTCTCGGTCTTCCCCAGTTGCCGGAAACTGGCAGGCAAAGTTGTGTTTCTTTTGGTGTCTAATTTTGATTCAGGGTCATGGTAGCATGGCTCAAGTATGTCATAAACATTTAGCCCATCAAGTGCCTTGTAAACTTTTTCCAGGCTCTTAAAGCAATTAGTGCCAGGGTCATCAATTTCTCCTTTACAAACAGCTTGAACTTCCTCATAAATGTCGTCGGAGATAAGGCCCATCCCATGTGCAAAAGAGACAAGAGCATTGCCACCATCAAATTTGTCATCCGTGACCCCATTTCCCACAATATAACCATTAAATTTGATGATTGGATTTACACCAGCTTTAATCCCTTTGACTAGTTGAGAAGCAAGAGTGGGCACATAAACACCAGCATAAGACTCTCCAGCAACATAAAAAGGATTGTTAAGGAACTCTGGATATAGCCCAAACCACTTAAGAAGAAAAGAATGTGTATCAGCAGCAGTTGCTAGGTCTCCAGTTTCATATTCACTTTCATTTTTTGAATATGATAATCCAACACCAGCAGGAGAATCCAAATAGATAATATTTGAAACCTTAGACCAGCTATATGGATTGAGATGCAATATGGGCAGGCTTCCTTTTGGCTGCCCTTCTTCAAAATTAAATGGCCCATGTTCATAAACAAAGCCATCGAAGCTAGAGCAACCAGGTCCTCCATTGAGCCACAAGACAACAGGATCCTTTGATGGGTTTCTCTCAGAAACAACGAAGTAATAGAACAGACTCTTCTGACCTCCAACACTCACATACCCTGAGTAGTGCTTTGATGGGAAATTGCCATTGAAACCAGGTAGGTAAGTGATGAGTGCACCTTCTTGAGCTGCTTTAATGGAGGCGATAAGACACAGTAACATACTCCAAAACAAGTACAGCTTAACCATGGCGCTTGATCCTAATTAAAAGCCTATGATTATGAGAGATTCTTACTATATATATATATATAGAGAGAGAGAGAGAGAGAGAGAGAGAGAGAGAGAGAGAGAGA
>CD55074.0
TGAAGATTTTTGCCGATAAAGAGTCTCTGTGCTGCAGGTACATATAGCTGTTTTCTGCTGCATTGGTAGTTCTTATTTTCCTAAAGAAGTGCACGTGCCTCGCTATCGACATGAACAACTTTAAGCTAGGGGTAGACGTGGTTAGTGCTCACAATCTTTTGCCAAAAGATGGACAAGGTTCATCCAGTGCCTTTGTGGAGCTCTATTTTGATGGCCAGAGGTTCCGTACCACCATTAAAGAAAACGACCTCAATCCTGTTTGGAATGAGAGTTTCTACTTCAACATATCTGACGCTACCAACCTCCACTATCTTACTCTTGATGCCTATGTCTACAATAATATCAGACCTACCAACTCCAGATCCTTCCTTGGAAAGGTTTCCCTCACAGGGACTTCATTTGTTCCATACTCTGATGCCGTTGTGTTGCACTACCCCTTGGAAAAGCGTGGAATTTTCTCACGCGTAAGAGGAGAGCTTGGCTTGAAAGTTTATATCACTGATGACCCATCCATAAGATCATCTACACCACTTCCTGCAGTTGAACCCTTGCCACCTAAGGATCCAGGTTTAACCCATGGCCAGGCTCAAATGGTGCATCCTGTCTCAAGCTCCATACCTCAGAATAGAGTAGATAGACACACCTTTCATCACCTCCCTAACCCAAATCACCAGCAACATCAGCATCATTCTTCAGCCCCTGTAGTCACCCATCATGTTCCGAAGTATGTAGCTGATGAGATGAAAGCTGATCCACAACCTCCAAAGTTGGTCCGTATGTACTCTGCATCATCATCACAGCCTGTTGATTATGCACTTAAAGAGACAAGCCCGCTTCTTGGTGGGGGAAGAGTTGTTGGTGGTCGTGTTATTCATGGTGACAAGACTGCAAGCACTTATGATCTTGTTGAACGGATGTTTTTTCTCTATGTAAGAGTAGTTAAGGCTCGTGACCTTCCTGCTATGGATGTTACTGGAAGTCTTGATCCATTTGTTGAGGTGAAAATTGGAAACTACAAGGGAATCACAAAGCATTTTGAGAAAAAGCAAAACCCTGAATGGAACCAAGTGTTTGCATTTTCAAGGGAACGCATGCAAGCTTCTGTATTAGAAGTAGTGATTAAGGATAAGGATCTTGTTAAAGATGATTTTGTAGGCATTATGAGGTTTGACATCAATGAGATTCCACTCCGAGTCCCACCTGATAGTCCTTTGGCTCCGGAGTGGTATAGGCTTGAGGATAAGAAGGGAGAAAAGATTAAGGGAGAGCTAATGCTTGCTGTCTGGATTGGCACCCAAGCAGATGAGGCTTTTTCTGATGCGTGGCATTCTGATGCAGCTATGCCTGTAGATAGTGCTCCAGCAGCCTCGACAATGATACGCTCAAAGGTGTATCATGCACCAAGGTTGTGGTATGTTCGCGTTAATGTTGTTGAGGCACAAGATTTGGTCCCATCAGAGAAGACCCGTTTCCCAGATGTGTATGTTAAGGTGCAGATTGGAAACCAGGTTTTCAAGACAAAGACATGTCAGGCTCGAACTTTTAATGCATTCTGGAATGAGGATCTTTTATTTGTTGCAGCTGAACCCTTTGAAGATCACCTTATCCTTTCAGTTGAGGATCGTGTAGCTCCTGGCAAAGATGAGATAATTGGCAGGGTCATCATACCATTGAACTCAGTGGAGAAGCGGGCTGATGACCGGATAATTCATTCTCGTTGGTTTAACCTTGAAAAACCTGTTGCTGTGGATGTGGACCAGTTAAAGAAAGAGAAATTCTCTAGCCGTATTCACCTTCGAGTCTGCTTAGATGGAGGGTACCATGTTCTTGATGAGTCCACTCACTACAGCAGTGATCTCCGCCCAACAGCCAAACAGCTTTGGAGGCCACCAATTGGGTTATTGGAACTTGGCATCTTAAATGCTGTGGGACTACATCCTATGAAAACACGAGATGGGAGGGGTACATCAGATACATATTGTGTGGCAAAGTACGGACACAAATGGGTTCGAACACGCACCCTTATTGACAACCTGCACCCTAAATACAATGAGCAGTACACCTGGGAGGTCTTTGATCCAGCTACAGTTTTGACTGTTGGTGTATTTGACAATAGCCAGCTTGGGGAAAAAGGTTCAAATGGTAAGGACCTGAAGATTGGGAAGGTTCGGATTCGCATCTCTACACTTGAAACTGGCCGTGTTTATACACACTCTTATCCTTTACTTGTTCTTCATCCTACTGGAGTTAAGAAAATGGGAGAATTGCATTTGGCAATAAGGTTTACATGCACATCTTTCGCCAACATGCTTTATCAATATACAAAACCACTTTTACCCAAGATGCACTATATAAGGCCCTTTACTGTAATGCAGCTGGACATGCTGCGTCACCAAGCTGTCAACATAGTAGCATTACGGTTAGGTCGGGCAGAACCTCCATTGAGAAAGGAGGTGGTAGAGTATATGTCAGATGTGGATTCACATCTATGGAGCATGCGCCGAAGCAAGGCCAATTTCTTTAGGCTAATGACAGTATTCTCAGGATTCTTTGCAGCTGGAAAGTGGTTTGCGGATATTTGCATGTGGAAGAATCCTATCACAACAGTACTTGTTCATGTGCTCTATCTTATGCTTGCTTGCTTCCCAGAACTCATTCTACCCACTGTTTTCCTTTACATGTTTCTAATAGGGATATGGAATTTTCGATATCGTCCAAGATACCCTCCTCATATGAACACAAAGATCTCCCAAGCTGAGACAGTGCATCCAGATGAGCTTGATGAGGAATTTGACACATTCCCTACAAGCAAGAGCCCAGAACTAGTTCGAATGAGGTACGACAGGCTACGAAGTGTGGCTGGTAGGATTCAGACGGTTGTTGGTGATATTGCAACTCAAGGGGAGCGGTTTCAGTCACTGTTAAGCTGGCGAGACCCTCGTGCTACTGCCATATTTATCTTATTTTGCCTTGTAGCTGCATTGGTTTTGTTTGTGACACCATTTCAAGTGATAGCAGCTTTGGCAGGTTTCTTCATTATGAGGCATCCAAGATTTCGCTACAGGACACCTTCTGCACCTATCAACTTCTTCCGTCGGCTGCCTGCTAGGACAGATAGTATGTTGTAAATTGAATATTTTGATGTTTTTTTATATGTTAAAATTTTGTAAGTGCTTCATCTGTGTTGTCTTTACTGTTATTTCCCTTCTTTACTATGTGTTGGCCATCAAACTTATGATTGCTAAGATAGATCCAAAATAATTTGTAGTAGCATATGTGGCCACACAGAAGTAGAATAAAGAGTTGTTAAATAGAATTATGCTTAGAAAATGCTTGTACAAGAACGGTCAAATTTTCACTTCATGGCAACTTAATTATGATTTAATTAATTTAATGGTTGTTAATGATGGTTAAA
>CD39878.1
ATGCTTAACAGTATAGTGGCAAGATTTGTTTGTTTCTTTTCTTTTCTTTTAATTTTTTTTTTCATTTGGTTTGTCTCTAGTTAAAAATTAGAGACATTACACTTGTATTTTATATTATCCACTAAATAATTGACACAAAATCTATCTTGCTTTTTGTTTTCAGGCCTGATTTGCAAATATAATAGGAATAACAACTTAATTTGTTTCAAGCTCAGGTTTAACACATGTCCCCTATTTATTAGATATTATTAATTTTATTTGAGTGGAATTATGATTGGATACAGTAGCAAACAGTAGAACATTTCAAAATTGCAAGGCTCCCATTCATTTGCAAGTCTATAGGAATAAGGTTCTAATAATATTCTCATTGCAATTTGTGTCAATGAGTTACAATTCAACATTATATATGTTGTAGGGACAAAAATTTCCTATAGGACAGTTAAGGAAAGGGTCCTAACTTCCAATTCCATCAGGTTAATCTTTTGGGTAGAGAAGAATGTCATAGAAATAAAAATCCCACGTTGGATAGATAATTAAAACTGCAGACATGTTAATTAAAACTAAAAGGGATGGTAATTGGTTGTACAAGAAACTATAATCTATCTTAAAGAGTCTTCAAGAAATTCTTGCAGATATATTGCCAGAATTTCCTATCAGGTTCAGCCATTTCCAATCCAAATTTAGCTTTCTCAGCCAAACCAAAATCTATAGAGTTGTTATTGAGAAGACGATCGATGAGGTTATAAAGAATGTCTTTAGTGTACTCAGGATGGCCTTGAATACCCAAAATGTGCTCTCCAATTCCAAACATTTCGACTCCTGTTTTTTCTGAATATGCGATTACTTCTGCTCCTAATGGAACTTCCCATACTTCATCTTGGTGGCATTCTATTATTGTTAGGGAATTTGGGATTTCATTTTTTATGCTAGTCATAAGCAAGTTATTCCCTGCTGGGGATATTAAATCCTTCACTATTCTCAGTTTTCTTAATCCAATGTCCCATCCACTGTATGCCTTTCCAACTTTCCCACCCAATGCTCTGCACAAAACCTGCAACCCAAAAAAATAAAATTAAGAACCAGTTCATTGCTGAGTGAAACAATTAATTTCTTTAATCAAATTAATATATACCTGATGGCCAAAGCAAATGCCAAGAACTTTCTTTTCCATGGCATCCAAAGTTTGCAGAAGAAAGCAAAGTTTGAGAATCCAAAAGTCATTGCCATAAGCATCGTAAGGGCTTCCACTAACAACAAAACCATCATAAAAATGAAGGTCATTCATGTCAGGAAACTCTCCATCAACAACCCTAAACAAATCCCATCTCTCTCCATCTTCTCCAAAAGCTGCAACAAACACATTAAAATAACCTCCATACACTTTCTTTACATAATCTGTGTCTCTTGCTGCCAGCAAAAGAGCGTATCTTTTCTCTGCTGTGTTAATCTTCATATTTAAATATTACTTTCAAGAAAATTAAGGAGGGAGAGAAAGAGTTGTAGTTATGGCTAGAGGTGATGAATATGGTCTTTTGGATATGAGAAACGGGAGGAGGAAATTGGGTTTATATCGGAGGAGTCAAACG
>CD16040.2
GAAACTGCAACGATAAAATGCTGATTTGTCCGATCCCACTCGCAATGCGACAGCTTGATGCTTTGATGGTCCAGCACTGTTTTGAAAGGTTAGGTCTCTGGCTAGAAAACCATCCCCAACAGCAGCTACGGTTGCTGAGTTGAATGTTGTGCTGCCATCAACCACATTCTTATTATAAGTAATGATGGTTTTGCTACTTCCATCACCAAAAAACATAATATTAGTCTTTGAATTTGGCACTTCCAGAGTTTCTCTATAAACTCCTGCTTTAATTTTTATAATATATCTTGATGTACTTCGAGACGGTGCAGCATTCACTGCCTCCGTCACTGTCTTGTAGTTTCCACTCCCATCAGCTGCCACAATCACATGAGGAGTTAAACTTCTGGCTTGTAGTAGCCTACGGTCCTTTGTTGACATCCACTTAGGCCATTCAATTCCATTATCTTCTTCAAGCTTCCTATCTGATGACGATGAGTGTTGCTCCTCCTTACTATTAACCATATCTGTGTCGGTCATGTGTTTGATCAAAGCTAAGGCATTGCTACATAGCCGATACACATACCTTTCATCAGCCAAAAATAATTGACGGACCTTTTTATCTACTTCGTAACTAGAGAAACCATCGATGCAAGTTTCTTGATTAGTCAATGCAGCACTTAACAATATCTTGAATTCCTCAGCATGTTCTGCTATGGATTTCTTTAAAGATGGATAAGAATGGAGTTTCCTCGCAACCTTATTAATTTGAACTATGGTTTGATTTAACAATTCAAAACAATCACCAAAAGCAATCTTCTCGCGGGGAGTGAGTTTCTTTAATCCTGAAGAAATTCTGTTGATCTTTAAATAAGCTTTTGTAACCGATTCTTTAGTTACATTAAGTGACAGGCCTATTACATCTCTTGTGTTCCTTACCTTGCTGATTGCAGCATTAGGTAAAGTTGAAATTGTAGAGAAGCAAAGGTCAGGATACAATGTGGCGCTGCAAGAAGATTTAATGATAGCATGAGCTGCCTGATGATATTCATTTTTTTGCTGTAGAATTCTTTCTTGAGGCTACACAAGCAATCATGCTTACAATGGCAGTGATTAGAAGGATAGAAGCAAAAAGAATCAGTAAGAGCTTTTTCTTGTTCATGTTCTTGAATTTAGCAGTAACGCCTGAAGGAAAGATTTCCTTCATCTTCTTTGGTGGTGTAAAATTTTGAAAGAAAAGGAAAAGAACGAAGCAAGTGTAATGTCGATAACCTGTGGATGGTATTGGACCCTTTTTATAGGTTAATAATATTTTATTATATTTTGCATGTATTTTGGCATTTTCAGGAAGAAAAATGAGAGTAGTATACTAAATTTCTTT
>CD47486.1
ATTGAGTACACTCTAATCAAATCCCTATTCACAAACAATGGATTAGTACAGTGCACGTTGTACTTAATAATCTATACACCTAAGCACAGCCACATGCTGCTGCTGTGCGTCACCTTCTTCCAGAAACCACCTACATATAGCCTAAAAAGAGATTAACACTTGCTATAAACCAAGAGCCAGAAAAAAACGACATTTCAAATGGAGAATCTTGCTCAAGCTCTGAAGAAGATATTTCTCAATTTACTGGAATCCATGAAAGGCCACAAAAATTCATCTACTGATGCAGAAAAAGGAAAAAAAGCAGCTAAGTCGGAATCCGTAGAGGTTTGTAATTAATTATATATGATCTATATATATAGATTTCGAAATTGTTGTTGAAGCATAGATCTGTAATTGTTTAATTTATTTATAGAAATTTAATGTACAAGAGAGAGCAGTGAAGGTGGTAAAGGGTCCAAAACGCCCAACTCCGCCCAAGGGTCCTCCTGCTCAGACTGCTTGAGGCTGCTACTGGTTTTGTTTCTTTCCCCCCTTTTTTTATGCTTCTGGGTTGCTTCTTTTTAACTCCACTCATTTTGTAGTGTTGTACTATTTTGTGTTTTGCTTGTTTTGCTTTTCTTCCTCTGATGTAGACAAATTATTTTGTTGTTTTCAAAAACTTCAATTGTTGTCTTGTGGTTGTAGTGATTATCACTGATCGCCAAGCTCATGAGTTTTTCGTTAGTATTTTATTGAATTACTAACTCTGTTACTCACCGACGTATTTGTAACTTCGAGAAAA
>CD32863.2
ACACTACTCGTGGTTACAGTATAATATCCTATTCCACATATTACTGTTCCTATGATACTGCCATAGTGAAGGCTATTTGCGAAGAAGCTAACACCGAAATAGGTTGCCCAGAAAACCCTAAAGGGCTGAAACAAGGGCACATAAAATGGGCCCTTCATGCGTGTAAACAAGATATGAACATTGCTACGAACTATACTGTTGAAGATTGCTGTCAAAACAATGAGAAGTAGATCCATATTAAGCTTTAGCTTCCAAGCTTTCAGGTCTCTCTCCATAACAAAAGAGAAGATTGCACATTGAACAGTCCCAGCTAAGCTATAAAAAGCGGCTATTTTCATCACTTGGGGATAATGTTTGACAGTTCCCATCTGGATAATGTTCCATATTGAAATACATAAAGAAGAAGCTGCAAGCAATAAGCCACCAAGAACCCAATGGTCTGGTGTTGAGTAAAAAAACAAAAAGTTTCTAGTTTCTGCTATTAAAGTTTAAAAGAAGAAGATGAAGCTTCTTGTACGAATGGACCCTTAGTAA
>CD34490.0
ATGATCACACGAAGAATACTCACGGAAAGAACAGCGCTACAAACTTCATAATAAGATTAGTCTCATATATAAAAACTGTCAAAATACTGGTGGAAATATACGTAAATACAAAAACATGCATATATTCAAAACAACTTACACTAAATAAGAACTGAAAATTAAATACATATACAAGCCATGTCAATGACCAATATTAAAACCCTAACGACAACTTACCAACTAATTAAGACAAGCTAGCTACTACTATTTTACGTACCCAAAATACAAAACGACACTACAAATCATCAAATGATTAAATTAAACAAGTCTTAGTTATGAACAGAATGACCTACACCAGGACTATGACCAGGATTTGTAGGTCTAAATGCATCTATTGACCCTTCATTGGGTTCGATAACATCTTGCTTGCCATTGCCACTTGGACTTAGACTTGCATTGCTTCCTGATAGGCTCTTCATTAACCCATCATTATCGAAACAATTAACACACTCCAGATTTTTTCTTAGTTGCAATGACCTCCCTTCAAGACAAAGAAGATTGCAAGAAAATACCAATATTAAAAAAAACAAAAAAGTGAAAGTTGCATTGGCCATTTGAGATTACTTTCAAGAACTACTATTAAAGCTAGCTCCTCTAAGTAAACTCAGGCTACAGGGATGCTCAAAACCCTTCGCTCCTGCCGGTATTTAAAGAAAGGTAAGAGCAGTAGAGCATGTGAGGCCACCGCATTGGCCATTTGAGATTACTT
>CD53029.809
AAAATAAAAATTAAACCAATTTTGCCTTCCTTAAAAATTTTTTTTAAAAAAAAAAAAAAAAAAAAAAAAGCTAAAAGAAAAACAGGGGAAAAAAAGGGCAGAGTTAGACAAGGTTTTTTCGGATGTAAAGAAAAAAAAATTAACTTCTGACTGTTCCATCCACATATGGTAATGAGGCCGTCAATGGAATGCCACGGCAGCCATCTTGGATGAAGGGAGATCCGGTGGCGGAGATGGGAGCAATGTGAGTGCAAATATTCCGCTAGCGGCAGCCGCCACTGCCCCCACCACAAAAGCTGGCAGATTGCCCCCTCCAAATAATGCATCCCAAGGTCCACTTGCTACCGACACCACCATCTGTGGTATAACTATTGAAAGGTTCAGAACTCCCAAAGAAAGACCTTGACCAGCACCAGCATCGTTACAAAATATTGATGCCAAAGCAAAAGGAATGCTGTAGGTTATAGCTTGAGGAACACCCATCACGGCGAAAAGGGCCAATGCACCACCCTTAACACTACCGTCAGGAGGCAAGGGTACTTTATCTCCGCCGGGGACGGTGGTGAAACGTCTATGCGATTCAGCCACTTTAGTTATCAAGATAGTCAAAGCCAAACAAATGGCAAGAATAAAATTCACAATGCCCCACAGTCTTTTTACACCACCCACACCACGCGCCAAAAACTCCACACCTAAAGATGTGAAACCCAAAACCACCGAGTTAAGCATAAGACCGAGTGCACCGGCGCGTACGCCACGATCATACAGTTTCAGCTCCTCTGCATTGCCGTTTGAATCACCACCGAAAACCTCTCTCCCCATCCAATCGGTATCAAACAACAAGAAAGGAAACCATGCAATCCAATTTAAACAAGTAACCAACAGTAAAATCCACATGGGTCTTTGCAAATTCTTTAAAGCAGATAATATTTCACCGAAGAACGGCATCGGAGTTGACTCCGACGGCGTTTCTTCTTCATCATCGTCAACTTGACCGTTTCTCTGGCCGGAGTTTTCCTGTTCCGGCGACCAAGGCTTTTCTTTAACGTAAAAGAGAGCTATCAACGTTAAAATCAAAAGCAAGAATATGGATATGAAAAAACAAGATTTGAGATTTGCACAATAAACATCACAAGCGATGGTTTTGGTGAACGGAAAAATTTTGTAAAGATGAGTATAAGAACCGGCGGCGTAACCAAGAACGTTACCGACTGCCATGAAGAAGGAAAATAAAGCGTTAGCTGTACGGGTCTTTTTCTGGTTAGTACCAGAAAGATCAGCTAAAAGAGCACGACAGGGACCTTGAAGCATATTATTAGCGACATCAAGAATCCAAAAACCGACAACGAAAACGGCGATTGCTCGGGTTTTTGGACTTTTCCCTAAAGAGTCACCGGAAAGATGACCAATGTCAGCTGCGTAACCTATGAGGAACACAGCAACAGCTACACAAGCAGAACCTGCTGCAATAAAAGGGCGGCGCCTCCCAAAACGGGAAGTGCAACGATCGCTATGGTAGCCGACGATAGGTTGCACTAGCATGCCAGAAATAGGCCCGCAGAGCCAAATAAAGGCAGCCCAGGTATGTGGAATGCCTAAAAGTTGAACATATGGAGTTAATAAAGAAAGCTGAAGAGCCCAACCAAACTGAACTCCGGCTGCAATAGAAGCCACCACAACAATTTTTCTTAAAGGGCTTGCTTTAACAGGCGGAGCCACCGCAGGCGGAAGAGAAGAGGGTGGTTGTTTGGTGGTAGAATGAGCTTCCATATTTTTTGTTTCCGTAAAGAAGAGAAAAAAGAGTGTGTTTTGGTGTTTGGTGTTTGGGATTTGCATGGGTATTTATAATGGCTGATAAGGAGGCAACTGGCAAAAGAGTGGGTTATGGCCTTATCCAAATTTTGGTCTACGTCTTCAGTTGTTGTAAACATACTGTACGGTTCAGATTCTTTATTGCCACGTGTGCATTGTAAT
>CD52679.0
CTTTATCATTAATGTTTCCATTGCCATCGCTACAACCACCACCACCACCACCACCACCAGCCCCACCGTTACCGCCAAGAGGAAAGAGTTGAAGTGTTTGAGATTCCCCAGAACCAATATTGTTTTCTTCATTGATGATACCATTGCTGAAGTGGTTAATAAGGCCATGCCCATTTTCTCTATAGGGGGCTATGAAGATATTAAGGTCATTGCTACAAGTCTTAATGAGTTTTGGGTCCATTGTTCTTATTGTTGGTGCAGGTCTTGTAGATGCTGTTGTTATTGTACTACAACTAGTAATAGTACTAGAGCAGTTAGTGTTTATGAGGTGGGTGGGAGATGGACAAGACAATTGCATCATTTGCCACGTGGCATTCCTTTCCATAAAGTTCCTTCTACGTTCTAATTCTACCTCATCAAATTGGATCCATCCATCTGGTGATGATCTACATTCTGCCACCACTGCTGCTTTTGCTGGCCTTTGTATTGCAATAGATTCCTCTGGTAGTGTACTGCAGTTTGTAGAGGGAGCCCAGCTCTTGGTCTGTTCACCTTCATTGTTTGTCCTATTTGCCCCTGATTCTTTCCTTTCAAAGATTTCAATATCACGGTGCTGTTGTTGCTGCTGTTCATAATCTGGAGCTGCTGCAGATTCCATTTGACGACGCCGTTTTTGCCTTTCTCTTGCCTTGTGGTTTTGAAACCAATAAAATACATTCTTTCCTTCTATCTTTCCATATCTTCGAAGCTGCGCAGTTATATGTTGAATTTGCTCAGCCGATGGAGTTCTAGTTCCTCTTCGATATAATTCTTCAAGTGTTCTTAGCTGCTCTGGTGTTGGATTCCATCTTGAGCTTACTACTACTGGTTGTGTATGGATATCTCTCTTGCTTTGATCAGCCATACTCGCCAAATGGTGATTTAGAGAAAAGAAATCACTGCCATAAAGAGTTCTCAGTCTTGGAGGGCTAGTGTTAGAAGTGTTGTTTGAAGGAGGAAGTGACGGAGTTCTTGGAATGAGAGGCCTAAGTCTTCTTCCATTGAAAGAATCAGTAGGCATGTTAAAGTCACCACCGTCATTATAACCCATCATCCACATTTTTTGATGTAGAAGTAATTAAAATCTTAAACACAAAAGAGGGTTTCTTTTGTTTTTCTGAGAATAAAAATGGGTTGGAGGTTTTAGACGTAGAAGTGGATAATAAAAACAAGAAGAGGAGTAAATTGGTTCTCTTTCTAATTTCCTGAGAGGGGGGGAATGTGTGCTGGCTGGAAAAATGGGTTTTGGGTTTTGCAGGAACAGGAATAGCATGCAAGAGATGCTACAAAAAATGGAAGTGCCTACCTTTATAACAAAGGTAATAGAGATTGTTTATATATAGTATATATTGATGCTAATAAAGAGAGTTCTAGTTTTGGAACGGGTTAGCTGAGCTGAAATGGTGTACAAGAAATTTAGTTTTTGAGGACTTTAAAAGAGATGGGGATTGATCAACTCTACATCTACAAACGAGATGGATAGATAGAGAGAAAGAGAGAGAGAGAGAGAGAGAGAGAGAGAGAGAGAGAGAGA
>CD51976.0
ATTTGTTTTGGAAATAAGTGTGTTTCTGACGTTTATTTAATAAAAAAAATTGTTAAATAAGAAAAGTTTTAAAAAATCTCTATTGTTGTCTGATTTGAGTATCTTTTAAGCTTTTGCTTTCTAGTCTTGTCAAAATATAATATTTTAAAGAAAAAGAGGTAGAAGAAGGAGGAGGAGATGGAGAAGAAGAGAGAAAAGCATAAAACAAGCAAACTACTTTATACTTATTCTAGAAATATGAGCCTTTGCAGATGAATTCTTATTTATACATATCTTTCATCTCTAATGTTTAGATATCTCTATCTCAGGCTCAACAACAACAAAGGATCTCTCTTGTTTCTTTGCATCACTATCTTCATCTTCCTTAGATTTTCCATGGCTATGATATATTACAGCAATAGCCTTAGTATCAAAATCCTTTGCAAAATGATCCATTTCATAATTACTATTATTACCACCTGAATCTTCTTCAATAAATAGATCGCCGATCGCTTTCGGTATCGGCTGCTCTTTCATTATGCTCTTCCAGTACTCTTCTGGTACCTTTCTTGCATAGCTGAGCTCGATCACAAAAGAAAAAAGAAAGACGAGAAGAAAAAAAGCAGTTGTGAGCTTCATGTCTTTGGTAGTTGTACTTTGTACTATTGTGTTGTAAGG
>CD53029.2613
GGATTTTTTATTTGTACGACCCACCTATTTGCGCAAACCAATTGACCGGTTAGCGTACTGAGCACCGACTACTCAGCAACCCATTTGCTATAAATCTTTAAACAATAGACCCATTTTTGCATCAAATACATTTTCTTTAGTTATAAATCTTTTAAACAAGCAGTTGAAGAATGGCCATAGATGATGAGGTGGTTCTGCTAGATTTCTGGCCAAGCCCTTTTGGCATGAGGGTTAGGATTGCTTTGGCAGAAAAGGGGATCAAACATGAATTCAGAGAAGAGAACTTGAGGAACAAAAGTGCTCTGCTTCTACAAATGAACCCAGTTCATAAGAAAATCCCAGTTCTAATCCACAATGGCAAACCAGTTGTGGAGTCGCTTATTGCTGTTGAGTACATTGATGAAGTTTGGAAGGACAAAACTCCATTGCTTCCTTCCGATCCTTATCAGAGAGCACAAGCTAAATTCTGGGCTGATTTTGTTGACAAGAAGATATATGACCTTGGCAGGAAGACATGGGCGACAAAAGGAGAAGAGCAAGAGGCAGCTAAGAAGGAATTTATGGAGTCCCTCAAGATTTTGGAAGGAGAGCTTGGAGATAAACCATACTTTGGAGGAGAATGTTTTGGCTATGTGGATGTGGCATTTATCCCATTCTATTCTTGGTTTTATGCCTATGAAGTGTCTGGAAATTTCAGTATAGAAGCTGAATGTCCTAAGCTTATTGCTTGGGTTAAAAGATGCTTAGAGAAGGAGACTGTCTCGAATTCTCTTCCCGACCAGAAAAAGATCTATGGCTTCGTTTTAGAGCTGAAAAAGGCCTATGGAATAGATTAGAAAAGTTGGGGTCAGTCTTTTATGTTTTATCATTAGAATGTGATGTGCTTTTTCTTTGTAATAAAGAAGGTTATTCTTTTCTACGCATAATGTTTGGGAACAGAAGCGAGATTGCCTATTTTCTCTTTTGTACAAAAACGAGAGAAAATCTTCAAATTCAAATTTCCACCGAATGACCCTACTCCAACAAAAGCATTTGAGAGTAATCTTTTCTTTTGC
>CD42700.0
GTTTAAGGGGTTTATTTTTTTTTGTTTTGTAAATATTTGGGTTTTTGGCAATGTAATTTTTTTTTTTTTTTCTTTTTGGTTTATTAGGAGAAGGGTTTAGGCATTGAACCTTTAACCTTCACATGTAATTAATTACCTGCATTATATACCAATTGACTAAACCTTAATTGGTATTGAGAAACTCTTTTACAAGATTATCAGAATGTCATATTTTGAATTATAATATTTCATATTTTTGTATGTAAAGGTATTAAAATAAATTTTTTGTCGTGGCACGTGGATGAGTGGATTTATGTGTACATTGTTGCATATAAAAGCTGGTTTGAAGCCCAAGAATTTCTATTCTATATAGTAGTTAAAGAGTGTTGGTATGATTAGTGAGCCAAACTTTGGGATATACAGCCAACCCTTAGCTAATGGAATCAAGTCCAAGGTTAGATGGTTAACCAAAACAGCTGGGATTAGAGTTAAAAATATACCTTCACCATCCCCAAGAGTCCTGTCCATGGACAGCTTTTGAAAAAAAAAAGAGGAAAAAGCTTTCTTTTGACACCATTTTTTTATAGATCCAAGATATATTCACCCTCTTAGGATGAAAGAACTCATATTTTAATAGGCGTTGTATGTAGAAGGGAGAGTTTATAGCCAGGCATGGCATTCTACTTAAGTGCTTTGGCCTTATTCCTCTGTTTGCTTGTCTCTGCAGTTGGGCAGGACTTATTGAGCTGCGAAAATACTTCTGCTGATGCTTCTGGTTACCGTTGTAATGTTAATGGATCATTGCAGAACAGTTGCAAGACATTTGTGATTCTTACTACTAATTCGTTTTTCTCATCTCTCTCTAATTTGAGTTTTTATTTGGGTTTCAATCGTTTTGAAGTCGCTCAAACAAATGGTTTCTCTGCTGATACAGAATTTCTTCCGAAAGATCAGCCTTTGTTGATTCCAATACAATGTAAATGCAATGGTAGTTTCTTTCAAGCTGAAATTACCAAAATTACCATCAAAGGGGAAAGTTTTTTTAGCATTGCTGAGTCACTTGAAGGCTTGACTACTTGCAAAGCAATTCAAGAAAAGAATCTTGGTGTCTCGCTGTGGAATCTTCAAGATAAGGCTAGGTTATTAGTACCATTAAGATGCGCTTGTCCATCCTCATCTGAAGTTACCAGACTTGCCCCAGGAATCTTACTGTCTTATCCAGTAAGTGAAGGTGATACAATCTTGAATGTAGCCGTTAAGTTCAATACTACTCCGGAAGCTATTATATCTGCAAATAACAGATCGTTAGCGAACTTTAAACCTGAAAACCTTGTACCTCTTACATCTCTTTTGATACCACTAAATACTCCGCCTGCTCTTGGTCCTCTTGCAAAACCCAGCGAACCTAATTCGCGTCTTCCTGAAAGCAGCATACCAGTAATTAATCAACATAAGAAAAAATCTAAGATGTGGATGATAGGACTTTATATTGCTATTACTGGTGTTGTAGTTGGAGCAAGCATTGCAATTGCAGCTGCTTTTTTGGTCATCCAACTGAAAAAGAAGAAGCAGAATTCAAGCAAACAAGGAGATCCAGAGCTACAACAGCTTAGTCTAAGTGTGAGAACTACAAGCGAGAAGAAAGTTTCATTTGAAGGATCTGATGGTCAGATTGTCGAGACCACGCCCCGTAAGGTGTTTGTGGAGACTTATACAGTTGAAGAGTTGAGAAAAGCAACTGAAGACTTCAGTTCGGGTAATCTTATAGATGGTTCTGTATATCATGGTCGTCTAAATGGGAAGAACTTGGCGATAAAGCGCACGAGAAAGGAAACTATATCAAAGGTTGAGTTCAGGCTTTTCCATGATGCAACACACCATCATCCAAACATAATCAGGCTTTTGGGAACAAGCTTAAATGATGGTCCAGATTCATTTTTAGTGTTTGAATATGCTAAAAATGGATCTTTGAAGGATTGGCTTCATGGCGGATTGGCAATGAAGAACCAATTTATTGCTTCCTGCTATTGTTTCTTGACATGGAGTCAAAGACTAAAGATATGCCTTGACGTTGCAGTGGCCTTACAGTATATGCATCATATTATGAATCCAAGCTATGTTCATAGAAATGTGAAGAGTCGAAATATTTTTCTAGATGAAGAATTCAATGCAAAAATTGGGAATTTCGGTATGGCAAGATGTGTTGAAGATAATATTGAAGACCCAGAATTTCATTTATCTAATCCTGCCTCATGCAGTCTTGGATGCTTGGCGCCTGAGTTTATTCATCAAGGCACAATTTCTCCATGCATCGACATTTTTGCTTTCGGAGTGGTTCTGCTAGAGGTTTTATCGGGAAAAACACCAATAACAGGACCGGACAACAAAGGGGAAGGAAGTGTTTGTCTATCTGATAAAATTAAATCCATACTGTTATCAGAAAATGCAGATGAGCTTAGAGAATGGATGGATAATGCCTTAGGTGAAAACTATCCATTTGATGCTGCTGTTACATTAGCTAATCTTGCAAGATCTTGTGTCGATGAAGAGCCTTCTTTGAGACCAAGCGCCGGAGAAATCGTCGAGAAGTTATCAAGGTTGGTAGAAGAATTACCAGAAGGAGGGCAGATGTTAATCTCTGAAAGCTCTTCAAAACCTTTAGTTAAGGCAGCAGCAGCAACCGGTTTGTGAATAAATACTTTTAATGGTGCTTTTGTCTGAGATCAATGTTTGTATATATGTAATCAAGAAAAAGAGTGAATTAACAGAAGCAGCGAGCAAGAAAGTCTCTATTTTGTATTATGTACCTCTGCTTATGAAATAATATAATAATTATATACATCTGAATAATTAATT
>CD50273.0
TAAGTTCAAAACAGGAATTTATATATATATACATATACATATTTTTATTAAGGATTCGTTTTAAAGCATCATCTTGATCTCATGAAAGGTGTTCAGAATTCTTTTATGTATTACTGCAGTCTCTACCTTTTCACATCTGTCTGCATTGCTCATAGTCCATTTAATTATGTATAATAAGATTCCTTTTTTTAGAATGTGAAAGAAAGTTATCACTAATGAAACCGTAGATACATTCATTCCATAGAAAAAATTATAATGCAGGAGACAAGAAGAAAGAAGAAAATTATCAAACATCAGATATAACAGAGCTGTCTCTGTTCTTCATGTTATTTCGACGAGCAACAAATATGTAGAATCCTACCATTGCCAGAAGCACTGCAAATGCCAAACCGACAACAATTCCGGCAATGCCTCCAGCACCAAGCCGACTATTTCCATCACTCTTAGCTGTTGTTGATGCGTCACTTGCTTCAACTTGAGCTGCTAGAGGCAATGGTGAGCAAGCAGATGATGATGATTCAGTACATGGGTTTTTTGTGTTAGGTTGTGTTTTTGGATGGAAAAATTCAACTGCTGATGGTGAAAATGCAACTGGATTTTCATAAGCTAGGCCATGAGGAGCTCTATCTTGAGCCTGTGAAGCAAACACAAGTACTAAAATAGAAAAGAGGAAGAAAAAAGTCTTGGAAGTCATCTTCCGCTGCTTTTTTTGGCTTGTTTTTCTTTTATTGTTTGACTTGAAAGTCTGGCAGTAGTAATGTTGAATCAATTGGGTTGCTTTGGACTGGCATTTATAATG
>CD44090.0
TTTTCAGGAGATTCATAATTTTTTTTTTTCTTCCTTTTATAATTACCCTTGCAAATATCTGTTCATAGGCTTTTTGCCTATAAATAGCGTGAGGGGTTGGAGCAGCCATGCAACAAGAAAAGTAGTAAACAAGTAAGACCAATACCCCTCTTTTAAGATCAAAACATAGATAAGTGGAGAGAGAGACAGAGAGATGTCTCTTTTGTTGGCTCTTCCAAGGTTCGTTGCAATCAAAACAAGTATTAGCACCAATAGCAAATACTTGCGGTATATGAATGAAGATGACAAGGTGCGCGGGTTCTTCCAGTTCTCTGAAGACGAGATTTTGAGAACTCCGTACACGAAATTTGAATTGCAATACCCAAAGACTGGTGATGCGGATGACTTGGTCCACATAAGATGTTGTTACAACAATAAGTACTTGGTGAGGTCTTCTGCAGAAGACGATTGGATTGTTGGGGCAGCTGATGAACCTGAGGAAGACAAATCCAAATGGTCATGCACACTTTTCCAACTTCTTTCTTCGCATCACACTACAAATGGTTACACTTTGCGCCATGTCCAAACTGGATTCTTTGTGCAGACCGAATCTTTCCAAAGCCATCCCCATTGTCTGTCTATTCTCCCAGTGGGTGATATTGACATTCAATTAGTAGATATGGACACCCTCGTGACATTGCCAATGTATATCGCTTTCAAAGGTGATAATGGCAAATACCTCCGTGCCCATATGGTCAATAATCATGAATATAATCAGTTTGCCGCCGATGACATAGGGGGTAAGGTAGCCCGGTACCAAGTCTTCCCATTATATGATGGCAGAGTCCGCATAAAGTCCCTTCAGTATGACAAGTTCTGGAGGCGCAGCCCCAATTGGATATGGTCTGACAGCAGGGACTCCACCAACAACAATAAAGACACATTGTTTATGCCTGTCAAGGTTGCTAGCAAAGTAATTGCTCTACGAAACCTAGGCAACAACTTGTTCTGCAAGAGACTTACCACTGAGGGCAACACCAATTGCCTTAACGCTGGCACTTCTGAAATTACACGAGAAGCTCAGCTTGAGGTTGTAGACACTGTTCTTAGAAGGGAAATCTACAATGTCACTTTTCAAATAGAGGATGGCAGGAGATATAACATGACCACTGTGGACTCGATAACCAAAGATGTGACTAATAAAAATAGTACAGAGACCGTAGGAGATGTAAGTTTCTCGTACACAGAAACTAGGAGCAATACTTGGAATAAGAGTAATTCATGGAGTTTAGGTGTCTCTGTCGATATGACAACCGACATTCCATTTATTGGAGAAACAGGGATTACGATTGAAGGGTCATACTCAGGAGAATACTCATGGGGAGAATCTCTAGAAACATCAAAAGAATTGAGCACAAGTGAGACGGTTACTACTCCACCCATGACTAGGTCAATAGTGACTATGTTAGTACAAAGGGGCACCATTGACATCCCTTTCACTTACGATCAACGCGACACTCTCTATGATGGAACAACTGAAATCACTCGACAAGTTGATGGAATATTTACTGGTGTCAATACTTTTGTCAAGTTTGATATCTCTTATGAGAGTCTCTTAGAAGAAGAGATATAGACATGGAGAAGCCTGTTGGCTTGGGTAAAACTTTGCTGCTGATAAAAAAACAACCATGTCTCCATTGGAGATTTGCTGGCCGAAGCCTTTTCTTTTTTCCTAATAATTGCATCAGAGTATTGTTCTTTGATGATTTCTATGCTATTATGGGTTTTATTATTGTCTTGTTCGTATCCTTATTGGTCTTATTACTTTCAATGATTGTATCTTGTGTTGCTTATGTTTTTTTCCTTTTACCTAATAATTGTATTCCGGTATTGTTCTTTGATGTTTTCTACGCTATCCTGGGTTTACTATTGTCTTGTTCATGTCCTTATTGGCCTTATTGCTATCAATGATTGCATCTTGTACCTTGTCTTGCTTGCTAGGAAGTTGGTGCGCTCCGTGCTAGTATATATAGAAGTAGGTTTCTAAAACGCCCCCTTAATTTTGTAGATGGATAAAAATATTATTGA
>CD54873.0
TGATCTATTTTGCTGAATGGAAGAAGCAAATTCGCTTAAATTTAGCCTTAATCCAAGGCCTAGTTGGCTAGCTAGTTGCAGCTTAACACACTCCCTCTCTCCCTATATATTTGTGCCTAACTTCTCCGTCTCTTCTCAATACTTGCATTGCTCAAAACTCAACTGTAGAGAAGCAATAAAAAGAACAACTTGACCTGCATACACTAAACACTGCAATGGAAGAAAGAAAGTTATATATTCTACTGGCTTTCTTTTTTGTAGTTATCTCCAAGGAAGCCTATGTCGTTAGAGGTCAAACCTACAAGATAGACCCCTTAGATCCTGCTAGAACACATTACAAAATGTTGCCAAAGTCACCTTCAGGGCATGAGCAAGCTTTCTGCCTAGCTAGAGGTGCCTGCCTTGGCAAGACTTTGGTGTGTCCAGATCAATGCAAATTAAGGAAGCCTGTGAAAGCCAAGAAGCAGAAAGGATGTTTCATAGATTGCAGTAGCAAATGTGAAGTCACCTGCAAATGGAGAAGACCGAATTGCAATGGATACGGCTCTTTGTGTTATGACCCCAGGTTTGTTGGTGGTGATGGTGTTATGTTTTACTTCCATGGTGAAAAGGGAGGAAGCTTTGCTATTGTCTCTGATGATAGTCTACAGATCAATGCACAGTTCATCGGAACTCGACCACAAGGGAGGACTAGAGACTTCACATGGGTGCAAGCCCTCTCTATCATGTTTGATACTCACACATTAGTCATTGCAGCAAAAAGAGTCTCTCAATGGAATGATAAAGTTGATGCTCTTACTGTAAGGTGGGATGGTGAGACAGTTGACATCCCTACCGATGGAGAGGCAGAATGGAGGGTGAATGGTGAAGAAAGAGAGGTTTTAGTTGAAAGAACAGATGATGTTAATACTATAAGGGTCACAGTTGCTAAGCTGGTGGAGCTAAATATAAAGGTAAGGCCTATTGGGAAAGAAGAGAACAAGATTCACAACTACCAATTACCAGAAAATGATGCTTTTGCTCACTTGGAGACACAGTTCAAGTTTTTCAACCTGACAGATCTTGTTGAAGGAGTTTTGGGCAAGACTTACAGGCCAGATTATGTTAGCCCTGTCAAGATAGGAGTTCCTATGCCAATGATGGGTGGAGAGGACAAGTACAAGACTCCGTCTCTCTTTTCACCTCTTTGCATGGTTTGCAGATTTCAAAGGCAGTACAGCTTTGAAGCTATCTGAATACTGATAAAAAAGTAAAAGTAAAGATTGATAAACTTGGTTTCTAAATTTATATATGTGATTTTATGTCCTATAAGCTTTGTTTTCGTATTAGATGCATAAATAAAGGAAAGAAAATTTGTTGTCATGAATTTTTTGCCAATGGTTTTCTTGGTAGTGTTATTATTCTGGATGTAGATTCAGAGATAGATTTTACTCCCAAGAGTTAACAGTATATATATATATATATATATATATATATATATATATAT
>CD50359.0
AAATACATATAAAACAAAACAAAACCATCAATTCCGTAATTAAATTCCAACTTCTGCCTCTCTGTTTTTCTTCCTTTCTTATCAAAAAATAAAAATTCTTATGTCACTGCAACTTGCCGACTAACAACATTGCCTTTACACCATAAATACATATAAAACAAAACAAATAATTAAGTTCTAATTTCTAAGCTTTGGGAAATCTGATTTTAACCCACATTAAATGGGTAACGCCGACTATGAATGCCCACACCGTGTTGCAATTCCTCCGGCAAAACCATTTCTCACCTCGCTAAAATCAGGCGTAAAGGAGACACTTTTTCCCGATGATCCTTTTAGGCAATTCAAGAATCAGCCAACATCTAAGAAGTTCATTTTAGGATTGCAATATTTTGTACCAATCCTTGAATGGGCTCCTCGTTACACCTTCTCCTTCTTTAAAGCTGATCTTATCGCTGGAATTACTATTGCCAGTCTTGCTGTTCCTCAAGGGATAAGTTATGCTGGCCTTGCCAACTTGCCTCCCATTATTGGACTATATTCAAGCTTTGTACCGCCATTGGTGTATGCGATGCTAGGGAGCTCAAAAGATTTAGCAGTGGGAACCGTTGCTGTGGCATCACTGCTCATATCGTCCATGTTAGGGAAGGAAGTTAACCCTAATGAGAACCCTAAGCTTTACGTGCAGTTGGCTCTAACGGCCACTTTCTTTGCTGGAGTTTTTCAAGCCGCTCTTGGCTTTTTAAGACTAGGGTTTATTGTAGACTTTTTGTCTCATGCAACCATAGTCGGTTTCATGAGCGGTGCAGCCACAGTTGTTTGTCTTCAACAGCTGAAAGGAATTCTCGGGCTGGTTCATTTCACTCATGGTACTGATCTTCTTTCTGTTATGGAATCGGTTTTTAGCCAAACACACCAGTGGCGATGGGAAAGTGGACTACTGGGATGCTGTTTTCTTTTTTTTCTCCTCCTTACTAGATACTTTAGCAAGAGAAAGCCATGCTTCTTTTGGATAAATGCTATGGCGCCCTTAACGTCTGTTGTTCTAGGAAGTGTCCTTGTCTACTTGACTCATGCTGAGAAACATGGAGTTCAAGTGATTGGAAACCTGAAGAAAGGCTTGAATCCACCATCTTTACATCAGTTGGCTTTTGGGTCTCCATATGTGATGACAGCTGTTAAAACTGGAATTATCACTGGTGTTATAGCTCTTGCTGAAGGAATAGCTGTTGGAAGGACCTTTGCCATGTTCAAGAACTATCACATTGATGGAAACAAAGAGATGATTGCTATTGGAATGATGAATATTGCAGGCTCTAGCACTTCTTGTTATCTAACTACAGGGCCATTCTCGCGAACAGCAGTGAACTTCAATGCAGGATGCAAGACTGCAGTGTCGAACATAGTAATGGCAACAGCCGTTATGATAACGTTGTTATTTCTAACCCCGTTATTCCATTACACACCATTAGTAGTCCTCTCATCAATTATAATCTGTGCCATGCTTGGCCTAATTGACTATGAAGCTGCTATTCATCTCTGGAAAGTCGACAAGTTCGATTTTGTCGTTTGTATCAGTGCATACGTTGGTGTAGTATTTGGGAGTGTTGAAATTGGCCTTGTCATTGCTGTTTCTATTTCATTGCTGAGGATGCTCCTGTTTATAGCCAGGCCAAGGACTGTGCTTCTAGGAAACATCCCCAATTCCATGATTTATAGAAGCATGGACCAATACCCAATTGCTAATAGTGTTCCTGGAGTTCTCATTCTTCAGATTGATGCACCTATCTACTTTGCCAATGCTAACTACTTAAGAGAAAGGATTTCAAGATGGATTTATGAGGAGGAAGACAAGATAAAATCTACAGGAGGATCCACTTTACAATATGTGATACTGGATATGAGTGCTAATGGTAGCATAGATACAAGTGGAATTAGCATGCTTGAAGAAGTCAAGAAGAACACTGATAGAAGAGGTCTCAAGCTTGTACTGGCAAACCCGAGAAGTGAGGTGATCAAGAAGCTGGAAAAATCGAAATTTATCGAAGCGATTGGTCAGGAATGGATATATCTTACAGTAGGAGAGGCAGTAGCAGCATGCAACTTCATGCTACACTCGTGCAAATCAAATTCAGTAACAGTTGATAAGTTCGATGCACAAGATAATGTTTGATATGGAAATGTAAAACTTCTAAGGAAGGAAGGAATAAAAGGGTCAAATTTGGATGATGGGTAGGTTCAACAACTATGCGTTGAAGGTTTTACCCAGTCAAGCAGCCATCTATAATCCATTTGACTAACCCTCAAGTGGATTAACAGAAGATGAGTCTTTTGGGGGAAGAAAAGCTGGTCTCTGAAAGTCAAGTTCTAGATAGAGATGAGTGGTTCTTATCTTGTTGACTACCTGTACCTATAAACGAGGATATTTAAAATCAATAGCGTAAGAAAATGTCTCCAGGAAGATTTTGAAATGATATGCTCGTTTGTTTATTTTCCATACGACATTCTGACTGGGTCCAAATCGTGTCGTTATGGTCCTAAACGACGAGAATGACCTCATATTTAATTTTTATTACTAACCAAAAACTCATTTCAATAAAAACCACAACCAAACAAAAATCCTAAAAATATAAAAACTTACACCTATTATTTAAATCCGATTAATAGTCAG
>CD42115.9
CATCGGTTTTATTAAAAAATGCTTCAGAATTTCAGGAAATCTTTTGCTGGAAAAGGGTATAATTTTTGCAATTTCATGTGGTAAAAAATTAGACCCATTTGTAGATTTTGTAAAAACAATGTTCATCTTTTTGCCAGAAACAAGATAGTTATTCAAGAAGTATATAGTAGTTGTATTGAATGTCTCATTTTTCTTGAAATTTTTCGATTCGGCCCAATACCCAACTCCATAGGTTGCT
>CD53768.0
AGGAGATTTTAAAAAATTCAATATTTATAAATAAACATTCAACCATATCACCGTTCATATATTTTATTTTATATGATAATTAGCATTGGACATTCTCTAAACCAAGCTCTCTTATTATTATAGTCTCTCTACAGCAAACATTAACGTTACAAAACTACAATTGCACACATTTGACACTTCTACAGACTGTAAAAAGAAAACATACTCTCAGATATTGTGTACTGCTATGCTAACAAGTAAAGACGTGCTCCTCTTGGATTTAGCGAACAATAATGGAAACCCAGATATTAATTGTCTCAACGATATCAACTTTTTCTGCAAATTCAATCAAGAAAGAAGCCAACTAGCGATCACATTTATGTTGCCATAACCCATATGCTGCACTTGCTGTCCTTTATCATCTCCTTCCCAGCAGTCATTATCACTGTCCCAGAGTGAACATATTACATTATTTTCTTGCATAATTTCTTCCCAGCTCCAATCAAACCTGTAATCTTCAAAACATGAAGCCATTGAAGAACTAGAGTATAAATCATAGGTGTCATCACTACATGACTTAGTAGAATTACCAAATTCTCCTTCACTACTAGTTTTGTAATTTGGACTACTCAGAACCTCAGTCATCTCATTTCCCCTCTCCTCCTTCGTAGTTAGGGTTTCCAGCAACTCGTTTTGTATAATATCATCATCGCAAAACAACATTTCTGCATCAAACCCTAACTGATTTTCTTGTAATAATTTTTCAGCTTCTATGCTTTTTTCTTTGCTTGAATCCAAAATTAACCCTTCTATGGATTCTCGACATGGATAACTCACAAGATCCGTTTCGTCCTTGTCTTCTACTACTACTAACTGGTCCAGAATCAAAGTGTCTGTCTGTGGGATAGGTGTTTGTGGCATTGGTTGCAAAGAAGCAGCAGCAGCAGTAGCAGCAGCAGGAGGAGCTTCTTTATTATTACTGTTATTATTATTATTGTTGTTATTGTTATTATTTGCGTGTCGTTTGTTATTCTTGAATGAGCATCTACTTTTTTTACTACCTCCTGGTTTACTGTTGCTTGCAATATTGCTATGGCTGATCTTAGCTTTATCAATTATCGGCTGTAGACGCTCATTTCCAAGTCTCCTAAAGATGTGGACTTTCCTACTCAAATGAGAATTCCAATAGTTCTTTATCTCGTTGTCTGTTCTTCCTGGCAAGTGGCTGGCTATCAAAGACCATCTATTTCCCAGAGAAGCATGTAGCTTGAAAATAATTTCTTCCTCTTGAGGAGTAATGTTTCCTCTTTTCAAGTCAGCTCTCAAATAGTTAATCCATCTTAGTCTGCAACTTTTTCCACATCTCAATAACCCTGCATTCTTAGGCAGAGATCTCCATGACCCTTCCCCATTAGCTTCAATATACTTGGTCAATTTCTCATCCTCCTCCGCCGTCCACCGCCCCCTCTTCAGCCCTACCTTTTCACAGCAAGGTGCCCTTCCCATTCTCTGCTTCTGACTCTATTCAACTGAGGTTCAGATATGTAATACACGAAACTTTGTCGTTTTATATATTTGAAATTGAAAGAGGGTAGCTGTGTGCGTAGAAAGTAAGTTGATTTAGAATAGAGCACTGTCTGTGTATTCCCTACCTTTTCACAG
>CD17586.62
GATTTGATGGTGTTGATGGAGGGTAATATCCACCACCTCCTCCCGTTGGAGGATTTGATGGAGTTGATGGCGTTGTTGTGGGGTTCCACAATTTCCATGCGATGGGGTCGATGGGGTTGATGGAGTAGGGTAAGTGCTTGTTGTACGTTCATGCTTGTTCCAAAACTAGGCAAGCTAGTTACTCCAAATGCATTGCCAACTGTTCCCCACCAGCCAAGCAGACCCCATACTAAACCAGGATGATTTTTCCAGTAATTGCATGTATAGGGTGAATTTGGATCAGGAGTGAACGGAGGTGAGGGAACGTCCGGAGTGGATGGAGTTGGAATGGGAAAGTAAGGAGTTGGAGGAGTGGTGGTTGGTGGGCTTACAATGGCAGGTGTTGGAGGAGTAATATCAGGTGAGGGAGGATTATTTCCACCACCTCCTCCTGTTGGAGGATTTGATGGTGTTGATGGAGGGTAATATCCACCACCTCCTCCCGTTGGAGGATTTGATCCTAGTGTTAGTGGCTGTTCTTACCCAGCTACTGTCAGTGCTGCAGGGACTACCACAACTACTCCAACCCCAGTCACCACAAATCC
>CD16147.2
ATAGATAGATAGATAGATAGATAGATAGATAGATATTCTTTCTTTGTTATTACAATGCAGACGAGAAAGAGTTGGTAACATCAATCCTCATTTTTATCTCTGTCACAACTCTAAATATATATCAATAATAGCTAGAATAAGAATTAAGGTCAGATGGATTGACCCATTCTTGTTTTGTAAGATTAGCCACTATATTTTTATCAAGATGGTAAGCTCTGGCCAAAAGTTGAAGATTAAGAGAAGGAACAGCTCCAAAAATGGTATTTGCTGAAGTAACCACTCCTGGATTTTGACTGTTTAATGCTGCTATAGCGACTGCAGGGCTTTTACCAATATTGAACTGGAAGTGAATTAATCCAAATGGAAATACAAAAACATCTCCTGCTTTTAAAATTTTGACAAAAGCCTTATGATCAGGATTTCCTGTAATGAAACCAGCATAAAGAGTTCCTTCCAATACTGTTATGATTTCAGATGCTCGAGGGTGATGGTGTGGCGGGTTGACTCCGCCTGCTTCGAAGTCAATTCGAACAATGGATAGTGCTAATGTATTGAGTCCTGGTATTTCTTCTACAGTTAAAAGATTTGTACGGACTCCAAGTTGGTCTGATGTCGGCCTAGCAATATTAAGTCCAGTATGGTAAAAATCGTCTGCTGTTACATGCTCTGGATCCTTGCAGAATTTTCCATTTACGAATGCTCCAGAGGAAGTATCATCGGTTGCCACACAGAAGTCTTGTAGAGGGCTAGGATCATAAGCAACGGAGACTGAGAAAGCCAAAGCCAAGATAGAAAGAGGTACGAGAAAATTAGCAATTCTCATTATTTTTTGGAATGTTTAGATATCGAGTAGGGTTTGATAAACAATGAATGGATGAGGTTTCAATGGTTGGGTACTAATTTATAGAAGAGGGTATCAGATGGTGGGTTTATTTAATTCCTTTTAAGGGAACAGGCGGTAGTATGTGGAAGGATTTATTACTCACAAAAATTGTGGCGATAAGCGTGCCTAAAGTATTTAATACTTTATACGTGCCTAAAGTATTTAATAAAAATGAAAATGAATA
>CD42985.1
GATCAATTTTATGCATCTTACCCCCCCTGACAGAAAAAATAAATAATTATTTTCTTCTTATAATATATTTATATAATATTCTGTGATTTAATGAAGATTCGTAAGTTGGTGGAAGGGTGTAAACCAGTTATGATAATGGTGGTGGTTCAAGTGGCATATTCTGGTAATAATGTGTTATATAAACTTGCAGCTATTGATGGAATGAGCTTAAGAATCATTAGTGCCTATAGATTCATTTTTGCCACTGCTTTCATGCTTCCTCTTGCTCTTTTCTTTGAGAGGAAGAACAGGCCTAAACTTACATGGACAGTGCTCTTTCAAGCATTTCTTTGTGGATTATTCGGGGGATCATTGTCTCAAAATATGTACTTGAAGAGTTTGGTCTTAACATCTGCAACCTTTGCTTCTGCCATGTTTAATCTCGTACCTGCAGTTACTTTCATCTTAGCCATCTCATTTGGGTTGGAGAAGATGGGAATAAGAAGTGTAGGAGGGAAAGCAAAAGTTGTAGGAACAGTAATGGGTATTAGTGGGGCAATGTTGCTTACCTTTTATAAGGGAGCAGAAATAAAAATATGGAAAACACGTATTGATCTTTTAAAGCATTATCAATCTAACGGTCATGGAGTATTCCACTTGACTTCCTCTCATTCTAATCATGCATTGGGCTGTTTGTTGGCTGTGGGAAATTGCTTCCTTTATGCGCTGTGGTTAATTATTCAGGCTAAAATGAGCACGACATATCCATGTCCATACTCAAGCACAGCATTGATGTGTTTGATGGCATCAATCCAAGCATCTGTTTATGCTCTTTGCATGGAGAAAGATTGGAGTCAATGGAAATTAGGTTGGAATATAAGGTTGCTCACAGCTGCTTACGCGGGAATAGTAGTGGCTGGAATTATGATAACTCTGGTGATATGGTGTGTGCGCTTGAAGGGTCCTCTATTTGTCTCCATTTTTAGTCCTCTAACGCTTGTGGGCGTTGCTGTTGCGGGATCCATATGCCTTAACGAGAATCTACACCTTGGAAGCATATTAGGGGCAACAATGATAGTTTGTGGATTATATGCGGTGTTGTGGGGAAAAAATGCAGAGATGAAGAAAATGTCTCAGCTTGTTCTATCAAAATCAACCTCTAAAGAAGCAGAAACAATAGAGTTGGTTATTTCTCCTCCCAAAAATGGCAATTGCAAGAACAGTTCCGATGTTCAAAATTGCAATGGTGATGATTTATCAGAAAAATAAATGCTTTATGTAATTATCTTCAATGCATGGGTTAGAGATTAAAGCTTTGGATACTTACATATATGGTATTCTGTCTTTGTTTTGTTTTTTATATGATAAAATTTTGTTGCGTTTGCAAATAATTGTGGAATTGTTGCAATATGTCCCAGCAAAAAATTATAGCCTTTCCAACAGTAGTGCTCAAGCAAAGCAGGGATTGATGTAGAAATGATGTCCAGACGCATGTACGCACAGACCCTTTTATAATTCTATTTTTAGCTATGAGCCTATGAGTTTCACATCACGTGGCAGATTGCTTCTTGCTTTAAACTTCTGGCAATGAAGCAATTTGTTTACATAACATGCTATGAAATTAATTCTTCTTTGGTTTTTCCTGCATGAAAAAGGAAGTTCATTAATTCTTCTTTTCCACCTGGTGTGTATATAAATGGCATGAACGTTAGCGTCATATGATAGTTTCACGTTCAAATGCATATTATGGCCTCCTATACTTTATTTAACATTTTTTCCGTTTGAAATTTATTTTAGTAGTGGTAGCATTACTTTTTATAATACTACCCCTTTTTTAATATACTAGTTCTTTTATGATGTACGT
>CD16555.2
CCCACACTAACTTTCATCATATTGTTGGCTATTTCTTCTCTAATGAAGCTTGGAAGCACCTCCAATGTCCATGCGTTTAACTTTACTGTGCGAGTTGCAGGTGACTGTGTCGTTTTTGAAGATAATCATAATATCAATTAAACCAGGCACAGAAGTTCTTGGAAGAATACCTGGAACTGATATGTTTTGTGATGTTCTGCAATATCCTATGGCTCTTGAGACTCCTTCTGTGCTTGTAATCCGTGTCAAGTCTGGCTTCCT
>CD50983.1
AAATATGTTTGGTTAGGGGATATTTTTCTGAAATTAACTTGATATGATTCATTCGAAATATAATATAGAGATACTATAATTTGCATGTCACATTGGTTTAACATCCCACAGTACAAATGGAAGCTCCACTGAACCTTAGCTCATGCAAAGAATACTCTTGAAGTTGTCTAAAAATCAATGTCAGATGCTGTAAGGTTGCCAACCTGATAAAAACTAATCACCATGACACGTCAGAGTACTCTTTCCACATGTTAATTTTTTAAAATTATTCTCTCCTCTAAAGTGCTCTCTGATTAGTATAAATAGACACGAGTCTTCTTGTGTTGTCATCCTATTTTGTGGAAGCCATTCTAAGTTGGCTCCAATATGGATTTTGTGTCTGAGATGACAAAATTCCTCACTTTAGTTCTTGTTGCCATAATCTCTGTTGAGACTGTTGCGAGCGCTAGGCACCAGCCATTGGATGGTCAGAAGCAATTTCACTCACTTGAAAATGATCACCTGGTAACTAATTTGCCAGGCCAGCCAGATGTGGACTTTCGGCACTATGCCGGTTATGTTACAGTAAATGAAAAGAATGGAAGGGCACTTTTCTATTGGTTCTATGAGGCCACCACGCACCCTGATGAAAAACCTCTAGTGCTGTGGCTTAATGGAGGTCCTGGATGCTCTTCTGTGGGATATGGAGCAACACAAGAGATTGGTCCTTTCCTAGTGGACGATGATGGGCGTGGACTTAAATATAATCCCTATTCATGGAATACAGAGGCCAACATATTATTCTTGGAATCTCCAGTTGGAGTTGGTTTTTCATACTCAAATACAACCACTGATTACAATGGTCTGGGAGATGGTTTCACAGCAAATGATGCTTATGCTTTCCTGCACAAATGGTTTCTCAAATTTCCATCATACAGAACTCGGGCATTTTATATTGCAGGGGAGAGCTATGCAGGAAAATACATTCCAGAGCTTGCTGAACTGATACATGATAAGAACAAGGATTCTTTGCTTCACATTGATCTCAGGGGTATTCTGCTGGGTAATCCTGAAACAAGTTATGCTGAGGACTGGGTAGGTCTCGTGGATTATGCTTGGAGCCATGCTGTCATATCAGATGAAACCTATAAGATCATAAAACAAAGCTGCGACTTTAATAGTGATGATCCATGGAGTAATGGTGATTGTGATCAAGCTATTAATGAATTATTTAGACAGTACAAGGAGATAGATATTTTCAGCATCTACACCCCAGTTTGCATTAGTGGTTCAGCAAATTCAGATGACAAATATATGCAAGTCATGTTTAAGCGTTCATCTACGACTACAATGATACCAAGGATTATGGGTGGTTATGATCCATGTCTGGATGATTACACGCGATCTTTCTATAATAGACCTGATGTTCAAAAGGCCCTCCATGTCGGTGATGGTCACTGGTCCAAAAACTGGAGCATCTGCAATCATAAGATATTCGATGAGTGGTCAGATTCAAGGCGATCAGTTCTTCCTATATACAAGAAGCTGATTGCAGCTGGACTAAGAATATGGGTCTACAGCGGCGATACAGACGGAAGAGTTCCTGTACTGTCCACAAGATACAGCTTAGCTTCTTTGGGACTGCCCATCACTAAAGCATGGAGGCCCTGGTACCACCAGAAGCAGGTCAGTGGTTGGTATCAAGAATATGAGGGGCTTATGTATGCAACATTTAGAGGAGCTGGGCATGCTGTGCCTAGTTTCAAACCGAGTGAATCACTGGCATTCTTCTCTGCCTATCTTCAAGGCAAATCTCCACCTTCTTCGCGATGAATTACCGATGCTGCAAAAGTAATGGCTGGCTATACTAGGTTATTGTATTTAATAGCAGAAAATAGTGAAGAAATAGTAAAAATAATGTGTGTTTGCTGTTGTTTCTAGACAATCAGAAGAATGTTCTATTTAGATCTTGTCTTTGTAAACGGAGCAAGCTCCTCACCAACTAAACATTAAACAAATGGATAGTTGGATACTCTGTTATCCTTTCGTGATCAAAAGTATTAGTCATTGAAGTTCTGCACTTGGTAGTATTTTTTGGACTGGACATGGACATTAAGATAAAGCAAATCACTATCTGACTTGACAGCATTTGATAAAATGAACATTACATACTTGTGTAATGTTACATTAAAATTTTATCAATATTTTATGATAATATTCACAGGTAATCTAGAACTCA
>CD42054.0
TGAACATTGTTTCAACTTTTAGTTGTTGGCTTCTTTTTCCAGAAAGGATATAAAATATTAGTATAAACCAACCACATTTGAAGGAAATAAAAAGAAAAGAAAAGACCAATTAATTTCTTTTTTCTTGAAAATAATAGTATTCCTTTACATTGCTTCAATTTATATTGTTTGTCATCAACTAATTGTAAAGGTACTAGGATTATTACAATTGACAGACCCTCTTAAAAATTTTCTGCCCTGGGGCAAGAACAGCCATTGGATCAAAACTTTTCTTCCTGTCAACAAATGTCGACCATTGATTTCCAAAGTGTCGTTCCCAATCTTCTTGGGATTGGTAATGAGGGAGATATAATTTGAAATCAAATCCCTTCTTAATGCATAATTGGACAATTTCTTGATTTTGACATACCAATTTCTTAACACTCGGAACTTTTGGGTATGGAGGAGTGAATCGGAGCAATGCCACTAAGTAAAAAATTTCCCCTTCAGACGGTATCATTACAGACGTCCGATTATCCAATTTGCTTCGCAGCAGTGGGTAGACCAGCATGGGCCCACCGACGCCTTCCTTCAACATGTTCTTGAAAATCATACGATCAAAATCAGCAATGTCTCGCTTTGACACGAACAGATTCAACCAAGGGTGAGGAGAGTCCCATATCCCATTGGCCCTCGCGTGTTCCTCTACGCGCTTCACACGCAATAAAAAATCCACGTAGTTGACGTCCACTTGGAACTGCAAATCCTCGACAAATCGTAGCCGTCCAAGCAAGCTGTTTACAACCGTGTCAACCGTAGAGGTGTGCTCATTATTTTGGTAGTGTAGAGCCACTTCAAGGCAGTAAAGAACAGGCCCAGCTGTCCGAGGAATAGCGGTCCGGTCGAACCCATGGTCTGGGTCCAATGGCACTGAAGGCCACCCATTTACAGGGTCATCACTGTTAACGAACACGAAACCTTCTACGTAATCAAAAGACTCGCCTTCGGGCCGAGTCACGAGCCACTCAGCGTCCCGGGTGAACTCTTCGAACTCGGAATACACAACCCTTATCCATCTCACCATGTCCGGTGCTGACTGTAACTTGACTCTAGCTCTGGTGATGATGCCAAACTGACCGAGACCGCCTAAGGCTCCAAAGAACAGTTCAGAATTTTCTGTTTCGGAGCAAGTTAATATATCGCCTTTTCCCGTCACGACATCTAACTCCGTCACGTTTGACGTCTGTGGTCCGTAAATGAAGGCTTGGCCACTAACGCCGGCGTTTGATAACGTCCCGCCAACGGTTAACCCCAGATAATCAGTCCACGACCTTGGAGCTAAATTGAACGTTGAAACGCATCGTTTTAGCACATCTTCCCATAATGCCCCTCCGGAAACATCAAGCAAGATTTCGCCATTGATTCTCAATATATTGAAGTGGTTTCCTTCGGTGGAGCGCATGTCTATGACCAGACCACGATCAGCCATGGCCTGACCGTTTATGGAGTGCCCGTTTCCTCTTGCAGCGACAGTCAGATTAGGTGACCTGTACGCTGCTTTCACTGCCCTCGCTACGTCATCGGCACCCCTAGGCCTGATTATAGCCAGGGGTTTCAAAGAATACAAGCCACCGAAATCTTTACCGGCGAAACCCGTGGCAAGGTAGTCTATGCTGCCTTGGAGGTCCAAAGACTGGAATACGTTTAGAAGGTCGTCGTCTCTTTTAGAGTCGGTGTCGTTCTCATGGATGAATGGCCCCAGGTACGCTATCATCTTCGCCGCCGAACTGAGGTTTCTTGTTTCTTGCAAGTCAAATTATCCGGTGGCCTGTTACTCTCTATCTCTCTCTCTCTCTCTCTCTCTCTCTCTCTCTCTCT
>CD54776.0
ATGGTTTTTTTTTACATTTTTTTATTAAAAAAAAATTCTACAAGATAACTCTTCATTAACTGATCAGAACTAACTTGTACTAAAATCTACAACTTGTTACCTTTCTATACTTATTATGGCTGCCTTAGCTAGCACCTCTAGTGGTAGAAGTAGCCATTAATGTGCAGCCAATTGCAAAAGCTCACTGCGTCACCTTTATATGTAGCCAGCTTTATTCACATTGTCTTGACATCCAGAAAACAGTGTCAATAGCACTTAAACCCCATTGAGCCTTTTCTAGGGTTTCTTGGAAATATATCCCAAAATGGGCAGCTTTTCAAATTTCTCTGTAATATCTGTGCTGCTAGTTCTTTCACTAGTAAGTGTTGCTTCTCTGGCTGAAGCTAGGGCTTTTTTTGTGTTCGGTGATTCATTGGTTGATAATGGCAATAACAACTACCTTGCCACCACTGCTCGTGCCGATGCCCCCCCCTATGGCATCGATTATCCGACTCATCAACCCACTGGCCGTTTCTCTAATGGCCTTAACATTCCCGACCTTATCAGTGAGGCAATTGGCTCAGAAGCCACATTACCATACTTAAGTCCAGCTCTCACAGGACAAAGATTACTTGTTGGTGCCAATTTTGCTTCTGCTGGAATTGGTATACTTAATGACACTGGCATTCAATTTATCAATATAATCCGAATTTACAAGCAATTGGAATATTTTCAACAATATCAACAAAGGGTTAGTGCTCTAATCGGACCTGATCAAACAGAAAGACTAGTGAACGAAGCACTTGTTCTTATTACACTTGGTGGTAATGACTTTGTCAACAACTACTACTTGGTGCCTTTCTCTGCTAGATCTCGCCAATTCTCCCTTCCAGATTATGTTGTCTATATCATTTCCGAGTATCGGAAAGTTCTACAGAGATTATATGAACTGGGTGCACGAAGAGTTCTGGTGACCGGAACTGGACCCATAGGTTGTGTTCCGGCTGAATTAGCTCAGAGAAGTAGAAATGGAGAATGTTCTGTTGAATTGCAAAGAGCAGCTGGTCTATTCAATCCACAACTTGTGGAACTGATAAATGGACTTAATAGTGAAATTGGAGCAGATGTTTTCGTAGCTGCGAATGCATATCAAATGAATATGGATTTCGTTAGCAATCCCCAAGCATATGGATTCGTTACATCGAAAGTTGCTTGTTGTGGACAAGGGCCTTACAATGGAATTGGATTATGCACTATAGCATCCAATTTGTGCCCTAATAGAGACATTTATGCATTTTGGGATCCATTCCATCCATCTGAGAGAGCAAATAGAATCATTGTTCAACAAATTTTAACTGGGGACAACAAATATATGAACCCAATGAATCTCAGCACCATCATGGCCTTAGATTCTAGGACTTAAAAATATAATATTTTGTGCTATGCATATGGCAATCTTATTCTTTATCATTTTTCCTTATTGGCTAGGTTTGGTATGGTTTGTTTGTTTTCCTATTTTTCTTTTTTTGGGGCAGGGCTTTTATCAAGTGTCATTAAATTTTAAGGAGTGATTATTTGTATGAAATTCATGATATATATGTGTTTAGCTATGGATAAACATTATTTGTTACTCAATAAATTGAATATTATATGTAATATATAGTATTAATGGTTGCAATTGTACTTTTGTTAAGTGTAACATTAATTTATTAATTAATAGTAATAAAGCCATGTGCGCACGTA
>CD53029.3412
AAGGCAACAAGAATGAGTAAAGCTAAATATTTTATTTTAAACATGAAAATTCGGTTACAAATGAAATCGAATTTCATATTCATATTCGGTAATTAAACCCTATATGAAACATCAAGGCAACAAGAATGAGTAAAGCCATTATAAAGACCTTGGAGATGACTATATCTAATAGAACATTACATGAGCTGCAAAACTCAAAACATGAAAATAAAGAAATAGGATGTAATTTGTTTATATAATAGCATTCAGATTGTACATGCAACACAAAATGGATTAAAAATCCATTCTCTACCAAAGAAAAAAAGTTGTAATCATAATCTCTGTGCTTCACTTATTGTTGTGTTTCACTTTAAGCATGTGAAGCAGAAGACAACTATGATGAGTGCTCAGCAACAACAAAAACAGAAACACATAAAATCAGAATCCAATTCTAGCAGCAGCACCAGCAGGAAAATAATATATCAAAAGTTGAGCAAAAAGAACCCATTTAATACCTTAAGCAGATAAACTCTATATAGATTAAGCACAGAATTCGTTTAAAAGATATAAAGAAAATAGGGAAAAAAAAAAGTTGAATTCCAACCATAATTTCTTCACATAGCTGTGTTGCAGAATTGAATTGAGTTCAATCTTTGGTACTTCATCTCAATTTGATCATCATTCACCATGGTTGGTTTTGATTCTTGTAGATAAGCAAGAAAGTTGAGTTCTTTAAATCAACGTTGAGAATTGGGAGAGGAGGATGGCCTATCAGTAACAACACTTTGCTCTTCCTCCCCATGAATTCGTGCTGGAATGCTAAAACCTGCACCAGGCAATCCTTCTGATGCAAACCTGCTACCAAAAATAAAAGATTGGGATATATCCTGTGTTCTATGGTGGTCTGTTGCAGCAGATGCCATAGTAAGATCATTCCAAGCGCGAAAAGATTGCATGAAACTGGACTGAAGGGGTCCCCTTTGAGAAAATGCAGAGTCTTGCCCTAATAATGCTTGTTGTGTAGACATTGTTGGTGGGTTAAATGCAAATCCATTGGCAGTTCTATTCTCTGTATTTGTATTATTACTCCAATCTACCATTCTTTGAAAGTTAGCTTCATAACCAACTGGGCCTGAGCCGGCAAAAATATTCTCATCATTTGAAGTTGTATGACCTTGGTCTTGGAAAGAGTGAAGGGATAGGCCAAGATCTTGAGTATGGTTTGTGGTTCTTGAAATTATATCAGTTGTATACCCTTGAAAATTCATTGATGAAGTATTGGAGCTGGTTGGAAATAAAGATTTCATAGTATCAGGAATTACAACATCAGGGTCAATAGTTGTTGTAATAAAAGATGAATCATTATTTGGATTATCACCCAATTGTCTATGGAGTTGAAAACTATAACCAGATGATTCTGATTGCTCTGCTGCAATTCTCATTTCATTAGACCCATCATTTCGGTCTGTCTCCATATTTCCATTAGCAGTTGGATTCCACGGTGGAAGCTCAGCAAGCTTATCAATTGAAGACTTTGCTTTCTTTATAAGCCAATCAACAGCTTTACTTGGTCTATCATATCCTAGCCTGTCTTGAACATCATAGAATTGTATTGCAGTATGTGCAGATAGCCTGACCCTTCTGTCTCTAGGACCTTTTGCAGTATAAACCTTGCTGTGTCGATCTTTTCGCCCTGTAGACTTAACAATGTGGCCACCTTGGACTTGAACAATTTCTCCTCCTGTCCCCTTCATTTCTGTTCTTTTTCTTGATTTTGCATATTCTATGGTTTGGTCTAAGTCTAAAGATTGGTTAGAACTTATGGGTTCTTTATATTTCTGTTGCTGGTTTTGGAGAAATTGAGGATTTTCTGGGTTAAAGATTTGATCTTGATGGGTTTGGTGTAAAATTTGGTAGGTAGGATTTTGTGGGTGCTCTTGATTTCCCTGAAAATCCAGATTCCTAATTCTTGAGTTTTGCTTTTCTTGAAGTTGTTCTTCTTCCTTTTTTTTTTTTTTTTTTTTTTTTTTTTTTTTTTTTTTTTTTTTTTTTTTTTTTTTTTTTTTTTTTTTTTTTTTTTTTTTTT
>CD37858.3
GAAGGGAAAGAGCCCATTGGACCTCCTAATAATAAAATAAAATAAAATAAAGCTTAATTGACTAAGAAAAAAGGCACAAACTATATATATAGAGAGTACAAATTAAAAAAAAAAAAATCAGATAAATAATTAAAAGAAAGAAAGAAAGGCGAATTAAATTGATTTCACATATGGGAAATAAAAGTGAAAAGAAAAATTATAAAAGCAGAAGAAGAAGGAGAAGAAGAGTTAATTAATGAATGATAAGTAGTCTTAATAATTAATTAATTCTTGGTGTTAAGATCTTCGTTGAGAATATCAAGCAAAACGCTGCTCTTACACTTGGGGCATTTAGGATCAACATCTGACAGCATAACGTACATGAGACATCGAGGACAACCGACCAGCAACAGTGAAGATGAACTGCTTTCTGGACTACTTGTCGTTTCTTGATATGACACGCATGAACTCTTCGGTGACATAATTAATTCAGACGACGATGAACCACCACCTGCAGATTCTTGTTCTTCTTTAGCTTCGTCGTTTTCATTGTTGGCCAGAGATAACTTCAGCTTCAATTCCAACTTTGGGTTCTTCTTTCCTCTTCCACTCATTTTCAAATCAAGAAAATCTGTCAGGAAAGCTTTGTGATGTTCAATTTGGATATTTGGTTGTTATATATATAGAGAGAGAGAATGGCGAAATGAGGTTTCTTT
>CD42230.0
GGTCTTGCCCGTGAGAGCTTGGGGCTTCAACCTCGTGAGCTAGCTGCATAATTAAAGAAGGATTGTTAATGGTATTATTACCAGATTCTTGATCACAAATACTCAATTGGTTCAATTCTTGGTCTCTTCCTTCTTCACATGGTTTTGATTCATCAAGTTTTCTATTCCATAGCTTCTCTCTTGTTCTTTCTCTCGCTCTCGCCCTTGCCTTCACCCTCGACTCTCTTGCAAGAGGATGGAACACAGTTTTACGCAATGTTTTAGCCTTCTTGACCCCTTTATTGTTAAGGAAAGACGACGACGACGGTTTTCCTTTAGCAATGGTAGCTTTAATGGCAGCTGATTCATCATTTCCAGATACTACTTCACACTCTGATGTAGATGATGAACTTTTTGAGGGTACACTCGAACTGTAATTAGGGATGCCGCCACTAGATAGTTTCTTGATGGCTGATCTTGCTTGATCGAGTAGCCACTCAACAGTTTTGCTTGCTTTATCAAAACATAACTTGTCTTGTAGATCAAAGAATTCTCGAGCAACTTTTAGAGACAATCTCATTCTGCGGTCTCTTGGTCCTTGAGCTGTGTTAATCTTGCTATGGCGATCTCTCTTTGAAGATCTCTTCGGTGTAAGAGTAGCAGTTGTTGTAGTAATGTTATTGTGACATTTCTTGTTCTTAAAATCATTTTTATCGGAATCCAACATGGTTGTTGTCTCAGAATCAAAAGATATCATCAAGGGTTGTTGTTGATGATGGCTAAGTAAGCAATCATGATTTTGATGCAAAGAAAGATCATAATCTTGAAATTCTAAGTGACCATAAGGACTTAAAGGAGGCAAGTGAAAGAAAGAAAAAAGACTCGGAGAAGGAGGTTCTTGTTCTTGATCATGTTTGGAATTGAAAGTGATATCATTGAAAAAAGGCCTATTGAAACCTTGTTGTTCGTTATAATAGTAAATGGGGTCATAGCCATTGTTGCTTGACGGGAACATTTGAGATTGAATTTGCAGCGAAGAAATGAAAATAAAGATAAAAAAAGAAAACCTAGCTTTTAGCTAATTTTAGCTATCAACAGGAGGTTGAGAACGACATGTATTAGCTTAATTACTTAGACAGCCAAATGCTCTCTCGATAGCAGCAAGAAGTTCCGTCTTTTTCAATTCAGCTGCAAATAATGAAAAAAACCAGTTAGTGAGAAAAACAGTCATTTTTGCTGATAGCTAGATATAGCTGGAACAGTTTATGTATTGCGAGTGTGTTTTGTGTTTGATTTAGTACAAGCATGAGTGAGAGAGAGACAGAGAAAGTTTAATTATAGACCATTCTTACCTTACTACAACGCAAGGACAAGA
>CD12876.13
AATCGTATTCAACTCCTCTGGGGACCACGACCTTTATATACCTGTAGGGTTAGTACAATTCCTATTTCGGTCCTTTAACGAAATAGGAATTATATAATGGTCTCTACACTTAATATCTATAATTAGTTGATACCTCAATAGTCAATTATTTACAATCAAAACCACATTTGAAATTGACTTTACAATTGGACTGCTGTACATATTTAATTTTACATATTAAGCCCACAATAGAAAATTAAATCCAACAGGATCTGCCATAGACATGCCTATCAAGTATATATTACATTTCAGAGTAACAAGATCACATAAACAAAGAAAATCCTGAACATTAAATAACAGAAAAGAAAAAGAATTTACAAATATTAATAATAAAACCAACAAATCCCAACTACATAATCACACTCATATATAAAATACAGTTAAACCCACAACACTAATACAAACCAAAACCATAATGTTACATTAAAGTCCTACTATTTAATTCCTTCCATCAAATTATGAACACACAAGAACTACCCAACAGAAATTTATTATTCTTTTACCATATTTTGCTCCTGAAAAACCAGAACAGAACAGTCTAATTGTTTGCAAGTCCTAATGCCCCATTAAGCACGTCAAGTAACTGCTGGTGTGCCGTTAGATGAGGGAAATGGCCATCACTATCTATAATCTCCACCGTTGATTTTGTCTTGATCTTCTCTTGCATGTAGTATGCAACTGAGTTTGGCACAACAATGTCGTTTGATGGTTGAATTATGGTGCAAGGAACCTGAACCTTTTCAAGAATGTCCCTTTCATCGGAGTAAAACACAGTTTTGGCTATTGAGAGGGCAATTTCAGGCCTCATGTTAGACAAGCAATTTATAAACTTCTCTACTGATTCAGGATCTTTTGAATCCATAACAACAGCAGCAAAGCATGGAACCCAGTTTTGGAAGTTGGTTTCTATGTTTTTAATTAAACTGTCAATATCTGAGCTCTTGAACCCTCCTTCATAATTATCTGCATTTATGTACCTGGGAGAAGCTGCAATAAGTATCAATCTCTGAAAAAGGTCAGGCCTCTTAATGGAAGCAATGCAACCAATCATACCAGACATGGAATGACCAACAAAAACTAGTGGTGATTTAAGGTTCATCTCTTCTATAAGAGAAATTAAGTCGTCAGCAAAAGCATCAAAAGAAGAGTACTTTTCAGGGTCAAAAAGCCCTTCTCCTTCTTGATTTTCTGTAACAGCACTAGAAAATATCCAGTCAAAAACCAGAATCCTGAAATGCATAGACAAGTTTGGAACTATTTTATCCCAAGCACTCTGATCTCCTCCATACCCATGTGCAAGAACCAGGACTTCGCTACCGGAGCCGATGATTCTTGCGTTCATGGCTTTTGATAGACCTATTTCAAGAGCCACCATGCTTGTCTGACGAAGAAAAACAAGAAAACAATGGGTTATAAGGGAAAAAGAGAGAGAAAATGGGTCTGGTAGTTGTTCCTGTGTATCGTATTCTGTTATATAGGAAGAGAGAGACGTTTAACACTAAATAATTAAGCATAATACCAAAAAGAATAATAATATTAAGCAAAGAGTGATAGATGCA
>CD51453.0
ATATATATATAAAATTAGGTCAAAATCAGAAGGAATTTCTTGTATTTTTCCCTCCATTAATGAACAAGGAAAAGTTATCTCTCACAGCAGGTCTTATCCTCTTCAATGAAGCAACTAAACACAACTCTGAAGCTGTGAACGAGAAGAGAAAATATAAAGAAATTTTCTTTAATAAATCAAACTCTTTCAAACAAAGAAAGAAAGAAAATTACATCTGGGAATCACAGCAAAATCTATGTATGCCATCTAGCTCTAGGTTAAACAAATGCATATTAGTTCTGGTTTTGGCTACAAAACATATCATAATTGCTTGATTGCTTCAATGGTTCTTCTTTTCATTATTATTTATCTTATCGTAGCTGTTAAAGATTGAAAAACTACTTCTTCACAAGGGATTGTAAGACCCATATCATGTTTAAATCCAAATTCTTCTGCAGCTCTTTGAAGCAAACTTTGAAACTCAGGATGATCTAACCAAGATATAGGAACAATATATCTGCTTCTATTTTCGCCTACATAAACCGCGAAATGTCCTTTCGGAACATCTTCAGGAAGACCTTCTTGATCATACCCTTGTTTCTTTCCAAGACTTGAGCATCTTTTAATTATCTGCTTAAGAGCTGCCGTTTGAGGAAGCTTGTTCGATTTTCTTATAGCCATAAGAATAATAGAGAAGAGAAGAAAACTAGACGTGTGAAAGTGGTGGGGGATATAGATTGAACAGAGGGAGAGGGAGCAAGAGAGGTATTTAAAGAGAAAATGTGCGTTAGTGCTAGAAACAAAGGCATGTGCCATGTTTTGAAGGCGAATATATGCAAGGGAAAAACAGCTTCCAACCCACTGGGGGCCTTACCCTATCTTGTTGCCTCCTTTAAAGACATCAAGGGACCATTTTCTTCTGAGTCTTTCTTCTCTATAACTTTTCTAATGTTTCTCTCTATTGGTTATTTCTAGTACAGAGTACCGACTCTATTGCAATTCAAATTCTAAAAGAAAAGAAAAAAGAAAAAGAAAAATTGCAGCAATCGGGCCTTTCCCGGATCCCCTTTACCGGGCCCCTTTTTCAACCTGTCAA
>CD43790.0
ATTAGGAAACGAGGGAAAAATAAAAACGAAGGAAAGGAAAGGAAAGGAAAGGAAAAGAAGAGAGAAAGAGAGAGACAGAGAGAGAGAAAAATAAAACAAATCTTTTTGGGTGTGACGAGGACGTTCTGGTTCAAAAGCGTCTAAGTTCTCTTCATGTATCCTTTCTCTCCCTTCCAAAGGGCCCCACCTCTTGTCCTCTCTCTTTCCCTTTCTTGAAAAACAACGGCGCGGACATAAACACTCAACACGTTTTAAGTTTTCCTTCCATCTTTCCATCGGAGGAACATAGCGTTTTCCCTTCCTTTGTTTCAAATTTGAAAAACATAGAGAGAGAAGGTACATAGTATACAGCTCTTGCTTTGATCATTAACTTTTCTTTATCTTTTAATTAGCTATTAAAGAGAAGGAGTTTTCTTGGATATTGTTCGTTAGCTTCTTGCTCGTCCTGTTTTGTGGTTTCTTTAAAACCAGGTGTTGGTTTTAGGTCTATTATTACCTGTCATTCTGTCTTTCCTCTTCTTTTCTTTTCTGATCCTTTTTAATATTCTTTTAAATCTCGGGTTTTGGTAAGGGGGTTTTGCTTCTCTGGACCAATCAGGTGCGAGGAAGTGCTGTAACTGGATCATTAGTTTCTGGTGGAAAATGTGTTATTGAAGTGATTTTGAGCTATGCTTGTCTTATTTTCTCGTGTATAAGTATAAACTCTCTATTGCTCATCCTTTGAATGTTTGAGAGTAAAGAAGATCTGGAGGTGGTGGGCTTGATTTCTTTCTGCGTTTTGCAGGTGATAGAAATGGAAATGGGGATGTTTAATTTTTAGATGAAGGCAGCTACTGTTCAGATTCCGTGAAAGGTTTAAACTTTATCCCGCAAATGGATTGAAATAGAGGTCGCAGCCCATTTCGGCCGAAATGTTAAAACCTTTGGTTTCTGGGCTGCTGTTGCTCTTTTTGCTCCTGATATCAGTATCTGCAAATGACAATGGCTTTTCCAGATGTAATTGTGACGATGAGGGCAGTTTATGGAGCATTGAGAACATTCTAGATTGCCAAAAAGTGAGTGATTTCTTGATTGCTGTGGCCTATTTTTCTATCCCTATTGAGCTGCTATACTTTGTTAGCTGCTCAAATATCCCATTCAAATGGGTCCTCTTTGAGTTCATCGCCTTCATTGTCTTGTGTGGGTTGACCCATTTGCTCAATGGCTGGACCTATGGCCCTCATCCATTTCAACTCATGCTTGCCCTCACTGTCTTCAAGATTTTAACTGCTCTGGTCTCATGTGCCACTGCTATTACGCTCTTCACTCTCATTCCTTTGCTTCTCAAAGTTAAGGTAAGAGAATTCATGTTGAAGAAAAAGGCAAGGGATCTTGGTCGTGAAGTTGGGATTATAATGAAGCAGAAAGAAGCTGGATTGCATGTCCGTATGCTTACTCGAGAGATTCGAAAGTCGCTTGATAGGCATACAATTCTCTATACAACGCTTGTTGAGCTATCTAAGACATTGGGATTGCAGAATTGTGCAGTGTGGATGCCTAATGAGATTAGAACGGAGATGAATTTGACACATGAATTGAATGGGGGTAATGTGGATAATTGTTCAATACCAATTACTGATCCTGATATTGTTAGGATTAAAGGGAGTGATGGTGTTAATATACTTAGGCCTGAATCTGCACTCGCCACTGCCAGCAGTGGAAACTCTGGTGAGCCAGGGCCTGTTGCAGCAATTCGAATGCCAATGCTTCGTGTTTGCAATTTCAAAGGGGGAACTCCTGAGATAATTCAGGCTTGTTATGCAATATTGGTACTGGTTCTTCCAGGTGGACAGCCTAGGTCTTGGACCAACCAAGAATTAGAGATAATTAAGGTGGTAGCTGATCAGGTGGCTGTGGCTCTATCTCATGCAGCGGTTCTTGAGGAGTCCCAGCTCATGAGGGAGCAGTTGGAGGAGCAAAACCGAGCCTTGCAACAGGCAAAAATGAATGCAATGATGGCAAGCCAAGCTAGGTTGGCATTTCAAAAGGTAATGAGTGATGGGATGAAGAGACCTATGCACTCAATTTTGGGCTTGATTTCAATGATGCAGGATGGAAATCTTGGTGCTGACCAACGGATCATCGTTGATGCAATGATGAAGACTAGCAACGTTCTATCAACATTGATAAATGATGTGATGGAAATTTCAACAAAGGACAGTGGAAGGGTTCCATTGGAGATTAGATCTTTTCGGTTGCATGCCACAATCAAGGAAGCGGCTTGCCTGGCCAAGTGTTTGTGTGTTTATAGGGGCTTTGGTTTTTCAATTGAGGTTGATAAGTGCTTACCTGATCATGTCTTGGGTGATGAAAGGAGGGTTTTTCAATTAATTTTGCATATGGTTGGTAATCTTCTGGATGGAAATAACAGGAGAGGGTATGTGGTACTTCGGGTATTGCTGGAGAGTGGAAGTCAGGAAAATAAATGGGCAGCCTGGAGACATAACACGCCTGATGGGGATGTATATATCAGATTTGAAATCGCGATGAACAATGACGGTTCTGAATCAGAGGGTTCAAGTTCAGTTGTGCAGGTTGGCGGTAGGAGGTATACTAGTGATGGAACTGAGGACAGCTTGAGCTTCAGCATTTGCAAAAAGCTGGTCCAGTTGATGCACGGGAACATCTGGGTAGTTCCCAATGCTCTAGGTTTTCCACAAAGCATGGGACTGGTTCTTCGGTTTCGGCTCCGCTCATCTATTCCTGTAGCCATGTCTGAATCTGGAGAATCTTCAGAGCACCCTCATTCCAACTCTCTTTTGAGAGGCTTGCAAATTTTGTTAGCTGATGCAGATGATGTGAATAGAGCTGTGACACGGAAACTTCTCCAGAAGTTAGGTTGTGATGTTGCTACTGTTTCATCTGGATTTGATTGCCTTAGCGCCATTGGGCCGGGTACATCTTCTTTCCAAATTGTTCTTTTGGATCTTCAAATGCCTGACTTGGATGGATTTGAAGTCGCTTCAAGGATCAGGAAGTTCCGCAGCCGTAGTTGGCCGCTGATCGTCGCCTTGACAGCAAGCGCAGATGAAGACATATGGGAAAAATGTTTGCAAATTGGAATGAATGGAGTCATTCAGAAACCAGTTATGCTGCAAGGAATTGCAAATGAGCTTCGACGAGTTCTTGTGCAGGCAAACAAAGTCATCTGATGGCACATTCTGTAAGTTACACGAGTGATTGCAGTCGCCTTAATTCAACCAACCAAACCTGCTCCGGGGCCGAACTCAATAGAATAAGCAAAAGCTAAAAATGCCCCTTCTCCCCTTAAAACTCCCACCAAGCATCTAGCATAGGAATGTTTACATATACGACATTTACAGTCACAATGGTATACGAAATTAGCTCCTTATTGCCTTCTCATGATTTGAAGGAAGTCTTCCTGCTCTATAATATTGCACATTTAGTTAATTATAACATATTATCTAATTGTCTTGTACAACACTCTTAAGATAACTGACCGACATTGCGAGCTTGATTATTGCAGGTTCCTTTACAATTCGTAGACGAGAAATACTATAGACATCCAGTAGAACAAGTGAATAACAATAGAATAAGTGAATATATATATTTTCTAATTTAATTTTTTGTTTCTATGGATGATGTTATTTGTTCTTTTGTTATAAGCAGACTTCGCCGTGCCCAATGGCACATTGAAGAAGACAACTAAATGTTAAGCTTAAGCTAGTTAGCGCTGATTATATAAAACGACCAGACTTCATTACGTTTTTTAGATAATTAAATCTGTATTAATGTCAAGAAGTATATATATTTTTTTGTTATTAATGTTAGATTAGGAAGTTTTGGAAACTCATGACGAACACTTGGATTAAATTAAA
>CD38326.1
TTCATAAAGTAGATATCAGTGGTCTAGTTTAAAGCTTGAGATAAGAATATAAAATGATATATTTGTCCAATAAATCCTAGGAGATAACATTTCATAATTTATAATTATAAATTCCCCATGAATGTTTTCATCTGCAGCCGTACTTTGCAGTAAATACATATCTGATACGATAAAATTATTTCTCAACAGTTGGTAGACGGCAGACCAAACTCATTTAATTACTCATCTGCCTTCTTCTGTTCTTCTCTACTCGTCTTCTTTTTCGCGTAAAGCTTATCTTCTCAATTCTCATCTTCTATTTAACCATATCTATATTTTAAATCTCGCATACAATCCATCCTTAGCAATATGGATATCATTGATCTTCTCATTCTTTGTTCGGCACTCATTTTTCTCCGTTTATGGTGGCGATATTGGTCCATCACCGGTGGTGGGGCAATTAATCTCCCACCTGGCCCCCCAGGTTGGCCGCTAGTGGGTAACTTGTTTCAAGTTATCCTCCAACGCCGTCCCTTCATCTTTATAGTACGTGATTTACGTGAAAAGTATGGTCCGATTTTCACAATGCAAATGGGTCAACGTACTCTCGTTATAGTAACCAGCTCTGAGTTAATCCATGAAGCTCTAGTCCAAAGAGGCTCCACCTTTGCTAGCAGGCCAGCAGACTCGCCTATCCGGCTTGTATTTAGCGTTGGAAAATGTGCTATTAATTCTGCGGAATATGGCCCTCTCTGGCGAACTCTTCGCCGCAACTTTGTTACTGAGGTAACAAGTCCGGTGAGAATCAAGCAGTGCAGTTGGATAAGGCAATGGGCAATGGAAAATCACATGGAAAGGATAAAAAGGGAGGCTTTTGAAAATGGGTCTGTTGAGGTTATGAGCAATTGCAGGCTCACTATATGCAGCATTCTAATATGCATTTGCTTTGGAGCAAGAATCTCTGAAGATAGAATCAAGCATATAGAAGCTGTACTAAAAGAGGTTATGCTAATGACAACCCCAAAGCTACCAGATTTCTTGCCAGTCCTTGCTCCTTTGTTTCGCAGACAAATGAAAGAAGCCAAAGAACTAAGGAGAAAGCAGATGGAGTGTTTGTTTCCATTGATAAGAAACAGGAGAGCCTTTATTGAAAAAGGCGGAAACCCTAATGAGGAGATGGCGAGTCCAGTTGGTGCAGCTTATATAGACTCGTTGTTTGAGCTAAAACCAGCTAATAGAGGCCAATTAGGGGAGGAAGAATTTGTGACACTCTGCTCCGAGGTTATCAGTGCAGGAACTGACACTAGTGCAACAACCATTGAATGGGCGCTGCTTCATTTGGTGCAAAACCAAGAAATTCAAGAAAAGTTGTACAAGGAAATTGTTGAATGTGTAGGTAAAGACGGAGTGGTAAAAGAAGAGGATGTTGAGAAAATGCGTTATCTTGGAGCTGTTGTTAAAGAAACTCTCCGGCGGCACCCACCCAGCCATTTCTTGTTATCTCATGCTGCAACGAAGGAGACAGAGCTTGGTGGCTACACAATTCCGGCAGGTGTTAACGTGGAGCTTTATACTGCATGGGTGACTGAAGATCCGGAAATGTGGGAGGATCCGAGAGAGTTCCGACCTGAGAGGTTCTTGAAAGGTGATGGGGTTGATGTGGATCTGACCGGAACTCGTGGGTTGAAGATGGTGCCATTTGGAGCCGGACGGCGTATTTGCCCAGCTTGGAGTCTGGGTACTTTACACGTGAATTTGTTGCTGGCTAGGATGATACAGGCTTTCAAGTGGTTGCCGGATCCGCATTCTCCACCGGACCCAACTGAGGCTTTTGCTTTCACTGTTGTGATGAAGAATCCATTAAAGGCTGTGATCTTGCCCAGATCATGAATTGGAAATTAATTTGGTTTTATGCTTTATGTGTCGCAGTTGCTGAATTAATTAGTCCTATTAGTCTTTGTTCACTGCCTAATAATTATAAGTTTAATGATTAAGAACACTCAAATTTTAGTAAATTAAGCATTTAAAAGGTTATTTCAATCTCTTGGTTTTAGTTGAAACATATAACTATACATAATATTTTTTTTCTTTTTAACTGTTTAAATGGGCGAATATTAT
>CD35994.1
GAAATCTCTAATCTTTCAGGTCAAGAAAAATTAAAAACATACAAACAAACACACACACACACTTCATATTTACTGTGGATATTGAAAAAAATGGCAAAACCCATATTGAGACATGTGAGATTAGGATTATCAGCTGCTCGTCCCCATCTGCCAACCAATAGTCAACTACAAAATCTTGATTTATTAATTACTTCTCTTTTTAAGCATTCTAAGCTTCACTCTTCTATTTCTCCATTACTTCACTGCTACTCACACCCAACTCATTTCTCTTTCGTGGATCCTGTCACGCCCTCCAGCTTCTAAAAAAATTCCAAGGCTTGAATCATGGCCGAGGAGCTGGAGAAACCACTGTTGGATCCTGAGAACTTTAACCGGGAAGGGATTGATTTGGAACGCTTGCCACTAGAGGAAGTTTTTGAACAACTGAGAACTTCCCGAGAAGGACTTTCATCTGAAGATGCTGAAGTCAGGTTGAAAATATTTGGCCCAAACAAACTTGAAGAGAAGCCAGAGAACAAGTTTTTGAAGTTCCTTAGTTTTATGTGGAATCCATTATCATGGGTTATGGAAGCTGCAGCTGTAATGGCTATCGTGCTCGCTAATGGTGGAGGAGAAGGTCCTGACTGGCAGGACTTTGTAGGAATTATTTGCTTGCTGCTGATCAATTCAACAATTAGTTTTATAGAGGAAAATAATGCTGGAAATGCTGCAGCTGCACTAATGGCTCATTTGGCACCCAAAACAAAGGTCCTCAGAGATGGAAGATGGAAAGAGGAAGACGCAGCAATTTTAGTACCTGGAGATATAATTAGTATTAAGCTTGGGGATATCATCCCTGCAGATGCTAGACTACTTGAAGGCGATCCGCTAAAAATTGATCAGTCAGCTCTCACCGGAGAATCACTTGCAGTCACCAAGAGGACAGGTGATGAAGTATTTTCAGGTTCAACATGCAAGCATGGTGAAATTGAAGCTGTGGTTATAGCAACTGGTGTTAACACCTTTTTTGGAAAAGCAGCACATCTAGTTGATTCTACTATAGTTGTCGGACACTTCCAGCAGGTCCTTACCTCCATTGGGAACTTCTGCATCTGCTCTATAGCTGTGGGAATGGTTCTTGAAATCATTGTCATGTTCCCAATACAACATCGTTCGTATAGGGATGGAATCAACAACCTTCTTGTTCTCTTGATTGGAGGAATACCTATAGCAATGCCAACCGTGTTATCTGTCACACTTGCAATTGGTTCTCACCGGCTATCTCAACAGGGTGCCATTACAAAGAGGATGACTGCAATTGAAGAAATGGCA
>CD46715.0
AGAAAGGGATAGTTGCAAAATTGACAAAGACTCAAACGCTCAGTCAGGAGTGTGAAAAGTGGAAATTTTAGTGGGCAATCTGTTTCTCATCTTGGTTGAGATGCCTAGCAAAATCTGGGTCACTGCTCTTCAAATTCAGTGATATGGGTCCTACCACTTTTTCCATGAGCAGAGAATGAAAAAGGAACTTTCTTTTGCCGATGAATGTGCTTTTGAGCGTAGAGAAAAGAAGGAATGCCGAAATTTTAAGCTGAAAAGGCTAAAGATTACACTTTGTAGTTATAAAAATGAAAATCGCCGTCAAAGAAATTTATGAACCGAAATTGCTTGTAGATTATAAAAAGTTGATTACAATATATTGATTTTGTATAATAAGGAAAAGTCATTAGTATACACAATTTGCAAGCTTTGCTTTACCCATTACAAACTATAATTATAGATGACTTGGTCCCCCTATTTAGTTCACAAATCAAGTTTCTATTTTTTTATTGATCATAATCCAATTCATTTGTTATATATCTTATTAATTATTATGTGAATCATCAGCTACAGCCGCCCGCAGCGAACCCGATCTTTCCGGCAGCAACATCGTACACCACTTCAAGTGTCTGTTGCTGGACATTCCCAAAAATGGCCACGTCAGTTGCGTCACTATTTCCGGCGAAGGCCAAGCACACTTGTGATGGTCTGTTCACGTAAAATACTCCAGTCACGTCAATATCCACCTCGGTTCCACCGTTAAAGAAAAACCCAATCTTTGGCACGCTTATTGTCTTATAGTTGGTAAAATCATAGCACGTGTCAAGAATTGATAACGCCGGCGCTGTCGGATACTTAGACATCTGTTGCCGGAAAGTCGACCTTAAAGCAGAATATGCCGCGGGTGGCAACCGAGTGATTACAGTGCCTGAGTCGATGATTGCTCCTGCATTTGAAAAGACTGATTGGGAAATTGATAATTTCCGGCCTCCAACGCTGATTCCAGTGAAGTCAAGACCGTAAAAGGAGGAAGCCCCGGATACTGTGGCTAACGGAGTGTATTTAACCGATTGGGAAGGTGAGCCGCCGAAGGTCAGGAATCCAGTTGAGCTAGAGGAGGATGGAAGACAATAGGAGAAGATCTTATTGTATTTTTCTGCAGTTTGTGAGACTAATGAGAGTTTATCGCGGCCCAGACCAAGTAGCCCGGCAGACCCACCGAAGAGACCTTGGTTGTTTTGGCCACAACCGAAATAGAAATTTTCAAAAACATCGCTTGATGTTAAAGTGAGTCTTTCTTTACCGAAGTATCCAACAGAGAAAGAAGAGTCGCCGTATTGGATGCCATATATACATGCTGAAGAGCAGCTAACCGTATTACCTGTTGCAGAAGCGAGAGAATTGCAGAGGGTGGATCCACAAGAAATATTGGAGTAAGATGTTGAAGAGGAAGGATCGAAAATGGGTTCCTTTTGTTGATAGCAAGATCTGAGACAAGGCTGACATTGGGTCCAGGTAAGGTCGCTCCCAGTATCAAAGATTAACGAAAGGTATTTTGCAGGAGTGCCAAGTCCCACACTGACTATGTAATTGCCGGAGCCGACGGTGCTGCCGTCCTTGGCCGGAAGGGTAGTTGAATCGGTCACCTTCGGATCGTTATTATAATTGGACAATTTAGAATGAATTGAATTGACTCTGGATTGATCTTTCTGGAGGATTTGTTCGTGAGTAGGAATTCTTGATTTTTCTTGATTTAGTTCAAAGCATGGCCCGTGCTTGTGGACTACTTTCAACGATGCCTTGTTCTCTGCTCCTTTAGAAGTGGAAGGTTTGCAAGAAGCAGATGGGAGAAGAGAGCTGAGTTGAATAGTATGTGTATGCTGTTGATGAAAAAGATTAGTTTTGAGGTTCTCTTCTGAAACTTTTCTTACCCCTTCAGACGCAAAGGCAAAGGCTTTGGGATTGAACGATGCGAAGAGAAGCCATTGACAGAGAAAAAACCTGAGAGAGAGAGAGAGAGAAGAAGTGAGAAAGAGAGTGGCCATAATGGCAAATTGTGTTTTCAGTGCCGCTGTTGATGAAAAAGATTAGTT
>CD46090.1
ACAATGTGAATTATTGAGTGAAGTTCAGGATATTTATGATTACAGAGTGTAAAAACTATGGAAAAAGAAATTCAGGAAATTGTAACATATTTTCCACAATGTGACATCTAATGCATTACAATATAAAATAGATTCATTAATAAATAGCATGTTGGCATTACAATTACATCCATTAACTATAATGCAGGTTAAAGTTTACTTTATTGTACTATGATAACTTTCAAATAGATATTCTAGTTTCTGTAATAGCTAATGTCCAATTCTAGTAAGAAAATAATAATATTATTGAGTGTAAAATTGTTGTCTTGCTGGAGTGATTGGAAGATAGGAAAGACAAGAGAAGAAAGGGAAGATAAAATACAAAGGTTAATTATCTGATATGTCCACGCTTCAATCTGCACTTGTAAATACAAGATAGGTGGGCAAATCAAACCTGTTAAACCCATTAAACTTGCTTGCAGGAGCTGTTGTGTAGGCACCCATGTTATAGAACACGATCAAATCATTGACTTGTAGCTCTGGTAGCTTGCACCCACTTACCACAACGTCTAATGAATCACAGGTCAGTCCAAAAATTGTCGAGGAAGTAATTAGACCTGCTAAGTCATCTTCATTTTGAGGGAAAACCTTATACGACAAAGAAGCACGGTCATACGCTCCAAGGTTAAATGATCCGTGAACCCCATCGTCAATCCAATAATCAATTTGCTCACCTCTCACTCGCTTCCCAATAACATTAGTCACCAGAATGAATGCAGTTTCTACAAAATATCTGCCTGGCTCTGCTATCATTGTCAGCGATGTCAGTTCATCTGGAAAAAATTCTTGAACTGAGTCGTTTACAGTTTTACCAATCTCATCAAATAATGGGTTCGCCCTAAACCCGCCACCAATGTTAAGAATATGCATTGCAGGCATTTCGAGCTTAATGGCAGTATCAAATGCAAATCTTGCTGTAGCAATTGCGCTGTGATACACTTGTGGGTCTGATGCTATAGAACCCACATGGAATGACACTCCAACAACTTTAAGACCAGCCTGGTTTGCATGTTGGAGTAGAGAAGCCACCTCCTCAGTTAATGCACCGTATTTGTTACCAAATGGACGCCAGGATGAATTTTCGCTTGGAACTTTAAGTCTAAGCAGTAGTTCACATTTTGGATGCCATTTTTTTATCTTATCAACTTCTTGCTTGGAATCAAAGGTTGTCAGGTTGACTCCAACCCTAGCTGCATATTTTATATGGGACACAGACTTGCATGGATTGGCATACACAATCCTGTCAGGATTAACACCGAGGCCAAGTATGGTTTCAATCTCAGCTTGACTTGCACAGTCAAAGTTTGCACCGAGTGTTGCAAGTGATAGAAGTAATGCAGGCTCAGTATTGCATTTAACGGCATAAAAAGGTTTTACATTTGGCAGAGATTGATTCCATTTATCCATTAGTCTTATAACAACCCCTAAATCAATAAGATAAAAGGGTTCAGCTTCTTCTTGCTTATCAGAAATAGACTTTATAAGACTATAGAGGGCAGCCTTTTGAATTTGAACAACTTGTTGGCCTTTCAACCTGCTAGCCTCCGATATGACTTTGAGGCTGTTAGATTTAAGAGCATTAGCATCAACCATATTGAAAGCCATAGATAGAGGAGCAGTTTGAGTTAGGTAATTAAGTACTGAGAGAAGGCTATGGAAGAAGACTTGGTGTACTTGGTGCGATGTACCTGTACCTCATGCTACCATATTTATAGCAACAGCCAGCCAAGCCAGCTAAAGTGCTTGAAATTCATTCAACCACAAAAAAATAATCATCCCTTGTTAACACAAACTTTTTTTAGAAAGAACTGTCACGTCCACATTTTTATACCATGTCATTAGCATGCATAAAATCATTTTTATAGTCTAATTATGTATTAGTATGATTTAATTATGATTCTGGATGAATTACAGTGATTCTGATAAATTATAGTGTCATAAGGGTGTTTTAATAATTTACAGTATTATGAGACTGTGTTTTGAAAACACAGTGTAATAATAATGTCACTTAATTAATCTGCCATGCATGTGTGTGTGATTCTAGCTTTTAAGTTTACAAGAGAAAACAAATTGCAAATAGGTTTTGACCTATACCATACATGCAAACACAAAGAACAAAACATGTAAAACACATGAGCTAAATACAAACTACTTTTCAAGTCACTATAAGACAAATCAAACTCATCTTATCTCTCATTTTTCCTACAATGTCACAAGCATCTTATCTAAATAAAATCTCCAAACATCTATTCTATCCTATTGCAATCTCATCAACCACTAGAATTTTAATGCAAAATGTGCACCAACCACACAAAATCATCTCCTATGACATCCCACATCACCCTCCTCTCATCTCCTTCTTCCTTGCTTCTTCTTCTTCCTCAATTAATCTTACTAACACTTAAGAACCCTTATGGCCAAAAATTCTAAGGCCTAAAATACCACTCAAATCTCATCTCCTCCTCACCGAAATATAATATGTTATTCCCCTCTTCAAGATCTTTAAGATAGTATATTTTCTTTTAAGAAAATCTAAACTTTCCGGGAGGCAAATCATCTAAATCAATAGGAAAAGAGGTGGTGGAGAGTTAGTAAATTTTAAGGTTGCTGATTTGGGGTAGGCGATCAACAGCGAGCATCAGACTATTCAAAGGCCCTTTATTCTGCTACAGTCAGTTTTCAATAGTGTCTCTTTTATTTCAGTCTTTAGAAAAATCTAGCGGCATGTAAAGCACTAAAATTTTTTATTAAGTCAAAATGTTATGAACTAAATATTTGGAACAATAGTTTATTTTCAAAGTCAGAATATTTTTTATGATATGTAATGAATATCTTAAATGCTTTCAATTAAAAAGACA
>CD55692.0
CTTCTCTCTCCACCACCACCACTTCTCCTTTCGTTCTTCATATCACCCTGGTTTTTCTTTTTCATTTTCTTAATCATTTTTAAGTTTGGGTTTCAAAGAATCTGTCAAAAGCAAAAAACCAGAGAAACCAAAAAAACAACTTCCAAGAATAACTCGAAGTTACCCACTTTGTTTCTTGTCCTTCATCGCCCATACTTCTAAGCCATAGGCATTTATATTTCTCTTTTGTTTTCTTAACTGGGTTTTGCTTTGTTCATAACTAGCTGCACAAAAAGTTTTCCTTTTCTTTCTCGTTGTTTCCACTTCGAAACCCCAGGACCAGAAACAGAGCTAGCACAGGACAGAAGCTCTATAGAGAAAAATATATATAAAGAAAACAAAGAAAAAGGAGAAAGCTTTATTTATAAATGGTGCATTACCATCGTTACCATCAGTTAAAGAAAGGAGAACATCAAAATAGTGAAGAAGATGAAGCTCTTGCTTTGGTTTGTGCAAACTCTGGTTACTATAAAAGAAAAAGGCCTAAGCTTCTTTCCCTTCTCTTTATTTCTCTTCTCTCGTGTTGCCTAATTTTGGCACCTTACTTTTTTTGCTCTTCCTCCGCTTTCTCTGTTTTGTATTCATTTGTTGTAGAAACTGATGGTGTTGTTGCTGATGTGGATGCAAGTGGTGGTTCTTTGTGTTCTTCAATCTCTAATGGAACAATATGCTGTGATAGAAGCAGTTTTCGTACAGATTTCTGTATAATGAAAGGGGATGTAAGAACACAATATGCGTCTTCATCAATATTTCTCTATACTTCAAGAAACACTACTTCTTTGATTAGAGAGGATGAGGAAGAGGAGTTCCAACATGAAAAGATCAAACCATACACAAGAAAATGGGAAACAAGTGTTATGGACACAATTGAGCAATTACACCTTATCTCAAAGCAAGAGAAATTTGCAATTGATCACCAATGTGATGTCAAGCATAGTGTTCCAGCTGTGTTCTTTTCAACTGGAGGTTATACTGGTAACGTTTATCATGAATTCAATGATGGGATTTTACCATTGTATATTACATCCCAGCATTTTAACAAGCAAGTAGTGTTTGTTATTCTTGAGTATCATGATTGGTGGATAACGAAGTACGGAGACATTCTTTCGCATCTTTCAGATTATCCTGCGATTGATTTTAGTGGAGATAAAAGGACACATTGTTTCCCTGAAGCCATTGTTGGTCTTAAAATTCATAATGAACTTACTGTTGATCCTTCTTTGATGCAAGGGAATAAAAGCATTGTTGATTTTCATAATTTACTAGGTAAAGCATATAAGCCTCGAATTAATGGCTTAATTCGAGATGAAAAACGAGAAGCTGAGGAGAAACTAAAGCAGAAAGTTCTTTCTCTGTCCCCTTCATCAGGAACCTTGTTGGAGTTAAAAAATGATGTGCAAGAAGCTAAATTGAAGAGGCCTAAATTGGTTATTTTATCTCGAAATGCATCAAGAGCTATAACTAATGAAGATTTGTTAGTAAAAATGGCTGAAGGAATTGGATTTCATGTTGAAGTTTTGAGGCCTGACAGGACTACAGAGCTCGCCAAGATTTATCGAGCACTTAATTCAAGTGAAGTTATGATTGGTGTTCATGGTGCTGCCATGACCCATTTCTTGTTTATGAGGCCAGGTTCAGTGTTTATACAAGTGATTCCTCTTGGAACAGAATGGGCAGCAGAGACTTATTATGGAGAGCCTGCTAAGAAGCTTGGTTTGAAGTATATTGGATACAAAATTTTGCCTAGGGAAAGCTCATTGTATGACAAGTATGACAAAAATGATCCTGTTCTTCAAGACCCTGAAAGCATATCCAAAAAGGGATGGCAATACACCAAGACAATCTATCTTGACAGCCAAAATCTGAGATTAAACCTTGGAAGATTTCAGAAAAGATTAGTTCGTGCCTATCAATACTCCATCAGAAAAATAAATCACCCTCATGAACACAAATCACATTAATATTCTATACTTGCCTGAACCTGAAGATATTGTCAGCACATATTCTTTACCATTTCTTATTGATTGGTTTCATGTTTGTGCTTTTAAAAGCACAAAATATTGGCAACTAGGAAAAATTTGTTGTAAACATTTTACATTAATGCATATCCTATTTGTACATCCAAGCAGCATACCATAAAACTCCCTGTAAATAGTAGTATGATCTTTGAAGGGAAGTTTTGCTAGGTGAGTTCAAGATATAATGAAAATCCTTTCTTTTTCTGTCTCTAGATAGTGGCCAATTACTGATATACAAAACTTGATAAAGTTATAGTATGTCTTATTATAATGAAAATAGGCAACAATCCATGATATTGATGAATTTCCATCATGATCTGGGAGGTGAGATTTTTTCAATTCCATCATTTTTATTATTATAATG
>CD43998.0
AAAAGGTATAACGGTTTAAACCATTTTGATTAGATTGATCTTAGCTAAATTTATGTTTAAAATTAAAAGAAGGAAAGAAAGAAAGCCTTTGCCCTTGAAAAGATCCACCACCTCTGTTTACATCATCTTGATTTTCACAGGAACAAACACTATTATTACAATGTGAAGGTAATAGATTGCAAGAAAATTGTTCACACACTACAACTGTTAGACATTATATAACATATATATTATCGAGTCAGATGATGTTTGGCATGACTAACGAAATCGCCTGGTCGGCCAACCACCTTCTTCATTTGGTTTCTCTACTGCAATTGGTTTCATCACACAGTATCCATTGCTGGTTCTTGAACAAGAACCCATCACCCTTCCTCTATTGTTCATCACCTGACGATGATGACCACTCGCAAGTCTTCTCTCCATCTCGTGCCTTTCCACCCTTCTCCTTAGATTTTGCCTCTTTAAAATTGAATTTAACGTTTCCTTATTATTATTTCTTTCTCTATTAACTGGTACTGGCATCGCCTCAAGACCCATCAACTTGGCTATCACTCCTGGCTTGCACCAAACCACACTTTCTCCGGCCAAAGTAGAGCATGACTTGTTATGCGAAGAAAGGCTTTTTTCATTTCTCAGTAATCCTCGCTCGCAGCAAATGGATTTTCTTCCAGCAATAACCTGCTGGTGGTGATCTAAATTCCGAAATGAAGATCGATACATGGCATCCTTCCCGTCGAGAGAAAAGCGGGGATACTGATTCAGTGCGTTTCTTGCAGATCGTAAGATATCAGAATTGTTAACACAAGACATTCTCCGACTTCTCATCTCATGATTAAGCTTAGCTGTTCTTGCAATTTCCTCTTCCACCTCTAACTGCAGTATCATCTCCTCTAGTGTTGGTGGGGTTGCGTTACTATTGAAACAGGGAGTAGAGTTAATAAAGCAAGCACGATCACCTCCATCATCGACATGATTAGGTTTGTGTTGATTGAGAGTAGATGTGGAGCCATCGCCATTGCAAAAATTTCTGATCCCTTTTCTCATCTTGGCTCCGACAGAGTTCTTGATGAGAAAAAAGGACAGATCTTTCATTTCATATAATGTTAGTTGTAAGATCTATAACACGTAGTAGAGAGATTTTATTATCATGGGGAAGGAAAGGGTTCCTACAACTACAAGTACTTTCTTTTCTTATTATTATTAGGTGGGGCTTTAAAGACTAGTTAAGAATAACTTGTGATGATGATATATTGTTGAACATCAAAGTTGGAACGTGAAACTAGTGAAAGGGAGCTATAGCTAGCGGTGAAGCTTTAATTTCATATCGGAAAAAAGAAGAAGAAGGAGAAGAAGAAGAAGAAGAAAAAAGGGGGTCAGAAAGGCCCGTGCCGCTGTAA
>CD35789.0
TCGATCGAACTTATATTCTCATTTTTATAAGAGTTGAATTCACATATTTAAAACGTATTCATAAATCTCATAATTTCATAACTTTCATTCAATCAGCACTAAACATAGGAGAACTTACTACAGTGGATTCACAAAATCGATGGTCGATGACATGACAAAATGCACAATACATGGAACCATACATTTATAGGTTTAAACCAGAAGAATTCACAGCTATTAAAAATGAAATTAAATCCAAGAAATATGAACTAGGATTTTGAATCATCTTTTCTATCTTCTGTCTCCTCTGTAATAGTCTCCAAACTTGGAGAATTTGAAATCTTGTGCAAAGAAATGAAAAGGGCTGGAGCTACTTCAATCCAAGAACTCAAATCTTTAATCTGTTTTGCCATTTCAACAAACTTGAGTCCTTCTCTTGTTAGAACTTCAACAGAGAGAGCTAATTTAGGACTTATGGGTATGGTGGTTTCTGCTGATGAGTATGGTTGGGTTTGGAAGTACATCTACCCTTTTATAAAGCGTAGTTAGTACAGCATTGAACAACTAAAAAGTTTGGTCACCATTGGAAAAGCCAAAATACATGTGGGAAATATGTGGACAATGAGGAAATCATGTGGCAATTGTCTATCTATTAGACGTGGAAGAGAACTCACCACACACTTTCCTTAGCTGATTGGAATTCTAGAAACCTAAAAAGGATTTTTCATATAGTGGCCACAGTGTGTTTGATTTGGTTTGAAG
>CD43066.0
AGATGCGAGAAAATTCCGAATTTCTGCATATAAATAAAAAGGTGCTCATAAATCAGTTTCCAACCTAAAGAAGACCAAAACCTCTTCTTCATTTTCTTCGTCTCTAAAATGGCTTCTGTATCTTTCTCCCCTTCAAAGATTAGAACACTTACTATCTCCCCAACAAAGCCACCAATTACTCCATCTTCCACTACCGTATCTCTAATCCACTCTTCTTCTTCTTCTTTACCATTTCGCTTGAAAATTAAATGCCAAGCCACAGAAACTGATGCTAATAAATTACCTAAAAGACTACCGCCAGGGCCAATTAAGCTACCACTGATCGGAAACCTACACAACTTGGCCGGTGCTCAGCCGCACCATGCGCTTACAGAGCTAGCCAAAGAATATGGCCCACTTATGCACTTACAGTTGGGCGAAATATCAGCAATTGTTGTATCTAATCCAAGAATCGCTCAAGTGATAATGAAAACCCATGATCTTGTTTTTGCAGATAGGCCTGAAATTCTTGCTGCTAAAATAATCACTTATGGCGGTCAAGATATAGCCTTTTCGAAACTTGGCGAATATTGGAAGCAAATGAAAAGAATTAGCTTAATGGAGCTTTTAGGTCCTAAAACAGTTCAATCTTTCGCTTCCCTTCGCGAAAATGAAGTAGAGAAATTGATACAGTCTATTCATTTATCTAAAGGAAAACCTATAAATTTTACAGAGAAAATCTTCCATCTTACTAATGTTATAACCTGTAAGGCTGCGTTTGGCGATGAGTGTAAAGATCAGGATGTTGTTATAGCTTTGACTAAGGAAGCAACAACAATTGCAGGAGGTTTTGGTATAGCTGACGTGTTTCCTTCTATGGAGTTTCTTCAAGCTATTACTGGTGTTAAGGGTAAATTGGAGAAACTTCGAGACGAGTTAGGGGATGTGTTTGGTAATATTATTGATGAACATAAGCAGAAATTGATGAATAGAGATGGTAGTGATGATGTTGAATCGGAGAAAGAAGATTTAGTTGATGTTCTGTTAAAGCTTCAAGGAAGTGGAAGGTTTCAATGTCCTGTTACAAATAATAGCCTCAAAGCTGTTGTTTTGGATCTATTCACTGCTGGAACTGACACTTCATCAACAACAGTAGAATGGGCAATGTCAGAAATGATGAAGAATCCAAGAATCTTGAAGAAAGCACAAGAAGAGGTACGTGAAGCTTTCAAAGGAAAGAAAATAATCTGCGAAGAAGACGTTAAGCAATTGAAGTACTTGCCATTAGTAATAAAAGAAACTCTAAGATTACATCCTCCAGCACCATTGTTACTTCCAAGAGAAAGCAGAGAAGCCTGTGAGATTGATGGGTATGAAATTCCTATGAGGTCCAAAGTCATTGTAAATGCGTATGCAATCGGAAGAGATCCTGAAGCTTGGCCTGAACCTGATAATTTTAAGCCAGAAAGATTTATTAATAGTTCTGTAGATTTTAAAGGGATGAACTTTGAGTTTATTCCATTTGGTGCTGGAAGGAGAATTTGTCCTGGAATTGCGTTTGGTCTGGCCAATATAGAACTTCCTCTAGCCAGAATACTGTACCATTTTGATTGGAAGCTGCCTGAAGGGATCACATCAGAAAATTTAGACATGACTGAAGCTTTTGGAGCTACTGTTGGAAGGAAGAACCAATTGTATTTGATTCCTATTCCATACACATCAAAAGCTGAGTCTAGCCATCATAGTGAGGCAATGAAACTTGTCAACTAAAGGATTTTGAATTGTAAAAGAAACATTTCTTATGCCATCTAATTAGACTTCAAAATGGAAAATAATGACTGAAAAGTGGAAACAGATAAAACAATACATGGAGAGCCGCCACATTATTTTATTTATATTAGCTAGAAATCAAGTTTGATGGCTTCTTTGCACACCTTTTTTTGTTTGTTTTGTCCTTTCTTTTTGTTTGTAATTTCCCCCATATATCCCATGGTCAAACGGTAAATCGTTGACAATTCAAAGTTTTCAGCATTTGATTGTTGACTAGAATGCTAGAATCTTGTGACGCCATTATAAATTGTCTTTACTCAGA
>CD33847.1
ATTAATTTTCCATGGAAAAAAAATATAATTTCAATAACCAAAATTGGCAGGGAAAAATAATAGGCAGGAGCCAGTTAATCCTAGTCTGGAATGGAGTCACATGAAAATTGTTGGTTCCTTGCTCCTCAAAAACTGCACCACCCAACCAATCATATCAAGAATTTACCGTTGTCCTTTTCAACTCTGAACTCTCTCTTCTTTTGGCAACTCTCTCGCTCTTTCTTTCTCTCTCTTTGACCCTCCATTCTCCATTCTCTCTATATATATATTGTATACGTATAATCTCTTACACACCACCACATATTAATCTTCTCCGTATCTCTTTTTTTCTTTTTGTCTATTGGCCTGTCATGGCTGATCTAAATCCACTCCTTCCCGTTTCACAACCTCAAGATGCCGGCTACACTTCTCTCCCGGATGGCATTAACGCCGAGACATCTTCGGCAGTCCATCGTCGGATTTCCAAAAAACTTCTCTCCGTCGTTCTTTCTGGGTTGTTTTTTGTTTTATTGTTTGTGGCTTTAATTGATAACAATAATCGATCCGAGAAAAACATTCTTTCCCAAGAAAACGAAAATGTAGGTTCTTTAGGTACGTCGCAAGATACAGCCAAACCGGAGATTTTGAGGCCCGTCTCTCGCGGCGTCTCCGCCGGAGTTTCTCAAAAGGCTAACCTGATATCTAGTCACTCAGAATCGCCAGACTATCCATGGAACAATAGCATGTTATCATGGCAAAGAACTGCTTTCCATTTCCAACCTGAGAAGAATTGGATGAATGATCCTAATGGTCCATTATTTTACAAGGGCTGGTACCATTTCTTCTACCAGTACAATCCAGATGCAGCCGTTTGGGGTAACATAGTTTGGGGTCATGCAGTGTCAAAAGATTTAATCCATTGGCTTCACCTCCCATTAGCAATGGTTGCAGACCAATGGTATGACATCAATGGTGTTTGGACTGGCTCTGCCACAATTCTGCCAGATGGTAAAATTGTAATGCTATACACTGGGTCCACCAATGAATCTGTTCAAGTCCAGAATCTTGCATATCCAGCAGACCATAACGATCCTCTCCTCATTGAGTGGGTTAAATACTCCAGCAACCCTGTTCTAGTCCCTCCTCCAGGAATTGGTATAAAGGATTTCCGGGATCCGACAACTGCTTGGTATACTTCTGAAGGGAAATGGAGGATTACTATAGGGTCTAAAGTTGGTAAAACTGGAATAGCTTTAATTTATGATACTGTTGATTTTATAAATTATGAGTTGCGTAATCAGGTTCTTCATGGTGTCCCTGGAACTGGTATGTGGGAATGCGTAGACTTTTATCCTGTGTCGATTTATGACCGAAATGGATTGGAAACCTCAGCTAATGGTCCTGAAGTGAAACATGTTGTCAAGGCAAGTCTTGATGATGATAGACATGATTATTATGCCCTTGGAACTTATGATGACAAGAATGCTACTTGGTATCCTGATATTCCAGAAATTGATGTTGGTATTGGTCTTAGATATGATTATGGTATATTCTATGCTTCCAAGACATTTTATGATCAGCACAGAGGGAGAAGAGTGTTGTGGGGTTGGATTGGTGAGTCTGATAGTGAAGCTGCTGATGTTAAGAAAGGATGGGCTTCTCTTCAGGGTATTCCGAGGACAGTTGCTTTTGACACAAAGAGTGGCAGCAATTTGCTTCAGTGGCCAGTCGAAGAAGTAGAGAATTTGAGATTAAGAAGCAAAGAATTCAAGAACGTAGAGGTCAAGCCAGGGTCAGTTGTGCCTCTAGATCTTGAAGCAGCTACACAGCTTGATATCTTCGCTGAGTTTGAGATAGACAAGAATGTTTTGGAGAACATAGCAGAAACCGATGAAGAATTTAGCTGCAGCACTAGCAATGGAGCTGCTCACCACAGTGCATTAGGACCTTTTGGTCTCCTGGTTCTCGCAGACGAGAGTCTTGCAGAGCAAACTCCTGTTTACTTTTATGTTACGAAAGGATTTAATGGCACTCTCAAAACATTCTTCTGCACAGACCAAACAAGATCCTCTGTTGCAAATGATGTTAATAAACAAATCTATGGGAACTTTGTTCCAGTTCTAGAAGGAGAAAAATTCACTCTAAGGACATTGGTGGATCATTCGATAATCGAAAGCTTTGCTCAAGGGGGCAGAACATGCATCACCTCCAGGGTTTATCCAACAAGGGCAATTTATGGAGCTGCAAAGCTGTTCCTATTCAATAATGCTATTGAGACAAATGTTACTGCTTCACTCAAGATATGGCAAATGAATTCTGCGTTCATTCGCCCTTATCCGAATATCCGGTAGACTATGAAACTTAACTTTCTAAGTCTACCTCATTGATTTGCTGCAATTTGTACAATTCTTCTCATTGATTTCCTGCAACTTGTATAATATCTTCTTATTTTGCTCGGTTTATTTTTCAATTTTGATTCATTTTGTTAGAGGTAATAGAGATAGATCTTAGTAGAAGAATGTGTAAACATGTTTGCCCATGCAAAGCCATATATATATATTGATCATTGGGGATTGGTTCCGAATATTAATTTCCAATTTTTTTAAAAAAAATTGTAAATTTCAAAAAATG
>CD43449.0
AATCTAAATCTAAATAATGTATATCCCTTTAAAAAAATTCTAAATAATGTATAGGGTTATAAATGAAATCAAAATAAAGTTGTAGGTTGTGGGTGTAAAGTTAGTCCACAATGGCATCATGCAATGCATTAATTACTATTAGTGGTCTTGGTCTTTAGACTTTAATGGTTATTTTCTTGAAAAGTGCTTGATAGGCCGTTATTTCAGGTACATGGTCTGCATGAGAAACCTCAAATTCACCCATAACATCTACTCCAATAATAGCCAAAAGAAAATGACCACCCAAATTTTGAAGCCTAAAACTGTAAATAATCTTTGAGTTTCTCTCCCTTGCTCTTCCTCCTCCTCCTCTCTCTCACACACATTCCAAGAGAGCAAGATCATGATCTTGGCCAGGGTCATGATCTTCTAATTTGTTGAATTCAAAGCCTTTTTAGCCTTTTTTATCTTCTCATTTTTAAGATCTTTATACATCATCCATCCAAGTATAGCCAACAAAAAAGTCAGAGGAAAAAGGCCAAAAGATTAATTGTTTGGGTTATTGAAAAAGAAAAAAGAAAAAAAATAGAATGGCCAAAAGATCATTTAAAAATTTTGTTGAACAAGAAATGGGACAGTTCCCGTTATTCTTGATTTATGCTGCACTCGAATGGGTGTTGATAATTGTGCTTTTCATTGATGGGTTTCTTGCATTTTTTGCCAATGAATTTGCTAGATTCTTTGAATTGAAAATCCCTTGTTTGCTCTGCACAAGAATTGATCACATTTTGGTTCATAAAGCTGCTGATTTTTATTACAATGATTCTGTATGTGAACCTCACAAGAAGGACCTATCATGTTTGGCGTATTGCCACAACCACAAGAAGCTTTCTGATATAAATAAAATGTGTGAAAGTTGTCTTCTCTCATTTGCAACAGAGAAATCATCTGATTGCCATACATATAAGTCTCTTGTCGGGATTTTGCATAAAGACATTGAATTATTTGTTGATAATGAACAAGATCCTCATTTGATATCGCCATGTGGAAGAAAAGATGATCCCTTGCAGCAGCCTGAAAAGACCCTCTTTAGATGTTCTTGTTGTGGAGAGCCATTGAGGATTAAGCCCTATTTCAAGGGTAAAGGATCAAGCATGGTTTCACAAGCTCCTACTCCTTCCCCAAGATTTACAAATTTGAGAAATGATGAGCATCGTAATATAGAATTATCTCATATGAGATATAATGAACTCAAATTTTCTGATAATGAATCTGAGCTTCATGAAGATGAGGATGGTCCAAATGCTTCACATCTTGGTAAGCAATCTAGGGAAGATGTAAAAGCTGCTACCTTGCCATTGCTGCCAGAAGCTGATGATATGAATGAAGATAGAACTCCAATTTTTGCTAGAGGGAACAAGTTTTTTGGAATTCCTCTAACAGATTCAGCTACTGCCAGTCCTAGGTTTGCTAATAGGATACCCAGAAAATCACCACTTGAAAAAACAGAATTTGCTTCAGAGTCGACGGAAGGAGGGAATGCACCAAATGAACCTGAAGGTGACTTGATTTTGCATCATTTGAAGGGACAGGTTCGATTGGATCGCAAGTCACTAATGGCTTTATACATGGAATTAGATGAAGAGAGAAGTGCTTCTGCAGTTGCAGCCAATAATGCAATGGCCATGATCACTAGATTGCAGGCAGAGAAGGCAGCAGTTCAGATGGAAGCCTTACAGTATCAAAGAATGATGGAAGAACAGGCAGAGTATGATCAAGAAGCTCTACAAGCTACAAATGATTTACTTGCAAAGAGAGAAGAAGATATTAAGGTTTTAGAGGCAGAACTTGATGAATATAGAGAAAGATATGGCCTTTTAAGGGAAGAAGGTTTTGAAGGATCTGGAGATGAGGTTGACGAGGATTATCATGACATGAGTTCACATTCTTTCTCATCCTATACTGACAGATCCCAATATGGCGGCATAGCCTATAGTAACTCCATTGACAGGCACATTAATGGAGAAAACATGCTTCATAACAGCCAGTCTTCCTCTTTGTGGGATGAGAATGGAGGGGAGATCCTAGACCAATCACGCAAAGATTTTCATGGGGGCAGATCATGTACTCTTGGTCGGTTTAAAAATCTTGATAAGAAAAATCAGATTTTCTCAGATGATGCGGCTCCTTCCCCACTATCCAGCTCATACAACGTTGCTTGCCTAGACGAAGAGACAGTACCAGATGGAAAATTAATGGACGAATTGTTACATCTTCATGAGCGGGTGAAGGCTCTTGAAGCAGATGGTGAATTCTCAAAGCATGTTGTTGCTGGTCAAACAATTCAGAATGATAGTGAAAGAGAAAAACTATTGACAGAGATATGTGATAATATTCAGAAGCTTCGTCACTTCATCTCAATGCCTTTAGACGATGATGATCATAATGCACAATTATTATCTTAAAACATTTTCATGTTTTTTGTTTCCTTGTTAGGATGTATATACAGCTATTGCAAATGCTGGTAGAAACTGAATTTCTGGCTTTGAAGCTTCATGGACCTCTTGGCTTTTACTACCTTCTACAGTTGAGGCTACAAAGCAGTAACTAAGATAGGGCAGTCATTGATGTCTCCAGGACTCCAGCAGTTGCAATTACAGAATAACATCTAGTGCAAACCAATGTATGAAGATGGGGCAGAGAGTAGAACAAAAGAACCAGCAGCCATACCAGTGCTATAAAGATCATCATTTACTCAGTTTTGCATAAATGAGTTGTTATTATATATATATATATATATATAGGAGATACAGGAGATAATTGGTGATGTCAGAGAAGGTAGGGAAGGAGGGAG
>CD17586.9
CACAAGTTCCTTTTACGACAAGGCAAGTTAGGGAGAGTTTCATAGCCGCACTTAGCACAAACAAGGCTGCAGCTGCTCAGGGTCATCTATTTAGGCTGGCTAATGAGGGTCGACTGAAGCCTAGAAATTGATGAGAAGTCATATTTGGTGGAATTAGTCCTTTGCATGTATTGTGGTGTGTTTGATTATCAATTGGAGTTTTCTTGTGTTGGCTGGTAGTATCTTAAGAGATATCTTAGTTTCGTGTTACTATTATAGACAGTGTTAAGAGATTTGAATGCTTAATTAAGTTGATGTTTTTAATTGTTTTAAAAAAAAAAAAAAGCTTGGAGGTGTTAAGGAATTAAAGAATTATTGGCTACCAATTAGTCATTGTTGCTGAGATTCCTCGGAAATTACTGGTTTAATTTCTCATCTTATGCTAATTTTGTATGTGCTTAGGTTAATGTTCTGTAAGAAACAAAATTTTTATTGTGGC
>CD37308.0
AGAAATGAAGAGGGCTTTGATAGCACCCAAAAAGCTTCACTCATGGTTAACCATGTAGTAGCTGATCAGTTTGTTTCTTATTCATTGCTCAGAACAAACAGAAACAGACAATGACCTCCTAGATGCTTTACACCTTAAGCAATGAAATAAAACCAATACAAGCAAATTGGATATAGATTGGCATTCATTGAATATGACCACCAAAATTTGATCCATATTCATATCAATTTACATTTTTTTTTTTCTCCTTTTGCTGTGGTACACATATTTTGCTGCCATAGACTCACAATGCCTATGATATGTCAATATTATGCTGCACCTTGACGTATTTCTTTTCAAAAACAAGAGAACATACCCACCTGCTAAGCAAGCTCTTACAACCATCTAACCCATCACATGGTTTTGCTTCCCATGTGTCCTTGTATTGTGGGAGCCCCATGAAAGAGACTTTTGCCTAGCCTTGTGTATATAGTCAGCCCCCTTCCTTTGCCTTCTATCATAGCAAAATTAGCATCCAGTACTCCAAAATCTAAAGCTTTCTCCTCACTTTTATAGATAAATAACACAATGATCAGTCCCAAGAAGCTCCTCAAATTGGCAAGAAAATGGCAGAAGATGGCTGCTCTCAGGCGTAAAAGAATCATATTGCCACAAACCATTGGAAGCACAGATAAAAGCAGTTGTAGCACATCAGCAAAGGCTGAAATAGGCCATTTTGCTGTGTACTCAGCAGATCAAGAACGCTTTTTGCTTCCCTTGGAATATCTCAACAATGAAATTCTCAGAGAGTTATTCAAGATGGCAGAAGAAGAGTTCGGATTAATGACCATGAAGCGTCTCACATTACCATGTGATGCAGAGCTTATGGAGTATGCAATTACTTTGATCAAACAGAACGTTTCTAGAGACATAGAGAGAGCATTCTTAATGTCCATAGTTAGCAGTTGTTATTCATCACCTTTCCATCTCCAACATCAAGAAACAGTCCATCAACTACCAATTTGCAGTTTCTGAATAGTAAAAATTAGATTTGTAAAAATGCATATACAAGTGTATATCATTATATTTATCAAGACTATCAAAAAATTTGTTCCTATCTAGTTATCTTTCCATGGAAAATCATTTTTTTTTAAATCACTAAAAATGACAATGTGGTGACCAAAAAAAATCAACAAAGACATCATCATAACATCTGAAAACCCAGGTGAATCAGTTTAAAATGAAAAAAAAAATGATCTTATTCCCACGTTCATGTTCTATGGAAATTAATAAAGTCCCAAACCACATGAATGTTCCTTTGTTCTTGTTCTCAAAGTCTCCCACAATTGATCCTGCAAAAGGCCACCACATTGATAATACCACAAACAACAAAAAATTTATTAGAACCTTTCAGGTTTCCTTATTATATAATATTCCATATATCACCAATCTTTTGCAAGATCAGGAAACTTTTAATTATGGACAATAGGTGGTAGTTATATTCTTCAGATTGCCTTGTCAAAGTAAGATTTTGAACTGTATCAATATATCAGTTCAGAAAATCATGGATAATCTAAAACAGGCCTTTGTATCTCCTTTCTTACTCTAGGACACAGCCACAAAAAAATAAAATAAAATAAAAAACATCTACTTCTTTCTAGTTTTGCCCCAAGATGAGGTTTCTTAATCTTATTTTTGTTTCTTATCCATTGCTTTGATCAACCAGCAATAGGCGACAACTCCCTAGATGTTTTATACTGTAAAATATACCCAGCATTGAAACAATACCAAAAGGAGCAGACAAATTTCCAGTGTCAACTTCCCCAAGAAATCTGACTATAAGTTACATCATATATTCCTCCAATACCAAATTTCAGTAGAAAAGTTTAAGGAGATGGGTTTGATCAACTTAATCAAATCCCAAGCAATGCAATTTGGGATTTCCCACACAGTGCGTTTCCTTCTATCACAACTGCTGCAAGTTAAAACAAGTGGGAAAAAATAGATACACGATTGCAATTTCTATTTAATCAATCAAGGATTCTAGTAAGGAATATTGCAGAGAATTTCACTTATGATATCTCTAAATATGTTGATAACATCAATGAAAAGAACATAGATATGCTTTAGAACAATCTTAAGAGTACCTACATTAAGAAAAAATTATTACTTAAAATGAATAACACAATCCTGTTCTTGAAAATCCCAATCATATGGAATTAGAATTTGTTGTTCTTATAGTTAGCAAACTTCTCCCGTCTGCATAAGCAAAATCAAGATTCTTAACCTCATATATCTTGCTGCATACTAAATTTGTTTTGGACTTTTGGTCAACAGCTTCCATGTAGCAAAATTATACTGGTCATTGCAATGATAATGTGATTTTATTGATATACTTTAATAGCCAAGCTGCAATAAAGCAAAAATCAATTGCAATATATACCCATGCCAAACAGCCGTACCTGCTCGTATTGTACCAGTACAGGCCTGATTGTGAAAAGTTTGCAGAACCCTTCAAAAAATCACTTAGAATTCCAAAATATTGGTCTTACATCCAGACTAGAATCCAAACAATAAGCAGCTCTGCTCTGAAAGAATACACACACAAATATGACTTGTCAACCAATAATTGCAATACATCTGTTTGGAGATAAAATGGGCCCAACTTGAAAGTGTCTTTCTATCACACACACATACATATATGTCCAAGACTGTACAACCAAACATGTGCAGCTCTTCCAGTTTTCACTAACAGTTGAGTAACTAGGATATAGATTGGCACTCATCAAATACAACCAGCATAAGTAGATCAAAATTCATATCAGTTTATTGTTAATGGCCACTGCCTATGATATGTCACACCTATGCTTCACCTTGATGTATTGATTTTCAAAAACAAGTAAACATACCCACCTGCCAAAGAAGCTCTCACAACCACGCAACCCATCACATGGTTTTGCAACTCATGTGTCCTTGCATTATGGGAGCTCCATGAAAGAGACATGTCTACATCCTTGTGTATATAGTCAATCCACTTCCTTAAACTTCTACCCACCAGAAATTAGCATTCAGTAATCCAATATCTAAAGTTTTCTCCTCCTTTATATTTTCCATAGATCTTCTCTTTAATAGAGTAATAAAAAAAATGATCAGTCCCAAGAAGCTTCTCAAATTGGCAAGAAAATGGCAGAAGATGGCTGCTCTCAGGCGTAAAAGAATCATATTGCCACAAACCATTGGAAGCACAGATAAAAGCAGTTGTAGCACATCAGCAAAGGCTGAAATAGGCCATTTTGCTGTGTACTCAGCAGATCAAGAACGCTTTTTGCTTCCCTTGGAATATCTCAACAATGAAATTCTCAGAGAGTTATTCAAGATGGCAGAAGAAGAGTTCGGATTAATGACCATGAAGCGTCTCACATTACCATGTGATGCAGAGCTTATGGAGTATGCAATTACTTTGATCAAACAGAACGTTTCTAGAGACATAGAGAGAGCATTCTTAATGTCCATAGTTAGCAGTTGTTATTCATCACCTTTCCATCTCCAACATCAAGAAACAGTCCATCAACTACCAATTTGCAGTTTCTGCTCGTATTGTACCAGTACAGGCCTGATTGTGAAAAGTTTGCAGAACCCTTCAAAAAATCACTTAGAATTCCAAAATATTGGTCTTACATCCAGACTAGAATCCAAACAATAAGCAGCTCTGCTCTGAAAGAATACACACACAAATATGACTTGTCAACCAATAATTGCAATACATCTGTTTGGAGATAAAATGGGCCCAACTTGAAAGTGTCTTTCTATCACACACACATACATATATGTCCAAGACTGTACAACCAAACATGTGCAGCTCTTCCAGTTTTCACTAACAGTTGAGTAACTAGGATATAGATTGGCACTCATCAAATACAACCAGCATAAGTAGATCAAAATTCATATCAGTTTATTGTTAATGGCCACTGCCTATGATATGTCACACCTATGCTTCACCTTGATGTATTGATTTTCAAAAACAAGTAAACATACCCACCTGCCAAAGAAGCTCTCACAACCACGCAACCCATCACATGGTTTTGCAACTCATGTGTCCTTGCATTATGGGAGCTCCATGAAAGAGACATGTCTACATCCTTGTGTATATAGTCAATCCACTTCCTTAAACTTCTACCCACCAGAAATTAGCATTCAGTAATCCAATATCTAAAGTTTTCTCCTCCTTTATATTTTCCATAGATCTTCTCTTTAATAGAGTAATAAAAAAAATGATCAGTCCCAAGAAGCTTCTCAAATTGGCAAGAAAATGGCA
>CD15415.6
AATTCTTTGTAAATTGCTAATTTCTCCTTTGTAAGTTACCAATGTAGTTGATAAAATATTACTGCAAGGAGACTTAAACCTTATTACAGATAAAGTCAGGGTGCTATTATTGCCTGAATAAGAGATTTTTATCATACAAACATACATAAAAAGGTTCAACAAACAATGCACTTTACAAACTACAAACTCTTCAGTGTTCCTGTAAGGAGAGTTCGAAAACAGGAACTTGTCCAGACTTAGACAGACTTGTCCAGATTTTTACCATACAAATACTTGTCTTTGGAGTTCCCCAATTTTTTATAAACTTACAGAGCTTAGACAACAAAAACTTAAACACAGTAAAGATAATAAACACACAGATACCCATGATATCATATCTGGTCCAGCACCCTATCATTGCTGTCCTAGTGGAAATGTGAATTCATCAGCTTCTGTACCATTTTCCAAATTTTCAACCGTCAATTTTGCTGGACAGACAATATTAATCACATGTGCAGCTGGCTAGTTCCGGTTCTTACATTTCTCTACAGCCCTTGGGGCTAGGCCAATTGCATCAGAGCTCTTCATAATCCGTAGCCTCTTGCATGTATCAATGAACATCTCCCATGGAACATCACCAACAAGCATCCAATCACCATCTTTATCCTCATATGTAAGAACATATTCTGAGCCATGAAGCAGATCCTTCAGCTTGCTCTCACTCAGCATCTCTCTTCCCAAACCTCCATGAGATCCATATTGACCTATTGTAAAGCAACTGAACATCTTCTCGAGGGCAGAAGATAATTCCTGGTATGCAGAATAGTTTCTCAAGTCAACTTTCCTCAAGTAAGGAGCACCATCCATGCTAACCTTTACAAACAAACCACTAGGCCCTCCTTTTCCATCCACCTCTTCAGTGTTCTTTGATGTGGTGGCGAGAGAGTTCTTCCTAAACGATCTGATAGGTGGCCAACCCACAACTTGTGCCTTGGTAGCAGGTGCACTGCTGTTGTTATTTGCAGAAGCACTGTGGTTCGGTCTGGTCTCATTTGTTCCATCAGGCCTTTCCTGTGTTGATTTTGGGGCGACAGTGTCTTTCACTTTAGCTGCTTGACTCCCAAAGTTCTCAAGCACAGAACCAGGTTTCAATCCCAAGTTTGGAGAGGGTCTGGGTGATAGCATCACATTCACTTCTGCATTAGAAAGAAATTTGCCCTCTGAGAACCCATCCATAGCATCAGAGAACCCTCTTTTGTTACCCGAAACAACATTTTTCTGTACTGAAGAGCAATGACGCTCATTTGAGGGGTGCAAAGGGAAGAAGGGCTTCTCATCCAGTTGTGCAGAGCTCAATAGGCAGAGCTCTGAATTCCTTTCAGGAGATTGTGATCCTGGAAGCCCAAGCCGCAATTCTGTAGCCTTAAGGATCAGACGAGTCTTGTTCTGATCACAAGCAGCAGGGATTACCGAACTGTCCACAGAAGAACAATCTGACAATCCCATATAGTTTCGCTCTCTTAGTTCAGAGCCGGTCTGGCATGTGCTTTCTGCGGAGGTTGAAGAAGCCAGCAAAGTAACATTGCTCTGACCCTCTTCCTCCACAGCACCAAGCAGTGGTGAAGACATCAGAATTAAGAAGAAAAACACTCAGAATTCTCTGTAACCTGGTTAAATCA
>CD21933.0
TTTTTTTTTTTTTTTTAACCCATTTAAAAAATTTTTTTTTTTTTTTTTTTAAGTTTAAAGGGTAAATTAAATATTATTTCTTAAATTTTATAAACAAGAAATTCTAGTAGGAACAAATTAGTAATTATACATATCTTATCTATAAGAATGAACAATTACTATACAATTTGTGAATAGAAATTGACATCCTTAAACCACTAACTGATGATTCTCCGTTGGAAAAAGAGCGAAAGAATCATAAAAATTTCTAAAAAAATAAAAATAAACTTTACAATTAAAACTAATTCGCAATAGTAGTAGTAGCAGCAGTACCAGTAGAATCTGACGAATCTCCATTAAAATCCATCATGTTCATCCATTGTTGAATTTCATCTTCTCCAATTTTTTCCCAGAATTCATATTCTTTTCCAACTTGCATTTCCACTTCTAATTCCTTTCTTTTCCCATTTTCTTTCTGTTGTTGTTCTTGAGGAGTACTCTGCCCTTCTAAATTACTAGCAGTATTATCCGGAAATGGGAAATTAAGCTTTGCTCGTGGACCTCGAAAATCTATCGCCGCCTTATCATAAGCTCTAGCAGCCTCCTCCGCCGTGTTAAAAGTCCCTAGCCAGACCCTTGTCGCCCGTCGTGGATCTCTTATCTCCGCTGCCCACTTGCCCCATGGCCTCTGCCTCACGCCCCTGTAATTTTTCTTCACTCTTTTTCTCGTTCCTTTCTTTTCCTCTTGATTTGGCGGGAAAAAATTGCATCCTAAACATCCTTTGATTTTGCATATGTTACACGTGTCAAGATCCGACGGTGGCGGTATTGGATTATATAAACTATCCGTGGTGGTAGTAACAGCTGTAGAAGCAACAGCAGTAGCAGGGGAGGAACTACTGGCAGCGGCGGCGAATTGATGAAACAAATCTGTAGCCACCGAGGTGCTACTGGTGGTGCCGGAGACGACATTTTTCAGAGCGGAAACCATGATGAAGAGTTCTTGATCTTGAGTAAGCCGCGGCAAAAGCATTGCCGGAGGTAAATATTCAGTCGGCGGAGGTCCGGTGTGTTTGAGTCGTTTCGATGACTTGTGCATGCTTTGGTTGAAGAGAGAGTGAGAGAGAGAGAGAAAGAGAGAGAGAGAGAGAGAGAGAATTTTTTTTTTTATGTTTTTGGTATCTGATTTCTGATGATGGAGCGAGGCGGAGATAAGAGATCCACGACG
>CD38443.0
CTTTCTCAATTTCTCAACCTCCTCATAGAATATTCAGCAAAAAAAAAAAAAAAGAAAGAAAGCACACAGCACGCATCCACATACTCCACAACTACACTCAAAACAAAAACGAAAAATGTGTCATCGATAAGATCAAAAACCAATATATAAACCTTGAAAATCTGAATTGAAATTCAAAACAAAAATAATCAAACACCCACATTGTTCTAATTTTCCTAAATTAAGCTCATCTCTTCTTGTTCTTCTTCTACATGATTGGATTAGTAGGGCGTGTTAAACTTAAAAAACTACAAATTACGATCGAAAACACAAACAAAGCCAACAATTTATAGACTATTAATGAAGGGTTCATTAAGAATAATGCGAATACACTAGAGTTTAATTAATTAGAAAGGGTCCATTTTGAAAGTAGCTAGGATCTTGGGGGTGGGAAGAATTGCGTACCGGCAATAAAAGCATTGAGCGGAGCTGGATATAGAGAAGACGGGTCGATCAAAGCACCTGTACCTTGCTGGTTACTAGGAGTTGCTTCAGTGCTAGTTGTGGCCGCTGTTATTAGATTAAGCTGTTGGGCTCCACCCGAAGAGCTCTCTCCTCCGCTGGTGTAACGACTATCAGGGCCTTGATCGTAGAGAAGGCCTCTAAACATATGACCTCCAATATTAACTGCTGTTTGATATGCAAACTGCTCATCTGCATCGTCCATTGCGCTTACTTTAACACAGCGAAACACTGCTGGGGAATTCACTTCTGGTGGAAAATGTGCAACTTCCAACCCTGACGTGGTAGTGCCTAAACGAGTGCAGGCAAGAGAGGGAGCACCACCTTGATTCTCTCTCTGCCTTTTGGGATTCTCTCCTCGAAACTGTTGTTGTTGCTGCTGGTGTTGCTGTTCTTGATGTTGTTGTTGCTGCTGCAAAGCAGATAGCTGTTGTTGCCTCTCTCGCCTTTTAGCAGCAGGGACCCAAGTGCTCTTGACGTGGGTTTGGCACTGAAACCCTCGGCTTTTACAACAAGTTCTACATCTCAAATGGGCACAATCTTTTTTAGCTTGGTTCCCACAGTCTTGACAGTTCATTCCTCCTCCTCCTCCTCCTAATCCACCTTGTCTCATAACCGTAAAGCCTGATCTTGATGATTCATCAGAGAAACTTCTTCGACTAGGACCCACTCCAAACGAGGAGTAGTTGTTCATATTTTGCTGTTGGTGATAATATTGCGGCCATATCTCAAATCCTTTGTTGTAGATCTGTTCGTTATTTGATCTGTATAAAAACAAATTGTTCTCTTGATTTTTATCTTCTCCTTGTTTACTTGTTACCGCACCTTCTCTCCCGCTTAGATAGAACCACCCAGCCATTGCTTGCACCCAGAAGCTGAAACCAAAGCCAATTTAGACCAAAAATCCATAGCCAGAAACGTTAATAGCTATGGGAATTCGCAAGATCAGTCAGCTGTGATTACCGGGTCGTCTTCTTTTTGGAGTTGGAAATTTGTTGGTGTGAGTTTTTAGGTAAAATCAGTAACTTGAGACGATCTTCTTCCTCTTCTTCTGATTCTGACTCTTTTCTTACTCTGAATATGTGATTTTGCTGTTTCGGTTTTCTTTGCAGCTTTTGAGGTAGACCTCTAACATATATATATATATATATATATATATATA
>CD41642.0
AAGGGTTTGGATGGATATGGCAATTTGACGTTGCTTTTTGCAGTTTGGCCCTTGGCTGCCACTATGGTCAATTTCTTTTTTCGGATTGAGATCCACCTAATTATTAGCCACCTCTCCTCTCTTTCTTTCGTCATCCATCCATATTAATTATTTCCGTCTATAAATAGACACTCGTTTTGCCACTCATCCCATTCTATGCATGTTGTGAAATGAAAAATTGCAGGGTATTTACGTGCTGCTGGAGGCCTTGCATGAAGAGGTAGAGAGTGTAATTCAGCCAAGGATGACTTGCCGGCCTGGCCTTGCCTGCAGCTATCTACAACACCCGCCAACGCCGGCAAGTTGTTTCTTTGGCTACATTGTACTCTTTTCTTCTCATGTCAGGCCTGCTATTGCTACCAGCCTACCACAGCATTACAGACAGCGGATTATTTCGAAAGGTAAACCAACCCATTCAATTAATTATTAATAATTAATCATATGCATGTGACGAATTAAGTTCCTGTCCTTTTCATCTATAATTCTGGATTCCTCTTCTCTTGCCCAGTTTTTTCCATTTTGCTATTTGGAATTCTAAAATTAATTATGTCTTAATTAAAATAAAAGAACTTATATTATTTGTGCTCAGTTAACCCTGGCTAATTCCTAAAACAGTGATGAACTAATTGAGCATAACAAAGATAAAGAAACTGTACTATGCTAGGCTATGGCTGTGCTATCTTAGGAACTCTCTTAAGTAAAAACAATCCCGATTGAGCGGTGGAAAATATCCAGTATAATTGAGTTTTTTTTTATTATTTTGTATTTTTATTTTATCTTAAGAGAAAAAAAGAAGCCCAGAATATATGGTAACTGATCGTATCCTGGAAGGGCCATGGCGAAGCATACATACAACAAAAGCAAATTACAAAAAAAAGGTAATCAAGCACGAGTCTGACGTATTTTCCAAGTGGCTGTCTAGTTTAAACGATAGAAATGTAAGAAAAGGAGTAATCCAACGAGAAGCCGTATAAATACGATGCATTGCATGCTAGTGACGGTGACTTGATGTCGCTTTTGGAGGCAGAGAAACAGATGGGCCATGTTTCTGCCCTAACTTGATTATTAGTTGAGATCTTAAAAATAATCAAAAGAATTATATCTGTACTGGTTAATTATATTACAATGCTGCTGTGTTCCAATTATCTCCACTCCTCAAGGAATATTTTCGGTTTTGTAATTTGCAATGTACAGTATTTTTAAAAAACATCATGGGTTGCAGCCACATATGTTATAGAAACAGATACCAGAGTAGTATTCATTAATTAATAATTACGTCTCCAACTGGAAGATAATTAATTACTGATAGCTATTTCACTAGAATCTTAGCTGGCAATGGCTTTCAACATTGTGACTTCACTTTGTTTTTAGTTAAGTGGTAACTATCATTGGCTTAATTGACCATGATGCTTAATTTTGTTTATTCAATGTTTGAAATATATTGGCTTGATTAATTCAAATTCACATTGGGTAGGTCCATGAAGGGTCAAATCCTTCTTTGATAGACGTTGAAAAATCTCGTTATAGCCCGTTTGCTGTTTGCCAAGCTGAATAAACAGCTTTCAAAAGCTGGATACCGATTGTAACCTAGGCATATATAAATGGTAGACAATTTGCCAAAAAAGCGAAAAACAATGGCTGAAAGTGACGCACACTTAGCTAGTTGTTAGCCAATTGTTTCAACTTTTAAGTACATTAAATTAAAAAAAAAAAAGAAAAAAGAAAAGAATTGTTGAAAATGAACAACCTTAAAATAAAAAAAAAAATTTACAACCCAATCTCAAA
>CD53029.3632
AAAAAAAAAAAAAAAAAAAAAAAAAAAAAAAAAAAAAAAAAAAAAAAAAAAAAAAAAAAAAAAAAAAAAAAAAAAAAAAAAAAAAAAAAAAAAAGAATAAAGTAATTAACACAACAATAAATTTTAATATTCTTCAAATAAGCACAAATGCATAAAAGTTCTAATTAAACATCATCCGAATTCTCCCAAATAAACATAAACATCATTCAAACGCCATCCAATTTCTCCAAATAAACATAAACATCATCTAAATTACAATTTAGATGAGGAAGTACAAACAACAACTTCAACATCTTTATACAATTCCTCCGGCTCTAAGTTAAGCTCCATAGTTTCTCTTGTAAGTTCTTCCAACTCTGCTTTCTTTGCATCTCCTGGATCAGGGGCTCTGTTGCTATTGCCAGATGCATTGGGTGGTAAAGAATTCGGCATAGGATTTTCAGACTTGGACTCCATTGTAAGCATCTTCAAAGAAATTTTCCGTAGATAATCCGGCTGGCTTGCAGCAGCAGTATAAATCTTTTCCTCAAACCGCACTGCAATTTTCTTGAGTTCTTCCAATCCCTCTTGACTAGAAAATGGAAGATGTCTCTTTAATGTCTCCATTATCTTGTTGACAATTCGCTGCCGCGAATCAGGCTGCAACTGAGCTCTCCAATCACCAGCATCCATTGTAGGTTCTGCACCTTGGCCGGTGGGCCTCCAGTTATTGGCATCCATCAGATACCAACCAAGAATAATTAATTAACAGCTGCTACGAACACTTGCGATTGGAGTGTTTCTCAATGATTTTGTTGTTCGTTATCAGAAGCACTGAAAATTTGGAGGAGAAACAAGAGAAAGGGAAAGAGAAAATCAACAGAGAA
>CD54122.0
AATAAAAATATTTAGAGATCGGTGAGTTCGATTACTCATCGATGGAGTATTATCATCCTTCCTGCTCTAATTCAAGATGTTATAGCTTTTGATTTTATTCCAAAAAGAGAAAATAGCTTCATTTCATTGCTCTTAAAATAAGACAATTGAAGAAAAGGTAATCAAAAAGTCACTCTCTTCTAAAACTACAACCCCCCACACACTTCAAAGGGTAATCATCTAATTACATAATTAAGAACTAAAACTCAAATTAAGGAGATTAAAACAGATGATTTGATAACTTGCTTCACTTTTTCTCTCCTTTAGCTTCAAGACCATAAGTGCCATTAGATTTTGCAGGCAGCTGCAACTCAAGGTCATTGATTTGCTTTCTTGCTTCTATTTCTTCAATAACTTTCAATTTCATTTCCTTGTCTTTCCCCCACAGAACTGCGTAGAGACCGGCCACAATCAACGCAGAACCTACAACAGTTCCGACATATAATTTCTCACGAAGCAATGCCCAACTTAGAACAGCAACAATAACCAGCAACAAGGGGCTGAACACTGAGACATAAAGTGCTCCTTTCTTTTGGATACTCCATGAAGTGAGGGAAAATGCTAGAGCAGAACACACAATTGCTGCATAAAGAGCTGCAACAAGGCGACCCGGATCGCGCAATGACCAATCTGCTGCTTCATGATTGGCACCAAAGCCAATCAGAACACACTGAATGCTGCCCATGAAACACAGTAGAAATGTGCTTGTGTAAGGAGCGGGAAATTTTTCACTTACTTTGGCCTGAATTGTAAACCATATTGCCCAACAAACAGCACTAGCCAATATAAATAAAGGGCCTAAAATGAAGTTTGATTTTGAACCATCATTAGAATTTTGACTACCGATATCATCTGCATATTTCCAATGAATGCTGGACTCTCCTACATTGATTCTACTTCCATGGTAAAATGACAACAACATGGCTCCTCCTACGCATATTGCTGTACCCAACAACTTAGCTTGCCCTGATAATTTCTTTATTCCAACAGATTCTTGTCTGAGAAGAACTGCAAGAATAAAAGTGACAGCAGGGAGTATATTAGTTAGTGCACATCCAATTGTTGGGGTAGAATTTTGAAGCCCAATAAAGTAAAAGACCTGGTTTCCAGTTGCCCCAGTAAGTGAACATATGAAAATCTGGAACAGCAGCTCCTTTGTAATCTTGGGTCTTGTTTTCCATTCGAAGAAATAAGCAAAAGGGACCATGGCAATGGTGGCAAAAATTTGCCTATAAGCGACAAGAACAAGTGGTTTCATGCCGGAGTCCATTGCAAGCTTTGAAATAATATTCATCCCTGCAAAGCCAAATTGTACAAGAACCATAGCCAAGAATGGTAAAAGATCACCAACCACATCCATTGTTCTCTCTTTCTTTTATTTAAGAAACTAAAGTGCTAGTATGGCACTAAGAGAGAAAGATATGAGTCGGTCTCTTGGAGAGAAATCAAGAAATGGCAATCACATATATATAGAAGAAGGGAAGCAAAAAAGTTCTTCTTTTCTTTTTTATTTTTGTATTTTTTTTATAACAGAAAGGGAAGTAAGAAAAACGGTTCAA
>CD47636.0
TGCAAAATGGAATTGTGTTAGGGGGGCCAGGAGGTGATGACAAACCCCATGTTCTTTTTGGTGCAAAGTGATGAAAGATGGTATAGGATTTGGATGATGTATATGCTAAATTTGGGGCAAGCTTTAATTTGCCTCCCTTTCATTTCTCAGCCCTTAATTCTTAGGCAAATAGGGCATTACCTCTAAAATAAAACTCCATGTTTCTCTCTTCTTACTCTACCAAGCAAAAATAGTTATAACAGGAAGATTAAAATTATTTTCACAGTGGTTTTTCAATAGCAGCCCATTAACTAAAAATTTATCTTTATTACCTTGTGACAAAAAAAAAAAAATCTTATTTCCCCTTAATGCTAATAATAATTATACAAAAAAGAAAGTCTACTTATTCCATGGCTTGCTATGGAGAAATTTTTCTCCCTAAACAAACAAGATTGACTCTATTAAACAATGGAAGACAACGGAAGATGAATGCTAAACATAATTCTACTCAAGGTGATCATGTGGTCTAATTGACATGAACATTGCAGCGTACTGCAATAGCCTCCGGTCAGAGCTTCCATTATCTGTTGGAGTAATAACAGGACCTCTAGTCCTAGTCCTATACCTTCGCCAAGCAAATTGTAAATTAACTGCTGCCCATGTTCGCCAATTCGACGAGTAATATCTAGCTGTTCGCTTAAGCCTTTCGTTGGCAAATTTGTAACGGAAGTGGTCTGTTATATAACGAAGATGATTTGCATCAAGGCCGAATGCTTCTGTTGATTCTATGCAAACAAATGTAGCTGACGACGCTGGAAGCCGGTCCATGAACGGGCGACGAAGGCACCAAGATAATAGTTCATCGCCTAGAAAGCCTCCTGGTTCAAGCACACTTGTTGCTAACATGCCTTTGCTAAGACTTTGACTTCTCTTTATTCGACCACGAACAATGAACACCATTCTTTGTACTGGATCTCCTTCTCTTATTATCTTTTCATCTTTAGAGAATACAAGAGGCCTAACTCTATCGCATATGTTGTCAAGAATAAGATCATCCAAGTTGTGGAACAAAGGAACCTTTTTTATAAGGTCTAAGCAAAGATAGCGTTTGATATCTCTTCTGAGTCCTTCAGGTAAGTCTTTGACTAGTTCCAACTCGTCTTCCCCTCCCATGGCTGCCCATCTTTGGCGTTCGAAATGGCGAACTCTTTGCCTCAATCGAGACGGTAACTGTCTCCGCCTCATCCACCATTCCATGTCTCTACATCTTAGCTGCATTTTCCTCTTCTTTGCCATGACAGCATGCAGAAACACCTGAATATTCCCAATCAACAAAGTAAAGAGCATTAAACCACTAAGCACAATACATATACTGAATACCACTTCTAGCCAGTTACTAGTTGGATCGAGATCATTCCCAAAGGTACTGAGGGTCATTAAGCCCCAGAAAATAGGGTAAAGAATCTTGACCGCCAAAGAATTGCTAGAAATGACAGGAAGAGCTGTCTTGTAAATTCCATAGTTGAATGGTCCAGACATATCCAAGCACATAGGCTTTCTCACTGTAGTGGTAGAGTTACCAACACATGGATTCCCAATTGTGTCTGTGTTTACCAGAAACTGATAACATATCTCCTCTGAGCAAGACAAAGAGAGATCACACTTTGGTCTTCTATCACACTGCTGCCTTAGGCATGAAGCGGCACGTTGAATAGCAAGAACATACCAACATCCTCCAGCAACATGAGAAGCAATGAAGTAGGCAATGAGATTAAGGCCAAAACCCCACCAAATTGTACCAAAGATGTATCCTGTGACCTTTTGCATTTTCCTCATCAAGTATATGCAATGATAGACTTTAGGGAGGAATTGAAACATGAAGATTATGAGAAGTATAGTCATTATCAGCTTAATTTGCTCTTCTCTAATCAATTTGGGAAGAACTAACCAGAACACAGCCTGAGGGACTGGCAGTATGACAAAAGCATCGAACCAGAAACCTTTCAGAGAACGCACGTAGTGTGATGCGATAGAACGTGCGTCCCACACGAGTTTCCCGCACCCAATAACCAATGACTCTCTCGACACGTACGCCAACCTGAACTGCAACCACAGGTGGCACAAATGTATAGCGTCTACACACGTGCGAAGGACGGTGACGATTGCGGCTAACCAACCATCCATGTACAAGCAAGGGGCCCCGCCTCTCCCAATTGATAACGAGTAGAAGAAAAGTGGATCAATGGCCAAAGCCATTCCACGAGCAAGAAGGAACGCGCGGTTCCATTTCTGCACGCGCTTACTACGCGGGTCGAGTACGGTTCCAAAGGGTCCAGTGGGTAACCGCGAGTGGGTTTGGGTTGAGGGGCATTTCTTGGGGCCGGTTCGGCTTTGGATAGGAACAAGATATGAACCGGCGGATGCGACCCATTCGGGCTGGTGAGCATGGTCGCAACTGGTGGAGTGAAAGACCGGAACACCGACTTGTGTGCAGGCGTAACATTCTACGGTGTTGTTCGGTACGGAATTGTCGTCAACGATGCTGTTGTTGTTTTCTCCCCGCCCGCTATTATCACCGCTCTCACTCTCACCCTTCTTTTGGCAAAGCAATCCAATCCACCTAAGTAGAGAGAAGGAGAAGTTAGGCGGGGAAGGCATGATAGAAAGAGCGAAACCATGGGAAGAAAGAAGGAAGGTGGTGAGGAAGAAGGGTGTTTTAGAAAGAGAGAAATGGAAGAAGGAGAGGAGAATAATGGTGGAGACGAAAGGGAGGAATTTGGAGGGATTATAATAGAAGAAGTCTGTCACGTAGCACATGAAGAGGTGAAAGAAAGAGAGAGAGAGAA
>CD50475.0
CTGTATATGAAATAATGAAGGCTGCTTCACAATCCTTTTTCCAAAATGGCAAACTTTTTCTCTCCACAAACACTTCTATTTCTACTTCTCATTTCTTGTTTATTACCAATTGCTAAGCCCTTTGTTGTCATTGTTTCAGATTCTAGCAACCAATCTGCCTTAATAGATGGGCTTCGAAACGGATTTGGAACAAATATGAGCGGAGCACAAACCGAGGCCCACGAGCAAGATGCTGTATATGAAATAATGAAGGCTACCGGCAACGATTGGGCTACCGACATACCCGACGTTTGCCGCGGCCGGTGGCACGGCATAGAGTGTATGCTTGACAAGGACAATGTTTACCATGTCGTTTCATTGTCTTTTGGTGCATTGTCTGATGACACAGCCTTCCCTGCTTGTGACCCAACTAAGTCTTATATTTCAAAGGCCATTACTAAGCTTCCTCATATTAGGACCTTGTTTTTTTACCGTTGCGTTAGTTATAACCCACAACCGATCCCTTCATTTTTAGGCCAGTTGGGCCCAACTTTGCAGACATTAGTGCTCAGGGAAAATGGGCATGTGGGCCCTATTCCGAGTGAATTGGGCAATCTTACTCGTTTAAAGGTTCTTGATCTTCACAAAAATAATCTCAACGGTTCAATTCCAGTTTCATTGGGCCGGTTGACCAGTTTAAGGTCGTTGGATTTGAGTGGAAACAAGTTAACTGGTTCAATACCTAGTTTAACTTTTCCAGTTTTGAATGTTTTGGATTTGAACCGAAACTTTCTAATGGGTTCAATCCCATCTAGCCTTGGTTCTTGCCATTCTCTTATAAAAATGGATTTTAGTCATAATCGGCTCACCGGTTCAATTCCCGATTCATTTAGTGGATTAAAGGAACTAATACTTATGGATTTAAGTCATAATCGTTTGTCAAAGTCACTTCCACTATCAATTAGAAGCTTAAGTTCTCTCCAAGCATTAGTTCTTGAAGGAAATCCAATGTCCACTACACTTGCTAGTGATCAATTTGATGGTATGAAGAGTTTAATGATATTAGTTCTCTCAAATTCGAATTTTCAAGGTCCAATACCAGACTCGTTAGGTCGATTAATAAATTTAAGAGTCGTTCGTCTTGATGGAAATTGTTTTAATGGTTCAATTTCTATAAATTTTAAAAATTTGAAAAATCTTAGTGAATTAAAATTAAATGATAATCAATTATCTGGTCCGGTTCCGTTCGGAAGAGAAATGGTTTGGAGGATGAGAAGAAAGCTCAAACTTCATAACAATACAGGATTGTGTTACGATGCTAATAGTGGTTTTGAAGAAGGGTTGGATTCATCATTTGATTCGGGTATCGGTCTATGTAATAAATGGAGACCCAGTTCAGCAAAATCAGTGCAGCATCTATCTGCCATAGATAAAGAAATGGCAAGTACAATCAATAAATCCTCTTGTTCAGTTCATAAAGATTCAACTTTTGTTAGGTTTCTTCAACAATCATCATTTGTTGTTTTTGTTTTGCTTTTATTGTAAGGTGTGGCATGTAAAATAGAGAGCAAAAAATTTTAAATTATTAGATTAAATACATATAGCTATAGCATTCATAACATTTATATATTTCACACATTACCTTTTTTTTTTCTTCTTTTTTTTTTTTTTTTTTTTTTTTTTT
>CD46111.0
GGTTTTTCAGCCTTGAGTGATGCAATTCGAGTCCAGCTGAAACCTAAACGCAGCTTATTATATTTAAAGCTCTGTTTTAGGGTATAAAAGAAATGGCATCACTCAAGGCTGAAAAACCAGCTACTGGTTCTCAACCAGCTGCACTCAAGAAAGAGCCAGCCAAATCTAGCAGTGCACCCAAAGCTCCAGCCTCCAAAACTAGTAGCGCACCGAAAACAAGTAGTGCACCCAAAGCTGAGCAGAAACCCCGGGAGCCTAGGAAGAAGGCAACCGGAAGGCCAGCAACAAAATGAGGAGATGAATGTGAAGAAACCATGAATTAGTTGTTTTAATTCGTGGTAGTTAATTCATATCTATAATATGGATTTCAATATATACATCTGCTCGTTTGCTACTTACATGCAGTGTTCTCCTTTTATAGGCTTTGCCTAATAAATAAAATGCGTACTTAAATTTGTGTTATTGCTTAATTAGTTATTTTATTTGTGGTGAAATTTTTCATTGTAAAACGAACCAATGGAAATTAAGCATATAAAGAAAATTATCATGAAAAAAAAAAAAAAAAAAAAAAA
>CD47239.0
GAATCCTTACGCTTAATTTCTGCTACTGTTTAGGGTTAACAACTACACTGCACCTATCCCCAACTTTTAACCGTTTTCTTGACCTTTTAATTCTTATCTGACAGGCTCGTATCTAATATAATCAAGTAATATTCAAGAAAATAAGCAAGAAAATAAAGAAAGACAAGGTCAAATGACCTTTTTTATCTTTTCCGAGTCTCGAAACGGCACTTTCATCTTTCTGGTATGTATCAGTCTCAATCTCTTGCAGATGCGTTTAAATGGAACCGAACCAAATAAAAATTAAGCAAAAGAGTAGGCCGAGAAAGTTCTATCGGTGATGTTGGGACATGTATCTATGTTATTTCACGTTCAATGGTTACCATAGAAAAGAGCTTTCTTCTAATTTAATGGTCCAAAACCAAAATTACACAGCACATCGATACAGGGTGGGGACCCTTTAGGGTTTTTTATAGGTTATTAAGACCACACCCTCTGCTCCACCATTAATGGTGCAGAGGATCCTCCTGTCACTACTACTCTCTATAGACCCTCTCCAGTCTTTTAGCTCTAGGAAAAGTATGTTTTTCTTTTCTTGAGTTTATAGATTCTGTTATATAGGCAGAAACACCATTAGTTGTTATCACTTTTCTTTATTTGATTTCAGTTGTTATCACTTTTCTTTAGTTGTTATCACCATTTGTTGTTATTTGATTTCACTTTTCTATAGACCCTTCCTTTCTTTTTCTGCTTTCGTCCACCGTTTCAACTTGCTATAAACATAAACAAATATACATAAAGAGGGAAAAAATGGCTAAAGAAATGCAACATAGCAGCATGTACTTAGAACAGGTAGACATAGAAGGCTATGAAAATGGTGGAATTCGCAAGAATCTTGACGATGATGGTCGAGCTAAAAGGACGGGTACATGGATAACTGCAAGTGCTCATATTATCACAGCAGTGATAGGGTCAGGAGTGCTATCTCTAGCATGGGCCATAGCCCAGTTAGGCTGGGTGGCTGGTCCGGTTATTCTCATGGCTTTCTCTTTTATCACCTTCTTCACTTCTACTCTGCTTGCCGATTGCTATAGATCACCTGATCCTGTCACTGGCAAGAGAAACTATACTTATATGGATGCTGTTAGAGCCAATTTAGGAGGTTGGAAAGTTACGATGTGTGGGTTGGCTCAATATGCAAATCTGGTGGGAATCACAGTTGGTTATACTATTACAGCATCTATTAGCATGGTGGCTGTTAAGAGGTCGAATTGTTTCCATAACCATGGGCACCATGTGAAGTGCAACACATCGAACAATCCCTATATGATCATATTTGCATGCATCCAAATCGTCTTAAGCCAAATACCGAACTTCCACAAGCTCTCATGGCTTTCACTTGTTGCAGCAGTAATGTCTTTTGCCTATTCTTCAATAGGCCTTGGACTGTCCATAGCAAAAGTAGCAGGTGGGGGACATGCAAGGACAAGCTTAACAGGAACCACAGTTAGGGTGGACGTGACGCCAGCACAGAAGGTGTGGAGAGCATTCCAAGCTATTGGGGACATTGCCTTTGCTTATGCTTTCTCTACCGTTCTTATCGAGATACAGGACACAGTAAGATCAAGTCCTCCAGAGAACAAAGCTATGAAGAGGGCATCATTCATTGGCATCCTAACAACCACCCTGTTCTATGTCTTATGTGGTTGCCTCGGTTATGCAGCATTCGGAAATGATGCACCAGGCAATTTCCTGACTGGTTTTGGATTCTATGAACCTTTCTGGCTGATCGACTTGGCCAATGTATGTATCGCCATTCATCTTATCGGTGCCTATCAGGTCTTCTGTCAGCCAATCTTCAGCTTTGTAGAGAGGTATTGCCACCAAAGGTGGTCGGAGAACAAGTTCATAACAAGCGAACATGCCATTAACATTCCATATTATGGCGTGTATTACCTTAACTCATTCAGATTGGTATGGAGAACTATATACGTAATAGTTACAGCAGTACTAGCCATGATCTTACCGTTCTTCAACGACTTTCTGGGTCTAATAGGAGCAGCAGCGTTCTGGCCATTGACAGTTTATTTTCCAATAGAGATGTACATTGCGCGCACAAGAATGCCAAAGTTTTCAGTCACCTGGACATGGCTGAAAATATTGAGTTTGGCTTGCTTGATAGTATCACTTGTTGCTGCGGCTGGATCCATTGAGGGTCTCATCAACTCTCTCAAGACCTACAAGCCTTTTCAATCTGAGCAATAATTTATTACCATTGTTTTTACTCAAGCAACAAGGTAAAAGTTTTCAGTAGCAGATAAGTCTGTATTTTTATTCCTACAGTAACAAATCACTTGTACTCATCTATCAATTAAAACTGGAGAAGCAATGCTTTCTTCATTTTCTCCATCAAAATTACTCAGACTCTGATAAAAATGGGGCAAGAGTTAATACAACCAACAGAACATTATGTGAATGCTTAACTGCAAACAAAAGTGTTAAGCAGTAGAAAGGCCTTAACCTAGCAACGTTGATTCAGTCAGCACAGGAACATGTCTCAAAAACAAGAAAAATTTCAGTTGGCAAGCAACAGCATCTGGAATCAAAGTATCATGTCAAAACCTAGTCAATCATGTCAGCCATTTTAGCATTCACGCTTAAACTGTAGTCAGCCAATAAAATATATTCATCAAAGGACAGTATCATGATTGTTGAAGACAAAAAAAAACAGCCAAAATATATTCGTGGCAAGCTCCAATCTTCAGAATCTTCAGTAAGATATCAAATT
>CD33230.0
ATGATATTTAATTAGATTCAAGAGAATCAGCAAAATTTTTGAGTAATAACATAAAACATTATATTATTTTTTTTCCGATAAAATGGAAGGCAAAGGCCCAAAGAACAAAAGAAACTAGCTAAACCGCAGGGACCACACGCGGCCACCTCACATTCACCTTATCCCACGCTAACACTTCAAACAAACCAACCGGAGGAGAGTGGAGAACATGGCAACCTCTGTCACTAGCCACAGCTAAGCTAGCCATGAGGTCAGCAGCTCGATTTGCCTCACGATAGCAGTGGCAAAGCCTAACCTGCCAATCCCTCGCTAACAAATCCTGAATTGTTAGCAATAAATTCCGAAACTTTTTGGAACTTGCACATCCAGCTTCCACCATATTTAGGACCATTAGAGAGTCTAATTCAACTACAAGGGCTCGAAAACCCAGCGTCCAGGCCGTTTCCAAACCATGAAGATGCTCTGCTTCCATAGAAGTGCACCATGGCAATTTGAACATAAACCCCCCAGCCCAATTCCCCACAGGATCACAAAAAAAGGCCGCCGCCACCACCACAACCTGGATTTCCTTTAGAGGCTCCATCTGTATTAAGCTTAATCCAACCTGTCATAGGAGGAGTCCATCCCACAGAAATGACAGTTCTACTAACATTAGAATGGGAAAAGGCAACAGAATTCCACGCAGCACACAAACAACAGAGCTGGCTTTTCAAAAGAGAGCAGCTTCTTTCCACCAACAAACCACTCATCACAAAAAAACCACAGCATTCCTCCATTTCCAGATGAACCAAAGGCCCATAGCCAGCAATTGGCTAGGAGAAGCTGCGACATCTATATCTCGAGGCACCCAAATCTTTACAACGCAAGAACCACTCTGAAACTGGCCACATGAGAAAAACGTTAATAGAATCCTCAGTCAATATATTAAACCAGACCTGCATAGCATAAAAACAGTCTCTCAAGACATGCTTAACAGTTTCAACAGCAACACCACCAATACCACAGCTAGGCTCCACAGTGAAACGTCGGCGGCAGCGCTTTGAATTGGTCATAGTCCGCTTGTGAACAACTAGCCAGGCAAAGCAACGAACTCTTTGGGGCACATTTAGTTTCCAAATATTCTCCCAACATTTAGACACAGTGGTACTAGATATCCTAGTTGCAATATTACAAGCAGATTTAACAGTGAAGTTACCCGTAGGAGATTTCGACCACATGAAGCCATCCATATTATGAATATCATTCACCAAAACAATTCCTTCCAATTGTGCACAAATATCACCAGGCAAAAGAAGGCCAAGAGTATCCCAATCCCACGAACCATTAACCCAATAAAAGGAGACAGACCGGGTTAGATCATAATCAGAAATATTAGAGCTAGCAAGGAATTGCAGAGCAATAGTCCCCAACCACACTAGAACAAATGCCTCTCCAAATATGGGAACAATTATTACGAGAGACCAACATATCCATTCCCGAACGCTCCCTGGTATACTTAGCTCTAAGAATGGTTGCCCGAAGACCAGAGTCACCCGTTAAGAGACGCCATCCAAGTTTTGCCAAAAAAGTCGTGTTCATCACACGAGCAGACCGAAGACCCAATCCACTATGGACAACAGGACGGGTCACTTGTTCCCAATTGACCAAATGGATTTGCCGATACCCCATCCTGTCACCCCATAAATTGGCGAATTTTTTTTATCAAACTCATCACAAACTGCCCCGAAGGAGGTACATGACCTGCATAACATGATTAGGAAGCGCAGCTAAAACAGATTTGGCCAACGTTAGGCGCCCGGTAAAGGACAGAAGAGGAGATTTCCAGCCTACTAGATGCTTATCAACTTTCCCAAACAACTCAGAGAATAACGACTTACTAATACGACCATGAACAATGGGAACCCCAAGATACACACCCAAATTATCTGTTCTAACCATACCAGCTCTTTCGCAAATCTGGTTACAAAGACAACGATCAATCCCCTCCGAAAAGAAGATTTTAGACTTTTGGGGGTTGACCTCTTGACCAGAAAGAGCCCCAAATAGGTCCAAGCACCAAAGAGAAGAAGGTAGTCTGCAAAAAATAGGTGAGACAGTGCTGCACCCCTTCTAGAAAAGACAAAAGGATTCCACCCCCCTTCCGAAACAGTTTGATCAATTAGGTGGCCGAGTCTCTCTATTGCCAACACAGATAGGTAAGGGGAAATTAGGTCCCCCTGCCTAACTCCCTGAGAAGGACAGAAAGGAGCTGAAGGAGTCCCATCCCATAGAACCCGCATACATGGAGACATTCATCAATAACTTCACCCAGGCCTCCGTAAAACCCACCAGGCAAAGAGAATCCAAAATGAAGGTCCACCGTAATCAATGATAAGCCTTCTCTAAGTCAATCTTCAGAATCATATACCCCATATGAGATCGATGTTGCCGAATAGAATGGACTGCTTCTTGAAGAATAACAACATTATCGTGTAAGAGCCTCCCCGGAATAAAACTCGTTTGATTAGGAGATATCAACAAAGGCAAGACTCCCTTCATACGATTTACCAACACCTTCCTGATGAGTTTAAAAGATACATTACAAAGGCTTATAGGCCGAAACTGGCTAATAAACTCAGGGGATTCAACCTTGGGAATAAGGGTCACAAGGATGTCCCCAACACCAGCAAGTAGGGGAGCGCCATTGAGAACATCCATCACTAACTCTGATAAGGAAGCACCAACAACCACCCAATTCTTCTGATAAAAGACAGCATGGAAGCTGTCCGACCCTGGGGCTTTATAAGGATCCATTTCAAAGAGGACGGCTTTAACATCATCAACAGTAAAAGTAATCGTACCCGCGGACAGTGCAGGATACTGATTTAGGATAGAAAAATCAACACTCCCAGGCGAATCTTCATTATATAGATTCTGGTAGAAATTTCGAGCTAAATCTTGCAACATACGAGGATCCCAACACCAATACCCATCATCTAGCTTCAAACACATAACCCGCTTAGAAGAACCTCTAATAACAACATTAGCATGAAAAAATCCAGTATTGCCATCCCCTTCACGAGACTTTTGAAACCATAAAACCTCCTCCTGGTTCAAACACACTTCCAATTCACCACTCAATTTACCCTCCAACACAGCTAGATCCAAATGAAAAGACTGGGATAGTCTCTGCTGGACCCCCTTTAACCGAGCAAGAAGCCTCTCCTTCCTGACATTAATATTACCAAACATAGCTTTTTTTTTCCACTCATCAAATTTATCAGCCATAGCCTGCAAATTCTCCGAAAACAAACCATCCTGAGCCCATTGTGTCCTTACAAAATTAAAAAAGTCAAGAAGAGACATCCAAGTAGCCTGAAACCGGAACCCATAAGCTGAATGCCTGAGACTAGGTTCAAAGAGTCGAATAAGCAAGGGTTAATGGTCCAAGGTTAGTCGTTCCAAATGGCAAACCACAGCATTTGGAAATAGAGAACGCCATTGGAAGTTGCAAATAGCTCGATCAAGCCGAGCAGCTTGAAAATGAGAACCATCTTTGCGCCACCGAGTAAACCTGGACCCTTGAAAACCCAGGTCAAACAACCCAAGCTGGTTCATCCAATCTCAGAATTTGGCACACCGGTGAAACACATGGCTCCCAGTAGATGACGTTTCCATGGGACTGGCTACCTGATGTGGAGCAACTTGCGATTCGATATACGGAAGACTTGGACCGCTGCAAGTCTAAGAAGAAGGGACATGCCCTTGTCCATGACACCATGCCTGTGCTTCTCTCTGGAGCCCAGAAAAAAACACACGCTCGAGACTAAGAAGAAGGGACACGCCGATGCCCGTGCCTCTCTCTGGAGTTCAGGACATGCCTGTGTCCCCTGACAGCATGCCCGTGCGGCTCTTGGGAGTTTAGTATCTATTGACGTGTCCAGTTGCGTTTTTTGTGTTTTATTTTAGGGTTTTATGTTTTAGCCCAAACCTATAAATA
>CD39173.0
TTCTTCTTCTTCTTCTTCTTCTTCTTCTTCTTCTTCTTCTTTTCTTGATGTAATTTTCATTTTTTCTTTCTATCTTCTAGAGATTACTTTCATCTATCTAGAGTCGATCAAGATTGCAGATTATGATGGTGAAGATGGTGATGGCAGTTTCAAAGAAGGGAAGAATGTATCTTTCTTCCATGAGTAAGGGTATTATTACACTCTAACTATAGTGATTTAGCCATGGAACTATGGCTTGAAGATCAGTAATATGGATGAAATGGTGAAGATGAGGTAATCCAAAACCTCTAGGCAAGTCTGATGCTTGGCTTTGAATTATTTTCCTTTTCCTTTTCCTTTTTCTTTTTTAATTTTTCTTTCTGTTCTTAATTTGTGTAATTTACTGTGTTTGGTTGCCAAGAAAGTTGAAAGAAACTAGAATGAAAATAAAAACAATATATAATACTACATATTAATTTTAGATTGTTTTTGTTACTGCTCCAAGACTGGACTTCTTCTGCTATATATAAACCTCTTTTGAGCAACCAAACACATTTTCTCCCCATAATTAAGAGTACTGTGTTGTGCTCCAACTCTGCAATATGTTCTAAATTTGATTATAATATACATGTTTTAACATTATAGTAAATTCCTTTGCTGTTTTCCCTAACAACAGCCAAATTCTTGCATAAAATGCCACTGATCTTCAGACATTTTTCAATGACTTAATCAAAATATATTATTATTATTATTATTATATGTAGAATTATTGTAAGATG
>CD17586.10
GGGGCGGGGGGTGCACCTTTCAAAAACTCCCTTTCTTCTTCTTCTTCTTCTTCTTCTTTAAGACTTCAAATAAAGATCATGGGGGAAGGAGAACAGCAAACAGGTCTCAATGTTGATGTGGGTTTTGTTTGCCGAGTTTGCTTTTACAAAATGTTGTCGTGTCTGTAATTGCTTCAAAAGTTTGAAGAGCAAAAGAACTACTACAGCCACGAACCAAATAGAAGTCCTCCTAACAGGTTCAGACGGCCGACCATCTCATGGAACGCCACCATCAGATGGATCTGGAGGTGGTGGTCATGGTGTGCAGCACGCTCACTTAACCTACTCCATCAACCCCATCGAACCCATCGCATGGAAATTGTGGAACCCCACAAAGAAAGCAATCAACTCCATCAAATACTCCAAACGGGGAGGAGGTGGTGGATATTACCCTCCATCAACACCATCAAATCCTCCAACAGGAGGAGGTGGTGGAAATAATCCTCCCTCACCTGATATTACTCCTCCAACACCTGCCATTGTAAGCCCACCAACCACCACTCCTCCAACTCCTTACTTTCCCATTCCAACTCCATCCACTCCAGACGTTTCCTCACTCCGTTCACTCCTGATCCAAATCACCCTATACATTGCATTACTGGAAAAATCATCTGGTTAGTATGGGGTCTGTGGTGGTGGGGAAAGTTGGAATGATTTGA
>CD44142.2
CGGAGAGAGGTCTGAGGAGTACCGCCATTCTTCACTATAATAACTGTATCCATTCCCCAACTGTAGTGGCGATCTAAGTGACAATGCCATAACCATACTCCAGGATTAAGTGCTTTGAATCTAACAGTAAGCCATCCATTCTTTGGAAGAGTAGCAGTGTTCAAATACGGTGGATCAACCAAATTGTATGTTTTGGGATCTTCTTCAAAATCGAAATTTCCTCCTCCAGATCCAACAACATAGAAACTGTGTCCATGGAGATGCATTGGATGATCCTCTGAAGCATTCAGTACATTAGATGATTGAAACACCATTTCCACTTCTTCTCCATATTCTAGCACTTTCACCTTCGTCCCCATTAACGATTGCGTAGTATTAGTTGGCAACCCTTCTGCAACGAAGTCATAGAACACCGGTGGCATGTCTGGGAAATCTTCAGTGTAAAAACCACTCATGTTGCTGTAGTAAGCCTGAAGCACATCCGTTTTAGGATTTACCCAAGTAACGTTGTTTAAGCTTGCAGCAAGAGAGATAGTAACATTTCCTGAATTGTTAAACAAGAACTGGTTCTGAGAAGCCACTATATACATCCGGGTAGTGATATTCTTAGGGACGGTCTGATTATAAAGGCTTCTCAATTTATTCCTGAAACTAATTCCTGCATGATAGTCTGTGTAAGAAGGAAGGGTTGTGTAAGGGAAAGAAGGAGAAGCTTGTGGTAGAGTATAGTTGCCACTATATTCAAGAATTGCAGTAACATTTGTTTTGTCATATTCAGTAAAGATTGCTTTGTCTGTATAAAATTGTCGAGCAGCAATATAATATCGGCCAACAGACTGGTTTGTCGTCACAAGAATGTCCATGGTTTGTCCTGGACCTATCATTATATAGCTTGTTACAAAAGGTTTAAGATATGCTGCATCCATCCCCACAACAGTGAGATTGTGTTCTGCAATTGCCAGGAATACTTCTGCGTTCATAATTGCATTCACTATGCGAAGAAGATAAGTCTTCCCAGAATCAACTTGCCAACGGTATGTTGATTCGTTGGAGCAAGCGCAAAAGTCTCCCGGTTGGCTATTTATGGTGTAAGCATCAGAAACAGGCAAATCTGCACCAGTTGCTAGATCTTGTTCAACTACTAGATTCACATCATAGGTATACCATGAACCCAGTACAAGAATTTCTTCTGCATCAGGTTTGGGATAAGGGTAGGATTTTCCTTCTTCGGGATAAATTACAATGGCTCCATGGACAGTGTTTCTTGTCCAGTCACTATGGGCATGCCACCAAAGTGTACCTTCCTCATCAGAAAATATGACCTCTTGGGTA
>CD46031.0
AATCGAGACTCTCGTTGTCATCATCATCATCTTCTTTATATCCTTTTCGCCGCTCTGTTTTGCAGACTCAAAAAAAAAAAAAGGAAATAACTATTTTCTAATAAACCTCCCTCTCCACTTCTTTCTCCCCGTCTACAGTTCTCTTCATCGTATATGTATTGTATACATATATGTATATATTTATAAATTTTCTCTTACTATCAGATTCAGATTTTCCTTTTTACTATAAACAAACACTAACGCAAACAGACTCTCATACACACTTATCTATATAAAGCCCTTTCCCTTTAATCTTATTCCATTTCTAACGCTCTTCTCCTCCTTCTCCTCCGTCCTTTGTAACTTCAATTAATTTAATTAGACTCTTACTTCTCTCTATCGGGCGGCTACGATCTTCTCTCCTAATCGTACGGCTTAGCCTCCTTTTGTCAGACTCACCAAGTACATAGCAATCTCTAGGCAAGTAAGACTATGGAGCCTAATGGTCATAAAAGAGTGAGAAGAAAGGATCATCTAGTTCACCAAAATGGTGATGTGATATTATCAAGTGTTGGTGATGTAGATCCATGGACGGCATGGGCTTACAAACCTCGTACTATTTCACTATTACTTATTGGTGCATGCTTTCTCATTTGGGCAAGTGGAGTCTTGAATCCTGAAAGCAGTGCATCTGGGGACATGGAAACATCTGTGAAAAGGGTTCTGATAAGGCCACATCCAGCAATTTGGCGCTTAGTTCATGGAATGGCTGTAGTCTATCTTGTTGCCCTCACATTTTTGCTTTTCCAGAAGCGTGATGATGCTCGGCAGTTTATGAAGTTTCTGCACCCCGATCTTGGAGTTGAACTTCCTGAAAGATCATATGGCGCAGATTGTCGAATTTACATGCCTGAAAATCCCACAAGCAGGTTTAAGAATGTTTATGATACACTTTTTGATGAATTTGTACTGGCTCATATATTTGGATGGTGGGGCAAGGCGATATTATTGCGTAATCAGCCACTTCTTTGGGTATTATCAATTGGATTTGAGTTTTTGGAGTTTACCTTCCGCCATATGCTGCCAAACTTCAATGAGTGCTGGTGGGACAGTATCATTCTTGATATTTTGATATGCAATTGGTTTGGTATCTGGGCTGGAATGCATACAGTTAGATACTTTGACGGAAAAACATACGAGTGGGTTGGTATAAGTCGTCAACCAAATATTATTGGCAAGGTCAAGCGGACGCTTGGACAGTTTACACCAGCACAGTGGGACAAAGATGAGTGGCACCCATTGCTTGGTCCCTGGCGATTTATCCAAGTTCTCAGTCTTTGCATAGTCTTCCTCACAGTGGAACTTAACACATTCTTTCTGAAGTTTTGTCTTTGGGTTCCCCCTCGGAACCCTGTGATAGTGTATAGATTGATCTTATGGTGGCTAATCGCCATACCAACAATTCGCGAGTACAATTCATATCTCCAAGACCGGAAACCGGTGAAAAAGGTTGGCGCTTTTTGTTGGCTTTCACTTGCTATCTGCATCATTGAACTTCTCATATGTATCAAATTTGGACATGGTCTGTATCCAAACCCAATGCCTGTGTGGCTGGTTATCTTCTGGGCGTCTATCGGAGTTGCCCTTCTAACATTTCTGGCCATTTGGTCTTGGCAACTACATCGAAGATTGGGGCGAAAGAGGCAATGATTATGCAATAGAATGGAACACTAATTCTTTGATTCCTTTCTTCACGGGTATCCATTAATGTTGTAAATACCCAGTTTACTCTACAGAATTGTAAATACTTGTTTTCTTAGGGTTACAGGATCACAGTTTCTTTTATTTTTAGAGAATATTCAATTTTTTCTTTATAGGTTTTTGGAAATGCTTCTTTAGCTCCCTCTCATTAGTTTCTTATTTGCTGCAATTAGCAACCGGCAAATATTCCCCCCACCTATTTGAGCAGCTGTCCATTTTTAGCACTAGTAATTTTTTGTTCACAAATTTGCCTGAAGCTTATGCTTTCTTAAATACAATTGTAGATTTTATATTATTAAACCAATGAAAAATAAGTTTATCATAATGATGATATTTCTAATACATTGGGAAAAAAAAAATGATTCGGTTTCCAATAAATCATGACCTGCATGTCCAAAAATCTTGGAATGTACATGTATAGTACAGTATACCAGCAAATCCCCACTTTTATGTACTTGATGAATTATTACAGAGCTTCTCCTGTTGGATTGAAATTCAAATCTATAATTTATTTTTGCTAATTAAGGAGAGAAAGGCATAGTTGTTAGCAGCTTTTTCTTCCATATTGTTTTTCCTCTAACAATCTCTTCACTTTGAGTCTTTCCTTTGGCCACAAGGAGATGTGTATATTTTAATGGAGTCTTCTCCAGAGAAGAAAGAAATCCATTTCCCTCCATAATTTCAGATGGTAAAGAGAACCCATTAAAGAGAGACTTATCGTTGTTTTGTTTCAAACCTGTATTGATGATCCCTTCTTCTTCGTCTGGCTCGCACAGAGATTCAACAATGTCTGAACTCCCACATTCCCTTTTGTATTCTAATGTGATTCCAGAGAGTTGATGGTTCTCAAAGAATTGGTCAGGAAGTGTCTCTAGCATCCATCTCACATACTTGACATTGTTGACATGTTGGTTCATATCCAAATCACTCCTCTTGGGCTTCAAGTTAGTGACAACATATCTAGCTTTATCATCCAACTTAGCAATTTTCTCAGGAACCTCTTCTTTAATTGCTTGTTTCTCTATAAACCATGGAGCAATCTCAGCTCTCACCTCTTCAGGCATTTTCGAAAGTCGCCTTGTCTTCTCATTCATCATTACCCAAGTGCTGGTTGCTCTTGCAAAGACTTGGCCTGTAGCTTGACTTCTAACAAGCCAGTCTCTTCTCATTCCATTCTTTCCTGATGCTCCTACCCATGTATCTATCTCCACCACCTCTCCCCAAATTGGATATTGATCAACTTGAACTTGCAATTTCGAAACAACCCAGATGAGATTATTCCTGACCATTCCATGAGTTGCCCCAAATCCATTGCTGAGAAGTCCTGACAACCATACATGATTTAGCGCTGTTTCCTGAAGAAGACAGAGTATGATCTCAAGTGTAGCAGTTTTGTCAGGACCAACTTCATAGGACCTAATAACAACTGTCTGTCTATAACCAACACCTTCTTCAACAATGAGGCCTTGTCGATGAGGATCAATATACTGTTTCTTGGTAGGAATATTTTGACGAGTTTGCTCTTTTGTGAGTGACAAATTCTCAACAACAGGAGCTACTGAAGTTATTGTAAGGCTACTAGGTAAATCAACCTTAAGAGGCATCATAGCAGAAGCTGACCCATTGATCTTGATCTTGTGCAGGTTCTGCTGATTTGGGTCATGGCTATGGCTATTAGTACTATTAGAAGAAGAGCACCTTATAGGTAACATGGCGATTCTGTAAGTGAAAACAGCCATTTTTCTTACTTTCCTTTTCGTTTTTTGAAGATTTGAAAATTTTGGAATTGAGACATGGGTTTCTTGATTTATAGTTGAAGTGTTGGCGGATATTTCCAAGGTTAATTTTAGAGTCAGGAGAGAAATTTAAGGGTACTAGTGAATATATCAAAGAGAATCTTGTTTTTCTGCTCGAATAAGAAAATTAAAATCATCTTTTTATTGCAGAAATATATTTTACTGGGACATGATCGATGTTGAAGAAGCAGACA
>CD39483.0
AACTAGATAAGAGTCAAACTCTCAAGAACTTGGGAAACAAGTGGAAAGATTCAGACAATAGCAAACACGCAAATTATATAATTTATTTATAAATAAACAATAGTTAGGAGTATGTGCTTGTGGAGGTTCATCTAAGCAATGAGCAGTCAATGGTCAATGTCCCAATTGCTCATTAGTGTAGATGTCAACTGAATTTGAATTGGGATTGGAATATCAATTTCAATTCCATGAAATTGAATTGGGATTTTTAAAGAAAATTTTCAGATTCTTTACCTGACTGTTAATGGCATATAGAGAAAGGAGTAGAGTAGTTAAAGAAAAAGAAGAAGGGAGCAACATTGTAAGCAAATGTTTCGGCCTGAAATTAAGCAGAGACAGAGATAAGAAGAGGCCTAAAAAGCAAAGAGAAGACGTATTTAAAGAATCTAAGCACTGGGTAAAAGCCCAAAACGACAAAAGTTTTTGCCTAAACAAAGCTTAGTGGTAGCTAAGCAGAGCATGCAGCGGGTTTGTAGGACCAGAGCACGACATTAGCAGACAGATTGAATCCCAGATGTTATTTTCACTAAGAACATAAATTTGGGGTCGCATCAACACCAGCGATCTTCTCTAATTCCAAGATTTTATGATTAGACCACAGTATAATATATATATGTATACAGAGAGAGAAGAAGAAAAAGAATAAAGAAGAAAGAGAGAGAGCTCTTGTGTGCAAAACTAGGGAAGGGAAAGAAAGAGTTTTGACAAAGATGCCACTTCTCTCTCACCTTCTCATCTTTTACCCATTTTCTTTTTTTGTCTGTTCTCGCTCTCTCTTTCTTCTTTCTTTCCTGCTTTGAGGAAAAAGAAAAAGAAAAGAAAATCTTTTTTTCACTGTTTGGGTAATTGGGTTCTTCCCTTTTCCTCCCTTCTCTGACCATCAAAGAAACCCATTCACTCTGCCACTCTCAACACCCACCCACTAATTACAAATCAATTTCAAATCAAATGCCAGAGAAAAGAACATTTCTATCGAAAACTTGTAAAAAAGGAAAAATGTGAGATATTATATATTTGCTTCCCATTTTATGTACAAAAAAATTATTGGTTTCTTTTCCTTCAAATTTCTGTGCAGTATAAAACAAAGAAAAATAATTGATGTGTCACGACGAGTCGTCAGTCATCACCACCTGGGGTAGGCAAAATTATATATATAATGATCTGGTGATTCTAATTCTGGTTTCGCTTTCACAGAAAGATTCAAGCTTTACAGACAATAGTAAAACCAAGTAAGCAAGCTTCGTGTCTGCTCTGCTCACTTGTCATAGTCACCAATAAGACCAAACGTCTCTCTACTTTAAAATTTCCTTACCTTACCCTAAACCAAAAATAATAATAATTATTATTATAAACTAATTTTCATTTACACAGCAGAATGATAATGAAGATGGAGATTTCATTTTTCTAAAAATTCTGGAAATGGGATTTCCTTTGTCTGATGATTTCCTTGACAATTTAAAGGTTTCTCGTAGGAGGGATCGCTCACTGACCTTGATAACAGAGAAGAATCCGAATCTCGAGAGGCATTGAATGATCTTTTGCAGTGCAGAATGGCGCTCTGGATCCCGTCCTGCTGCTGCAACAGCGAATCATCTCTCCTCTTTGATATCACCGGAGCCGATGGAGCCGCTGCCACAGCAGAGGATGCTGACCGGCTTTTCCCTAAATGTTTGCAGACAACTCTCAGCCCCGCCGGCAAGTTCCCTTGTTTTAGGCTCTTCACATTGCTGGCTGAAGGCGCTTCTGTACTTTCCGTCTCAGGTTGGCTCTTGTCAGCCGTTGTCGTCGGTGAAGATTTCTGCGCTGTAGTCGCGGTGGAAGGCGGCGGCGGCGGCGGGGAAGGAGCAGATGCTTTCAGGGCAGAGCCTAAGCTCAGCTGGCCAGAGAACCTCAGTTTCTCTCCATACCGCTTCGAAACGCGAATGTAAAGAGGCTTCACCTTCTTCAGATATTTCTGCATTACGTCTTTAGAGAAACGCTTCTCATCTGAAGTAGCGGCAGCGGCAGCTGAAGCATTTTCCTCTGTATTATTCTGCTTCTGCGACGACTTGGCGTTTTTACTACTTTCTCTAGTAAACAGAGAAACAATAGGAACCTCCTCGACCTTAAACTTGACAGTGAAAAACTTGCTCTGTTTGGTTCCTTCCTCTCCTTTCTCTTCTTGCTTGTGCTGTTGCTGTTTAGATGTAGGAGAAGCCACAGACTGAGTACTAGTCTCTCCATTTTTCTCGTTAGACTTTTCCGTTGAATTCATTTTTGATTTTTTGAATCCCAACATGAACACTCGAAACTTCGTAGCAGATTTCAGTAAAGAAACAGGAAACTGAGGCTTGGAATTAGGCTCAGAGCCATTAAGAACAAGAGAAGACGGCTCTATCGGTACAAGTCTTCCTTTGAAAAACAAATCATCAGAAGGTGAAAGCGGCAGATTTTGATCCACACGGTCATTACTAGAGCCAGAGGAGAGAGTGAAATTAAATTCCCTCTCTCCGTCCGTACCTTCACCGTCATCCTCTTCGTCTTCGTTTTCAGATTCAATGTCCTCGTTTTCGTCTGCGTCCTTTTCTTTCTTATCGTCGTCCTCCTCGTCTGGCACAGCAAACTCCAAGTCAAAAAAGGGACCGTCATCGTCATCTTCATCATCGTCGGTTTCGATTGTATTCTGAGCCACAGCAGTGACAATAGTGGTGGCGTGTGAGTTAAGAGTGGAATCTCCACCTCCAACGACGACGCCACCGCCGCCCCTCCAGTATTTAAGCAAACTAAAAGCTTCCATAGTTGGGAGAGCCAGAGAAACGGTGGGTAAGTGAATGGGTTGATCCAGAAATGGAAGAGAAAGAAAAAAGGCGCAGGTAAGGGAAGTAGGGAAGTAAGGAGGGTTTCTTTTCGAGTTGCAGAAAATGGTAGTACTGATACTGGAAATGGGGTGGCAGAGCAAGCACAGAGAGGTAAGCTTTTCTCTTTTTTTCAATTTTTTCCCCCTGTAGAAAAGAGAGAGAGAGAGAGAGAGAGAGAGAGAGAGA
>CD50242.0
AATAATTCTTAGATAAAGATTTATAGATAATAATTGATACAACTTTCATTTCACTTTAGAAATATATTAGGTTATTATAATTTAACCTCTTCTACTACTTTACTTACAAATTGAAATTTGTCTCTTTTATTTCCCATTTTTAAAAGTTTACATATTTGGTTCTCTCTTTGCAGCCTCTAAGGTGCTTTGGCTATGCCAAAAATTCTCTTGTCAATATCAAATTCTCCAATTCTTGCTCTTCTGAAGAAATGCAAAACCATGACAGAGCTAAAGCAAATCCATGCGCACATAATCACCAACGGCTTAGCTCGTTTCACTTTTATAACCAGCAAAGTCTTGGCTTTTTGTGCAAAATCACAATCTGGAGACATAAATTATGCGCGAGCCATTTTCAATCAAATTCCAATACCAAATGCCTTCGAATTCAATTCTCTTATAATGGGTTTCTCTCAAAACACACAACCTCAAATGGGTCTCTCTCTTTTTGCTTATATGCGTAGTAAAGGGATCGAACCGAATTCCCATACATTTACCACTTTGGTTAAATGCTGTGTTTGTTTGTCTTCACTTAATCAAGTTTATGGTCAAGCAGTGAAATTTGGGCACAAATTTGATCTTTATGTAATTAGTTCTGTTATTAATGCATATTCAAAGTTTGGAGCAATGGAACTTGCTCGTCAGGTTTTTGATGAAAATGTTCGTATAAATATTGTTTGCTGGACTAGTCTTATAAGTGGGTATTGTAGTAATGGAATGGTTAACGAAGCACGTAAATTATTTGATGAAATGCCTACGAGAAATGAAGTTTCTGTAAGTGCAATGGTGTCTGGGTATGTTTGGAATGGTTACTTCAATGAGGCAATTAGATTGTTTCAAGAATTGAAGAATTGTTGTGCTGTAAGATTTAGTGGGTCTCTTTTGGTTAGTGTTCTTAATGCTTGTGCAGCTACAGGTGCATTTGAAGATGGGAAATGGATTCATTCTTGTGTAGAAATGAATGGTTTTGATTATGAGATTGAATTAAGCACTGCATTGATTGATTTTTATGCAAAATGTGGACAAATAAAAAATGCAGTTGAAGTATTTAGCAAAATGCCATTTAAAGATGTAACAACTTGGAGTGCTATGATTTTAGGGTTGGCAATCAATGGAGAGAATGAAAGAGGTATTAAACTTTTTGAAGAGATGGAGAAGAAAGGACTTACACCAAATGCTGTAACTTTTATTGGCGTTCTTACTGCTTGTAATCACAAAATTCTGGTAAGTGAAGCTTTTCGGTTATTTGGGCGTATGGGTAAAGTTTATGGCATTGCTCCTTTGATTGAGCATTATGGGTGCATGGTTGATCTTTTAGCTCGAGCTGAGCTGATTAAAGAAGCCATGATATTGATAAAACTTATGCCAATGAAGCCTGATGGAGCTATATGGAGTTCTTTGCTTAATGGGTGTTTGATACATGGCCATGTTGAAATGGCGGAGAAGGTAGGGAAGCATCTTATCCAATTAGAGCCTCAGCATAGTGGAAGGTATGTCCTTCTGGCAAATATGTATGCCACAAAAGGAAACTGGGATGAGGTGATTAGTTTAAGGAAAATAATGAAAGAGAGAGGAATGGCTACAGTTTCTGCCTGGAGTTCCATTGAGCTTGATGGGATTGTTCATAAATTTTTTGTTGATGATAAGACCTATTCTTTTAGTAGCATTCATAAATCTTTGAATCAACTCCATGAGCAATTTGAATATTGTTCTACAGTTGATGACGCATAAGAGGTTGTATCTTCACATGCAAAACTAAAGTAGTTGGCATTGATGTTTAATTGGAAAAGCAAGTGCATTTCAATAGTGCAAAACAATTTATGTAGTGACAACAGATGCTTAATATAGCGGCTGGTGTTTTCTAGGACACCATTTCAGTTGTATCTCATTCGTATTTGATTGAAAGTGTAAAAAGCGCACTAGTTTTCTCGTAGCTCTGTTGGGGCTCATGGGAGCTCAAGAATGGATATTGGGGTTGTGGGCCTTGCCCTTATGGCATTGTGATTTCTTATGGTCCTAATGTGACACAAGTTATATGGGGAACTTGAAGTAGGTGGATGAGTTCTTCAGCTCTCACCTTAATGGCTACCTTTTAGAGGGATGTTTTCTCAAGGCACTTGAAAGCTAGCATCAGAGCCAGTTCCACACTCGAAAGCTCAATGCTCGAAGCTTCCTATAGGTTGGGATAGGAGAAATGAGGTGGCCACATATTACTGCCCATGGGATGGTTGAGTGAGCCGCTACTTGTTTATTGCTCAATATTATCCAATACTAGGGAACTGATATGCAAGAAAGCTGTTGAAAGACCCATTTTCACTCTTTCCCTATTAAATACTCTTCCACTTGTACATTAGTTAGGGATTAATACTCTAATGTGCATGTTTGTCCCATTGTATAGTAAAAAAAGTTTTTGATCTGTCCTATTGGATTTGGACTGTTAATCTGTTGTCTTAAACTGGGTTTACAGAACACAGAACTTCAAGTGGCACAATTGGCTAGTGGGTCCCTTAACTTTCCACCGGTTCCAAATAAACTAAGAAATGGTGATGAAACCAAAGCTTAATGAAAACCTCCCCATCTTGTAGCCACCGTGACACTTCTCTAACAAACCTACGTATCCACGTCTCAAAGACCATTCCAACACATTTTGTCCTTTTCTTGAACCGTTTTTATCATCTTTTCTTTTCAAGAAAAATATAAACTGACTACTCTTGTCCTTCTACACTTCTACCTTTCTTGATTTTGCTTTTCTCTGTTTTCAGTTATCAATCTCAACAGAGCTTCAAGAAAATGTCTGCCAGTGCCGGAATCCTTACATCTGCGGTTGCTGGATCTGGATATCAAGGCCTAAAAGCCAACTCAGCAAAACAGCTGTTCCCTGCTAAGGATTCTATTTCATGGAACAGCAAAACTGTCTCTAACGGTTCCAGAATTCATTGCATGAAGACATGGAATCCAATCAATAACAAGAAGTTTGAGACACTTTCTTACCTTCCTCCACTCTCCGATGACTCGATTGCCAAGAATATCGATTACATGATAAAAATGGGATGGATCCCTTGCCTTGAATTTGATGAGGTTGGGCACGTGCGTAGAGAGAATAGCAGAATGCCAGGATACTATGATGGGAGATATTGGACATTGTGGAAGCTCCCAATGTTTGGTTGCAATGACTCTGCTCAGGTTCTAAATGAAATGCATGAATGCAAAAAAGCATACCCAAATGCTTATATACGCTGCTTGGCATTTGACAACAAGAAGCAGTGTCAGTGCATGTCCTTCATCATTCAAAAACCTCAACTCTAAGGGGAGTTAAGTTTGGCCTTCTTCTTTATGTCTGTCTGTGATTTCCTCTTTTGTGCTGCAAATAAAATGGTGGGTGGTGGTTGGGTTTTCACCTAAGTGGATTTGCTTGTGGCCATGGATTAAATAAGTAATGATATCTGTTGGAATGATTACTTATTTTTATAATGATAACATATATAATATGTGTACTCCTTTCAAATGAGAATTGACTAGCACTAGCACTGGCACATGGATTTAGCTATCTTTTCATATACA
>CD49253.0
TCCTATATAAGTGCGGTAAATTTCTTGCAATTCCGATAGTAAAACCCATATCTGTCTCTTGCAGTCCATATAATATGGAAGAGTCAAGCCACCCACTTCTCTCCCCAAGAGAAGACCAAAACCAATCGCTGTTACTTCCTACATCAACGCCCAACACTTCTTCTGCCGCTACCTTTGACGCCGGCGCTGATGACATTTCTCCAATTAACGGTGCCCGCGATTTCTTTAGAGAATTCTACAGGGAGTCCAAGAAGCTCTGGTTCCTGGCAGGCCCTGCCATCTTCACCTCCGTATGCCAGTATTCCACAGGCGCCGTCACTCTACTGTTCGCCGGACATGTTAGCACCATTGCCCTTGCTGCCATAGCCATCGAAAACAATGTCGTTGCCGGTTTCTGCTACGGCGCCCTGCTAGGAATGGGAAGTGCGCTTGAAACGCTATGTGGGCAAGCTTTTGGAGCAGGTCAGATGGAAATGATAGGAGTCTACTTGCAGAGATCATGGGTCATTCTTGGCACCACATCAATACTACTAAGCTTGTTATATATATTCTCAGCGTCATTGTTAAAGCTTATCGGGCAACAAGCAGAAATAGCTGATGTTGCAGGAATGCTCGCTATCTGGTTGATACCGCAATTGTTCGCTTATGCTATGAATTTTCCTATGGCAAAGTTCTTGCAGGCGCAGAGCAAGATTATGGTAATGGCTTTGATAGCCGCTGGGGCATTGGTATTCCATACAATTCTGTGCTGGTTGTTGATGTTGAAATTGGGGTGGGGATTGGTAGGCGCAGCGGTGGTTTTGAATTTGTCGTGGTGGTTGAGTGATGTGTCTCAGTTTTTGTATATAATTAGTGGAACTTGTGGTGAAGCTTGGAATGGGTTTTCATGGAAGGCCTTCCAAAATCTTTGGAGTTTTGTTAGGCTCTCTATTGCTTCTGCTGTCATGCTCTGCTTAGAGATTTGGTATTTGATGTTATTAATACTCTTTGCCGGATACTTGAAGAATGCAGAGGTTGCAGTTGATGTTATGTCCATATGCTCGAACATATGGGGCTGGACATTCATGGTTGGTCTTGGAATCAATGCAGCCATAAGTGTCAGAGTATCAAATGAACTAGGCGCAGGTCACCCAAGAACAGCAAAATTTGCAGTAATGGTGGCTGTAGTGACATCACTAGTCATTTCTATTCTTCTTTCTCTCATTCTCCTTATCGAAAAAAATAATTACCCATCTCTATTCTCGAATAATTCAGAAGTCAAACAACAAGTTAGTCAACTAACGCCATTGTTAGCTGCTACCATAGTTCTTAACAACATTCAGCCTGTTCTTTCTGGAGTGGCCGTTGGAGCTGGATGGCAAGCTATTGTAGCTTATGTAAATGTAATAGCTTATTATGCCTTTGGGATGCCATTGGGTCTTGTATTTGGTTTCAAGCTTGACATGGGAGTCAAGGGAATTTGGATTGGAATGATGATTGGGGTTATCATACAGACTTGTGTCCTCTTCGGTTTAACTTATAAAACGGATTGGAACAAAGAGGTAATTAACCTTTAACCTTTAATAGTAATTAATAATTAACATTAGTATTATTTTTTTTTTTTTTTTTTTTTTTTTTTGGAAGGGGGGGATGGTTACTTTGATAGAAGATTTCAACTCATAAGTCTCATAATGCAAAAGATAAGTTAAATACATCATTTAAAATAAAAGAAAATATTTCCTTGTTTACCCAAGGAATGTTCAAAAAATTACCCAAACTAACATTATATTTGGTGAGTCCGTAGTAGAAGAGTGTAATAA
>CD42861.0
AGGCATTCAATCCTGAATCCATTTGTTCCATTGCCAGTCAACGGAAAGCGAAAAACTTTTTTTTTTAGATATTTAGTATTTGGCTACGCATCAAAGTCAGGAGGAAATTTATATGGTTTCTCAAACTTTAAATAGCCAACCATATTTCTAAATATATAAGCTGCAGCAAAGAGACTGGAATTTGGAAGGTAATAATACTCAAAAACAAAATTCTAAAAGGTAAAATCTCGCCGTTGCTTCTTACGTAGGAAGAGGCAAACTGCGGTACAATCATCTACTTTGGAAGCAGGATACTTCTTCTTCCATGCGGCTGTTGCTGCATCCACTACCGCCTTTGCTGCTGCCTGTTCACTCTCCGCAGCCCACACGATGGATGCAACTTGTTCGTTACTAAGCACATCCCACACCCCGTCGGTTGCCAGAATGATGAACTGGTCGTTAGATGTTAGTCGGCGGTAAGAGATCTCCGGCAAAGCAATAATTCCATGATTTTTGAGTAGGAAATCGCCAAAAGCTCGAGACATGGCAAGCCCTGGAGAGTCTTCATGGGGTAGCCACACTCTATGAATATGTGGTTCTTCCTTCAAGGCAAGTACTCGACCATTGCACTTCCTTATTCTATCTGCTTCACTTGGTACATTGGGCTTCAAATCTGTGGTTAATTGAACAGGCATGATTTTGTTCTCATTTATTGTACCTAACACTGCTCTTGAGTCTCCAAGATTAGCTATGGCAAGATCTTTACCCTGTCTCATAACAATTACTGCTGTGGTTCCACTGCAAGAGCAATCTAAGTTCTCTTGAAGCTTGACTTCCTTGTCCATAACCTTGAAAGCATTAATACAAGCCTCTTTCCATATATAAAAATTGTTGCTTGGTACTAAATCATCTTCAACTTTCTCATTTTTGCTATCTACAACTGTCTTTGTCTTAGCCAGGACATTCCTTTGATTTAGTAACAGTAATGGCAATCCGTTTCTGACAATCTTGCTCACAATATGACCATTCTTTCCATGACCGTCAAAAACTCCACAGAAAGCTCCACCTTCTGCTCCATAACCCTTTTAAATTAAAAAGAAAAAGAAGTTTCAATCAATAAAAACTTCAAGAAGAGAACAGAGAAGGCAACCTGTTAAGTATTTAACTAACCTGATGAAGAATAGCAGAATCTTGGTTTAACCCTTTGCTTCCTTCTTTAGAGTAAAGAGAACCAAGTCCTTGAAAAGCAATATTTTCTTCTATGTATACAGTAACCTTTTCAAGGCTATCTTCTGCCTGGTGAATCTCTGAAGATGCAGAGGATATGCAGATTCCCATCTCAACTTGTACAAGTTTTATTATTTCTGAACCAACTTATTGAACTCCAATGACTAATGAATTAGTCTTCTTAATCTTGAATTTAAGGACCCAAAATGCGCATGTTAGCCAAGTAATAATTATAATAAATAGGTGCTTAGAGGTGGCTCCCAATAATCTGAAAACACAATCTTGTGTTTATTTTTTAATGTTATCTGTTATTTTAGACTACCTCAAGATTCACTTAAAGAGGCAAGCCATGTGTAAATGTAACTTTGTAGAATTAGTATCTTAAGGCTCTTTATTTTTCTATATTAAGTTATTCTTTTAGTGTTTATATAACTAATATGAGCTTTCTTGAATTCTTTAGCTGAA
>CD34357.0
TTTAAAATATAATTTTACACGGAAAACGGCATTCTATAGAGGGGACGCACATGGCTAAAAGTCTCTGTACATCATAGCAGATACTTAAAAAAGGATGCGATAGGTAGGGTGAATAGTGAAATCAACAGCACTCTGTTTTATTTCTGGGAAAATGAAATAAAATCTCTGATAGTGTGCAGAGACCGTTAAAAGAAATCAATTTAGTTAATGGTGTGCCTAGATTCTTCAGGAAACCAATTAAACTAGATGTTAGCCATGTCCATGCCAAAAGAGAAAATATAAGAAAGATGCTTTAATTTAGGACCTATTCATACAAAGATGGGGCACCTGAAAGATAAACCAGATGAGCATCGAATAGATGGCACATTTTATAGCATTAGATATTTCATTGTTCTTCCACTTACATAGATTTGTCATCGAACATGTCTATTAACCGCTTGTGAAATGGGAGTTCTGATCAATTTCTGTAAAGTTTCTGCAATATTTGAAAACGATGGACGTTTTGATGGCTCAGAAGTCAAGCAGGCATCAATTAGCGTAGCCACTGAAGAATTTATGTTTTTTGGAATTTCAAGCCTTTGACCCTTGAAACCAACAGCTGCAATAACCTGAGATTGATTTAAAGTTCTCCAAGGCTGTTGAAGGGTCATGAGTTCCCACAAGATTACACCAAAGCTGTAAACATCAGACTTTTCATTTGATGACTCATTACGGAGTACTTCTGGTGCCATCCATTCAGGAGTCCCAGCTGCGGTCTTCGATGAAAGATACGTATTTGCTTTTGAACGAGAAAGACCAAAATCACAAACCTTTACAGTGTATCTACTATCCACTAAGAGATTTAGAGACTTTAAATCGCGATGAACAATGGGAGGTTTCAGCTGATGAAGATAGTTCATACCCTTTGCCACATCATATGCCATATTAAGGCGACGCTTCTCATCCAGCATCAATCCAGCATTGGGCATATGCAAAAGTTTATGCAAACTACCCCTTGATAGATATTCTGTAACTATAGACAAGTGAGGAGGCTGAGTAACAGCACCCATAAAGAGAACAATGTTTGGATGCCGCAATCGTTTCATTGTTGCAACCTCACGCAAAAATTCATTGAAGCGCTCTGCATGGTAATCTTGCTCAATGAGAATTTTTACAGCAACATCTGAACCACGCCAATCAGCACGATGGACAGTTCCGAAGGAACCTTCTCCAATTTTCTCTTTCAAATCCAGTTCACTCCATGGGATCTCCAAATCTTCCTCTTCAAGATGGAGTTCACTACTTGATTTACTTATTATTAACTGATTTGCTTCCACGAACAATTGATTATTTGATGCATCAGGCTTCAGATTGGAGAAGAGAGAACTTGAATATGTATCCATATGCCCAGGTGGTAGGAGTGGACTCAGGGGAATTGGGCCTTTCATCAGGCTATTTGAGTCACTAACTGAGTTTACAACATAGAGATCCTTGCTATGGTTAATGTTTCCAGCAACTCTTTTAAGCAGAGGTGCTGCAGCTTCATGATTGTTGCCAGAAATGGGTAGAGGGTTCCTCTTGTCTTTATTCAATGTTTGGTTAAGTTTGTCATCTAGATCAATAGCAGTGTCTGAAGGAATATCCTCGAATGCAAGATTAAGTGACTGACAATCAAAGAAAAAGAGTCTGGCCAATGTCCTTAAATCCTCAGCTGTTTGGACAGCTTTAAAACTTGGATGAGATAACGGCGAAGAGACTAAGATCGAAGAAGCACAACTGATTGAGGAATCAGGCTGGCTTAACATTCCTGGCTTTCCAAATAAATCAACCAAGTATTCCCTCTCATTACCAACCTGCACGAGACAAGAAGCAGTGACATCTCTTCTACAATATTTGCATCCTTTGGCAATTCTACAAGGTAAGTTAATTGAGTCTGCCAACACTTTAAACAGTAGGGCGCGATGGACACATAGGCCAAGAGGTAAGCTTCCAATTGGAAGCACGACAGATCCTAAACGGTTTTTTAGAACTTCATTGCATTCCTTCCAGCATATTCCAAAAGTTTCTTCTTCAGTAGAGGTTACACCTCCCATGCGACTGCAGACAAGATTGGCAAGCTTATCAATCACATCTTTTGTACTTATCCAGCAACTAGAAAGGCTAATAACTTTATTTTGTAGTTCCTTCAGACTAGGATCTCTGAATCTGTCAATCAACACCACTTTTATTGACAAATCAGCACAAGGATCAAGAGCCTTTAAGGATTCAAGTGATGGGACCAGGCCCGTGTCTCGTTGATCTGTACTTATAGTCCATGCATAAGGATCCACTCCATGAATTAAATAAAACCCATCTGGGATTCTGTCAAAGTAAGATAGACAGCCATTTACCCAAAATCGATGAGAAACAGCTTCAGCAGAATTAGAAAAAGAAGCGATTCCTCCTCTTAGATGATCATCGGGTTTGAAATCCAAAAAATTTGAATCATTCGCTAATGCAGCCTGCGATGACAGCCTTAAAGCCAACGCTTGCTGCAACAGGTAGTTCTCTTCCGTCTGCTGCGCCCAGCTATTAAACGATGCCGTTTTAGCCGTTCCGGCAGTCGTTTCACGGTACCAGTGACCGTACTCCATTAGGGAAAAAGACTTCCGGCTACGGAATCAAATGAAGATAAAAAGAAATAAATTAAATCATATCTTTTATAATTCTGGTTTCTTGAGAGCGATTAGTGGACCAGAGAATCTTTTCTACTGGTAAACTTCAAAGGAAAAACATGGAAGAAGAGAAAAAAAGAGAAGAGGAGGAAATTCTTTTTTTAGTATATATTTTTTATTTTTTTTCAGCTTGTGGAAGTTAGATGGCCCACCACGAATGTTATTGGATTTCG
>CD53029.4604
AAAACCAATTTAAAAACAAAAAAAAAAAAAAAAAAAAAAAAAAAAGAAAAAAGAAAAAAGAAAAAAGAATCCTAAAAGCTAATCTGAATATGGAAATGTAAAAGCTAATTCAGAACCTACAATTGCTACACTATAAGACTCTGTTTTCATCAGAATAGAAAAGGCATATAATAAAGATCTTTAGTTGTCATCATCACCAGGACCTTTAGGTCCACTACCAGTTCTCTTAGGTAGCAACATGTTGTGAATATTAGGCAACACACCGCCATTAGCAATAGTTACAGAACCAAGCAGCTTGCTCAGCTCCTCATCATTCCTAATCGCTAATTGAATGTGCCTTGGCACAATTCTATTCTTCTTGTTATCCCTTGCTGCATTCCCAGCCAACTCCAATACCTCAGCTGCGAGATACTCGAGCACAGCGGCAAGATACACAGGTGCTCCAGCACCAACACGCTCAGCGTATTTGCCATGTTTCAGGAACCGAGCAATGCGACCGACAGGAAATTGCAGACCGGCCTTACTGCTCCTCGACGCACTTTTTTTGGCCGTCGCAGAACCCAAAGATTTACCTCTTCCTGCCATCTTTTTTCTACCAAAAGAGAGAATCAGAGAATTGATTGGATTTCCTAGAGAATTCGAGTTTCGGCTGCGCTGAACAGTTAATTTGTTTCCCTCGACGCACTTTTTTTGGCCG
>CD41908.0
TTTTTTGGAACTTAGACTTGGTTCTAGAAACACAAAAATAAAACAAGTTGAGTACTGTACTACTTAAGGGATTTTTTTAATGATACCATTTGTTAAACATGGCCAGCTAATATTGCAACTGCGCTAGCCTTGTTCATCTTCTTTCTTATTTGGACCAAAAGCTCTCAAAAAACTGGCAAATAGTGTCATTTTACCAAATATCAAATGAGCGAGAGAACTTTTGTAGTGATATTCTTCTTCTGGGCTGCTCTCACAATTGTCACTCCTACTCTTATTCTTCTATCAGAGTCTTCAAAGCCTGATTTGCATTCCAATGTTGATAAACTCGGAGGAGTGTTGAATCCTAGGAGAATGATGGGTTATGCAGAGAAGCAAGCAATGACAACTATTGTACCATCAGCAGCAATAGAAGCTCCAACACCTTCTCCGGCACCAGAACCGGTCTTGGGAATTAGATGGTCTAATTTCAGAAGAATTTTTGAGCAGCAATGAAATTAATGTTTGCTCAAAGGTATATATATTATTTCATTTGAGGCTGCATGTCATGGCTATGCAGTTTTCTTTTTTTTTTCTTTATCAAATTCTTTCAAGATTAAAACAGTCTATTGAGGCCTTATTTATAGTCCAGTCATTAGTGGAAGTGGAAGTTAAGAGTTGTATATATATGTATACAATTGCTACATGAAAACAATTACCATAGAAAGTTTCTTGTCTTGTAAACGAAGTCAATTTGGTTTAAACAGCATTCTTTTTCTTGAAAACAGAACACAACCAGCGTTTAAACAATTGTTTGGTGCTCTTTGCACAAACAGTATAGAACTTTTAATATCACAATGCAATTTGGTTATTACATCTCTATTTCCAAATTAAATTACCAGAAACCATATATGATTCGGAGAAAGAAAAGAAAAGAAGATATAAGGTACTGATCATCTCCTTGACAATGTGAATCAGAAAATCAAAGAACTGACCAATCACTGTAACACCCCTGCAGTTTTATTATTTTAAACAGATAATTAACATGATCCAGAATTTCTTTTAAACAGATACTGATTACTGCCATAAATATAAAACCAGAACAATTAGAGTATAGCAGCATAAGCATCATTTCATTAGGACATTCTAACAGAACTTGACAATTACAAACATAAAGACTCTTTTGCAGAAACATCCACTTGAAAACAAATGGGTGTTTATTTCGCCACTAAGTAGCACACAAAGCAGCTGCTTTAAATTCTTCAAACAAACAGATCAATTATTTCTTCCAAAGGAGTATATTTGACATCAGGATATAGCTCAGTAGCTTCAACGCCCCATGATGGGTCAATCTCAAAATTGGTCTGATCACCCTTAATAAAGACTGAGTGGTTGATTGCTAGACCAATATTGATTGGAATAGGAGCCGCTTGGATGTCCTTAAGAAGCTGCTCTTCAGGAACATAGTTTTTCTCAAGGTTCTTGCCTGTCTTCTTCTCCCATAAAGCAACAAGCTCATTGTATGTTACAATATTCTTAGGAGGCCTAATGAGAAGTGTCTTGTTCAATGTTCTTGGATCATCTACAGCTTTTGTAGTGTATGTTCCAATGTCTTCTTCTTTGTTAAAAATTGCTTTGACGTTGCCGTCCCCTAAGATTGTGATTTTGCCTTCCGGAGAACCAGTAACATGTGGCAGTAGCAAAATAGGAAGGACGTAGGAAGCAAAGAAGTTGGAGGGAACATAAGTGTAGGGTATCCCTTCAGCTTCAATGGCGCGCCGAACGTTAGCTTTTATCTCAAATGCAGTTTTGGCGGGCTCAACGGCATTAACATGATCCACATCATTTCCGAACTCTGAAGGCAAGAACCTCTTAACATTACCAGCCTCTTTAATGGCAGCAATGATCTTGGTCTGATCTGCTAGTTGCAGATTACCGACTGTTGATATCACCACATCCACCTGCTTAATGGCCTTCAGCAAACTCTCGTGATCGTAAATATCTCCAAGAAGAATGTTGACGCCTAAATTCTTGAAATTCTCAATAAGCTTTCCCTTGGCTGGATCAGAAAGTGTGCTCTCCCTAACCAACGCGAAGGTGGGGTGGCCTGCCTTTGCACTTGCTTCCACTATGAATTTTCCGATATAACCAGTTCCTCCAATAATCAAGATCTTGCTTTTCTGTGCCATTTTCTTTTCAAGTGTTAAGTCTTGCAAAAAACCCACCCAAGGTATACAAAAGTGAAGGGGACTGCTCCTCCAATAATCAAGATCTTGC
>CD52715.1
AAAAAAAAAAAAAAAAAAAAAAAAAAAAAAGACGATAAAATTGCGGCCATCATCTACATTATTTTTCCCCTCTCATGGCACTAATTTACCTACAGCAACATTAAAACAACCTAGCATGAAGATTCATTTTTCAAAGTTCTTCCATCAACGGAAATTTATTGATACAACAGAATAATTGAGCAGCTGATTACATTATAATGGAAAAAAAACATGCAGAAATAGAGTTCAGTTGGAGGAATTCTTCTTATGTATTTCTTGCTAACACATCCCTAATTAGTTGTTTTGGAGCAGGCAAGCCAGTGAATCTTTCAAACTGTACAAATGCTTGATTGATGAACATCTCCGTCCCGTAAACTATAGTAGCCCCACTTTCTTGTGCTTCTCTTAAAAGCCTGGTCAATTTTGGTGTGTAAATTGCATCAAAGACCAAGGAGTATTGTTTCAGAGCATCCTTAGGAAGGGGTGTATCGTCAATTCTTGGTTTCATCCCGACTGATGTGGTATTTGCAAGAATCATTCCCTCTTCTGGATGAAAATCTCTCAGTTCATCTAGAGTCATTGCTTGTCCTCCAACTTTACTGGCAAGTTCTTTGGCTTTCTCATACGTGCGATTGGCAACAACAACTCTTGCTCCCTTCTCGTATCCACCATACGCAAGAGCCTTTCCAGCTCCACCAGCTCCCATGACAACAAAGAGTTTACCGGCCAAGGGGGAACCAGAAGTAGAGGAACCATTTGATGCTCGTAGTGCCTCTTCTATAGCTCCTATAGCTCCAAGGTAGTCAACATTGTATCCCATCAGCTTCCCATCAGTTGATCTCCTAATCATGCAACTAATAGCTCCTATTGCCTGGGCAATTGGATCGATTTCATCACAGCATTTAAGTCCATCTTCCTTGTGAGGAATTGTATAACTGTATCCAACAAAGTCTGGAGATGAATATGTGGATATGTAATTTGCAACATTGTCAACCAAAAGAGGCAGATAAATTCCATTGAAACCAACTGACTTGAATGCTGCATTGTAGAGGTGAGGACTTTTGCTGTGACCAATAGGCTTTCCAATAACACCATGTACTTTGGTATCAGCCCCTATCTGTCTAAAATTATACAGATCCAACAAATCTTTAATGGTTGGTTGCCCAGGAGCTGATGCTACTCCAGCCTCAATGGAACCAAAAGTGAGAAATCCTCCAAATTTTGCTGCAAGTATTCTTGACATCAGACCTCTCTCACCCATTACCAGTCCTATCATTGGGACTTGTGAATGCACAAGCACTTGAAACATTCGTGCATTGTCCACAATGTCTAAAGCCGTTGTTGCAATCTTCACAATGTCAGCTCCAGTAGCTTGTATCCTGGCAACAAGGTCAGCAATGTCCTCTACAGATGGAGTACATTCATAATTGTGAGAAGAAACAATAATCTTGCTCTTTTCAGGTTTCTTCCCTTGAATGGAACTGAAGAACTCTTGAGCTGCCTTTAGTTCAACATCAATAAAATCTGATCCTAATTCCATGGCAAGGCGAAATGCTTCTTGACGCTTGCTTTCATCACCATCATACTGGCCACCCTCCCATTTTGGTCTATAAGTGATAAGAGTTGGTAAAGGACTTTGCTTAATCAAGGTTTCAAGATCTTGTGAAGGACTGAAGTTCTTCAGGAAATCCAACCGAATTTCAACAAGGTCAGCCCCATATTCCTTTGCCTTTCTCATTTGAACTAGCATTTGATCAACTGATTCTGCCATTACCGGAGCACATATTTGAGTGGAATTTCTTCGAGCTCCCTCCTCAATGCGAAGATCAAGAGTAGTCAACGGTACACTGCCGGGAGTCATTATTTCTATCTGTGTCAATTGTATGCTGTTGTTGCTTCCGACCAGCCAGAGAAAGCAAGTGACACAACTGTGCGATTGATGATGATCTCAAGAGGGAGAGGTGGTCTACATTAGGTGTGAGTGGGTTAGGTGTATATAAATAGCAGAAGAAATGAAGTTTGATGGGCTTTGACGTAGAGGAATGTGTTTCTCAATTCTCACTTTCTTTGCATAGAGGTTTAAAAAGAAGAACGTTAGCTGGTTCTTTTCAGCTCTTAGAACTGCAGATTGCTTTCTCTACCAATTAATCTCTCCTCCTTATTTTTTTTTCCCCCTGATTTGTTGATTGATCTATTTATTCTTTGCTGCGTTGACTCCTTTTTACCATAGTTTTGATTTTTCAATTTTTAATAATAATTCATTTGAAAATATTAGTATTATCTATAAACTTGT
>CD49209.0
GAAAGAAAAAAAAAAAAAAAGGATTGCCATTGAAGGAAGTAATACTCTCTAATAAGGGAGGCCTTAGAGCTGCAAGGCCAAAATATTTTCCATGTGCTAATAAAAATTGGTAACCGATCTCCTCATATTATATAAAAAAAGATATATGCAAACCATCAAGAAAAGCCAAGTATATGAATAATGCTTATACAATGGGATCAAGTGGATTGCTTAATAAAAATTGCATCAATACTCAATAGGAAATGAAGCAAGCATGTTATGAAGATTTTGTGCTCTCATATTCAAATTCATTTGTCATGTCACTGATAAGCAAGATTTAACAATTTCAAATGCTGAAAATATTACCCTAATGATAAGTGGAACGGAAGCTTGCAAGATCTGAGTTATAAGAGAACCTGAACCACCTCTTGCTTTCAGCATAAGTTAAACAAGGCTGCATCACAAGTCCTAAGACTACCGCGATGATGCTGATAGCTATCACTTTGAGAGAAGCAAGTGCTAGAACCACCAGAATTAGCAGAGTTGGAGGTATGCATATCAAGATTGCTCCAACTGTCCCAACTGGTATTTTATAAGGCCTAGTAATTTGAGGGTTTTCTATCCTCAGTTTAACAAATGCTATAAATTCCATTATCATTCCAAAACAGTATAAGAAGTTTTCTGCTGCTACAATCTCTTGAAAGGTCAACCATGAGAGTAAAATCACACCAGACGCAGAGAATAAGATTCCAGCTGTTGGGGTTCCATAGCGAGACCTTTTAGCGAAAAATGCAGGAAGCATCCCGCGCTCTGCCATCCCCAAAAGCTGGAAAGAGTCACTGCTCATTTCTGCCATAAACATCCCCATGTTTGACAAAGCAGAAGCTCCTTGAATCCACAATCTTAACCATACACCTCCTATAATTTTAGCAATATCTGAAAAATACCCATCAGACCACTGTTGGCGATTAAGTGGAACTGCTCCAGTACCAATCAAGAGAGGGAAAAAATACCCTGAATCTACAACAACCCATCTTGAAGGCTCCAATTTAGGAATTGCAACAAGTCCCATAACCACAAAAGGAAGAAGGGAAACCACGCCTAAAATTATAGCAACCCATCCAACTATAGTTAAACCCCTGTAGTTCATGTAAGTTAAAATAATAGTTAAAGCCAGAATTGACACTATCCTGAGCCAACCACTTTCTAATGCTGGTATTGCAGATTTAAGGTAATCTAGAAACAAAACTGGGTATAATGCATTATCAATAACTCCACTTAACCATTTCATCCAACCTTGTTGAAACCCCCAATAAGGACCCATAGCAGATGATATCCATACTACATACCCTCCATTTTCAGGAAACATAGTGCCCATTTCTGCAGTTATTAAAGCTTCTGGAATGCTCCATATGAATGGAAATAGCAAAAAGCCAAGAAGAGCTAAAAGAGGTCCAGCTGCCTTAACACTATCTTCAACACCAAATGGCCCACCAGAAACTTCATAAAAGATCAAGAAAACTAGTGGTAGGATTGAAACCTTTCGGAACTTATCTAACCTTGGGGAAGATGCTTCTCCTAATACAACATACTCAGCATTATTGGGCTCCACCATTCTCCAGAATTTGGTTCAGTTAATGAATTGTTACAGTACTACTCAATACAATAGAGAAAAAGCTTGAAGATTGATGCTGAAAAAGCGCATGAAGAAGGAGAAGTAGGAATTGTATAATACAACTCTCTGTTTCTTCCTCCTTGTGTTGACAAAGACAGAAAGAAAATGACATATCTTTCGCATTGAAAAAATAAATGAAGATGATAAAATAGTTATCCTTAGTACCTACCATACCGTAGCCAAGAACCAATAGAGCAACGAATTATGTGTCGTACGTTAGCGACATGATATTATGAATAGGCTACTACGCGTCTTTCAATCGTGAGATGACTGTCGTGTGGCTTTGGCCATGTGATATATATGGGTTTTTTTTTATTTCTGTTTTGTCGCTTTGCTCACCTACGAACACGAAGGGGATTCCGGCGTTTAGCT
>CD44026.0
ATCTCCATTTATGGGTTTATGCTTCCCATTCACTCCAAGTGGTCCTTCTCTCACTCTTTCGAGTAAGTAGCTACTAAAAATTTGGTAATTTACCTGCTCCTTTATTTTTTGGTTGCCGAGAAAATAAGGGAAAATTAAAGAAAATGGTCGAAAAATGAGAGTTTGGAGATAACATTATTGCCAAAGAATGGAGTTTTTTTTATGGTTTCGGACAGTGTATTTGCTTTATTTTCTTTACCCTTTCTACATTTTCCTAGCAACCAAACGGTCCATTACGGACTGTCCAGTTCTCTAATTATTTCATAATTACTAAAACATCCTTAGTCTATGGTTTGAATTACTGGAAGTTGACCGACAAAAGCGGGGTCCTGTCCTTGCACGTTTGTCATGTTATGCAAAAACTTATGATTCTATTGAACATCGTGTTGACGAAATTGCCCTTGGTTTTGTTGCTTGTCTGAAGTAAAAACAAGTTTTGGTAGTCCTACCTTTCCCGTTCATAGCATTTGGATGAACAGAACCAAACCCGTGAGCTTTTATTTCTAATTTTCATATTAATTATTTATTTTAGTCTTGTAATAATGCGATTTGGAGTTTTTTGAGAGAGAATTTTCAAGGCTATTGATGTTGAAATGAGTGATATTAATTAATTAATCGTTAATTACATGTATTTCTCCTAATTGTTCTAATTATGGCCTTATAGGGTGGTTAGCTAGAGATGTCTTAAACTAAAATTTTGTACCTATTTTAACATATTTGATTTCACACGTATCAACTGTATTATTCCTAAAATGGAAGGGTCGAAGCAGTTTTCAATATAATTCAATTCCAATGCATACAGATTAAGGAATGAATCAATCATTTGTAATTGTTGATTCTGTTATTTTTGTTGTAACGAAGGTATCTAGTTGGAGTGTCAGCAGCAGTAGCTGCACATTGCTTGCTGCAACTGCTAATTAGCGT
>CD35994.2
GACTGCAATTGAAGAAATGGCAGGAATGGATGTCCTTTGCAGTGACAAAACTGGAACTCTTACCTTGAATCGCCTCACAGTTGACCGAAACCTTATTGAGGTTTTCAACAAAGAAATGGACAAAGATATGATTGTCCTGCTTGCAGCCAGAGCATCAAGATTGGAGAATCAGGACGCTATTGATGCAGCCATCGTTAACATGCTTGCCGATCCAAAGGAGGCACGGGCAAACATTAAAGAAGTTCACTTTCTGCCTTTCAATCCAGTGGACAAACGTACTGCAATTACATATATTGATTCTGATGGTAACTGGTATCGTGCCAGCAAAGGAGCTCCTGAGCAGATCCTACATATGTGCCAAGAAAAAGATAAGATTGCTGAAAAAGTTCATGTCATCATTGACAAATTTGCTGAAAGAGGCTTGCGATCTCTTGGAGTTGCATTTCAGGAAGTACCTGAAAAGAGAAAGGATAGTCCCGGAGGTCCTTGGACTTTTTGTGGGTTGTTGCCCTTGTTTGATCCTCCTAGGCATGATAGTGCTGAGACCATCCGCAGAGCGCTTAATCTTGGTGTCTGTGTTAAGATGATTACAGGTGATCAGCTGGCAATTGCAAAAGAAACAGGAAGACGACTAGGCATGGGAACCAACATGTACCCATCTTCTTCGCTGTTGGGTCGGGATAAGGATGAAAATGAAGTTCTTCCAGTAGATGAGCTCATTGAGATGGCAGATGGCTTTGCCGGTGTATTCCCTGAACACAAATATGAAATTGTGAAAATCCTGCAAGAAAAGAAGCATGTAGTTGGGATGACTGGAGATGGTGTAAATGATGCACCTGCTTTAAAGAAAGCAGATATTGGAATAGCGGTAGCAGATTCCACAGATGCTGCAAGAAATGCTGCTGATTTGGTCTTAACTGAGCCTGGGTTAAGTGTGATTGTTAGTGCTGTCTTAACAAGCAGAGCTATATTCCAGAGAATGAAGAACTATACAATATATGCTGTCTCCATTACCATTCGTATTGTGCTTGGTTTTGTGCTTCTTGCCTTGATATGGGAATATGACTTCCCTCCTTTCATGGTTCTGATAATAGCCATACTTAATGATGGGACTATCATGACTATTTCGCAAGACCGAGTTAAGCCGTCTCCAAGGCCTGACAGTTGGAAACTTCCTGAGATATTTGCAACTGGTATTGTTATTGGGACATATCTTGCGTTGATTACCGTGTTGTTTTACTGGGTTGTGATCGACACGGATTTCTTCGAGAACACCTTCAATGTAAGATCTCTATCAAGCAATACTGAAGAAGTCTCTTCTGCAGTATATCTGCAAGTCAGCATAATTAGCCAAGCTCTCATATTCGTCACTCGCAGCCAAAGTTGGTCATTTATGGAGAGGCCTGGAACTCTATTGATGTGTGCATTTATAGTGGCTCAATTGGTGGCTACTTTGATTGCGGTTTATGCACATATTAGCTTTGCTTACATTAGCGGAATTGGATGGGGATGGGCTGGTGTTATTTGGTTATACAGTTTAATCTTCTATATACCACTTGATATTATCAAGTTCATAGTTCGTTATGCCTTGAGCGGAGAAGCATGGAATCTTTTATTCGACAGAAAGACTGCTTTTACTTCAAAGAAAGATTATGGAAAGGAAGACAGGGCAGCTCAGTGGGTTTTGTCTCAGAGGAGTCTGCAAGGATTGATGGCTGCAGATTTAGAGTTCAATGGCAAGCGATCTCGATCTTCTTTGATTGCTGAACAGGCCAGGCGGCGAGCTGAAATAGCTAGGCTAGGAGAGATTCACACCTTGAAAGGACATGTAGAATCAGTAATAAGGCTTAAGAATTTGGATTTGAATGTTATTCAAGGAGCTCATACAGTTTGAAGCAAACATTGTATCATCCAATTCTCTATTTTGAAGAACTTGGCAGAAGCAAGTTGCTCTCAGATGATAAAAATTTCTGTAATATAATCAGCCAAAAGAATTGAAATTTGTTATTCGAGAGTATCATTTGGGATTAGCATTTTTTGAGGTCCAGGAGTCAGGACAAAATCTGAAGAGGGTATCTTCAAGAAATAATGTCATGTTGCTTCATATTATGTATTGCAATTTTTTCTTTTCCTTTTTTTTTTTTTTTTTTTTTTT
>CD51314.0
CACAATTAAAATAATATTAAAATCAAACCCCACTGTTTATAATTAAAAAATAAATGCATGAACCATTTCCCCTATAAATCCCTTAGAATTATCATTTCCGATTGAAGAAAAAGAAACAAAATACAAAAACCTCAATCGACACACCAAACCAAACACATAACAGAACTGTGTTTCCAGAAATGTACGGACAGACGATAACCGAATCCGATTTTGCTGTTCTTGAATCGGTTCGAAAATACTTACTTGGAGATTCGATTTCTATGTCTTCTTGCAATAATTCTACAATTAATCCCTCTGTTGTTCCTAGTACTACTCCTGTTTATTGCCGGAGCTCAAGCTTCAGTAGCTTGTACCCTTGTTTATCGGATAACTGGGGCGATTTGCCGCTCAAAGTCGATGATTCTGAAGATATGCTTCTCTACGGCGTTCTCCGCGATGCTGTTACTGTTGGTTGGGTCCCATCTCTAAGAACTGAGCCGCAGCCTGATTTTCCGCCGGTGAAATTAGAACCGGAGGAGATTTTTGCTGCTTTGCCGGAGATTGTGCCAACTCCGGCTACTGTACAGATGCCGGAGAGGATTGAGACTCAAGCTATGGTTTCTGTGGCTGCTGCTACTACTACGACGGCTCCGGCAGTGGTGCCCACGAAGGGGAAGCATTACAGAGGAGTGAGACAGCGGCCGTGGGGGAAATTCGCAGCGGAGATTCGTGACCCAGCGAAAAATGGGGCTCGGGTTTGGTTAGGGACATTTGAGACAGCGGAGGATGCGGCTTTGGCTTATGATCGCGCCGCTTATAGAATGCGTGGGTCAAGGGCGTTGTTGAATTTCCCATTGAGGGTGAATTCTGGAGAACCTGACCCTGTGAGAGTGACTTCAAAGAGGTCATCACCGGAGCCGTCATCTTCTTCATCATCGGGATCGGTGAATGGATCACCGAAGAGGAGAAAGAAGGTTGTCAGCTCCGGTACAACGCCGTCTGATACTAAAACAGTAGTGGCTCAAGCCGGATTAGAAATGGGAAATGCAGTTAGATATCAAGTGGCAGCAAGTACACATGGCGAGCATCTATTGGTTAATTAAAGAATAATATCGAATGTGAAAGCCTTAAACATTTTGAGAAAATAGAGTGGAAAAAAAAAAAAAAAGTGATACTGTAAATCGAAGCTATAAAATGTTTAGAGGCATTCCATAAATTTTTGAAGTTGGTTGAGGAGGGTTAAAAAAAAAAAAAAAAGAACTGTTTGGCTTGTGAATATAAAATTTGTTGTTTTATTAATTTTTATCCTTTAATGAAATATTTTCATTCTTTATGGTTAATTGGAATATTGTGGCTGATAAATACTCACTCATCTATCCCTGCATCGTTGATCCATTACACACTAACCATTTGCATTGCTGATAAATACTCACTCATCTATCCCTGCATCGTTGATCCATTACACACTAACCATTTGCATTGCTGATAAATACTCACTCATCTA
>CD48598.0
TCAATCTGAAAAACGTGCATTGCTTTCCTTTCTTTCTTGCAGGAAAGGCAAAACGAGAAAGAAGAGTTAGTTCTTGTACGAAAGCCAGCCATCTAAACGGCATGAACGGATGAGCAGTTCAATTACTCAATTTGTTTCCTAAGATTTTGGCTTAGGCATTTAAAAAAATTTTACTTATATAAGGAAGCAAAATCGATCGAGTAAAGGAAAATCTTTCTGTCTTTTACCATCTCCACTTCACTACTATGCCACCATAATTAAAACCTGGTAATGGCGAGAGATGAGCAATGGCGCACTATATGTGGATATCGATAAGCATCAGATTGACGAGTGTTCAATTATGTCACGCCAATATCCACCATTTTTGCAATTATAAATGCCTCTAGTTTAGCTTCAGATAATATATATCTTTATCAATCATTCTCAATAACTTAATCAAACCCATGAAAGGTCTTTTCATTTTCTTCCTTCTCTTTCCTTTATCTTTTCTGATAGAAACAACAGCAATCGCAAATCAGAACGATGGGGTTTATATTGTTTACATGGGAGCCGCCAATGGTTACGTAGAGAATGACTATGTCCAGCTTCTCAGCTCCATCTTAACACGGAAAAAGAATTCTCTAGTACGTAGCTACAGAAATGGATTCTCAGGTTTTGCAGCTCGTTTATCAGAAGCAGAGGTGCAATCAATTGCTAAAAGACCAGGAGTTGTGTCTGTTTTTCCTGATCCTGTGTTGCAACTTCATACTACTCGATCATGGGATTTCTTGAAATATCAAACTGATATTGAAATAGACTCTAGCTCAATGTCTCATGGATCGGACACCATTGTTGGGATAATAGATACAGGTATTTGGCCTGAATCAGAGAGTTTTAATGACAAAGATATGGGTCCTATTCCATCTCACTGGAAGGGAACCTGTGTTAAAGGTTACAACTTCAAATCATCCAATTGTAACAAGAAAATAATTGGAGCAAGATTTTATGATAGTCCTGAAGATGATGAAGATGAAATTTATCAAACTCCTAGAGATGCGATTGGACATGGCACTCATGTAGCTGCTACAGCAGCAGGAGCTGTTGTGTCAAATGCATCTTACTATGGCCTAGCTGAAGGGACAGCTAAAGGCGGCTCTCCTATGTCGCGGATTGCTGTGTATAGGGTATGTTCAGAGAATGGATGCTATGGCAGCAACATATTAGCAGCATTTGATGATGCAATTGCAGATGGTGTTGATGTACTATCAATATCACTTGGTACTCCATCAGGATTTGTTTCTGATTTAAATAAGGATACAATCGCCATCGGAGCATTCCACGCTGTTGAGAATGGGATCACTGTAGTCTGCTCTGCAGGAAATGATGGACCTACTTCAGGAACAGTTGTGAATGATGCACCTTGGATTTTGACTGTCGCTGCCACTACCATTGACAGAGATTTTGAGTCAGATGTTGTGTTGGGTGGAAACAAAGTGATCAAGGGTGAAGGCATAAATTTTGCTGATATTGGAAAATCTCCAGTGCACCCTTTGATATATGGAAAGTCAGCCAAGACAGATGTTGCAACTGAAATGGATGCAAGAAACTGCAGATCAGGGTCCATGAAGAAGGAGATGATCAAAGGAAAGATCGTATTCTGTTATAACGATGATTTTGAATTCCCAGGTGATGAGATGAAGCAGGAAGTGCAGAGCTTGGAAGGAATTGGTCTGGTTTTGGCTGATGACAAGACAAGGGCGGTTGCATTTAATTACAAGGAATTTCCAATGACTGTTATAAATTCAAGGGATGCTGCTGAAATCGAGTCATACATAAACTCAACTCGAAATCCAGTTGCAACTATCTTACCGACCACCACAGTCATAAATTATAAGCCAGCGCCGACTGTTGCATACTTCTCATCTAGAGGTCCTTCAGCCATCTCAAGGAACATCCTCAAGCCTGACATTGCAGCACCAGGAGTAGAAATAATTGCAGCTTGGATTGGCAATGACACACAAATAGCTCTTAAAGGCAAAGAACCACCACTATTCAATGCGCTCTCAGGAACTTCCATGGCATGTCCGCATGTTTCTGGACTCGCTGCATCTGTAAAATCCCAGAATCCCAAATGGAGCCCCTCTGCGATCAAATCAGCCATTATGACCACAGCATCTCAGAGGAACAATGCCAAGGCCCCCATAACAACAGATTCAGGTTCCATAGCCACAGCTTATGATTATGGGGCAGGAGAAATAAGCAAAAATGGACCAATGCAACCTGGGCTAGTTTATGAAACGACAACAACTGACTACTTAAACTTTCTTTGTTATTATGGATACGATACAACCGAAATAAAACTCATCTCAAAAACTCTTCCAGACGGCTTTAGTTGCCCCAAGGATTCAATCTCTGATCTAATTTCCACCATCAACTATCCATCCATTGCAGTTTCCAGCTTAAAGGTAAACAAGGTTCTGAATATAACTAGAACTGTTACAAATGTTGGTGGAGATGGAGATACAACATATCATCCAATCATCACATTGCCAGCAGGAATAATCGCTAGAGTCTCTCCAGTTCGCTTGCAATTTACAAAGAATGGACAGAGACTGAGTTACCATTTACTTTTCAATGCAACTTCAACTTTGGAAAATGTGTTTGGGGACATTACATGGAGCAATGGAAAATTTAACGTACGAACTCCAATTGTTATGAGCTCTACAAATCAATAATAAGTGACAAAAAATAATTTTGATATGATAAAGTAATATGCCCCCGAAGTTAATGCACTACAGATGAAAATAAATATATTGATTTAATAAATGATGCTGCATGAATCCATCATTTTATAAGGATGTTAACCATTTTGCATTTCTTTGTTCAATCTGTTTTGATTATTTGTTTTATTAATAATAATGATAAGTTTAAATTAAAAGA
>CD55802.0
TTTTCCTATATATATTCCCATCTCAGATGTACATGTACACTGCAAGGAAGACAGAGAGAGAGAGAGAGAGAGATAGAGGTAGTGTTTGGCAGGAGAGAGTGTTAGAATAGAGGCGAAAGCTCGCACTCTTTCTTGCTTTTCAGGAACAAAATGGTGGGTCTTGATCTCAGGCAAGAACTGAAGATTCTTATAACGAGCTTGAAACAGAAGGGAATTCTAGGCAATAATTTCGATTTTCTCCTTGATTTAAGAACCAGAGAAAACCCACGGTTCATTGTGCAAGTGATATACATTTTCCAGCATGAAAGTGAATCCTTCATAGGAGAGTTGGACCGACAATTGAGCCAACCTGATATTGACTATGCTCAAGTCTGTAGCTTTGCTCACCATCTTACTGGCAGTAGCGCTAGAATTGGTGGTAGTGGGATGTCCCTCGCTTGTCAGGCACTTCTATGTGCTGCTGATGATAAAGATAAAGACAGATGCCTTGAAGCCTTTTACGGCCTGAAAGATCACTATGAGCTTTTGAAGAACAACTTCAACTACATCGTTGAGTGTTTGTGACCATTTGACTGGGCAGATAGAGACAGCCATCTTTGCTAATGACAGCAGGATTGCATCCCGGAGTTTCCCTGGCCTCGCATCATAAGGTAGCTAGTTTAGCTCCGGCCTGTTCAGGTGCTTCGATGGAAAATCTGAGCCTGGTTAAAATAACATGCTATTATCTTGTAATAAGAGTTCACTAGAACTCATGGTGCTAGTGTTGTGTCTTAAGACTGCTTCAGTTTCCTGTTTTCTGTTTGGAACTTTCAATATAAGTTATGCTTTATATTATTGATTTGGTGTTGGTCTGGCTTGGTTAATCAGTTAATGA
>CD49415.0
CCAATATAAATCACACTTAACACCATATAATTAATTAACTAACAAAACCTCTCTATATGACCTCACTAAATAAATATTGCTTATTGTTAATGACAATAGCCAAAATGAAATTCCCATCCCCCCGCCAAGTGCATGAACCCAAGCTCACACCCTCTCCTATATATACCCATTTCAGCTTCCCTTCCATCCTCACTCCTCACTCGCAAAATTCATTAAGCCAAAGCGGGAGAGGTAGAGAAACAGAAACAGAAGCATATATAATACAAACAAAATGCCTTTAGCTCCATCTTTAACTCTGGTCTCCAAATGTACTGTCTTTCCTGACCAGAAATCCACCATGGGAGACCTTAAGCTTTCAGTTTCTGATCTTCCTATGCTTTCTTGCCACTATATTCAAAAGGGTGGTCTTTTCACTCGCCCTCCTATTTCTATCGAATCCCTGATTTCTTCGCTCAAATGTTCTTTATCCAGAACTCTTACTCAATTTCCTCCTCTTGCCGGTCGCTTCAGAACTGACTCCAACGGTTACGTTTACATAACCTGCAATGACGCCGGGGTTGATTTCCTTCATGCTACCGCAACTCATATCTCTGTTTATGATATTCTGTCTCCAAACTACGTGCCGGATTGTGTCAAGACTTTTTTCGCTTTTGATCGGACTGTCAGTTACGATGGGCACTATAAGCCATTCTTGGCAGTTCAGGTGACCGAGTTAGCTGATGGAGTTTTCATTGGCTGTGCTTTGAACCATTCAGTTACTGATGGAACTTCGTTTTGGAATTTCTTTAATACTTTTGCCGAATTTTCAAGAGGAATAAAGAAAATCTCGCGCCAGCCCGATTTTTCAAGAAATTCGGTTTTGGTATCGCCGGCGGTCCTTCAAGTACCTGAAGGTGGCCCTAAAGTAACGTTTGATGAAAATGCGCCGTTAAGGGAAAGAATCTTTAGCTTCAGCAGAGAAGCACTTTTGAAGCTTAAAGCAAGAGCTAATAACAAGAAATGGATTGATAATTCGGGCATTGATGCTGTTGAATTAATGGGTAAACAAAGCAACGATCCGTTTCATCATCAAATTAATGGGAAGATGATGACTAAAATTCTTGAAAGTTTTTACAAGAACGCCGTTTCGAAACCGCAAGAAACGGAGAGCAACGGTTCTGCGGTTGCGGCGGTGGAGATTTCTTCATTCCAATCTTTATGCGCGTTGCTGTGGCGTGCGGTGACGAGGGCGAGGAAGTTGAATCCTAACAAAACGACGACATTTAGAATGGCGGTGAATTGCCGCCATCGATTGAATCCAAAACTGGATCCTCTATATTTCGGGAACGCTATCCAAAGCTCACCCACTTACGCATCAGCCGGTGACGTACTGTCTCGCGATCTGCGATGGTGCGCGGAGCAATTAAATAAGAACGTGCAGGCACATAACGACGGAACGGTGCGTCGTTTCATAGAGACTTGGGAGGAGAATCCACGGTGTTTCCCGTTGGGGAACTTTGACGGTGCATCATTGACGATGGGTAGCTCAGCTAGATTTCCAATGTATGATAATGATTTTGGGTGGGGCCGTCCTTTGGCCATTAGGAGTGGTAGGGCCAACAAGTTTGATGGGAAGATCTCAGCCTTTCCTGGGCGGGAAGGTGGTGGCAGTGTAGATCTGGAGGTCGTTTTGTCCCCTGAAACAATGGCTGGGATTGAATCTGATTTTGAGTTTTTGCAATATGTATCTAAGTGAAGTGGATTAGCTTAGTATTGAACGGTGGTGATGAATTGATGATGTTTATTTTTGTTGTTGATGATTTTCCTTTTTGCGGGTTCGAACTGTGAAGGGATGTTTTATTGTTTGTAATTTTGTGACATATTTTTCTAGTAAATTTTATTTTTCTGCTAAGATTTGACG
>CD48230.1
ATATTATTGTTTTAGAATGAAGAGATTACAGAACATACGTGAGAAAAACTAATGGCGCACGTGCAAAGCTTTAATTTGGTTAATTATTATAAATTATAGAGTAATCGATAAAAATGGTCCTTGCTGGCGCTGCTGCCGGTGCTGGTGCTGGATGTAACCGAAGCTCAGTTGCTTCATTATCAAATCTTCAACCTTGACCATCCATTTTCTCCCAATGGATTTCTTCAGATCAGTATTCTCAGAGGAACATGATTCTCCAAAATCCGAACACGAATCCAAATCCTTCAATAATCAACCCCAATCCGATTCAGATCCAAACTCCCCTCCTAACCCTAACCCGAACACCACTGATGGTGCATGGAGCTTTGGGGGTCTCATGAGAACCCTGACAACCAAATCTGAATCTGTCATCGAAATTTACCGCCGCGATCTAAAGGAATTCGGGTCGGGCCTAAAGAAGGAGATCGAGGTAGCCCATGGATCGTTAGAGACTGTGGGGCACACTATTGATGAGATTGGTAGCTCTGTGTTGAAAAGTACTGCCCAGATCATTTCCCAAGGCAAGGAAGCAATCCTCGCCGATCACGAATCCGATTCATCTGATAATAATGAGAGAAGCATTGCTAGTCAACAAAGCTTGAACTCGAAACCTTATAGTCGCTTTGATGCTCAGGTACGAGCGATTCAAGGCGATGCGACTACATACAGCGAGGAGCCAGAGGATTTGGATGATTATAGGAAATGGAAATTAGGGTTCGTTTTGGAAGAGAAGAGAGAGGAAGTTGAAAGTTTGCTTGATGAGAATGGTACTATGGAGAGTATATTTAATAGGCTCGTTCCAAATATTGTTGATGAGGAGACATTTTGGTCTAGATATTATTATAAGCTTTATAAGCTCAAGCAAGCTGAAGATGTGAGAGCTAATCTTGTAAAGCGAGCAACTTCAACAGAAGAGGAGGAGTTGAGTTGGGATGTTGATGATGATGAGGAAGAAGAAATCAAAGATGAGAGTAATGAGAAGGAGCCAATAGTGAATGCTAATGAAATTAATCAAATGGCCAACAAAGAATCTGAACAAAGTGTGAATGTAGAGAAGAAGGAGATATCTGTGCAGGAATCAAATGAAGAGAAGGCTTTGAGTGGTGAAAATGTGGCTGGTAAGCAAGGGGAATTGGAGAAGAGCAAGGAAGAGTTTGTATCAAAATCTGATGAGAAAGCAGGATCAGAAGGGAAGGGTGACAAAGAAGAATCTTCAAAAGATAGTGATGTTTCGGTTATATCGAGCCACCCATCAATGCCAGAGGAGGAAGATCTTGGGTGGGATGAGATTGAGGATCTAAGCAGTATTGATGAGAAGAAAGTGAGTCATAGTGGAAGTCCAAACAAGGTTGATTTGAGGAAGCGATTGAGTGCTGCAGAAGAAGAGGAGGATTTGAGTTGGGATATTGAAGATGATGATGAGCCAGTTAAAGCTTGAAGTAATTGTTTTGTTTATAACACCAAAATTTATTACTTTGTCTGATCTATCAGCATATTTGTGCAAGTGTTATATAGATTTTGGTTCATTTGTACCTTAAAAGTGCGAGCATTATCTCCCATTATATTACTTGAAGTGGAAACAAATGTGTGTTTAATAATAACATTTTCATTTCTTGACTTGCTTTAAGTTAAGGTACGAGAGACTCTATTGTGATGTGTATATGTATAGTTGTGATTTGATAATTTTCTCTGTTGGCTTGACAATTAGGAGCCACGCTAACCCAAGCTCTTGGAGTAACAGCAAAATTTTTGTGATGGCTACTGGTTGGCTTGCATTAAAAATGCAATGTTAACAAAGGCTTTATGAGGAATTGCAGCTTGTATGTTCAAGGCAAACAATTCAGCTAATGGATACGCATGTAAGAGAGAGTTATGCTTGATGGCATAAAGTTTCTTGCTGCTGAATGTGTACCCACTGAATCTATAGTGCTTCAGCCCCTATTGCAATGCATTTTGGTTTTAGGAATTGAAAGTTAGCTAGCATTTCAGTTGACAGAACTAAGCTGATTTTTCTGCTCTTGTTTAGTTAGTTGGGCAATCCAAGAAATTAGCAAAGAGGAATACAAGTAGATGTAGTAGAATTGTAATATCGGCTATGCATCTGCAGACGAGATCCTCGAGGCCTTTTAGTTAAAGACCAACAAGAAAAAAGAACCAATTTCTCTCTTTAGAATCTTTCATCTTCCTACATGGATTTCCCTTTTTTCTTCTTCTATCTTGCTCAAACCAAACAGTATAGGCCTGCCTGACGATTTTACGACTGGAACAGAGAGAAATGCAAGAGCTGAAAGTGTAATTGAATCAACCGGAAGTGTTTTGGCCATTGCTGCTAAGTGCTGCTGAGATTAAGATAACATTGGGAACTAGCTGAATGTGCCATGCGTACATATTCAAATATCCTACTGGAGAAATAAAGAATCAAAAACATCCAACCAGAGAGCAAATTATATGTCTACCAAAAAGATAAAAATATAAATAACTCGTTAATACAAAATCTTCCCTTACGAGAACTAATTCACACTCTGCAGACTTAAGGCTCAACTACCCCTAAAGCCCTACACGATTGGCATCAAAGAAACGTGTAGTGACCAACGCTAGAACCTAATTTACAGAGAAAAAAAAAACGGAGTAAATAAATTGAAAGAACAAACTCGTTCCGCAGCATTCAGGCCCCATTTGTACAAGTAAGAATCCTTCAGAGCAAGAAGTGCATAATAGAGACCTATCGTTGACTTGTATTTCTTCGGCCATGGGGCTGCCTCAATTTAACATCATGCAGATTTTCCTTCAACACCGACACACGTTTCAGAAGCAGAATCTGTTACATGTGTTTCAATGGAAGGCAATGTGAGAAGGCGCCTTTTCTGCGCGCGGGGTGGAAGATGCTTTGCAGGCTTTCTTGATCCTACAGTCCAGGGCAAGAAAACCCCAGTACCACCACGAGACATCCTTTTTGGACTCAACACCATTGGCCGCATTGGAGCAAGCATGACCACTGGAGTACGCAGGACTCCCCATTTAGACATCATATCCATTGCATCATACCCTCCAACAGCTCCATTAGGCATTGCATATGGGCTTGGTATGCTGGGTTGCCATAGGGTCATGGCACCTGCCATTGGACTAGTTGGTGGTGACTGGCCTTGGTTGCTGTCTGGGCGCACTCTGAAGAATGTGATGCTGACCCTATCTTTTGGAGATGAGCACATGACATGTCTTGCCATGTCAGAACTGTTTCCCCTCATCACCAAAAGAGACCCTTCTTTCAGTGAAAGCATAAGTGGACCTCTATAATTCCCATCATTGTCACTCACAAGAGTACGTCCAAAAGCCATTGTTGACTCTGATAGAACAAGAGTAGAGATTGGTTGATCCAAATGAGGTGGCTTCTGAAAAGGCTGTGAATATTCCTCCTTATCAAAGAAATGAATGATGCAACCATTTGGTTTTTTATATTCTGGTATTAGTTGCCACTGAACCAGGTGGTCAATGACACTTTCGAGAAGAGCTGGAATTGATTCTAAATCACTTGTTTGGTTGTTACTTATAGCTTCCTCTTTTATATGTCCAAAAATTGGAACGCCAAGCTGAATGAGCTCTCTCTTGTTTCCCTTCATCTGCTTGTTGAATAAAATATAACTGTCGCCTGCAAGTTCCCCATTCTGACCAGCAACTCGTAGTTCAGTAACGAAGTCAGTCAACTTAGAGAGCTCAGAATCAGTGAATAAGTCCTCATATAACTTTAAACCTTTCACAACATTCACCATGTGCCCTTTCACTTGTTCTTTGGCAGTGAAACCTTTTGTCAACTTTATTTGATCAGGACGTGCATTGCAATCTTCATGGTTTGAACATATGTCAATGCTCTCAATTATAGGCTGCACTTCTTGAGACCCTGAATCAGTTATATCACTTTCAGGCGAATCCTCCTCTTCAACAACCTCGCCGCCGTCGTCACCGTCATCAATACCACTTTCCAGACTTTCCCTCACTTTCTCATCAACTTTCTCTTTCTCATCCAAATACACCTCCTTCAACATTACCTCATTCTTCTTCTCAATTTCACATTTCTTTTCATTCAATTTCCTCTCAGTCACTCGCCTTAGTTCCACCGCCACGTCAGCAATCGAATGATATTTCTGCATCTGGAGCACTGGGATCCAGTTCAGCCTCCTCCGATGTATGGCAGCGAAAACCGAATCATATTCCGATCCTGCTCCTCCGCTTCCGCTGACCTGCGCCAGGTGACTGCACAGCGCATCAATTATGGCGTTGGCAGCAGCGAATTCCCCGCGAAACCAGCCGAGAATGGCGTCTTTGGCGTAAGCGTCCGCCATCAACATTGGAGGCGTTTGTACGGGAACCACAGCAGGCATCACCGGGGGGACAGCTCGATCCGTCGGCGATGCTGGCCCAGCCGCCATCGGCATCAGTGATAAGTAAGGTGGACTAATTCTTCTATGTTACGTAGTATTTCACCTCTTAAAACTCCGAAACACCGGCGTTCAGAGTGTGGACTGTTACCTTCCGGGCGAGATATCGGCTGAGAATATCGGGGAGCAAGGAAGAAAAAATACGAAGAGAGAGAGGCAGGTGAAATCAAAGGGGTCACACATGGGAAGGTTTTTGGTTGATGAAACGAGGAGTATATATGAGAGAGGCACGTCCGTACATAAGTTGGGACCAGGTGCTGACATGGCAAATTGGGAGAGGCTCTGACGTGGCCAAACAGAACTGAAGGTTTGGTTGGTTGGCCGCTAAAGAAAGATGGTTAGGTCCTTTGGTGCATGTAGAACCAAAACCGGTTGTGAAACTTTGA
>CD12876.10
TTTTTTTTTTTTTTTTTTTTTTAATTAAGAACTAGTAGAAACTTTATTTGTCATATATAATTCATCATCATATTCATACATTGGAAAGACGAGGATATTACAGGGAAAGAGCATATATCATTAGCAACATGTTTGGACAACAACAATAATACTAAATTTGTTGTCCTTTATTTATGCTACTATATATAGAGCAAAAGTAGGATTAAAGCCATGGCAGCCACTTTTGGTCGTTGAAAATAATTTCTTCCATTGAGACTTTGTAATTGACTGCATTCAACAAGACTCCCATGAGACCTTTTACTTGGGTGACATTGTTCACTAGGATATTGGTATAGTTTTCACGTTGCAATTGAACTGGCTTCAGAAATACATCATCAACAGATTTCTGTATTTGATAAGAGAGGTCTCCCCAGTTGTTCTCAAGGCTAATTATGTCACCACGCGGCCTAAAGGTTTTGCTAATTTGAGTTGATATTTTTTTCTCAATATATTTGAATCTTGCTGCCTCTGGAACCATTTCGATAAAACCAACTAGAGGTTTAGCAATGTCTGCTGGCTGAGAACTTTTTTCAAGTGTATATACGTAATTATCCAATGCCACCACTCCTAAATCCACTTCCTCTCTATGTAACTTTGCCCTAGATTCAAAATCTGCATAGCTACCAGTAAATGCTAGTGTTTGTTGCTTTGTGTCTGTGAAAAGATATTTTTTTGCATCAGCCAAATATTGCGGATCGTTAAAGAAATAGGAATTACTTCCTACCTTATAAGCCACTAGATATGCATTAATGACGTTTAATCCTACTGATACTTCTATGTCCCCAGAATTTATGACTTTGGCTACAATAAATTTCTGATTTGCAGCAACCGTGGCCCGTAAGACTGGTATTTTATGGCTTAAATAACTGAAGTCAAATGCTTCTCTTAGATCTTCAATGAACTGGGCGTAGTTTTTCTTATCAGTAGTAGCGTCATAAGTAATGGCTAAAGTTGGAGTGGAACCAGCTTTGTAGTTTTGGTTTGATGAGAATGGACAAACTATTTCCCTAGCCGATGCCCATCCGAATATAATACTACTCCAGCAAAACCAGGCAGCCACCATAATGGAGAGGTTCATCTTTCCACCTTTCATATTGATTTCACAAAGAAAGCAACTGAGCAAACGGGGAAGTAAAGAAGAAGAGAGCGAGAGATGAACCTCTCCATTATGGTG
>CD7457.0
TTATAGATACAGATCTGTTGCCTCATTGACGACCTCGCTCAAACTAATTTTGATTTCTTCGAGGGACGCGGTGTGGACCGAAGAAAAAGGACATGCTGAGCTAGATACTGCAACTACAGAGTACAGCTCATTACACATTGATTTTCTGCTTACTTAATCTCATCAACAAGGCAACAGATCTGTATCTATAACTCTTCTACCGAACTCCAAGAATCTTTGCAACTATTCTTCTTCTTCTTCCTTCTCTTATGACCGACATTGTCTTTACTCTTTTACACCAAAACAGAGATAAAAAAGAAATTCCCATAGCCTTAAAAACAAAAAAGAAAAAGAAATAAAAGAGTGTTATAGCGAGACTTTACAGAGAGAAAGTGAAAGCCATATAGTTTATTGGATTTTCTTTTTCTTCTTCTTTTTCTTTTTGCAAGATTCTTTCTAATCTTTCTTGCACTTCAGTCCCATTTCTTTTTCAGCAAGTTTGTTTAGATAGCGGGAGCAAGTGTGTCTCTTTGTGTTGTGGAGAGATGGGTAACCATAGAAATGTATGTTCTTTCATGGTAATACTGTTGTTATTGACTTGCGTTAGCGGAGAGGACCCTTACAGGTTTTATTCATGGAATGTCACCTATGGTGATATCTACCCACTTGGAGTAAAGCAACAGGGAATATTAATAAATGGGCAATTTCCAGGGCCACAAATTGAGTCAGTGACTAATGAGAATTTGATTATTAATATTTTCAATAGCTTGGATGAACCTTTCCTTCTTTCTTGGAATGGCGTGCAGCAGAGAAGGAACTCATGGCAGGATGGTGTCTACGGCACCAACTGTCCCATTCCACCAGGGCAGAACTTCACTTATATGCTTCAAGTGAAGGATCAGATTGGTAGTTACTTCTATTTCCCTTCTCTTGGCATGCATAAGGCTGCAGGAGGCATTGGTGGCTTCAAAATTGCGAGCCGTTCTGTCATTCCTGTACCATTCCCTCCTCCAGCTGGTGATTTCACTGTTCTAGCAGGTGATTGGTTCAAGAAGAATCACACCGATCTGAAAGCAATTTTAGATGGTGGAAGTGATCTTCCTTTCCCTGATGGGCTACTTATTAATGGTCGAGCATCAAATGGGTACACATTTACAGTGGATCAAGGCAAGACTTACAGGTTCCGGATATCTAATGTGGGGCTTACTACCTCCATAAATTTTAGAATCCAAGGGCACAAGATGTTACTTGTAGAGGTTGAAGGAACACACACGCTCCAGAACACTTATGATTCCCTTGACATCCATCTGGGGCAATCTTATTCTGTACTGGTTACAGCTGATCAACCTGCACAAGATTACTACATTGTCGTCTCGACACGATTTACCTCCCAGGTGCTCACAGCAACCTCTACTCTTCATTACAGTAATTCAGCTGGAAGTGTTTCAGGTCCTCCCCCCGGTGGGCCAACTACTCAGGTTGACTGGTCCCTTGAGCAAGCTCGATCTATCAGGAAAAATCTCACTGCAAGTGGTCCTAGACCAAACCCCCAAGGTTCATACCATTATGGATTGATTAACACAACCCGTACGATTAGATTACAAAATTCTGCTCCAATCATTAATGGCAAGCAGAGGTATGCTGTCAATAGTGTCTCCTTCATCCCTGCTGATACTCCACTTAAACTCGCGGACCACTTCAACATCCCGGGAGTTTTCTCCCTCGGAAGCATCCCTGACAACCCCACTGGAGGCGGTGCTTACCTCCAGACTTCTGTCATGGCTGCTGATTTCAGAGGTTATGCTGAAATTATTTTTGAGAATACAGAAGACACGGTGCAGTCATGGCATGTTGATGGTCACATCTTGTTTGTTGTAGGGATGGATGGCGGGCAATGGTCACCTGCGAGCAGATTAAGTTATAATTTGAGAGACACAATTTCTCGGAATACTGTTCAGGTCTATCCAAAATCATGGACTGCAGTTTATATGCCTTTGGATAATGTGGGTATGTGGAATATAAGGTCTGAGAACTGGGCTCACCAATATTTAGGACAGCAATTTTATCTTCGTGTTTATTCGCCGGCAAATTCATGGAGAGACGAATATCCCATCCCAACTAATACCATTCTTTGTGGCCGAGCTGCCGGTCGCCAAATTCGGCATGTATAGATGAGCAGGATCTGTAGAATGTCATGAAAGCTTGACATGGGACTACATTTCCAGGAATGCAGAGTTTTAGTAAAAACTTTAAAGGGCTTGGCTCGAGCCAATTTTTTTACTTGGAAGTTATATTTCTTGAAATTTCTGTTTCTTTATCCCATACAATAGTCCCAAGCATTGTTTCTTCATATATCTAATTCTGATTCATAAAAATACACTAGGTTAAGAATTAAAATTTTGATAACATAAAAATACTCAAAGGTGTATATATATATATATATATAAGTATGGCAGACAGGCTGAAGCCAGGCAATTAGAAGAAAACGAAAGTGCTTATTTTTGTAAGTATTAATTATTCACGAAGGTCTCTTTATGTTAATTATTCTATTAATTATTTTCCGTTTTAATTAAGGAAACCTTAATCTTAATCTTTTGAGTTTTTGTTCAAGAATATTAATTATGTTATTATTGTGGTTTTGTAATTGTGTTTAATTAATTATCATCAGGTGCCCCTTTACGATATATCACTGATTCTGTAA
>CD43441.0
AAAGGGTTTGTTGGGTCCTACTGCTTTCTTGCTAGGGATAAGAGGAAGGATTGATTTTATGGTAGACCATAATGAACTATACTGTTTTATTCGTACTTACACAACTACCAGTTTGCTTCGAGTTGAAGAATTCTATGGAGTCTTTGATCTAATGGAGACAAATTTTGCCTCCTAAATATAGTAAGGAGCCAAAAAATATTGCTGCTAAGTGGCTATACAGTTCTTAAATTGCTATTCTGTTAAGGTGAAGCTTCAATCACCTACCAGCAATAAAAAAGACATTCTTGAGAAGTTATTTTCTTGGCAACTGCCTGGTAATTTCCCATGAAACAAGCACCTTTCTCTCTGACAAAGATGTTATAAGTTGCATGTTCTTTTGGACACTGAACCATTCGCTTCTGATCTATCTAACACTCTCTTTGCAGAGAAGCAAGATCTCCAAACATGTTCTCTATTTCCTTCAGCACTGCTCTTTTATCAGGTAATATGGAACACCAACAACGTTCCAGTAAACCTAGTAATGAAATTTTTTATGCCCTGCAAAAACTTGAAGAAATTCTGCATCAGAAGGAACTGCAAATTTCCTTACTTGAGTTGGATGTTTTTTCTCCGTTAAAGAATCTTTTGGTAGTCAAGAATTCGAAGGATAATGCAAATAGCAACAAGCTCAAAGTTGAAGCTGTTGAAATTTCTGGGGATTTTACTGGTGCAGAAGCTGCAATGAAAGAAGAGAAAACACCTCAAATGCATAGAGTGAGCAACGGCAGGAAACTATTAACAGATTCAAGAGCTTCAAGTTCAAATGAAGTAGCAAAAATGTCACTAGTAAGTCCTTCAAGAGGTAAGGTTTATGTTAATTCTTGTGAAGGAGAACAGATTTTGCAGGGTATCGAAATTGAACAGCTGAAAGCGCGATTGGAGTTTCTTGAAGAAGAAAGCAAATTAATGAGGCTAGAATTTTTGGACCATGTAGAAGAAAAGAAAAAAATGGTGAATGAGATATTTCAGCAGTTTCAGACAATATATCATTACCTTGAGCTTGAAAATTCAGTAGACGGAGAGAAAGGCTTTCGTGGATCCTTAACGGGCTTGCCTCCTGAGGAAGTAGGCACTGTCACCAGCAGGGACCAAAAAAGAAGAGATGTTTTGACATTAAAGGAAGCTCCTGAAGAATGACAAAGTTTGGTCCTACACACTGTGCTGCTTTCTTGATTGGATTTATGAAGAATTGAAGTCAAAATACTTTATACAATAAATTGGTTTCCCAATACTTTTGATATGAGATCATTTATAATAGATATAGAAAGTTATACCTATTTAATTTATAATCATCTATAAGACTGTTATACAGTAAATGTTTGTAAGATGGCAGCTCTAAATATTTCAAGAAACACTATTTTGTTCTTGTTTTCTTTCTTTCAATGATTAATTTGCAAACAAATCGAACCTTAATCTTGCTATTTCTGAAATGAAAATCCAATCTGATCTATTCTAATCTTAATTT
>CD42488.1
GTTGTTGGTGCTGGTGGTGGTGGTGCTGATGTGTCAGTGCAGAGAGTGAAGAAAGAAGAGATAGAAACCAAGATATCTTTTTATGCAGAGCTCAAAACGCTTTTACTTGTACTAGGCTTGGGGCAAAGAAATAGGTAGAGGCGGTTGCGCTATTAGGGAAGAGATTGGAGAATTTGGGAATTAGGGGTTTCTTTTCCCCAGGCCAGTTACAAGAAGAGGCGGTTGCGCTATTAGCCGTGGAGTGGCTATAATTGCAATTTGCAGGGTTTTAGTTGGTAGATTAACTAACATAAGCTTATCAAATCTTGAGGGTTTTATTGTTGTTATTTTATTTTAGGAATAAAGTTAAAAATATTAAATTCAATATTTTGAGTCAATTAAATCTTTGAATTTGTTTAAAATAATCAAAAAAAAATCAGATTAACATTTTAGATCAATTTAGTTGTTGATTCTTCTATGTATTTTCA
>CD45030.0
CCTGTCACTAGTTCTAAAGACTGCCCCAGCATTCTCCAATAGGATCTTCAATAACTCCAAGGCCACTATTTTCCCTCTCATCAACTGAGGATCAGCCATGGCCTCTTTAGGTGGTGTTTTCATTGACAGCTTGCAAAGAGCTCTAAACACCAAAAATGCATCTCTCCGCAGCTTATTCCCAATCTGAATCTCCAAATCCTCATCTCTCTCCCCTTCCCCGTCAGCCAATTCCCCTTTCCTCCCCTCCAAGGCCGTCTTGTACATGCTAATCTCCCAATACTTGGCATCTAACATGTCCTTATCTGTCGAATCTAGTAAATCCGCAGGATTAGTGGTCTCAACTGTGGTAGTCTCAAAAGCTCCGTCGTGAGTTCCCGATGAAGCCTTACTTGGCGCAGCTGAATTCAAAACTACATCAATATCTTGCATAATTTTAGTTATAAAACCCTGCACAAACATCGTCATTGACCCGTCCGCATCCGATTTCTCAACAGGTTCCATTAATTCCGCTACAACAATCGGTTGAATCGGTACTGTTGATGAATCTGCCTCCATTCTCCGAAACACAATCACCAACATTTGGATCAACGACGCTTTTGCTGTCGTCTGATTTACTACATTTTTGCTCCCCAGATAAATATCATAACAAGTTCTCACTATTTGCAACAGACAATCACCATGTATCC
>CD53029.3667
AAAATATATATATATATATATATATAATGAATTAGTTATTAATAAGATAGGTTTTCCTATATATGTATGATAACAAATAATAATTAATAACTTGAAGATAAAAATGAGAGGTTGAAAATGAAGTTTCTCTTCCTAACCAAATAGGAAAAGTCTTCTTGAAAACCTCATGACTTCAATTTTTTTTTTTTTTTTTTTTTTTTTTTTTTTTTTTTAAATTTCTCCCTTTTTTTTTTCCTCTTTTTGACCCCTTCCTTATCTCATGTAACTCGTGCAGTTTCATGTACATATCTCCTCTTTATTAACGTCCCTTAACTTTCTCGCATCCTCCCGCCTTCGCATTTAAGTTCTCTACCTACAAAACATTCTCTCAGTTTAATCAAAATTCTTCTATACTTGTCGTGAAGAATCTACAATGTCGAGAGCCACTGTTGAGCTCGATTTCTTTGGCATGGAGAGAGCTGCCTCTTCCAAGTCTCGCTTTCCTAAGTTTCTCCGTCGCCAGAAGAGCTTTCGAGATATTCAGAGCGCCATTTCGAAAATCAATCCTGAGCTTCTCAAGTCTGTGATTGCTTCTGGTTCTGCCAATCAGCTGCACAGTCCTGC
>CD53029.3787
GCTGCAGCTGGGACAACCGGTTACCTACAGGAACCCAGCAAATGTCGGCCATGCCTGGACACGGCACAGGGCAGCCATACGGTGGAGAGGTGACCCAACGGGTTTGACCAGGACTCGCCCATCTGGGTTGCCCGGAGACACCACTGGCCATAACCCACGTGTGTAGGGCATGGCATGTGCTTTAGCTCCTGTTATGTAATATATCTATGTTTTCTGTTTGGTGTCTTTTTCTTGTTAAGCNATTCCAGTTGAATAAAAGGTATCTTTTAGTAAAAAAAAAAAAAAAAAAAAAAAAAAAAAAAAAAAA
>CD46324.0
GGAACTGAAAAACCAGCTGGTAGGGCCGGGTCTGCACCTATCTTTTGTCTTTTTTAACGTTGGCTTTCCACTCTTTTTACTCCTTCTTATAACCCCCATGCCATATCATTCTCTTCATCATCTCTTCATCATCACCAATCTCTCTCCCCCTATCTCTCTCGCTCTCATCCCCCATGAAGATAGGCGAGACTCTTGGGGGATAGAAGATAAAGACTTTTACCCAAAGAAGAACACAATGATTTCCCTTTAACTCTCTCTACTGAAGAAGAAGCTGTGCAAAGGGAGCTTTCTCTTTTGAGGGGAATGTTGTCTGGCTCGAGGACTCTCTTTTGATCCATCTTTGTTGATGATTTTTCTTTAATTATATCCATAGATCTAATAGGTGTATGGATTTAGAATTAGATTGATCATGTGATAGTGTCGTCGGACCAGGCTTCATTCCCCCCAATTAATGCTTCCATGGAGATCTGATTTTTCTTTTCAAGGGTTGCATGCAAAGATTGGTGTAATGATGAAGTATTTTGACCAATCTACTTTGAATAAAAGTTTAATCATTACTTTCTTTTTATTTTCATTCCTGTTCGTGCGATGATGGTGTTTTTTTTTTTTTTTTTTTTTTTTTCTGTTTGTGTGATTATTGTTTTTTTTTTTTTTC
>CD33568.0
AAGTTGTAGGCTGAGATGGATAAATTATCTTAGACCTGATATTAAAAGAGGCAACTTTGGTCAAGATGAAGAAGATCTCATTATTAAACTTCATGCTCTTCTTGGCAACAGGTGGTCATTGATAGCTGGAAGATTACCAGGAAGGACAGACAATGAAGTGAAGAACTATTGGAATTCTCATTTAAGGAAAAAGCTAATGAAAATGGGAATTGACCCTAACAATCATCGTCTTAACCAAATTCTTCCTCGTCCTCCTCAACCAGACCATCTTTCTAATTCTAATACTCCTACTCTTGATGTTGTTCATTCATGTAAACCCAACAAAGAATCCTGTAATAATAATGTCGATGGGGTTTCTGATGATGCAGCAAGTTCTCTCGAGGAAGACGAAACTACTACTACTACTGCTTCTTTTGACCTAAATCTTGATCTCACCATTGCTGCTCCTTCTCCTACTCATATTACAACTATACAGTCCAGGCCGGACAATTGCAAAATGACTTCATTTAATGAAGTAGAAACTGAAACTTCGCCTTCCTTGCTTCTCTTCTTATGAGGCAATCTTGGCCAATTACTGCTTAGGATTCTGATAAGTAGCCTATTTTTAATGGGTTTTAAAGAAATAATAGATATAAATTAGAGATTGGCTGATTAGCTTTATCATGAAAATTCGACTAATGTGTTTTATGTACAGATTAAAACATATGCAGCTGTATTAATTTGAGCTGCAACTGTGTGTGACAGATATAGATTGAAGCTAATTAGTGCAGAAGATTAGCTATAGAAAATAATCATGATTTGAAAGGGGAAGCTGTCTCTATATATTGTATTTTTGAATAGGCAAAATTAAAACTAATATATTAGTTATTATATAACATTTGTCTCTATTGCTTAATTTCTCTTTAATTTCATACAAATAT
>CD53029.3450
GCTCTTGTAACCAATCACAGTCAATACTGTAATATAAAGGAAAAGAAGAGTTGCAATAAACTCTGCAATAAGAGCTCTGTAAAAAGACCATTGGCCAAGTTCATCCATATCAATCAAAGGAGCTGGGGGAGGGTCATGATAGTCTTTTCCTGAGAACTCTCCTGTAGGCTCTGCAACTTCCACATCCTTTGCCATTTTCTTCTTAGCTTGAGCTTCTTCAAATTAAGAGAGAAGGAAAGAGAGAGAGAGAGACCAGCTAAAGCGTAGGTTGGAGAAGAAAGGAGAGTGTAGAGGGGGTATTTATGGAAGAGAAGAAGTAGGTGTCATTAGAGATGAACAATGATTAAGAGAGAGTATGTATTCTCTTTAATCACATCATTAATATTAATTTTTAGCCGTCCAAATATTTTTCTTTTATTTTTAATTTTTCTCTCTTAGGCCCACCAATTTCTGCAACGGCTCTGCCCCGGGAGT
>CD55490.0
AAGCTCTTTCCCTTCACTTTCCCCGTACACATTTTACGAAGCTTCCGGACACACTGCCCTTTTCTGCAACGTGTGTCTTGTAAAACAAAAAAAGAAATTCTAAAACCCTCACCCATTAAACCATACAAATCCAATCCCCAACCGCGTAAAAACCTTAACATATAATAATACTCCAAAAGAAGTCCTAAGTCACCGTCCAATGAGTCCTCTCCTCCGCGTTCACATTATCTCACACGCTTCCTTTCCCCCTCTTCTTACCAGTTACCCCGTACCACCACCTCGCTTGTATATAATATCAAATTACCCCCAATTTCCATTCAATAATCAGTTCTGTTCTTCCAATCTGAAAACCATTTGCGAGTTCACATCTCCCCTCTCAGGCATTTTTTCAAACACTTTTTTTCTCGCTTTCACTTTGATGGAAATCTCATCTTTCCCATTTCTTAATCAGGACGAGATTTCACATTTCTATAGTCTGTTTCAGGACATGGATACTAGTGCTACTGGTACTGGTGCTTTTGGTGTGAACAATGATTTAAAGAAGAGGAAGAGAAAGGGTGACGAGGAAGATGGAGATGGTAATAAGGACCCATTTCAACAACATGATAAGCAAGATGATTTGAAGAAGAGTGCAATGAGAGACATACTTGCTTCTCTTTTGATGTTGGATGAGGAGGAGAAGCAAGAACAACAGCAGTGGGTTATTGATTCTCAACAAGATAGAACCCTTTTCGATTCTAATTACAAGCGAAAAGTTGAAGTTATGAATGATTATAGTTCTCAGCTCCAGAACCATTATTCTGATTTGGATGAAATGGATCATTCTAGAACCAAACGGGCACGCCGGTCCGCTTCCACAGTTGCTGCGCTGGCCATTGAAAATGCGGCTTCTGGAGATTCAGCTCAGGTTAGTGGTAGTGGGGGCGCCGGTGGGTCAGGTCAGCATCGGCGGCTATGGGTGAAGGATAGGTCAAAGGACTGGTGGGAGAGGTGTAGCCATCCGGATTTTCCAGAAGAGGAATTCAAAAAATCGTTTCGAATGAGTAAGGCCACATTTGCTATGATATGCGATGAGCTGGATTCAGTTGTCACTAAAAAGAATACTATGTTAAGAGACGCCATTCCTGTTCGCCAGCGCGTGGCGGTTTGCATTTGGAGGCTAGCCACGGGTGAGCCTTTGAGACTTGTATCGAAAAGGTTTGGATTGGGGATCTCCACTTGTCATAAACTGGTTCTTGAGGTTTGCTCGGCTATAAGGAATGTGTTAATGCCCAAATTCCTTCAATGGCCTGATGAGGAGAGATTGAGGTTTATTAGAAGTGAATATGAATCAATGTCGGGTATACCAAATGTTGGTGGTTCAATGTATACTACCCATATCCCAATTATCGCACCAAAGATTAGCGTAGCTGCTTATTTCAACAAGAGACACACTGAAAGGAATCAAAAGACTTCATATTCAATAACAGTTCAAGGAGTTGTTGATCCTAGAGGTGTTTTTACTGATGTCTGCATTGGCTGGCCTGGTTCAATGCCTGATGATCAGGTATTAGAGAAGTCTGCTTTGTACCAGAGGGGTAATAGAGGGGCTTTGAAGGATGTATGGATCGTTGGGAATTCTGGGCATCCTTTAATGGATTGGGTTCTTGTACCTTATACCCACCAAAACTTGACATGGACACAACATGCTTTTAATGAGAAGATTGGTGAGGTTCAAAGGGTAGCTAAGGAAGCATTCGCAAGATTGAAAGGAAGGTGGTCTTGTTTACAGAAGAGAACTGAAGTTAAGCTCCAAGACTTGCCTGTTGTTCTTGGGGCTTGTTGTGTTTTGCATAACATCTGCGAGATGAGAAATGAGGAGATAGAGCCAGAGCTAAAATTTGATATTTTTGATGATGAGATGATTGCTGAAAATGGCTTGAGATCAGTTGGTGCTATTCAGGCCAGGGATCATATTGCTCATAATCTCTTGCATCATGGCCTTGCAGGAACTTCTTTTCTATAATTATTAATTACTCATTCGAGATAGCATATGATTTTGTAGGCTGGATATTTTGTTTCTGCATTATTTTTTTTGCCATGGGTGGGTTGCATACTGTACTAGATTATAGGATTGTCAGATTTTTTTGATGGGTCCATGTAAAATATTTATTTTGCCCATCCCAACAAATAAATGGATGCTTTTTAGTTATTTTATCGTCTTTCATTGGATCAATAAGAGACCTTCTGATAGAGATCCCAAACTTTTAAATTATTTTACATGAATCTTGTTTTCCCAATTTGCAACCCAAACTGGGTTGCCCATTTCTAAACAATCTGGTCCTAACATCGCCATTTCGTAAAATTAGACAATGGAACAGGACAGCCCCATGTTGGGATGGTTCAAGTTTCAACCTCTTTTGACCAAACCCCTTTTTTTTTTTTTAAATTTTTTTTTTTCCAAATTTTTTTTCATTTTTTTTGCATTTTGG
>CD33930.0
TACAAAATGGATTAAATTAATTCACCATTTTCAGATGATTAATTGGCACAGCTTGCATGAAATTGAAAGGCCTTATATCAATTCCACAATCAAATCAAAACCAATTCAAAAACCAAAACCAAAACCAAAACTCAATTGAGTAATTTATGAACATAAAAAGCTTAAATCACTTATTGAATTGCTTTAATTCATTTGAACATATGCATAAGAGATTCAAACTCATCAAACATATAACATAATTAATCCCCATTTTCTGGTTTAATTATTATTTCTCAACCTCTTCCAAAACCATAAAGACCAAACCTTAAACATCCCAACCCAACCCAACCCAAAACCCCATAATTAACTTACCAAAACGCACATTTTTCTTGTTTTGCTGACTAACTAGTAATCATCAAATGCTCCACTTGTAGTACTCTGCTTCTTTCCTTTCCCTGTCCTTCTCCTGCTAGTAGTGCCACCTTCATGCCTTGTGTTTCCGTCGTTGAGAATCAACGGCGCGTCGTTTGCCTCATCGCCATCATCAACAGTGGCAATACGGATGCAAGAACATCTTTCTAAAGATGCAAAAAAAGCACTAGCCACACCATTAATGAACCACATAGCCACCCCATCAAGCTTTCCGCACCCAGCTGAGCCATGGCTCGATGATGTCCGGACCCTGTCCTCATCGGAATTAGAACGGAAATTGAAAAGGCCAGTGCAACTCGCGGTGGTACTGGTAGTGACAGCCATGAGCTGGAACACTCAAGAGAAAGAGAGATAGAAAACAGAAGGCCTTTGTTTTTAAGTGTAAGGGAGCTGTATTAAGGTTGTTAATTTACGAAATGCACATGATGAGATAGGCCCTGCTGGTGACTTGTGAAATTAAATGATACAACTTGAATTTTATCCTCAATTACCAAAATTGAAGATGGAATCATTTTAATAAATGTTTTTTTTTTTATTTCTCTAGTGGGCAATTATTAGGGGGAA
>CD17586.49
GGTTGGTGGGCTTACAATGGCAGGTGTTGGAGGAGTAATATCAGGTGAGGGAGGATTATTTCCACCACCTCCTCCTGTTGGAGGATTTGATGGTGTTGATGGAGGGTAATATCCACCACCTGATATTACTCCTCCAACACCTGCCATTGTAAGCCCACCAACCACCACTCCTCCAACTCCTTACTTTCCCATTCCAACTCCATCCACTCCGGACGTTCCCTCACCTCCGTTCACTCCTGATCCAAATTCACCCTATACATGCAATTACTGGAAAAATCATCCTGGTTTAGTATGGGGTCTGCTTGGCTGGTGGGGAACAGTTGGCAATGCATTTGGAGTAACTAGCTTGCCTAGTTTTGGAACAAGCATGAACGTACAACAAGCACTTGCAAATACACGTGCTGATGGGTATGGGAGTCTCTACAGGGAAGGTACTGCTGCTTTGCTCAATTCTATGGTGAGCAACAAGTTTCCTTTTACGACAAGGCAAGTTAGGGAGAGTTTCATAACCGCACTTAGCACAAACAAGGCTGCG
>CD47973.0
AAATGGTAAAATGAGAGCAGAGACAATAAAGTAATTGCTTTGCATGACCAAGAATTGCATAAAATCAATAAATGAGAAAACGAAATACAAAATACTGTATATCTTCATTATAACTTCTGATTTCCAGGATATAGCAGTTTCTGCACATTTTCTGTGCAGATAATCTTAAAAACTGTATAGATAGCAGAAGGTAGAGAAGAAACTTAATGGAGAAATAAATAAAATAATTACATTGATTGCCGATCTACAAGTGTGAGATATCTGACTATCTATCTTTTCGCATTTGTGCGAGTGTGATGTGACAGAGAAATTCTCAGTAGCATTTTTCTATCTTTGACATATCAAAACTCATCCTGTAAACTGTGTCAAAATATTTAACAAGGGCTGAATGTGTCCCTTATGGCTTCTACTTCCATTGCTCAACTTCGTGAAACATGATAGTGGCTTCAACTCTTAACCTTTAAAAGTCTTGGTGCAATTACATTCTGTTCAACAGCATCAAAATCACAAATTAGATTTCAGACAACATACTGGAATATGATAGCATGTCCAGATAAATGTTGCAAAATGGGCTTTGGTTCAAATTCTTATTCAGAGTAAATACTGCAGTAAGCAAGCCACAAATATTATCTGCAAAAATCAATCAAGAAAATAACCTTATCAGCAATCTTAAACATTTCAACACAAGGAAGATCCTACAATGTCAAGATTTGAATTGTAATTTTTTCCATTAAAAAAATCTAGAAAACATAAGGTTTTAATGTGCCTATGCACATTTTCTGAGGGATCTTATGCCCAACTGCCACAAACTAACTGTAGTCACTACCTTGTATTCAACAATACTTGGGATGAACTCTCTTGTGGCCATGGTGCAACAGATTCTGTCATTTAAAAGCTTTACAATGAATATTACTTATAGGAACATTAAAGGACGTTATGAATGAAAAGAATATTGTACTGAGCAGCAGCAGTAAACTCTGGAAGAAAAAGTGACAGCTTCACAACTCCTTTTGTTCCAAATCAATCAACTCTTCCTTTTGGCAAAATGGAAACATTTAAAGGGATGTGGTATTAATATTCTACTGCATAAGGCAGGCACTTGAGTTCTGAGCTACTATCCCAATCCACTTCGAAACTAAATGCTATGAATTAATTGTCACATTCACTTGCCTGGCTGAATCAATCACCTATATGATAACTGATGCTGGTTCCATGGAATCCTAGAACTAGATTTTGGCCTAAGACCCACCCTACTTACAACTCTTATTCCTGATATAGTCAAGTCACCTCCTTAATTGACAAGGCCTGAACACTTGAAATTCCCGAACTATCCCCCAAGTTGCAAAAAAATTAGAAGCAGTATAGACAAATTCCATTGAAATTTTAAATGTTCAAGTAGCTAAAAATTGACTATATTGACAGGTAAACATAAGCATAATCACCTGTATCCAAGGTGCCAGTATTCCCTAGACGAGCTTCACGTCTTAATTGACTCAATCTCATTCTTCCTCTGACACAGATCATCTTGTCCTGATCTTCCTCGCTCTCAGGCACAGATTGATTTACTCCATCTCTTAGGTTGTATTCATGCATACTTTCAACGTCTTGTGGATGACAATCTACATCTTCAAAGCCTTTGGACACATCTTCTTCTCCAAATATATCAGCAATTACCCTCTTTTTCTGATTATCTT
>CD36892.0
AGACGTGACTCATGCCAACGCTGGGGGGGAACACACACCACCATTTCCTTCATTTCAATTCTTCTTTCTTCTTCACCTTCTGCTCTCTCTTTCATTCCCTTTTCTTTTTGTTGTCTAACTCCTCCTGTACTTCAATTGTAAGAGAAAAGAGAAAATGAGTAGGCCAGGAGACTGGAACTGCAGGTCATGCCAGCACCTCAACTTTCAAAGACGTGACTCATGCCAACGCTGTGGGGACTCAAGGTCTGGAGGCTGTGACTTCGGAGGTTTTGGTGGGCGAGGTGGCGGCGGCGGCGGCTCATCATTCGGCTTCATTACTGGCTCTGATGTTCGCCCAGGTGATTGGTACTGCACTGCCGGTAATTGTGGGGCACACAACTTTGCTAGCCGCTCAAGTTGCTTCAAATGTGGTGTTTACAAGGATGATTCTGTCACTGGTGGTGGCTTTGACTCTGACATTCCTCGCTCTAGGGGCTTTGGCGGTGGCAGCAACCGCTCTGGATGGAAGTCCGGGGATTGGATTTGCACTAGGTGGGGATGCAATGAACACAACTTTGCTAGCAGAATGGAGTGTTTCAAATGCAATGCCCCTCGGGACCTCAGCAACAGAACTTCATATTAGAATTGTTTTCTCAATTTCTGGGTGTGGCAGCAACCAAGAGAGAGAATATTAATTAAAAAATATGATCACTACTTTATTATTTTTATTTCTTTAGTATATTTCTTTTGGGTAGTAGGTTTATTAATTGAGAGTGTAAACCTGGTTTAAGGCCTATCTTCACTCTCTCTATATAATCCATTTGGCATTTTGTGAGGCTTCCATATGATCTTACTGTATAAATAAATCTTTTGTAGCCAGATGGGGCAAAAAAAAAATGTACTGCCCAATA
>CD36955.0
AAAAAAAAAAAAAAAAAAAAAAAGAAAAAAGGCGTTTTAGAAAAGAAAAGTCATATCCCGATTATACTGATACAGCCTAGGATGATAACAGAAATATTATTGTTCGTTTCCGCTATACTTTTCTTCACATTTCTCTTAGCCAATAGACGATGGCGCCAACTTCCTCCTGGCCCTTTAGGTTTACCAGTCATCGGCCATTTCCATCTTCTCGGCCCTCTTCTTCACACCTCTCTTCGCGATCTTTCTTCCCGCTACGGTCCATTATTTTCTCTCAAGCTTGGCTCTGTTTCATGCATTGTAGCTTCTACGCCAGATCTGGCTAAAGCATTCTTGAAAGATAATGATCTTGCATTTTCTTGTCGTTTAAATTCTCAAGCTGTTGATCACATAACTTATAATGCTTCTTTTGCTTTTGCACCTTATGGGCAATATTGGAAATTCATTAAGAAATGGACAACGTTTGAGCTCTTAGGAAGTAGAGTTATTGGCCAATTTGTACCTGTCAGGACTAAAGAAATTCATACCCTTCTTAGAACTATATACTCCAAAGCTAAAATTGGTGAGAGTGTTAATATTTCCCAAGAATTGATAAAGTTTTCGAATAATGTTATTTGCACTATGGTTTGGAGTATTAGATCTTCAGAGACAGATGGGCAAGCTGAGTTGACAAGAAGTGTTGTAAGAGAAGTGACACAACTTTTTGGGCAGTTTAATGTTTCTGATTATATATGGTTTTGCAAGAATTTTGATTTGCAGGGTTTTAGAAAGAGGTTTGAGGAGACAAGAAGAAAGTATGATTCTTTGGTGGAGGGAATTATTACTGCTCGTCAAAATGAAAGAAACGACTGTAAAAGGAACGGAGAGAAATATAAGGCTAAAGATTTCTTGGATATTATTCTTGATCTTATGGAGGATGAGAACACTGAGATAAAACTAACTAGGGAACATATTAAAGCTATGATCTTGGATTTCTTCATAGCAGGTACAGACACAACAGCAATTTTACTAGAATGGGCTTTAGCAGAGCTAATAAACAATCCAAAAGTACTTGAGAAAGCACAAGACGAAATTCAAAAAGTAGTTGGAACCCACAGAGTTGTTGAAGAATCAGATTGTCCTAATCTCCCTTACATTCAAGCCATTATAAAAGAAACATTTAGACTACACCCACCAATTCCTGTTCTTTCAAGAAAGTCCATTGAAGACTGCTACGTTAATGGCTACAAAATTCCTAAAAATACTTTAGTGTTTATAAACATGTGGGCTATAGCAAGAGATTCCAAATATTGGGAAGACCCATTTGAATTCAAACCAGAAAGATTTTTGTCGAACTCTTCAAATATTGATTTAAAAGGTCAACATTTTCAGTTGTTGCCTTTTGGTACTGGAAGAAGAATTTGCCCTGGAATTCCTTTGGCCATGCAAGAACTGCATGCAACACTTGCGGCTGCGATTCAGTGCTTTGATTTTAAAGTGTTGAATCCATCCGGAGCCAAAGGTCACGGTGATCGTCTTCTTGACATGACTGAACGGCCTGGATTAACTACTCCAAGAGCTGAGGAACTTGTCTGTATTCCTGTGCCTCGAATTCCCGATGTTCTTGAATCTTTATGTGCTGGTTGTTGATGAAATGTCTCTGCAGTGTTTATTGTTTGCTTTATTTGTCTAATTTTAGTTTTTTGAACTCATGATTTTTATGTTTTAATAATATCAATTCAGAAATCTGAAAGGCTTGCTGTATTTTCTCTATGTTTCCTTTTCCTTCATTTTTTTTTATTATTAGTATTTGATTAATTAAGATTCCAACTTGTAATATTACAATTTTGAAATGATTCTATTAGAATTATATCAATTATGAACT
>CD55691.2
CTTTTCTACGCTTTACATCGCTAACGACATATCCTCACTTGGCCTTCACTTTTCTTGTTTTATCTTCAGTTTCAAACCTGCAAGCGGACTTGCAGATATGAGTTTAATCAAAGCAGCCATGGCAGATTCAATTTTAACCACCATGTGGGTCTTTAGCCTGCCATTTCTCGGCATTTTCACTTCCATTATAGCATCAAATATAGGCGTTGAACCCAAATCAATACCAGCCCTTTTCATAGCTATAAATATTGCCACTCCTTTTGTTCTAATTTTCAGCCTGATCGGCGCCGCGTTAGGAGGTGCCAGTTTCAACCCAACAACCACCGTATCATTATATGCCGCGGGGCTTAAGCCAGATGTGTCTTTAATATCCATGGCGATCCGGTTTCCTGCTCAGGCGGCTGGTGGAGTTTTTGGAGCCAAAGCAATTTTGCAATTTATGCCAATAAAATATAAAAATTTCCTGAAGGGTCCTTCTTTGAAAGTGGATTTGCATACAGGTGCAACTGCAGAAGGGGTTTTGAGTTTTGTGTTTTGCCTTTTTTTGCTTATTGTTTTGGTTAAAGGGCCCAAGAATTTTTTGGTCAAGGTCTGGTTGCTGGCGGTGGCGACGGTGGGTTTGGTGGTTACCGGCGGGAAATATACAGGGCCTTCCTTAAACCCTGCTAATGCTTATGGATGGGCTTATATGAACAATTGGCATAATAGTTGGGAGTTGTTTTATGTGTATTGGATTTGCCCTTTGATTGGAGCAACTTTGGCTGCTTGGGTTTTCCGTTTACTATTTAGCTTTAGCCCTCCTGTTGTCAAGCCTAAGCAAGCTTGAAAAGAAGGGCATATTAATGATAGTGATAGCTCTCTCTCTCCTCCTCTCTCTCTCTCTTTTTTCCACACAGCACGAGTAGTGT
>CD47358.10
AAGGCTAGCAACAGTTACAGTTCAAAGATGGGCATATGACCTTGCTTTTGAGGGCATTGATCTCATTTGTAATTACATGACTCTGAAACACCACAAATAAAATTGCATCACATTCTAGTCGAATTAATAAACCAAGTTTTCAACTTGGAAAAGTATTCTAAAAGCCATTTCTGGATTTAAGAGCCTTAAATTCCCTGGAATTTGTCAAGATCTGGAATCACAAAACATGGTTAAGATGGATCAAAGAGAAAATTAACATTGCAACAATAAAAGTTCACTGACTAGTCCTTTTCTTTTTCTTTTTGTTAATCTGGTTATTAGGGTTTGAAACCAAGAACTATTAGGGTAACTTATCAGTTCAAGAAGAAACCGAGTAAAATTGATATACACAATATAAAAATGCATAAACCTTAGTTTCCAGAACTCGTTTCAAGCCTCTTTCAAGTGACTTCTCTAATTCTTGTAGTTGCTCAATGCTCAATCGCTGGAGTTCTGGAAACTAAGGTTTAT
>CD51891.0
TTTTTTTTTAGTTATAAAGCAAAAAAGCATTGATCTTTTATATCATATAGAAAATTGGGTAATACCTCTACATGCATACATACATACAACTTACATGTTATAACATACTTTTTGAGTGCAATCTTCCGACTGTACATCCAAAGATTACTTGAGACAACATTTTGTTAGCTTTTGCTTTAAAAGTGACAAATAAAGTTAGGTTGTAGGTTGAGTGAGTGAGAGAATGGTAGATACCATCAGCTTGTAATCAATTGGCTTTGTTAGGTAAGCATCCATGCCAACCTCCAAGCACTTGGCTTCATCAGATGACATTGCATGGGCTGTCAATGCAACAATAGGAATGTGTAATCCTGTTCGTGCTTCTGATTTTCGTATCGCCTTTGTCGCTTCGTAGCCATCCATTTTTGGCATCTGACAGTCCATTAGGATCAAGTCATATGGATGGGAATCACGAAGTTCAGATATTGAACCTTTGTTTCCATCTTGCAAGAGAGATTCTCTTTTACAATCTTTAGTGCTGAGTAGGCAATTTAGAGCATCCACTGCTTGCAATCCATCTCCCACAGCAATAACTGTCGCCCCCATTTTTTCCAACATGATGGTTGCAACTCTTTGGAGAACTGGAGTATCTTCTGCTAGAAGGATTCTTAGGCCCTCCAAAGCTTTCTGTTGATTCGCAGCTTTGCTCAAGTATGAATCAACTCTCCCTTTAGGACAAGTACTGCTTCCTGAACATTGATCTTTGGTGAATGAATTAGATGTTTCATCTTTTCTGTCATGTGAGTTGTTCTTGGTTCGATTTGTATCTTCCTTCAAATTATTTTCTTCTAGATCCACATCAGTTAATTCAATTAAGCACTTGCTAATTGTCTGATACTTTGATGCACTTGTGGTCCTGCATCTTTCCTTTTGTTTCTCTTCATTGTGAAATACATCTAGAGAATTCGAATTACCCATTTCCGCCATATCTGAATCTTCTGAACTAGCATTGTCAAACTGAGTGGAATCAATTTCAAGACATTCATGCATATCATTGGCATCCTTTGCTATACCTCTCGCAGCATTCAAACTTTTCTTTTGTTGTTCCTTGATAACAGTTTCCAAGATTTGAATCATTTTTGCCTTGTATAGAGGTTTATTGACCATCAGTATGTGCCCTTTCCTTCGGAGCTCCATCTTTATGGCATTGGAAGTATCATGATTTAGCATCCAAGCAAATGTAGCTTTTCCAGAGAACTTGTCAAGGAAGTTAAGTTGTTCCTTCCATATATCTGTACTCAAGTCAAGCAACCCTATATCTACAACAATGACAAATGTGGGGTCTGTAATGTCCTGTATATCAAGAACTTCTGCTTTCAATGGTTCATTCAGAGAACAATGAGTCTCAAATGCATTGTTATGTCTTCTTCTATGAAAGAGTTCCCGAAGAACTTGTGTAAGCTCATTCCACTCAGACACTCCTACAGAGGATAGTCCAATTTTATGCAACCATTGAGACATAATAACTCTACCCATGGAGCCATATAGAGCTAGCAGCACTACAACATTATGTCTTGCAAAATCCACTTGGCAATGCTGCTCTGCACCATCAACTGCTGTATTGAGAAGCAAGTAGAGTCGCATTAGAGTTCCTGGTCCATTCTTCTTTACGACTTTTATTTCTCCACCCATCTTGTTAACCAAGGTTCGGACAATGCAAAGTCCAAGACCAGTACCACCATGCAATCTAGTTGTCGAGGGATCAGCTTGCTCAAAGCTTTCAAATACTGATTCCCATTTGGTTGGATCAATTCCGCAGCCCGTATCATCAATTTCAAACCAAAGGATCACTTTGTTTTCTTTCTTAGAAGCCTTCTTCATATGGTTCCCCTGCTGCCTCAATTTAGGCTTAATTGCACACCGTGTTTTCTTCTGATAAAGAGGAAACTTTGTGGTGTCACTGAAAGTACTTAAATTCTCACTCCAACCACGCAGAATAATATGACCAGATGTTGTGAACTTGATAGAATTGCTTATGAGATTTGCAAATATTTGCACAACTCTGGCAGAGTCTCCTCGAACTAATTTTGGCATATCATCAGAAAGATCCAAAACAGCCTCCACATTGTGGTTAATGCACTGCACAGAGAACATGTCGATAAGTCCTTCAAGTTCTCGTCCCAGGTCAAACTCTGCATCTTCCAACACTAGCTTTCCAGATTCAACCTTGCTCAGATCTAATATATTGTTAAGAAGTCGAAGTAGAGCGGTGGAACATTTTCTAATCTGAGTAACAGTTGAATATTGTTCATTTGTGAGACAATCATCAGAGATAAGAATATCCAGCAACCCAATCACAGCAGCCATAGGAGTCCTCAATTCATGACTCATGTTTGCCAGAAATTGGCTTTTGTAGTTATTTGATGCCTCTGCCCTTCTCCTTGCATCAAGATGGCTTATCAACTCTGCTCTCAGTTTCATTTCTTTTGATACTCCATTTGTAAGTATTAATATGCACACACATCCAATGACTAGTATGCACACAGATGCAGAAATCAGTATAACCAAAGTTTTGAAGGCTCTTTCATCTACCTTCCCCATTATGTATCTTCTTGGAATGATAATAACCCCCACGATAGGCAGTCTCTTTAGATTTAGGAAAAATGAATCAATGTAATATTTTTGGTGGCCAAGCTTTGCATTTTCTACATGAACAATGTGTCCGGGAGGAATCTTGTTTCCGTAGACTCTCTCTAACCACTGAGCTCCCATTCGAATTATGTTATCCTCAGAATCAACAGCCATCATAAGCTTAGGTCCTCCTGTTGAATTTCTTAAGAGTGGAGCATTTGTTGAAGTAGCCAGCAAAAAGCCTTTTTGAGAGGTCAAATATATATGTCCACTATGTACTTCAACAAGTTCTCTCATCAACTGCCCTACGCTAGAAAGTGCAGTAGTAACGCCAACAACAGCCACTATGCTCTTATTTGAAGCATCCCACACAGGCAATGCTGCTGATAGCAATGGTGAATCAGTATACTTGCTTACTGCCACATGCCAGGAAGCTGCACCATCTGGTACTTGAGAAAAGCCTGCAATATTTATAAGATCATCTGGTGGAATTTCGCTTGCTTTTCCAATCTTTTCACCTGTTACAGGATCAAGTGGTTCCCGGAACCAAATAGCTGAAAGATTACCCTGAATGGACTGATCATTCCACCCTTGACGCGAGGACAACATATTTGCATCATAAGGCTCAGTGACACTTATTGAATAGTTTACTAGATTAGAGTAAATGTAAAACGTATTGTTACTCCTATGATCTCTATGAAAAGCCTGAACAAAGCCATTTCTGTAAGTTATAGTTATGGCATTGAGAGCTTTGCGACTTGCAAAAAGTGCCCATGTCACATCTTTCATCACTTGATACAGCTCAACTTGTTCTGCTTGAGTAGCTGGATTGCTGTACCGTCTGATTACGTACTCTGACAGCTTAACCTGTGCTGTTGTTATCTCAGAAGTAGAATTCAAAATATTCCACATTCGTAATATGGGACGTTGTAGAAGTTCATAACGAAGGCCATAAGCTAAGGTATCTAATGATCTTTTAGTATACTTCCTTGTGAAATGCCAAGTTAGAATAGTTAACAGCCCAATCAAAATAGCTAGCATGACCATAATAGCTAGGCGAACTACAAAAACACTGTAGTAAGAAGAGAGACAATGAGTATTTGAATACTGAAACTCATCTCGTTCAACATCTCTATGGAAAATTCTTCTAACACGAGGAGGAGTGTTCTTTCTCCAAGAAGGAGCCAAACCAAGAATTTTATCAAACACCTTCCTTACAATAGAACAAGAACAATCCATTTTCGCCTTTATAGTAGGAGAACTTTCAGGACTTGGAGAATAGCTTCTATCGGCTTTTATTTCTGCCATTCTGAAACTAAAAAAAGTATATCATATCATTTAGCAAGAACTTATGCTGTTCTTGTTTTTATGTGTATAATAGACTGAATCAAAGACAGAGAAAGAGAGAGGGAGGAAGAGGGAGAGAGGGAGAGAAACAGATGCTAAATTCTATATGTGATATTTGAGTGGGTTTTTATATATTAATATGCTAGTTCATGTGTCATTCCCCACTTTTTCAAGGCAAAAAGCACAAGTTCTTGCCATTTTCAAAGTGGGGAAGGAAGAGTGATGTTTTATTCCACAATCCATAACCACAACAATCTTGCCACATATCTCTTACCCTTTATTCATTTGTCTTAACTAAATTTAGCAGTGACAAAAAGATTCAGACTTTGAGAAAAAGAAAATGGTGAAATCATTTGCTTTGACATTGCCAAGGCCACTCTTTATTGTCCTGGAAATTTTCTTGGCCAAAAAAGAGTTGCTGTTTGGGACTTGGAAATATACTGTGG
>CD52185.0
CAATTTTAATCGAGTGTCAATCAGGTTTTAAGAAAGACGGTCGATTTTATTGCGATAAATCTTGTTGGGTTTATCTGTTATAAGAATGAATTTATCTCAATGCACTTATCCAAGGACAAATACATGTCCAGTTTTCTGAAAATCTCTACTCAGGAGCCAAAGCTTAATAGTGGCTATGAGTTGTGGACAAGGGGAAGTATAATCAAGTAAATATCTCACAATTACAAGTTCATAACTACTTCTCTTGTATGCTTTAACTAATACAATCTGTTTTGATACAATCACCGGAAATAATATTTCATATATACACAAAACTCATACTAAGCTGCTTGCATTTGAACGCTTGATTCTGAGCTTGTCTGTAGAGATTCAGCAACTTCTTCCTCTTCCTCGGGAAGATCATCTGCATGCATTTCTGGTTGATTAAGGCTTCTAACAAACTCCGTGAAGGAGGGAAAATGCTCCGGGGAGAAAAATTCAGCTCCCATTCTCTGATAAGTGAACAAGTCTACCACATTTTCACCTGATACGTTTTTCTTTATCTGCTCGAAGTGATGGGGTGCTTTAGAAACCAATGAGTTCTGCCCAGAAACCCTGACCCCATACTTCTTGCAA
>CD49401.0
AAAAAAAAAACAAAGAAATCATATCTTTTTTTGTTCTTTCTTTTTTCATGAGTTACCCTTATTTAGTATAAGACTAATCTCGCTTCAGGATTTATGGTTGTCCTGAACTGAATTAGATTGCCAAGAATAAACTATTAGAGAAGTTCTAATAGAAATAGTCCATAATCCTAATTGTTAAGTAGACTACAAAAACACTGGTTACTCAACCCTACCCTTGAGAAAAGAATTACCTTTCCTGCAATTTTCACATAATATGACATCCCATTGTATTTTCATCGCTAAAATAATCCCCAACTTGGACGGCCGGAGTCTGAAACTGCGGTCGGAAAACCGGCCTTTCTTGATGGAAAATATATTCCTGTCCATAACAGGTTGGAGGCAGAGGAGTAACTGTATATGAAGGTAATGCATAATAAGGTATAGCAACTGCACAAGGCTCAACCTTGTAAGAATTCTGATTCCAAGTACTGGCATTACTCAAATCCTTAAACAAAGTTTGATTCTTTGTTTCACTGACTTGAGGATGTTCCGTCTTGATAATAACTTCAGGGTTTGAAGAATTAACATTGTTAATTGTCTCTTTCTGATCCTTCTTTAATTCTTTAACTTCGCCCCTATCTTTTGCTGCTTCTTTTTTATCTGTTGCCTTCTCTAATGAACCTGAGGATTTTTGTTGATTGCATTCAGATTTTGATTTTTCTTTCTCTTTTGTAACTGTAATTTCTGCTTCTTTCTTTTCTTTTCCAGCATTTTGACTCCACAATTCAGCTTGTTTTCCAGTTTTTAAGAGTCTTTTTATTAGAATTTGTGGATCCACATTTCCCAACACTGTAACTTTTGGTTGTAAAGGATCAATTTCAGTCTTTAAAACACCTTCAACACTCTGCAAAGTCTTTTTAACTTTCTTTTTGCAGCCATCGCAGCAGATGACAGACACCTTAAGTTCAATCTTCTGGAATTAATCAAGTGAAGATGCAACATTTAGTCGCGAAACAGAAAGAAAAGAAGGGGGAAAAAATGAAAAGAAGAACAACAAAAAAAATCCTGCAAGATTTTATGAGGAATCAGCACCTTTAAGTCTGCATCCTTAGACATATTTTCCTGACAAAAAAATTAGAAAAACTTGAACTCCAAACCTTGGAGAAAACAGAAAAGAGAGGGAAAGGAGACTTTTCTTGCAGTGATTTGTTGGAAGGTCAGGCTGTATTTATATACAGGCGGCA
>CD38433.0
ATTTTAAAAAGATGCCCCCCCCCCCCCCAAAAAAAAAAAAGTGTAAAAAGAAACAAGATAAAGTAGTTTCTTGGTCTGCTTGTCTGTCTTTACCATGATCCACCACCTCCACCAAACATTCCGTTCCAATATCCATTATTGGAAGAAGAAGAATTCTCTTGCCCTTTATTTTGATGATCAACTTCTGTTGTGCTTGAAATCTGTTTCAGCTCTCCAAAAGGAAACAAAATTCTTCCTCCTGCATTTTCTTGATTAACTCCAAATCTACTACTTCCTAGCCCTTCAACTGAAAAACTAAGTGTTGGTTTGAATTCTTGCACAGGAAACCCAGATGAAGAATATAGAGCGTTTGAATCTGCCATCGGTGTTGGAAGAAAAGAATTCAAGCCTCTTGAAGCAATTCCAGTTCTTAGCAGTTCCAGAGCTTGATGATGACTTTCTTGTATAGCAGGGAACGCAAGATTTAGATCTTGACCTTCATTATTCTTATTAGCAAACTGTGACATACTTGGTGGGTTTAGATCAGGAAGCTTAGACGATGAAGCTGATGATGATGCTGCAGCTGAAGACGTGGATCTTTTGTTCTTTCTAGAACCTCCTCCAACAGGAACATTTCTAAGAGATCCTCCTTCTGTCCAGTACCTTCTACAAGTCTTGCAAAAGTATCTTGGTTGAGTCAGACTATAGTTGTTGTAATAACAAAACTTAGTGTTTGTTGAATTACATCTTGGACAGTTTAATTGTTCTTGCGGTCTTGCTTTTCTCTCCAACACTGGCCTTGTGCATGTATTTGGTGATGATGATATTTCTTCCATGGCCTTTATTCCTTTAATTTCCTGAAAACCCTAGAGTCACAAATTAATTGAAATCCATAACAGGACTGCTGTTATATGGAATGTTCAAGTAAACAAACAAATAAGAACAAACAACAGATCAAATCATCAAACAAAACAAACCAGGTTTTTTCTGTTTGCTGAAGAACGAGAAAAAGGAAATAAAAAGGGCCTAATAAAAGAACAAATGATAGTAACAAATTATACCTTTTTCCTATATATTCCTTTATGAGTTCATACACAAAGCAAAAAAGGCCAAGAAAGAAAAAAAGGTGCAGGTGCTTTAATGTTTCATGAACCAAAAGGAAAAAAGAATTAAAAGTTTAAAACTTTATCCTTTCAAAAATTAATTTACACTTTCTTTCCACATGAACATCTGAACAAGAGAAGGTATAAGTCGAAAAAAAAAAGCCACAACTTTCGATCTCTTACATAAGTTAACCCTAAAGCCCTAACCAAGAAAATTAACAAATAATAGAAAAATAAACTGGCCAAAAGAAAAAAGAAAACCCACCTGCGGCCAAGAAGCAGCATCCATAAATTCAGAAGAAAAGGAAAGAAAAGAAACTGATGACTTCAGAGAGAGAAAAGAAAAAAAGAAAGCAAGAAAGCAAGAGAGAGAGAGAGAGAGAGAGAGAGAGAGA
>CD38326.0
AAAGGGAGGCTTTTGAAAATGGGTCTGTTGAGGTTATGAGCAATTGCAGGCTCACTATATGCAGCATTCTAATATGCATTTGCTTTGGAGCAAGAATCTCTGAAGATAGAATCAAGCATATAGAAGCTGTACTAAAAGAGGTTATGCTAATGACAACCCCAAAGCTACCAGATTTCTTGCCAGTCCTTGCTCCTTTGTTTCGCAGACAAATGAAAGAAGCCAAAGAACTAAGGAGAAAGCAGATGGAGTGTTTGTTTCCATTGATAAGAAACAGGAGAGCCTTTATTGAAAAAGGCGGAAACCCTAATGAGGAGATGGCGAGTCCAGTTGGTGCAGCTTATATAGACTCGTTGTTTGAGCTAAAACCAGCTAATAGAGGCCAATTAGGGGAGGAAGAATTTGTGACACTCTGCTCCGAGGTTATCAGTGCAGGAACTGACACTAGTGCAACAACCATTGAATGGGCGCTGCTTCATTTGGTGCAAAACCAAGAAATTCAAGAAAAGTTGTACAAGGAAATTGTTGAATGTGTAGGTAAAGACGGAGTGGTAAAAGAAGAGGATGTTGAGAAAATGCGTTATCTTGGAGCTGTTGTTAAAGAAACTCTCCGGCGGCACCCACCCAGCCATTTCTTGTTATCTCATGCTGCAACGAAGGAGACAGAGCTTGGTGGCTACACAATTCCGGCAGGTGTTAACGTGGAGCTTTATACTGCATGGGTGACTGAAGATCCGGAAATGTGGGAGGATCCGAGAGAGTTCCGACCTGAGAGGTTCTTGAAAGGTGATGGGGTTGATGTGGATCTGACCGGAACTCGTGGGTTGAAGATGGTGCCATTTGGAGCCGGACGGCGTATTTGCCCAGCTTGGAGTCTGGGTACTTTACACGTGAATTTGTTGCTGGCTAGGATGATACAGGCTTTCAAGTGGTTGCCGGATCCGCATTCTCCACCGGACCCAACTGAGGCTTTTGCTTTCACTGTTGTGATGAAGAATCCATTAAAGGCTGTGATCTTGCCCAGATCATGAATTGGAAATTAATTTGGTTTTATGCTTTATGTGTCGCAGTTGCTGAATTAATTAGTCCTATTAGTCTTTGTTCACTGCCTAATAATTATAAGTTTAATGATTAAG
>CD43193.0
GATGGGGAACAAATTGTTGGATCTTTTTAATGGAACAAACAGAAGCTAAAGCATCACCCTTTCTGAATCTTTTAAAGGAAGCAAGGAGAGATCAATGGAATGCATCCTGAAGCAAAAGCAAAGAATAGCATATTCACTATTCACCCTTTATAACGTTCAAGTTTGGAATAAGGACAACACATATAAATAATAATAACTCTTTTTATCACTACAAATAGGAGAAAGGTTTGATTTTTCTGCAGAAGTCTGCAACTATGGGTGATGATAAACTGTTATCATTCCGTTATCAAATGAGAATAGACACCTTTTCAGACGTTAAAGTTTCAATGGAGAAATACAAATCAGCAGTTTTCAAATTTGGAGGCTATGAATGGACATTGGTTATCCACCCAAATGGAAACAAGAGCAAGAACGTGACAGATCACATATCTTTCTACTTGGCATTGGAAAAGACTGTACCGCTTGGTTCCGAAGTCCATGCAAACTTTCGCTTGCTTTTATTAGATCAATATCTCCCCAGAAATCACTGTTTCGAAATTGAGGGATGTTTCCACCCATCGAAGCACGAATGTGGTGTAGACAAGTTCATTCTTTTTAAAGCTTTGGATGATTACCTGGCGGAAGGCTCTTGTACTTTTGGCGTAGAGGTGATATCTGTTCGGGAGCAGAAAACAGGCAAAGGAGAGTGCCTGTCAATTATAGAAGGAAGCCCCACAGTTACTCACAAATGGAAGATCGATCAACTCTCTTCCAAGTTAAAACAAGAACGTATCGACTCCGACATATTCACAGCTGGAACTCGAAGATGGAAGATAGAGCTGCATCCAAAGGGAACAGATGTTGGAAAAGAAACCCATCTTTCTGTATATTTGGCTTTGGCAGATCCTGTAACCACCTGTGCTCCTAACTCTAGAGTATATGCAGACATTACAGTGCGCATCATGGATGATAAAGCCAAGCACGAACTTTTTACTGGAAAAGATAGTTTGTGGTTCAGTGCTTCAAGCCCCAAACGTAGATGGTCAACATTCATTTCACTTGATGACTTAGATAAATTGAAGAAACGACTTCATGATAAGGACATTTGTTTTGTTAAGGTAGACATAAACGTTGTAGAAGCAGAGGTCCAAGTGCTCCCATAAGCAAAGCAGAAAAGAAATTCAGGAACAGGTGTATGCTTGAATATTTGGTAGTATTATGTTTGAGTTGGGCTTTGTATTGTTTGGGCTTTTATGTGATAAGTGTTGGGCTGGTCAAAGCCTAATATAATATAAAGGAATAAAATTTAATTACGGAATTTTAATAGAAAACTCAAAAGTCAAGGCATTCCTGTTATTGAATTAAGTGGCAGCCACGTTTTACCAATGGTCCATGTATGCATTTTGTGGTTGGTAAAAGGATAGGATGTAATGCTCTTAGTCTTGCTCACCCACCAACCCACCAATTGA
>CD36613.1
GTTAACACGGACACTAGTTGTGAAAAGCAGAGATTTATTTATTTATTTTTTTAAAAGGTATTTTTAGTTTGTATCCTTTAATAATCAAAGAGAATTTACAAAACTTACTGTTTAAACAAAATGAGATTTGACTAATCAACATTAATTTAATTAAAAAGACCTTTTATAATTTATAATCGAATTTTGCAATCAAAATTAAGCATCCGAATTAATAATTTCGCTAATGCGACTAAACAAAAAACACATTAACAAAAATATATTTTATTTCTTATAATAGATAAGAAATTTTATATACTATTTAAGAGTTGAAATTTTGTAAAGAAAACGGTTCACATGATAAAGGATTTTCTTTTCTCTTTGAAAAAAAAAATGAAAAACAGAAAAAAAAATTAAGCAATTACAAACTAAATAGCAATCAAGAAAAGGAAATCACCCAGGATTCTTACAAGCACAAATCAACAAGGAAAATTCTGCTCTGTCTTGCCCTTTCTGCTCTAAATTCTTCTCTTCAAGCCACAACCTACTATCCAATCCACTTCTTGTTCTGAACATGAAAACAGCATACCCAGAAACTTCCTTAAAGAACCAATCATGTAAATCCCACATCATATCTACCAATAACCCATCCAAGAAAATTGTTTGGTTCCCTCGAAAATTCCACTTCAATCTCTTCACTTGGAAAATCATCTTATTATCAATGCACAAAGAAAATACAGGATTTTTCGATCCATCTTCGTCTCCACTGAACTTGATTACTATATCATGTTCTGCTCCTGAATCACAAAACTGAGCCTTACTTGAATAAATTGCATTTCCTGAAAATTGTTCAATTCTTGAAATCAACGAGGACTTCAATGGTGGCGGTGATTTTATTTTGGGTCCTTCAGTAATAATATTATTTGCTTCCTCTCCAAGAATTAGACCTATCTCTGAATCCACCAAAACGACAACGTAGAAACCACTGACCGGTTCAGGTCCTGTGTCATAGTAAGCAGAAGAAAGATCCCAATAGACTTCAATCTTCGAATTGCAAGATTGAAATGTTTTGGAGCCTGTAATTTTTTTAAGAAAATGAGAATTGGAATTGGGATTGAATTTTGAAGAAGAGGAATTGGAATCAGTAATATTAATAGAGAAGAATTGACTTAGGAGCTTTTTGCACCATGTCAGAGTGATCAAGAAAACCTTTTGAGATGAAAGTTTGACTTTATATATACAAGAAATTGCATTTGCAATTGAAGGAGATTGATTAGGGGAAAGATAAGATTGATTTGAAGGACCAGAACAATATGAATCTGATACTTTAATGGCATGTTCACTATAACAAGTGGCTAACCTCCTCATTTCAGAGAAAATGAAAAATCAAGAAAATAAAGAGAGAGAGAGAGAGAGTCTTGGATTGTTGTTCTTGCCTATCTTGAAAGAAATAGGAAAACGTTGATGATGGGTTATTCTTGTGTATGCTATTCAATCAAGAAGAAGAAGAAGAAGAAGAAGAAGAAGAAGAAGAAGAAGAA
>CD52585.0
AGATAAAAAGCACATCTACTTGGAATTTTTTTTAAATAGAAAGTAAGATCATATATTAAATGGTAGAACACAGTTGTTATTATTATTATTATTATATGTAATTTAGCTAATAATATAATAATTATGCTAATTAATTAGATTCATTTAGCTCTATCTTTTATAACATCAAATCCCATTTCAGTTGGGTCAGTTGCTTGGACTTCATAGTGAATCCCTTCAAGCACTCTCCGCAATCCATCTTTGGAGGTTGCATATAACATTTTTGCTCTAATTCTTGATGCTGTTGGAGACCATGCAATGAAGAAGATCTTGCTTTTCCGGCAATTATCCACGGTGACAAAGTCGAAATCGTAAACAGCATATCTGCAATCATCGTCCGGCAGTGATGCGGCAAGCTCATCGTAGCCTTCCCCGGGGCCACCGACCTTATCCACGGTGACCAGTCTTGATTTCTCGTCGATCTTGAAAACTATAAATCTGTGGACCTTTTTCCACTTCATCTCCATGAACGAGTTCTTGCATTCATCAGTTACCCACATTCCAGTCGTTGCCATCTTGAAAGCCATCGCCATTTTTGTTGAAGTTGAAAGGTGTTCCTGTTTGTTTGTTTATCTGAAATGAGCTGATAGAAGGCGGTATCCCCCCACATTCCAG
>CD47941.0
AAATTCGATTTTAACTGAACCGATGTAATCCTCTCACTTGAGCATCAGCATACCTTTGAATTAGAACAAAAAACGCAACCCCACCACACGCCTCTACTTCTACGGCCATCAGTAATTTGGCATCTCTTCTTTCGCGTTTTGTTGACTGCAATTTTGTGGATTCTCTACCTTGGTGTATTGCTTTCTATCTCTGTGGAATTTTATGGTTCTTTTCTGGTTGAAGAGAAGGGCTTGTTTAAGCCACACGCCTGAGCAAAGAAAAGACACTTTTAAGTGAAGTGAAGAAGCGTTTTGTCCTAAATCTCTACTTTTTTTAATCTACTTCCATTTCTGTCGTTCCCACCTTTTCCCTTTCTCTGTCTTTTAATACCTATCAACTCTATGGTAAGAAAATAAATTAGTTAGAGGATGGGATAGGTCAACTATAGTTGAAGGGATCGGAATTTGTGGACCTGACATGTGTTCAAATGCATTGCATCCATGTTTGGAAATGTTGATTAGTGTACTGCAAATTACTACGAAGACCTGTTTTTGTACTTCTTTGTAGTACATGGATAATGGGTCCTTTTTACTTTTCAAATTTCAGGGTAGTTGAGAGAGAGAGCGGTACTGCCTCTATTGTGTATATAAAAAAAAAATTCTGTACCTAATTATGTCATGTATATCTGATTAACAAAACCCATTTGGAGTATTGCGTTTGTCTGGCATTTAATGCTTATATTGGTCTTATGAAAAGCTCAATCCGGTCAGATGTTGTTTCTTCGATATAATAACCCAATTGAAGCTTGTGCGCTATACTGTCTGTTTTTGTTGGAAGGTCTTCTTATGAGGCAACTCTGGGTGTGAACGTTAAGCCTTTTCGAGGGTTTCACTTTTTCATTTCTGTGAGTTTTTGGATTTTTATGTCCATTTGGGTAATTTTCGATTGAGATTTGTCATTAATATGTAAAAGTTTTCAACTGTTTCCTACGTAAGAAATAAGCAGCAGACTTAAAGGGAGAAGATTTTTGATGAATAATCAAATGAGGAATATGAACATGGAAGTGAAAGATATTGACAAGATTGAGGACGATTTGGAAGACGGGGAAAATCAACATGAGGATGTTACAAGAATTGCTCCGTGGACTAAACAGATAACAATTAGAGGGGTCATAGCTAGTTTAGCTATTGGCATCATTTACAGTGTGATAGTCATGAAACTAAACCTCACCACAGGTCTAGTCCCTAATCTTAATGTTTCTGCTGCTCTCCTGGCCTTTGTTTTCATTAGAAGTTGGACTAAGCTCCTTGATAAAGCTGGAATTGTATCTAATCCATTCACTAGACAAGAAAATACAATAATTCAGACTTGTGCTGTTGCTTGTTATAGCATTGCTGTTGGAGGTGGTTTTGGGTCTTATCTACTGGGATTAAACAGGAAGACATATGAGCAAGCTGGGGTTGATACACAAGGGAATGCTCCTGGGAGCACAAAGGAGCCTGGGATTGGTTGGATGACTGGTTTCCTCTTCGTGAGCAGTTTTGTTGGGCTGCTTGCATTGGTTCCTCTTAGAAGGATCATGATAATAGATTACAAACTACCTTATCCAAGTGGAACTGCTACTGCAGTTCTAATTAATGGATTCCACACTCCTAAAGGAGACAAGATTGCTAGGAAGCAGGTTCATGGGTTCATGAAGTATTTTTCAATTAGCTTCTTTTGGGCTTTCTTTCAGTGGTTTTACTCTGGTGGAGAGCAATGTGGATTTGTTCAATTCCCAACATTTGGCTTGAAAGCATGGAAAAACACATTTTACTTTGATTTCAGTATGACTTACATTGGAGCAGGAATGATCTGTTCCCATCTTGTGAATATGTCTTTGCTTCTCGGTGCGGTGCTTTCTTGGGGAGTTATGTGGCCACTGATACATGGGCTTAAAGGAGAGTGGTTCCCTGCTACTTTACCAGAAAGCAGCATGAAGAGTCTAAATGGTTACAAGGTCTTTATTTCTATTGCTCTAATTCTAGGAGATGGACTCTACAATTTTCTCAAAATATTATATTTCACTGCCAGTAGCATCTATACTGGAGGAAAGAACAACAATCCCAAAAAATTTTCAGATAAGCAGAATGAAGCTCTTGATGATCGTAGAAGAAATGATGTTTTCATGAGAGAGACGATTCCAATGTGGGTGGCATGCTTAGGGTACACTGGTTTCTCTATCATCTCCATCATTGTGATCCCACTTATGTTTCCTGAGCTAAAGTGGTATTATGTACTTGTTGCCTACATTTTGGCACCATCTCTTAGCTTCTGCAATGCATACGGTGCTGGTCTAACTGACATGAATATGGCCTATAACTATGGAAAGGTGGCTCTTTTTGTACTTGCAGCCTTGGCCGGAAGAAATAATGGTGTGGTCGCAGGACTTGTAGGATGTGGCCTGATTAAATCCATTGTTTCCATCTCATCAGATTTAATGCATGATTTTAAGACTGGTCATCTGACCCTCACTTCTCCTCGGTCGATGCTTCTTAGTCAAGCCATTGGGACTGCAATTGGCTGCATCGTAGCTCCTCTAACATTCTTTCTATTCTACAAAGCTTTTGATGTGGGGAACCCCGATGGAGAGTATAAAGCTCCCTATGCTATCATCTACAGAAACATGGCAATTCTTGGTGTAGAAGGCTTCTCAGCACTTCCACAGCACTGCTTGCAGCTTTGTTATGGGTTTTTTGCTTTTGCTATTCTTGCAAATTTGGCAAGAGATTTATCCCCTAAAAATGTCGGAAAATGGATTCCTCTACCGATGGCTATGGCGGTGCCTTTCCTCGTAGGGGCGTACTTTGCAATTGACATGAGTGTGGGGAGTCTAATTGTGTTTGGTTGGCACAAGCTAAACAAAAAAAAAGGCAGGTTTGATGATACCTGCAGTGGCCTCTGGCTTGATATGTGGAGATGGGCTGTGGATTCTCCCTTCTTCTGTTCTTGCATTAGCCAAAGTTCATCCGCCGATATGCATGAGTTTCTTGAAATCCAAATAGAATTTCTGCCTTTTAGAGTTAGAATCTGTAGTTGGTTACGAAATAAAACTGATAGCACAACACAAATTTTGTTGCAGAGTCAGACAAATGCAGAGATGGCTTAGAAAGTTTCCATTTTAAATATTAGATGTATAAAAGCAAAGTCATAGTGTAATAGTGTAATAATGTTATAAAAAATATTTGAACGCGAAATAGACGGTCTAAATGTATAAAACTGTTTATATTTTCTTTATGAAGTTTTTGACAAATCACTTAAATAAAATAGAAAAAAACA
>CD34240.0
TTTTTTTTTTTTTTTTTTTTTTTCAAAAAAATAATGAAAAAAGTCTTCTATAGCCTAATTAATCCACCAGTCCCAAAAGCTTGCTTTCATTTCCTTTCTTGAATGACTAAACGAAACCCATTTCTATTAACATCCTTTAAAAAGATTGCTAATTAGGGTTTTGAATATATGATGAAGAAACGCCAAGTTGTAGTGAAAAGAGATAGTTGTAGTGGTTCAGGAGGAAGAGTTTCTACTACTTCTTCTTCGATAGTGAGAACTGTTAGATATGGAGAGTGCCAGAAGAATCATGCGGCGAATATTGGAGGTTATGCCGTTGATGGTTGCCGGGAATTCATGGCAAGTGGAGAAGAAGGAACTAATACTGCTCTTATGTGCGCTGCTTGTGGTTGCCATAGGAACTTCCACAGAAGAGAAGTGGAAACTGAAGTTGTTTGTGAGTATTCTCCACCTAATTCTAGTCGTCGATAAATTTTTTTTTTTTTTAAGAAAAAAAGAAAAAGAATCACAACACATGTAGATTGATTGAATGAAGAATTTTTATATTATATGATATGAATTTGATGACTGATTGTTTGTTACTGTTGTGGATCTTCAAATGGGGGCAACACAAATTCTTCAAGCAACTGTGTTCTCTTAATTTGTATTATATCTCAAACTTCAAGTGATGCAATTAATTACTCCTTCAACAAAATTGAGGGTTTCATTCCTTTCTTTAGTAATTTTATTAATTTATCATCTTTGCCAAATTTCTGTTGATGACAAAGGGCTTGGAGAAGACAGGATAATAATAATTGTCCTTTCATAATTATGAGAAGGGAAATGAGGGATTATCCCATAGAAGCTGCACAGGAAATAAATTACTATAAAGCTAGCTATTTGAATCTCAGAATCTAATGGCATATATATATATAAATCACTGAAAAGTTGGTACTTGGTTTATTTAATTCCTCTAATTCAATAACCTAGGCTTTCACTAATAGTTATGATTCTCCCTTTGAAATTGAACCA
>CD42468.0
GATTATTCCTAAACTAAACGACAGTGAAGTTTACTCTTACTACTTGTCTCGGTCCCTCCTAACCCGCGTCGCTGTCTGCACACAATCTGCCACAAGCAGCTTTATTACTATATATTAGGACCCTTCTTCTCAACCAAGCGCCACCACATTACCAACAACAACTACATCAAGAGGCTTCCATCCTTCCGTCGGAGTCTAATAATCCACTATAGTCTATATTCTGTCGACTGCTAAACTTCTATCGTTTGTTTTCTTGAATTCATTACCAGATGTTGCATTTTGGTCTCACTTGTTGTAAAAGTTGACCTGATTCATTGGCTGTTTAATTTTCAACTTGTCATGTAACTTTTGTCACCTGTCAGTTGTTTCTCAATGGCAAATCAATTCCTCGTCCTCAAAGCACCATAGGGTTACCCTCCTTTAGATTCTTCCGTTTGTTATTTTTCTTTGTCTGACTTCTCATTCTCTGAGAAATGATGGAGGAGACATTTGTCCCTCTCCGCGGAATCAAGAATGATCTAAATGGAAGATTGTTGTGTTACAAGCAAGACTGGATTAGTGGATTTAAAGCAGGTCTCAGGATTTTGGCTCCCACCACCTATATATTCTTTGCTTCAGCGATTCCAGTCATTTCATTTGGCGAACAACTGGAGAGAAATACCGATGGAGTTCTAACAGCAGTTCAAACACTAGCATCCACTGCACTCTGTGGAATCATACACTCCATCATTGGAGGTCAACCTTTGTTAATATTAGGAGTTGCAGAGCCTACTGTCATTATGTACACTTTCATGTTTAACTTTGCCAAAGAAAGAAGTGATTTGGGCCGCAATTTGTTTCTGGCATGGACAGGCTGGGTATGTGTATGGACTGCGCTCCTGCTATTCTTACTAGCTGTACTAGGAGCCTGCTCCATTATCAATAGGTTTACCCGCATTGCAGGGGAATTGTTTGGTCTACTTATCGCGATGCTCTTCATGCAACAAGCTATTAAAGGACTTGTGGATGAATTTCGCGTTCCAGAACGGGAAGATCCTAAATCGGTAGAGTTTATACCTTCATGGAGGTTTGCAAATGGGATGTTTGCTTTGGTTCTGTCATTCGGTCTCTTGCTCACTGCACTACGAAGCAGAAAGGCAAGATCCTGGCGCTATGGGACCGGTTGGCTTAGAAGTTTGGTAGCAGACTATGGTGTGCCCCTCATGGTGCTAGTGTGGACAGCTGTTTCCTACATCCCAGCGGGAAGTGTTCCTCATGGAATCCCTCGCCGCCTTTTCAGCCCAGATCCCTGGTCCCCTGGTGCTTCTGATAATTGGACTGTTATTAAGGACATGCTGAATGTTCCAATTTTCTACATAGTCGGAGCTTTTATTCCTGCAACTATGATTGCTGTGCTTTACTATTTTGATCATAGTGTAGCTTCTCAACTTGCTCAGCAGAAAGAGTTCAATTTGAGAAAGCCATCTTCTTACCACTATGACTTGCTTCTTTTGGGGTTCTTGACTTTAATATGCGGCCTTCTTGGAATTCCACCGTCAAATGGAGTCATTCCTCAATCTCCGATGCATACAAAGAGTTTAGCCACTCTTAAGCATCAGTTGCTTCGTAATCGACTTGTTGCAACAGCTCGTCAAAGCATAGGAAAGAATGCCAGCTTGGGACAATTATACGGAAATATGCAAGAAGCTTATCGACAAATGCAGACTCCTTTGATCTATCAGCAGCCATCTGAAGGTCTAAGAGAATTTAAAGAATCTACAATCCAAGCAGCTTCTTGTAATGGCAACATCAATGCGCCAGTTGATGAGACAGTATTTGACATAGAAAAGGAGATTGATGATCTATTGCCTGTCGAGGTGAAAGAACAGCGTCTAAGCAACTTACTTCAAGCTACGATGGTTGGAGGATGCCTTGCAGCTATGCCTATTCTCAAAAAGATCCCAACCTCAGTTCTTTGGGGTTATTTTGCTTTCATGGCTATTGAAAGTTTGCCCGGAAATCAATTCTGGGAAAGGATATTGCTGCTTTTCACTGCACCAAGTAGAAGATACAAGGTTCTTGAGGAGTATCATGCTACTTTTGTTGAAACGGTACCATTCAAGACAATTGCAACATTTACCCTTTTCCAAACAACTTATCTACTAATATGTTTTGGTTTGACTTGGGTTCCAATTGCTGGTGTCATGTTTCCTTTGATGATCATGCTTTTGGTTCCAGTAAGACAATATTTCCTTCCTACATTTTTCAAAGGAGCACATCTTCAGGACCTAGATGCAGCAGAATACGAAGAGGCACCAGCTCTACCTTACAATCTTGCAACTGAGGCTGAATTGGGTGCTGGAGCTTTTCAGGCTGGAGATGGAGAAATTTTAGATGAAGTTATTACGCGTGGTCGCGGAGAGTTCAGGCATATAAGTAGTCCTAAAATCACAAGCTCCACTGCAACACCTGCGAATGATCCTAAAAGCCATCAAAGCCCTCATCTACCTTATACGTATAGTCCTCGTGTAAGTGAACTGAGAGGAGCATTAAGTCCTAAGGCAAGTGGAAAAGGGGCTAAGAGTCCAAGAATTGGAGACGTAGGATTATCTAAGCTAGGGAAGAGTCCTTCAAATTCTGAAAAAAACTAGTCAAGAAAAGATAATTTGAGTTTGATTTGTATTTTAGTATGTAGCTTTGGATTGCTTTGTGCTTTACTCCATTTTATTTTTCTGTGTGAGTTTGAGTTGCTGTAAAATTTATAACTTAACAAGTATACTAATATATATTGTTTTTCTCAGAGTAATCTGTTCATAAAATTTTGATTGATTTTTTTTTT
>CD15415.10
ATTCCTTAGCTCTCTCTGCTCTCTCTCTCAATTTCTCTTCTTCTACTCTTCTCTACTGAATCAAACAAAAGGCATCAATTGATCTTCTCTTCTTCTTCTTCTTCTTCTTCTTCTTCAGTTTTATTGATTTAACCAGGTTACAGAGAATTCTGAGTGTTTTTCTTCTTAATTCTGATGTCTTCACCACTGCTTGGTGCTGTGGAGGAAGAGGGTCAGAGCAATGTTACTTTGCTGGCTTCTTCAACCTCCGCAGAAAGCACATGCCAGACCGGCTCTGAACTAAGAGAGCGAAACTATATGGGATTGTCAGATTGTTCTTCTGTGGACAGTTCGGTAATCCCTGCTGCTTGTGATCAGAACAAGACTCGTCTGATCCTTAAGGCTACAGAATTGCGGCTTGGGCTTCCAGGATCACAATCTCCTGAAAGGAATTCAGAGCTCTGCCTATTGAGCTCTGCACAACTGGATGAGAAGCCCTTCTTCCCTTTGCACCCCTCAAATGAGCGTCATTGCTCTTCAGTACAGAAAAATGTTGTTTCGGGTAACAAAAGAGGGTTCTCTGATGCTATGGATGGGTTCTCAGAGGGCAAATTTCTTTCTAATGCAGAAGTGAATGTGATGCTATCACCCAGACCCTCTCCAAACTTGGGATTGAACCTGGTTCTGTGCTTGAGAACTTTGGGAGTCAAGCAGCTAAAGTGAAAGACACTGTCGCCCCAAATCA
>CD29027.1
TGGAAATTAAGGTAGTCTTGATACTTGTTGACGTATGATATCTGTTTTGTTCTTAAGAACCTACTTGGGACTGAATTTTTTATTTTACCGAGTTTTGTTGTTTCTTGAAATTGATAATCAGTTTTTCCATAACTTTGATCTTATGTAACCACTTGATTGCAGAAAGATTGACGGAATTTCTTCTTCACTTTTCCTGTTGGAATGTGATTACGGACCATGGAGATGAATATGTTGGTCAGTTAGGCATGAACTTAATTACAATAATTTTACAACATTATAATACCAAACAGACAATAACCATAATAAGTTAAAAAACATTTGGAAGTTTCCCTCCTGTAATGACAAATTAACAACATATTTTATATTGCTATTACACATATTATTGAGCTAGAAAGTCTTCACTCGCACTTCACCAGTAAACTTAGCATTTCGACCTCCTTTCAGCCACCACATCAACGAGTTAGTTGCTCTATGTAGTTTACTCCTACAACATGAGCCCGGCTAGCTATGATCATACTCCCTAGATCAACAACTTATTAAAGATAGTGTTTTTAAGCTGCTTTCTCTTCATCATCAACTTTGAAAGTGGTGTCAACTGCAAGCTTGAATAGGTCTTGAGTGAGAAAAGGCTGCTGATGCATGCCTGATATGACTTTCATATTTTGGTATGGGCAAGACTGTTTCAAAAGCTTCAACAAGTAGTGCCACCTTTCTCTTCCTAGCAGGAGCAAGTTTTGTGACAGCTTGTTGGAGTGCATAATCAAGCATCCATTCCTCAGCATTTTTCCTATCATCCATGATCTGATGTCTGAGATCAACCTTTTCTGACTCTGGGTCAGGAACAACAGGAAGGAAATTTGGTTCTTTTGGGTTAAATGTTCTCTCTTCCTCCAAGTCCATGATGTGCTTCTTGCATTTGATTGTCCATTTCCTGATGTCGCAGGTACTTCCAATTTCTTGGTTGAAATTGCTTCGTTTGTGAAGGAACTTGCTGTTTGATCCCGCAATGTTTCCATTACCAGTTGCAAGGAATGTTTCTGCAGTCTCTGACTTGTTGCAAACTTCCACTTCCATATTCATAACCTTTCCTGCATTGCATTCAGTTAAGCTCAAATCAATCTGTTCAGAATCAGTGGAAGTTGGGGTTTTGAACTTGTTAGCTCCATCTTGATCTTCCTTAAATAAGTTCTGGTTCTCAGCAACATTAATGCTATGATACTGGCCATCCAATAGGTGATCGCAATGCTTAGGTGGACTGTTTTCATCAACAAGCTCTTGACTTGCACTACTGTCTTCAGCAATAAAGTGGTTTTGGTAGTCATTTACCTCTGCACCATCTGGATCAGCTTCTGTCTTGTCAGGCTTCTGGCTTTCATTAGTTTCGACCTTGCTGCTCTCATAAAAAATCTGAGAAGAATCAGCAATTTGGCTTTTGAGCAACTTAGTTACTTCTTCGGCTTGAAGACATTCATCATCCTGGTAAGCATTCAAAGCTTCGGCTGTTAGGTTGACGTCACAATCATTTTCAGCATCTCCGAATTGAGGATTTTTTTCCACAGTAGCATCTTCTATTTCACAAACTTCAACCTTCAGAAAATTCTCATTGGCTGCTTCTGATTCCAGAACAGGCTCCCTCATTGAATTAGAAATGATCATAGCTCCAGTCAAATATCCCTCGGCTTCTTCATTCGTCTCTTCCATAGTTATTGGTTCCTTGATTGCATCTTCAATGGAAGAAATTTGGTCACAAGTTGAATCACCAGTGACTTGTATAGATTCAATAGTTTCCCAAGCCTGCAGCACATCTTCAATCCCGAAGTCATTATCATTGCATTGCGTGCCAAAGGAGGCGGTTTCTGCTTCAAAAAGTTCTTGTAGTATGTCATCAACTAGAATCTCCTCAGTGCAGTTACCAAGTATGTCATCTGAATGAATTATCTCAGGTTCATCAGGCAAATCAACCTTCTTGATATCTGATAGGTATTCAACACTGATATAAGATTCTTTGTCAGGCTTGTCGAGATAATGGATTTCTGTATAAATGTCTGAGGTGGAAAACTGCCCCTCCTCCCACTCCATATCACTAGATTCAGAAATGCTGTCATCTTTGTCACTACTTGCATCAGACAGGTTATCAGTAACTTGCTCCTTGTTTTCTTGCTTAGCTGCTGCTTGATTGCCATCCTGAGAAGAGGAATCGCCATTCTGTTCATTTGATTCTCCAGTAACACCAATTGATCCCTCACCACCGTCTCTGTGCTTTTCAATTGCTTCAGTGCCACCAACCATATTTTTGGCATAGATTTCAATAAAAAAGTCCTTGTCCGCTTCTTTTACCACAGGAGTTGTTGCTGTATCAATTGAATCCTCTTCCTTATGTAGAGGTTTATCATCAGAGAAATTTAGTTCACTGCTAATTTCCTCTGTTCCATCACCCGACAGCTTAGTTCTGCGTGGCGATAAAACCTCCAATATTGCACTCATCTGGGCCTTTAGTGACCTTCTCCTTGCCTTCAAGAAGCACTTCAAGGGAGGCAAAGGAGTGTGATGATGACCATTAAGAGAGCAGTAAGTATACGGACAGACCTTCAGAACCGAAGTTCCTTCTGCATCAGTACCCCCTGGATTGAGCATGAGGTACTCAGGAAACTTCGAATCCTTCAAAGTTGAAGAACAGGTAGCTTTCTGTACATTTATATCTGCACATAGAGCTACCCTGGAACATTTTTTTGCTGTACTTCTAGCCGGCTTAAAACTGGGGGTCTTTGTTAAAGTCCTAACCAGCTTCGAACTAGTCCTTGTCGGTTTATTACTAGAAGCAGAGCTAGTTTTTGAATTACTTGAGTTTCTGCGACGCAGATTCTTGCTATCTGAACCAGTTGAGGTACTCACCTGAGAATGCTCTTTTCTTGCCTCTGAACTGCTTGTAGCCTTCATGTAATTCGGTGATCCACCAGTTTTGATGATAGGCTGCTTCTGAGGGGTTGCTGCAGCGGATGGAGCATTGAAAGGTGGCGGCTTTCCTAGCTGGGATATGGTTTTCCTCGAAGGTGGTGAATTCAAGCTCTCAATATCTGAACGTTTGATTGATCTTGACCTTTTCATTTTCTTTCTCATATCTGGTCCTCTATTCTTGCCATCCTGGTGCTGACAAGAAGTTGGTTTCAGGTTCCCCAACCGCTTCTCGGATTTAACATGATCAGCTTGGATTCCAGGCTTGTTTGGTACCTTTCTTTGTACCATCTTCAAAGAATAGCAAGAAACATGGATCAAAGGTAGGGGATTTGAGGAATACAGGTTATCTTTACCTTGGAGATGTAGGGATCAAGTTTTGGAAGAAAAGTTGTTTCCTTGTGGTTTTTGTTGGAACCAAAAAACCACAAGACTGAGGTATGACAAAACTTCAATAACAAACAAGTAAAGATTCTTCTTTATTTATTTTCTTTTGGTTTTCAGTGGGTGGCTCCTTTGTTTACTTTAAACAGGGATTGGCAAATGTCAAATTTGAACGAGGCTAAGATAGCAGTTTGATGCTGACTTGCCTCACAGATGATGCTTGTTCCATTTGTTTAAGCATTTTCTGCATTTAATTATTGCATGTGTATATGGCACTTTCTCGTTCCTTCTTTCCTAGAGATTGGGTTAAAAAGTGGTGATTAGATACCCAAACCCATTATCTTTTGTGAAATGACATAAGAACCCCTCATCTTTTGGATGAAGATTGAAGTGTCTCTATCTTTGCTACTGGCATATCTATGTTGTTAATGCAAAATTTGGCAGTATTGAAACTGTTGAACCACCTTTTAAATGTGCTATGGTACTGGTAGTTAATTGTAGGACATTTCAGTTTAAATTAGTTAGCAACTGTCATAAATGTGAACGAATGGTTTGCAGTTGGGTTGGGGGCTTGTTTTATGTGCCAATGCTTTTGAGCTCTGGTGCAA
>CD38744.1
TTTATTATTTTAAGCTTCATTTTAATTTCCCAACGAGCCTATTAAATTTTAGTAAATAATTAGATAAATAATCTGACTGAAAATTAAAGTATGGGCGGTTGATGATATTTTATAAACTAAAACAGCATACTTTGAAGCGGAAAGCATCAAGCTTTATGCACTGATTAAAACGACATCGTTACATCAGGACTAACTCGTACTCTGCCCTAATTTTTTTAATTGTTCGGTTCACCGTAAATTAAGGAGAAAAGAGTCAAAGACTGGAAGTTTAAATTCCTAGTCCCCTGCAAGTGCAACGCTTTAGATGCCACTGTCTTTCAGTCACTGTTGCCTTCAAAGAAAAGAAAACATGTCCACCATATCCATATTTTAATTCCCCATTATGTTGATTTGAGCTCTTTGATCAAATCAATCAAGAGTTCAATATTTGAAGACCTATGCTATGTTCCTCGCACTCCAGTGCCAAACTTCTACCCTCAAACTACCTTCCTCCATTGCCAGCCATAATCCAAAGAGACCAACAATTACAGCATTCACTATTTTCGCCAAAGAGACGAACTTGCCTCATTCTACATTCAAAAGTGGTGGAAGAGGTGGATTTGGGATTTCCACTCATCAAAGATCGAATTTTTTGAACGGTGGAAATTGGAATGGCAATTCTTTGACCCTTGCCGTTCAAGAGATGGTTTTGAAGGCAATACCAATGGCAAGGTTGTGACAATAAAGGTGCAGGTGGAGGTGCTAGTGGTAGTAGTAGTGGTAGTGGTGGTGAAATGGAGGAGTGGGAATGGAATTGGCACTGGTCATGCAGTAACATGGTTGTTGCAATTGCTTCCTCTCTCTTTCGATCAATCCGGAATTATGATGGCTCTGAAATAAAGGTAAAACTTGTAAGTACAGTAGTCAATGGCATACGACAGCCATTTTTGTTGCCTATTTTTGGACAAATTTTGAAAACTGTACTGCCAGCAATATTGGTTCCGGTAATTTTAAGGCCAATGTTGGTTCCTCTAATTTTAACGGCAATGATACCGGCAATTTTGGCTGCATCAATGCTGTTGTATGAGATATTGGCTATGGCCATGGATAAATTGTCTACAGTTGCTCCTCTATTCGTGGAGTTCTTCATGCAGGTAGGATTCCTGGTTTTCGCTAAAATATGTACTTCGTGCTTGTATTCTTTAATCTGCTTGTTCTGCTTGGAATAGCTGCAAAGGTAATAGGTAGGATTCTTTTTGGTTAAAACTTAAAAACACATTTGCTGAATTTTGTTATATTTGATCTGCCTGCACATTACTGCAGTTACATATAGATGTACCTTTAATATATGTTTTGGCTTTCAATAATACCCATGTTCACAATTTTTTATCTTTCTTTTTTGCGCTTCATCTTCTTTTTCCTTCCCAGTTGCTGCAACTTGGATTAGATGAAACCCCATATCTGTTTGGCATTAATTATATAGAGGTGGAACTGATTACAAACAATCATGAATATGATAGCAATAATAAAGCTTTTAGTACATAACAGCCAAGTTTTTAGTACATACGTAATTGGTAAGCTATTATTTTTTTTCCTGATGCCTTGAGAATTCACTATATTTTAGCAATAGCATAAAAGAATATGAGGAGGTGGGAACTATACATTATGAGCTTATTATCTAATGTACAACACTATCTCAGCATCATATGGAGATGTCGAACATAGTGTCGAAAAATATTCAGAATCCGATCTCTAGGATCATATTATTTTGATAGTCGATGTGTGACCTTCTCATTCGTCTGTAATTGCAAAGGGACCAAGAGAATTTAACCAACTCCATTTACTTACTGATCTGTCTTAAGCCGTCCTGATTTTGATGGAACTTACCTTGTTTATCTCTTGGGCCATGGAATGAGGTTTATTTTTGTTGAGCTTGATGGAACCCTTAACTAGTTTACTTTCTGATGGGATTTTCTTGGTTGCCGCTGGAGCCAAACCACCAGCTGCAGTTCTTTCTGCAATCCTTTTCTGACGTTGAATCACTAATTCTTCCTTCTTCTTCCGAATCTCCTCTTCCTTCTCCAGTTTGCTTTTCTGAGATATAGGCCTACTTGCTAGCGATGGCTTCTTGATCTTAGAGACCGCGTTAATTTTATTGTTTCCAAGGGATCCAGGTAATACTTTGGCCCTAACTTCTTTGCCAGGAACTTTTCTTCCATTTGTTTCCTTTTTCTTGAGAATAGTGCTGTCAAAATTTGGAGGGAGTTTCATAGCAGGATCATTATTAGTTTCAACAATTGAGCTCCTCCTTTCAGTTTCCATGGATGATATATCCATTCCATGGTCTGTAGTCCAGGATTCTCTTGCAGATTCAAATCCAGAATCCCATCCAAGCACCACATATAGATCATTTGGTTCATAGGCACCTTGTACTTCCTGGTTTTCTTTTACGATTCCATTTTCTGGCTGCGAAGCTAGGGTAAGATCTGCAGCCATACTTATGTCAGTTTTCCACTGAGAATCATACAGATCATCATCTGCTGGGCGAGCATGGACCATGAAAGAATCATCAACAACAGCAGATTTTTTAGTTTTTTCAATGTTCAAACAATCACCATTAAAGATTATGTCCTCATTGTTTGAATTATCTTTTTGTGGTTGCCCTGAATGGTTAACAATAAACCAATCTTCTCCTTTTCCAGGCTTAATTATGGATGTCTCAGTTGCACCTAGGATACCCCCAAGCTCACTTCCTGATTCTTCAATTCTCTGTGGAATTACTAGATCCCCATCAGCAAATTCCCTTCTCTTCATGACTGGTCTATGATTTTCTGCATCTTCAATATCCTCCATCCTCTCTCTATCTTCTGATGCCCCATCTTGTTTACTCACAACAAAGGAATCACCAGCAGCCATCCGCTGCTTTGGCACTTTCTCTGACTCCAAGTTCATAGCAGGTGTGTCTGTAAGATTCTTATCTCGAATACCAATTGGATGCAACCTTTCTACTCCACTAACAGTTTTCTCCTCATCTCTCATCAGGAGGTTTTGGAAAGCATCCCAATTCTCACTTGTCTTTCCACCATTCGTTGGATTTGAAACAACATCATCATCAAAATCCTGGGCAGGAGCATTTATTGACTCGTTGCCAATGCAGTTGCTTTCGTGTGAACCCTTTTTCTTATGATTTCTTGAGTTGGACTTGTGCAATTTCTCCAATGATCCGACTACATCATCTACCTGTTGCTGTAGTGAATCTTCATCAGAAGAAGATGCTTCAGAGAGACCAGATTTTTCTGCATTTTTTCTCTTAGGAGTAATATAGTTAATATTACGGATAACAACTGTCTTAGCTGACTTCTTCCTGTGGTTTTTCCTGTGTGAAGCATTCAGAGAAGAGTGCCTTTTGTCTTGCTGTGCATTCGAGTCCGATTCACTCCCTGCCTCGGAGTCGCTGGATTCAGTCTTTCCATCTTCTCCGGAATGCTTTTTTACTGAATCGGATTCTTTCAGGCTGGGAGGCCACTTCATGTTAATTGCATAGTGAGGATGTATATGCTGCATTGGGAATGGATATCCCTGATATCCAGGAAGCTGTTGCATAGGATTCTGGAAGTTGTACATGTATTGAGGTATCTGATTTAGCCATGGCATTGGCACTGGAACTTTGTTGGTATTTGGAGTCTGATCTGACGTTACCAGGTTATCCTCCTTTTTGCTGTCAGAACTTGTGTGACTAGCAGTTGAATCAGATCTTGATGCATCCAAAGATCCATTTGGAAGATCACCTTTGGGCAAATTTAGTACGATATTTGAGTTAAGGGTGCTAGCATCATTATTAAGCACTATTCCTGGTGTTCCCAAGAATGACAATTCTGCTGGTGGACATGCCTGCATTGCTGCTAATTCCTCCATCCAAAGACCATCCCCACGCTTTTTCTTACACAATTCTTTGAAATTGATGCACGCCTCCCTTAATCGTGAGGCTCCAAATGCATCAGCGAAGTAAATAAGATCATCTATGTTATCCACTTCAAATCCAGCAACAAGGCCACGAGCATAAGCCATAGCTTGCTCTTTGCGAAGCAACATTTTTCGTGTTACAAGAAGCCTTTGAAGTTGAATCTTGGAGTTTTCTTCTGGCAGAGCATCATGACTTGTCTTCAATTCCCCATTTGGCTTAGGGGAACCATTTGACTTCCTTGTAATAGAATTGGCAGCTAACCCACTACCTTGCTCATTAATGCTTGACAACTCATTAGCTTGAGCTGAACTCTCAATCTGCAAAATTTCCTTCTCTAGACTGACAAACCTCTCAAGTACTGCTGGTGTGCTAACAAAGCGCACAAATCTCTCAAAAGTGGCTTTGGTGAACCAAGGGGCACCACTAGTGGGTGGGCAGAGTTTGATGGAGTACCCACCTCTTGAAATCTGATCTTTTGCAAATTTAAGGTGGGAAATAAATGGTTCAAATAACCCAGAAGCCAATTTCTCAGTCTTGCCTCCATAGAAGAGGACCAGATCAAATCTAGTTCGAGTTGGGGTGAGTTGAAAGAGAGCATAATCAAGAATAGCTGAAGAAGCCATTGAAAGACAGAGAGAGAGAGATCAAAAATACATAGTAGTATATATTCTTGATTGGACAGAGGTTCTTTCTTGAAGTGTAATCTTTGGTATTATATGAAAGAAACCGAAAAAGAAAAATGAAGAAGTTGTTGAACGTGGCTATCTCATATTTGAATATGCCTTAGCCCAGCCTTAACTGTACAATGCATAATTACACATCACTGCCACTGCAAGAGAGAGGGGGAGAGAGAGAAGAGAAAGACAGCGGGAGATGATGAAGCTTTGCACATGCAAAAGCGATTGAGGGCATTTGGCTGGGTTTGGACACAGGGCCCCACGCAGAACTGGTTGCACCGAAAACGACTTCGTTTTATCTTAACTTTTGTTTTTTGTGGAATATTTTCCCAACAAGTCATCTATTTTGTCCAATATAATACTTATCTTTGCAAAGATTTCAATAATTGAATCATAATGCTGATGAACAAAGTTTTCCCCTGCAATTTTCACAT
>CD32723.0
AGAATCATCTACCCTCTTAGTATTAATGAATCAAATGTAAAGAATTTTTATTTGATTTTTTAAGGTACATAAAGGATTGGTAAACCCAAGAAAAGAAAGAAACTACACAATGTATCTACAGGGCAGATCGACCCAATAAAAATCACCAACAAGTACAATCACAAAATCGAGCGCAAGAGAAAGGAAAGTCTCAAGCAATCATGGTACATTTTATATAAAAAGAGAGGGAAAGAAAGACTACTTAGATTCAACTCATAGCTTCAAAGAAATTGCTGCAATAAATGCAATACCAAATGGCACCATTGTTTTTGCTGCAGCTGATGAATCTGCAGGACTATCATCAGAAGTTTTTCCTGCTGCAGGACTTTTTACCGGAGTATCCTCATCCGGCTTAGAAGGCGCAGGTGCAGGAGCCGCAGGTGCACCAAAAAGGTCTAACGGAAGAAGAACTTGATCTACCTGATAAACAGCTAACGAGCCATCGGTATATATAGTGTTGGCCACAGTTGCAGTATCAACACCTGTAGTTACATTCACTTGGTTTCCTGATGTTGTTACATTTAATGGGAACTCGCCATTTGCGCTATTCCCAGCCTGTGTACGCAAGGGATTGCTAACAGTTTGGAATTGTGACATTGCAATAAAACTAGGTAGAATGTGAAATTGCACTAACTGGACCTTTCCTTGATCGGTGAGAGAGTTTAATGTGCCTGGTTTAAGATTAGCGAAGGCATTATCAGGTGGTGCAAACACCGTCAGGCCTTGGTTTGAATTGTTGAGTTGTGTGTTTATTTGGTCAGCTTCTTGGGTGCTTTTCATTAGCTTAATAAAGGTTGTAAACTGACCAGCTTTTTCGAGGATCGCTGTTATGTTCGTCGGGCCTGATGGGGCTGGTGATGGGTTTTGAGCATAAGAAGCTGAGGAATAGAGAATGAAAATCAAGAAAAGAAAGATTGTGGAGAAAAGTTGCTTTCTCATTCTTGCAAGAACTGAATGTGGTCTAAACTACTGTTTTGTTTGCTAAAAAGTGATGGAGAAGAGAGTGAGGTGTGTGAGAGAGAGGGAAGGGGAAAGGGAATATATTGAGGAGAAGGAGAGATGAGTAGTGGCTGTTATAGTTAGGTAAAAGGATCCAAATTTAAGGTGACTCAAGAACCTCTATT
>CD53029.1451
TATTTTTATATTATATATATATGTTTTTCAGGAGAGACTATTGGCAGCTGAAAATGCAAGACTCTCGGAAAAGGTAAAAATTTGAATAATTATATTTTTTTTAATCGTTTATTATTTTTCATGGGTACATAACGTCATTTGGCTGAAGAAGTCAAAAAAAAAAAAAAAAAAAAAAATACAATAAAAGAAAAGGAAACCCCTTTATATTTTATTGCATATAGCAGTACTTGTTATTGCAGAAGTACTCTGCAGCAGAGCAGAGAAGCCATTCTTGTTTTAGTTTCAATTCTCTCGCTCTTTCTCCCCGTCGTACAAATTCTTGTGTAACAGTTACTTGAGGTTCCCTTTTAGGATACCACCCTCCTTCTCATTCTGCTTTCTTTGTCTCCTCAGTCTTCACTCAAATATTCTCTCTCTCCCTCTCTGCAATGTTTCTTGCTTGAAGCCAAAAATGGTTGAAGAATCTTTACAAGTAGTGCCCTTCGACAGAACTATTGAACAGGCAATTTTGGCTTTGAAGAAAGGTGCCTACCTTTTGAAGTATGGAAGAAGAGGGAAGCCCAAATTCTGTCCTTTTAGGCTGTCTACGGATGAGAAATATTTGATATGGTATTCTGGACAGCAGGAAAAGCAATTGAAATTAAGCTCAGTTATGAAGATTAGTACTGGCCAGAAGACTATAAATTTTCGAAGGCAACCTCAACCAGATAAGGAGCATCAGTCATTTTCACTAATTTATGCTAACGGTGAACGCTCACTGGATTTGATATGCAAGGACAAAGCGCAGGCTGATTCTTGGTTTATAGGCTTAAAAGCTGTGGTATCAAGGTCTCACCATTCTCGGCCTTTTACCGGTCTCAGGAACCACAGAGCAGCACAAAGTTGTGTCAACAGTCCAGCTGGTTATATAAGAAGAAAGCATAATTTGGGAATTCTGGAGGATCCCACTGATTTTTCTCAGGTGCGCAGCTTATGTGGAAGTCCTACTCAGTCACTTTCCAAGAGGTGCTTTTCTGATTCTTCTGATAGCTTTTGTTTCTCAGAATCAAGTCTTCCACCGGTGCAGAATGCGGTGGATGTGTTAGTTCCAAAGTCACCATACATTGGACCAAATCTCAAGAAATGTGGAAAAGATATGTCCCATAGGTTTGTTGCTCCAACTTATGGATCTCCACAGATAGAAAATAATGACATCCTAAGGGATATTCTGATCTGGGGGGAAGGTGTGGAAGGAGGAAACATAGGAGGGATGGTTCAGCGGCTCAGTAACCAGAGTGGGACGCAAGTTGATGCATTAATGCCAAAATTATTGGAATCTACTGTGATGCTTGATGTTCGAAATATATCCTTAGGAAGGAAACATGCTGCATTAATCACCAAAAGAGGTGAAGTGTTCTGCTGGGGTGAAGGAAGTGGTGGAAAGCTTGGACATAAAGTTAACATGGATGTGAGCTATCCAAGAGTTGTTGAATCTTTGGAAGGTGTTTATATAAAATCTGTAGCCTGTGGTGAATATCAATCATGTGCTATTACACATTCTGGGGAACTATATACATGGGGTGACAACACATATGGTGCTAATTTAGTTGATGAAGGGACAACCAGAAGCCAGTGGTTACCATATAAAGTTTCGGGTCCTCTTGATGGTATAACTATATTGAAAGCTGCTTGTGGGGAATGGCACGTAGCAACTATATCTTCCTCTGGGCAGTTGTTTACGTATGGAGATGGAACTTTTGGTGCTCTTGGGCATGGGAATCTTCAAAGTGTTTATCAGCCTAAAGAAGTTGAATCTCTAAAAGGCTTATGGGTAAAATCTGTTGCTTGCGGGTCATGGCATACTGCTGCTATTGTGGATATTAGTGCTGATCGCTTCAAGTTTAATGCTGTTGCTGGGAAACTATTTACATGGGGAGATGGTGATAAAGGAAGACTTGGGCATGTTGATATGGAAAAAAGACTTGTACCAACATGTGTTGGACAACTTTTGGAGTATGATTTTGTTCAAGTTTCTTGTGGAAGAATGCTCACTGTTGCACTTACTAATACTGGTAACGTCTACACTATTGGAAGCTCAGTGCACGGCCAGTTAGGGAATCCACAGACGAAGGATAAATCAATCACTGTAGTTGAAGGTAAGCTAAGAGGAGAATTCGTTAAGGAGATATCATCAGGATCATATCATGTTGCTGCCTTGACAGCTGAGGGAAATGTATATACTTGGGGGAAAGGTGCAAATGGACAGTTAGGATTAGGAAATGTCGAAGATAGGAACTTGCCAACTTTAGTTGAGGCTTTGAGAGAAAGGAAAGTTGAAAGTGTAGCCTGTGGATCAAATTTAACTGCTGTAATTTGTTTGCACAAGTCCATTACTGTTACTGATCAATCAGCTTGTAGTGGTTGTAGAATGCCTTTTGGACTTACTAGGAAGAAACATAACTGTTATAACTGTGGTCTTCTTTTCTGCCATACATGTAGTAGCAAGAAAGTTATAAATGCATCTTTGGCTCCAAATAAAAGTAAACCTTCTCGCGTCTGCGATTCTTGTTTTAACCATCTGCAGAAGGCTACACTTTCTGGTAGAATACTGAAGCAGGAAAATTGCAGTCCAAAACAGCATTTAGCTGCATATAATATATTATCTGATGAGAAAGAGGGTTGCGGAGAAGCAACTACGCCGGGAAGTCATCAACAGTCAGCCAGCCAATCATATAATCTTGATAGCCAAGCTGGTCAGGCGAAGACTCCTAAAAACCATGGGGAAAAGCTGCATCATTTAGAAACTGTATCCCCTTCAGTTCCATTGCCAAGATGGGGGCAAGTTTCATGCCCTATTGTCTTTGAGTCATACCATAGCAACAAATCTTTCCCTCTGGTAGATTCAAGATCTATTGTTTTCAGTAGTGTAAGTATGGATGAAGAAATGCTTGAGGCAAACAAGAAGCTTGCTGAAGAAGTTGATAGACTAGGAGCAGAGGTTAGGAGCCTCGAGATGCAGTCTAAAATCCGAAGCCAGAAGATTCAAGAATGCCAAGAAACTATAGAGAAAACTTGGTCAATAGCCAGAGAGGAAGCAGCCAAGCGCAAAGCAGCTAATGATATTATAAAAGCTTTGGCATTACGGCTTCATGCAATGTCGGACAAAATATCTACTGGAACAGAAGCAAAAGGTGGAAATGATCTGAATAGTTCTCCGAACACGCCTGCATGCACTAATAGTCCTACTCTAGCGAGTCCGCGGCTTGCATTTGCTTCATTACATTTGCCTCCTGAAGTTAAAGTACCAAAGGCCAGACAAATAGATAGTTTATCAAGTTCTCCAATTGTATTCTCTAATACGTTAAAATCTATGGACATTGCCAAATCAGAGGATGATTCTCATGTCACAAAAACCGACTCTAGGCAAAATGGAACTAGAGGGTCGAGGCTTGAATGGGTTGAACAATATGAACCTGGTGTATATATAACATTTACGATTCTGCCAGGTGGCCAAAAGGGATTAAAGCGAGTCCGATTCAGCCGAAAAAAATTTGCAGAGAGAGAAGCGGAGCTGTGGTGGGAGGAGAATCAAGTTACAGTATACCAGAAATATGGCATTGAAGGATATGTAAACTCGAACCATAGTCAGAAAATGATCTAACTTTTTTTGAGTTACCCTATATGGTATTCAAATTGGTTCTTACTTGCAGGAAAAATGGAAATCTTCATTGTCCTTGAAAAGCTCTATGCTTGTTCATAAAGTTGGTCTCAATTGCCTAAGGCACGTGCATATAGTTTTATTATCAATAAAAACAAAAAAAAAAAAAAGAGAAAACTAGGAAACGAGGTGAGATAACTGACTCCCTTTACATAGGATTTAATTGACGGTAACTTTTCCAACCATGCCAGCTCCCTGGTG
>CD53029.4596
CCACATATCTGCGTACACTTCAAAGCTGAAGCAAGTGATATTGAAGAATTTCCAGATTGCCATTCATTAATGCACTGTAAAGTAATTACTTCACAGTAATTACTTTTCTATGATATAAAAATATAAAATCTAACATTTATTCATTATGGAAATTGTTTGCCTAAACGGTTCCATTACAAATAACAACACCGCCACCTAACCTACAAAGCAAACATAATAAGGGAGGATCTATTGACATCAATAACTGTGTTATCGTCCAACAAATTCTTCAGCTCCTTCACAAATCTTTCCATTGCTTGGGCTGGCAAACAAATTGGAATTACAATTCCATTTTCACCTTTCTTACTTTCAAAGGGTACGTAAAAGCTTGCTGCTATAGGAATGGCTTTCGCAGGCCCGCCATAGATTGCATTGCCCCATCCAAAATCCACTTCTTTAAACCGTGCATGTCTCACATCCGACACAACGTAAGTACCTTCTGCAGCAAAATGAGGCCTACCCTTAATCACCAGTAGATCTGCCACTGATTTTATATACTCTCTATCGAATTCCATTTTAGCCTTTCTTATCAGTTCTAATCCATAACCTATTGGATTCTTGGAAATTTCTCCAGCAGTCTGTAACTGCCGTTGACTGGACAAATCCGTTACTGTAATACCCTTCTGGTAATAGAGGAGGATTAAACTTGCACGCGTTGTTAAGTAACATCAGTCGCATTTCTTGTCCGGCGCCTGGCTGAAGCGCAATAGTGCGACATTTCCATAAACATGCAGTTAATATTTCAACATCAGTGCAACGAGGAAGATGAGGAGGAATATATCTACTACGAGGAGTAGATAAAGCAGAAGGGCTAATAAAAATGGCTCTATGAACTATGTCATCAAGTGGAAATGGAATTCCTTGGCCATTTTCTATGTGATCATGTTCTCGGTGGATGCAGGTCACATGGGGTGGGTTTCGTGCATCAAGTACATGTCTTTCCCATACTGGGAAAATAGAAGGGGATTGTATTCCACGCGC
>CD41081.0
GCTTAACATTTTCATTATCTACTACATATAATTGAGAAAGTGGGAAACCTCCAATGGAAAGTTGAGAAAAAGACTGGATTTTTTTATGTTTTACTGGTCTACTCCAGGCTGTAATAATGATTAAACAAGTATACTTACGATTGGAGAAACCAGTATATATAGGGTTTTTGCCTCACCATGCAAATACACAAAACAATACTTCTCTAATCAAAGATGGGAACCCGGGAAGAGCAGCCCGGGCATTTTTCTAAAATGATTCATGCTATAGTCTTCTGCCTAGTAGCCACCAGTGTGGTGGCTGATAAGCCTTATATGTATGCTTCTCCGCCTCCACCCAAGCATATAGAGCATCCACCATATTATTACAAGTCCCCACCTCCTCCATCTCCCTCTCCACCACCTCCATACCACTATACATCACCTCCTCCTCCAAAGAAATCTCCACCTCCTCCATACCATTA
>CD47090.0
TCGTAAAGTTGACGTATTCATTTCGATTTGATACGCTTTAATGAAATAACCAAATGATTTTATGCCAACCAGGTATGTCGTATTTAATCTATAATATATATGTCCACATAATATATTTCCTACTTTAGTCACTCAATAATTTTAAAAGTTTCATTTGCATCCTATTGCAATTCGATAGGTACGGCCACAGGTTACACATGGCTAAATATGAGCGAACCTACCAACCGGACTGGCGGACCCCATCCCACTCCTTCAAGTTTTATTAACAGCCACCGCTCGCATCGCATCTCACATTCATCTCCAAAACCGGAATAAGAAAAAGTATAAATAAATAAATAAACGAAACAGAAAAAACAAACAGAAACGCAGGAAACCAGCCGCGCCGCCGCCCTTCTCTTGCTTTCCTCTCAGACATGGCAACTTCTTCTTACTCACTGTTGCACTCCTCTCTCGGTTCCTCTCTCACTCACAAACGTAAGCACTTCCATCAAAACCCTAAGCTTCCCACCGGCCGCCGTCCAACGGTTATCTTATGCACTTCTTCCACACTAGACCCCTCCCCTTCGTCTAATAACACGCCACCGGTCACCAAGCAACGCCGCGCCGCTGATGAGAACATCCGCGACGAGGCGCGTCGTCAAAATTCTGCTTCGGCTGCTAATACCTTTTCCGCTAAGTATGTTCCCTTCAACGCTGGGCCTGACTCCCGTGAGTGGTACTCGCTTGACGAGATCGTATACAGGAGTCGCTGTGGTGGACTCCTCGACGTCCAGCATGACATGGAAGCTTTGAAGAAGTTTGACGGTGCGTACTGGCGTGACTTGTTTGACTCGCGCGTTGGAAAAACTACGTGGCCGTATGGATCCGGAGTCTGGTCTAAGAAAGAGTGGGTGTTACCGGAGATTGATTCCGATGACATAGTGTCGGCTTTTGAAGGGAACTCGAATCTGTTTTGGGCTGAGCGTTTTGGCAAACAGTTTCTGGGCATGAATGATTTGTGGGTTAAACACTGCGGCATTAGCCATACTGGTAGCTTTAAGGATCTGGGCATGACCGTTCTGGTCAGCCAAGTGAACCGTTTGCGCAAAATGAAACAGCCTGTTGTTGGAGTCGGCTGCGCGTCCACTGGAGACACCTCGGCAGCACTTTCTGCTTATTGTGCATCTGCAGGAATTCCATCGATCGTTTTCTTGCCCGTAAACAAGATCTCAATGGCGCAATTGGTGCAGCCAATTGCAAATGGAGCTTTTGTATTGAGCATAGACACTGATTTTGATGGGTGCATGAAACTAATTCGTGAGGTTACAGCCGAATTGCCAATTTATTTAGCGAATTCTCTGAACAGTTTGAGGCTAGAAGGTCAAAAAAACTGCTGCAATTGAGATTTTGCAGCAGTTCAATTGGGAAGTGCCAGATTGGGTTATAGTTCCAGGTGGTAATTTAGGGAATATATATGCCTTTTACAAAGGGTTTAAAATGTGTCAAGAGTTGGGGCTTGTTGATAGAATACCAAGGCTAGTTTGTGCTCAAGCTGCAAATGCTAATCCACTTTACTTGTATTACAAGTCCGGATGGGAAGATTTTAAGCCTGTGAAAGCGAATTCCACATTTGCTTCGGCTATACAAATTGGGGACCCGGTTTCTATAGACAGAGCTGTATATGCTTTGAAGAATTCAAATGGGATTGTTGAGGAAGCCACAGAGGAGGAGTTGATGGATGCAATGGCACAAGCTGATTCTACAGGGATGTTTATCTGCCCACATACGGGAGTTGCATTGACCGCATTGAATAAGCTTAGGAATAGTGGGGTTATAGGGCCTATGGATAGGACAGTGGTGGTGAGCACAGCTCATGGATTGAAATTTACTCAATCTAAGATTGATTACCACTCCAAAGCAATACCAGATATGGCCTGCAGGTTTGCTAACCCTCCTGTGCAAGTTAAGGCAGAATTTGGGGCTGTCATGGATGTTCTGAAGAATTTTTTGGGTAACAGGGTTCCTAAATAAACTATTTGGTGACATTGTAAGTTAAACGCTTAGTACTCCGAATGGCTTTTCGTTTTTAAGAGTTATCTTTATCTATTAGTTTTAATTTGGTCTTTCCTTTAATTCCACTGTAGGTTGCCTTGTTTTTACAATTTGTGGGATTTTTTTTCCCCAGTTCACTTAGGTTTTCATGAGTAGAAACTTAGCAAGCTATTGTTAGACGAATTAACCCTCTTTCAGACATGATCACAGCTTTTGCAATAATCATTCGACGGTACATTAGTGTTTCCTGCCTTTAGAAGAACATATTTTCTGCTCGTGCTAAATAAGATCTAAAAGATAGAAGCTCCTAGGAGCTTCGAAATTCACATGCTCTTTTGCTTGCGATAAGTATGAGGTATTACGGGAAAAAATAACGGGTTTAGCAATTTAAATTCAATCGTAATTTGTTACGCTTGACATATAGGCAGGGTTTTATAGTTAGTGGCTTGTTAGGCTCACGTGCAATTCAACGTTCCGAAACGCT
>CD48325.0
TATTAATGATATCATTTTCCATGAGAAGATCACCATTATTCCACTGAAAGATTGTCAATGAAAGAGTCACTTTCGTTGGAAAGTCATTTCCATTGCAAATTTATGGACTCTACCTCAAATCATTATTGAGCAAGTGAATTATATATAGCCAGACCATTTTACTAATTAGATTAAGAATTTGTTCATAGCAGTCTGAAATTTGAAAATATCATATTGATCTTCATTACAATCTAGCCAATAAGATTTAGAGTTGTACTGCTATTAGCGAGGAATTGGGAGGGGATTTCTGGTACAAACATCAAATGCAGAGATTGAACTTGTCTGGAACTTACAATCAAGTGGAACCAATGGATCATCTGGTCTTACATTATAATCCTCTTGGATGATGATGGTGTTGATTGCATTCAGAAGATTGGTGCTTAGCTCCTCTCCATCACTCCATTCTTGAATATTTGCTTTAATAAGGTTTTTATTCCCATTTCCATAAATGAAATCACAAAGTGGGAAATTCTTCCTTGGCATTACAAAATCTCCTTCTTCAAGCTTTAATGTTGCACAAAAATCTGGAGTTCCATCACCAACATAAATGAAACGTTTCTTTCCTTCACTACGAACAGAAGTTCTGATTCTTTCCATCACCAAACCCTTGCACATATTTGGAGGGCAGATAGAACATCCATGAGAAGATGACTTGGAATCATGGTATTGCAATATTTTAAGTCTTCCTTCTTCATCAACATAGCTTGGATTTGTATGGATCTCAGAAAAACAACCTATTATCCCATGTTTTTCCAAGATTGTCTCAATGAAGAAGGTATTTGCATCGCTTACTATCCTCAAATCACCCCCAGAAGCATAGGCAGATTTGATTGCTGAAAGAATCTTGGAATGAAATGGAACCTGTATCAAGCACTCTGCAATATCCTGAATTGTCTTCTTCCGGGAGTGAAGCTCTGTCATCATCTGATCCATGATAGAGTTCAAGGGCAAGGTAGGGAGAAGTTGAAGGAAGGTGTCATTAACGCCAAGCTGTTCGACTACCCAGTAATCACTATCACAATCAATAAGTGTCTCGTCAAAGTCGAAAACCACCAGCGCTTTAGCCATTGCGCCACCGCCACCGCCACAGCCACCGCCACCGTCTTTAATTTCCTATAGAGATGTAGAGAGTGAGTTGCTGGGAGGGAG
>CD29892.0
TAAAATTTTAAATTAATTGTTTTAAATTTATAATATAGTAATAAGTAATTATGGTATGTAGTGATGTTTATTAAATATAAAAATGTTTATTTTAAAAATATTCCAAATCTTTTAAAAAATGTGTTTCTCTGTGGCTAAAGATGCTATATATGCGCACTCTTGAGTAAGGTTGAAGCAACTCAGAAGCAGCAACACTTTCTAGTTGTTCCCATAGTATGGAAAACAGAAGCTGCAAAAAATATCCAACCATGTTGCTTATGTCTTTCCTTATTCTCAATTCCATCTTTAGGTTCTCAATAGCCATTTCTGAGACACCAGTTAGGTCATCAACAAGTGAAGCAACTCTGGAAGAGGAAAGCAACTTAGAGACTTATATTGTGCTTTTAATGAAACCAGAAGATGTACAGTTCACAGAGTCCAAAGATTTAGATAGCTGGTATCAATCATTTTTGCCAGCTAACAGCTTTAGCTCAGACCAAGTCCAACCACGTTTGATTCACTCCTACCACCATGTGGTTACTGGGTTTGCTGCAAAACTTACAGCAGAGGAAGCAAAGGCCATAGAAATAAAGGAAGGAGTGGTGTTAGCCCGGCCCCAAAGGATGCTGACTCTGCATACGACTCATACACCTAGCTTCCTGGGGCTCCAGCAAAATTTAGGACTTTGGAAGCAATCCAATTATGGCAAGGGTGTGATAATTGGAGTTGTCGACAGTGGAATAACAGCTGATCACCCTTCGTTTAGTGGTGAAGGAATGCCGCCTCCACCAGAAAAGTGGAAAGGGAAATGCGAGTTGAAAGGAACATTATCATGCAACAACAAGCTCATCGGTGCAAGAAATTTTGCTACTAACAGTAATGACTTGGTGGATAGGGATGAGCATGGGACACACACAGCCAGTACAGCAGCTGGAAGTCCTGTGCAAGGTGTCAGCTACTTTGGCCAAGCCAATGGAACTGCAGTTGGAATGGCGCCATTATCACACTTGGCAATGTATAAAGTTTCTGGCAGAGACAATAAGGCTGGTGAGAGTGAATTGCTGGCTGCAATGGATGCTGCAGTTGAGGATGGCGTTGATGTACTTTCACTTTCTATTGGTAGCGATTCACATCCTTTTTATGACGATGTTCTTGCAATTGCTGCATATGCAGCCATTCAAAAAGGGATCTTTGTGAGTTGCTCAGCAGGAAATGAAGGACCTTATAGTAAAACTTTATCCAATGAGGCACCATGGCTTCTAACTGTAGGGGCAAGTACTGTAGACAGAGCTATAAGAGCAACAGTTTTACTTGGAAACAAAGCAGAGTTAAATGGCGAATCTCTTTTTCAGCCAAAAAGTTTTCTTCCAAAATTGCTTCCTCTAGTTTATGCTGGTGCAAATGGGGACGCACGATCTGCATCATGTGACGAAGGATCATTAAAAAATGTTAACGTGAAAGGTAAAATAGTGTTGTGTGAAGGAGGATATGAAACGGTTTCTAAAGGCCAGGAGGTTAAAGACAATGGTGGTGCTGCCATGATTGTAATGAATGATCAGGATGAGGGCTTTGTTACTCAAGCTGATAATCATGTGCTTCCTGCATCACATGTGAGTTACATTGCAGGATCAGCAATTAAAGCCTATATAAACGCAACATCATCACCAAAAGCTACAATCTTGTTTAAAGGAACTGTATTTGGCTTGCCAGAGGCTCCTCAAGTTGCTTCCTTTTCCTCTAGAGGTCCAAGCACAGCAAGTCCTGGTATCTTGAAACCAGACATTATAGGCCCTGGTGTGAGAATTTTAGCTGCTTGGCCACATTCAGCTGACAATACTACCAACAGGTTCGAGTTCCTCTCTGGAACCTCAATGTCTTGCCCTCATCTTAGTGGCGTTGCTGCTTTGCTCAAAAGTGTACACCCTGACTGGTCACCTGCAGCCATAAAATCAGCCATCATGACCACGGCTAATTTGTATAACCTTGGAGGCAAGCCCATTACTGATATTTGGTTCTTCCCATCCACCCTCTTTGACATTGGTGCAGGCCATGTGAATCCAACAGCAGCATGTAACCCAGGTCTTATTTATGACATCCAACCTGAAGATTATATTCCTTACTTATGTGGACTTGGTTATTCAGACAAACATGTAAGTGTTATAGTGCATAAGAGAGTGAAGTGCTCAAAAAGAACAAGCATACCTGAAGCTCAGCTGAATTATCCTTCATTTTCAATCAAATTGGGGTCTGGTCCACAGACATACATCAGAACAGTTACAAATGTTGGCCAGCCTCACTCAACTTACTCCCTTGAGATCGTTACACCAAATGGTGTAGATATTATTGTGACCCCTGATAAGATTAGTTTCAGTGAGGTGAAACAGAAGGCTACATACTCGGTAACATTTAGGAAAAATGGAAAAGCTAATGCATCTTATGCTCAGGGATACCTAAACTGGGTGGGTGAAGGGTACCGTGTCAAAAGCCCAATTGCTGTTATAATTGAATAAGCAAGCACAGATATAGCCTTGATTGACTATGCAAGCCTTATTAGATAATATAATAGCAACTTAAGGAATGAACTTTCTTGTAAAGCAGTTGGCTTCTATGCAACAACCAAGAATCAAATAAAACTATATAGTTGTCTAAACTAATGCAAGTTGATGACTTCTAATTTCTCGGTAATTTCAAAATTGAAGACTATAGGACTAGAAACTTAAAAGCACTTTCAAAGTTCTCTCTCTCAATTATTGTTGCTACTGATCTCTTTTTATTATTCCCTGATACGACAGAAAGTAATGCATTTGGGTAAATTCAG
>CD49944.1
GGCCAAGGAAAAAGACCAAAAGAGCATGTAACCTCCGGCCACCATTTGTCTCAAGCAGGTCCTTCCTACACTGCACGTGCCCCTTATAAAAAGCCACGTAATTTTGATGATGATGATGATAATACTACTAAAATACTAGTCTGCCTCAGATCTGATGGTCCTCAGCTCATAGTAGTGGTGTGGGTATACAAACTCATCCAAGTTCTAGACAGAGAGAGATAAAACTCATTACTCGACAGAGAAAGAGAAGCGCTTTCAGTTTCAGAGTTCATCTCCGCCACCGTATCAGTGTATTTTTGAATCCGGAAAAACAAGAAAATGGGAGAGGAGGAAAAGAAGCCAGCTGCAGAAGAAACGAAAGTGGAGGAAAACAAACCAGAGGAAGCAAAGAAACCGGAAGAAGGAGACAAAGCTGAAAAGAAAGAAGAAAAGCCAGCAGAAGAAAAGAAAGAAGAGAAAAAACCAGAAGATTCAAAAGAATCCAAGGATGAACCTCCTCCACCTCCACAAGAAATTGTTCTCAAGGTTTACATGCACTGCGAGGGTTGTGCTCGGAAGGTTCGCAGATGCTTAAAGGGCTTTGATGGGGTTGAAGATGTAATTACTGATTGCAAAACTAGTAAGGTTATTGTGAAGGGAGAGAAGGCAGCCGCGGATCCATTGAAGGTTCTAGCCAGAGTTCAGAGGAAAAGCCATAGGCAAGTCGAGCTCATCTCTCCGATCCCAAAACCGCCATCTGAACAGGAGGAGAAGGCGGCTGAAGAGAAAGAGAAGCCCAAGCCTGAAGAGAAAAAAGAAGAGCCTCCAGTGATCATAGTTGTCCTACAGGTTCACATGCATTGTGAAGCTTGTGCAATGGAAATCAAGAAACGGATACAAAGAATGAAAGGTGTTGAATCAGCTGAGCCAGATCTAAAAAGCTCACAGGTAACAGTAAAGGGAGTTTTTGATCCTCCGATACTTGTCGATTATGTGTACAAAAGAACAGGCAAGCATGCAGTAATAGTGAAGGCAGAACCGGAGAAAAAAGAAGAGAAAGGAAAGGAATCCAAAGAAGAGAAAAAAGAGGAGGAAGGTGACAAAGAAAAGAAAGGCGGTGAACAGGAGGAGAATAAAGAAAATAAAGAAAGTAAAGAAGGTGGCGGCGGGGGTGAAGGGGAAGCAAAACCAGAGGCGGCAGCGGAAGCGCCACCCGCAGAAGAAAGTACAGTTGTAGAGCTGAAGAAAAATGAATATTACTATTTCCCACCAAGACCGTATGCCATGGAATTGTATGCATACCCTCCTCAGATCTTTAGCGACGAGAACCCCAATGCATGTTCTGTTATGTAAAAAGTTAATGAAATCAGGGGCAAATATGAGATTTTAGGGGAAAATATGCTCATAACCCGCCCATTCTGGACTCTCTGATGTGCTGCTCCCTCTTTTGTACTTCCTGCTCAGTATAATCTACAGATAAGCTGTAGAATTTTGTGATGTATTCTTCTTTTTTTTTTTTACCTTTCTTTTTCTATTCCCAAAAAAAAAAAAAA
>CD46725.0
ATATGAAATTAAGTCAGTAAGCACTAAGCACAATATGAACCAAACTTTCAATTATTATACACAGTAAATTCAAGAAAGTTTATGGCAGACAATGTTGTTTGTGTCACTCTACTAATGAAAATCTTGACTAGAACAAGAAAGCCCTTATCATATTTCTTTATAAGGTGTATTTGAATTACCACTAACATTGGGGAGATTAGTGGTAACCTATATACACCCGGTATAGACAAGTAATAAAAATTCAGGCTTTCTGAATCGGTTGAAGGCGAACAGGAAGACCCTTTTCTGGGGTTGGCATCATGTCACCAATAATCTTTTCCTGAGGAAATTCCAATTCCCATTTAAATCTCTTCGTTACATTATGAATGAAAGTTAAAATTGCCAATCTAGCATACTCTTTTCCAGGGCACATTCTGGGTCCTCCTCCAAAGGGTATAAATGTGTATGGAGGAATTGATTTATTATCTTCAAATCTTGATGGATCAAATTTCTCTGGATTGGGGAAATACTCTGGATTCTTGTTTGTCGTACTTACTGTCCAATATATCTTCCACCCTTTTGGAATAGTATAACCAGCATATGTAAAGTCAGTTATGGCCTCTCTAAAAGTTCCTTGAAGTGGAGGTGTAAGCCTCATTACTTCATTCACCACATTCCATGAGTATTTCATTTTTTGTATGTCTTCCCATTGCAACAACTCCCCTGCTTTTTTAGCTGAAGCCACCTCCATTTGCTCATCAAGAATCTTGCTGTAGATATCATGTCTCTCACCAACATATTTCATGAAGAAAGTTATAGCCGTAGCTACAGTACTATAACCAGCAGTCAATAGACCCATAATTTTATCTGCAATTTCAATCTCTGCCATACATTTACTAGAAAGATCAGTAGCAACAATCATGTGGGAAAGAATATCTTGCGACGGAGCTCCTGATATCGAAATCGCAACTCTTTTCTCTTTAACAACACTTACCAACTCCTTGCGAATTGCAGAGACAGCTTTTTTAGCTCTGTAGAAAATAGTTCCAGGAAAATTTACAGTAACAGAATGCAAACCTACTGTTATATCATCAAAGTAACCAACAAGTCTTGATATGCGATCTGGATCGTCAATTCCTAAAAAGAATCGACAAGCCAGAGACAAAGTGAGTGTCTTTGCAAGAGGATTAACCATGACGGAATCTTTTCCTTCCCAATCATTTTGCATCTGTTGTTGTGTGACAGAATCCATTTTCCCCAAGTATCTTACTAATGCCTCCGGTTTTAAAAAAAGCCGGTGACCGGAGTAATTTTGTCTCCTGTTCACTTGTGGCCGGCGGCATATTACTTGACTGATGTGAACGGAAAAGCTTTTGCATTGAATGAGGACGGAATACTTTGAATAGCTTTTGTTCATTTGAGAAGAGAAATTTGTGTCCATTAGGGCCACATATGACTGCTGTTTTCTCTCCAAGGATCTTAGTCTTGAATATTTCTCGAGAATATTTCTCCATTCTTTTAAAGACAAAAGTTTCTGGCTTCCCAAACAAGAACTCAAGTGTTTCACCCATTATTGGCCACCCCATGCTTCCTGGAGGAAGGTTATGATTACTACCAGGTAATTGGTGTTTAAACGTAAAGAAAATGAAAGCAAGAGACGAAATAATAAAACTAGTTATGAGTATTGAGGGTGTGAGAAAGAATTCCATAGTTAATAAGAAGATAACTGTATATCAGATGTTGTATGAAGGTAATAGGTGTACAAAGATTGGTTTATATATAGAGAGAAGAGATACTGTTGA
>CD47518.0
AACATTAATATTTTCATATTGAGAGATTGGAGTGCCCAAGAAAATTACAATTTTTCATAAATATAATAAAATCCAATGAGATCAGAAATTAAATGATAAAATCCTAGTGATAAATTAAAAGCCTATAATAAAAGTCATTTTTCTAATGGGTCCATACCATTCTTTGTCTTAAGTTTGCACCTTCCCCTTTAAATCCCTCCGTCAGTCATCACTCTTTCTTTATAATCTTCACTCTCTCTACGAGTCCAAGAAAGAGAGAGCAGAGAGAGATGGACCAAGAACAAGAACTTGTCAGATGGGAAGGGTATGTAGACTGGAGAAACAGGCCAGCACTGAGAGGCAGCCATGGAGGAATGCTTGCTGCCTCTTTCGTATTGGTGGTGGAAGTATTAGAGAACCTGGCATATCTGGCAAATGCAAGCAACTTGGTTTTGTATTTATCAGAATACATGCACTTATCTCCTTCTAGATCTGCTAATAATGTCACGAATTTCATGGGAACTGCTTTTCTTTTAGCCCTTCTCGGTGGGTTTCTTTCTGATGCTCTTTTCACTACTTATCGCATCTACCTGATAAGTGCTGCCATTGAATTTCTGGGACTAGTGATACTGACGGTGCAAGCACGATCATCGTCGTTGAAGCCGTCGGCGTGTGACCCAGAAAATGCCACCGCACCGTGCGAAGAAGTAAATGGCGCGAAAGCTGCAATGTTGTTTATCGGACTGTATCTGGTGGCTCTTGGTGTTGGAGGGATAAAAGGGTCATTGCCTGCACACGGAGCAGAGCAATTCGATGAGAGCACACCACAGGGAAGAAAGCAGAGATCAAGTTTCTTCAATTACTTCGTCTTCTGTTTATCTTGTGGAGCCTTAATTGCAGTCACATTTGTTGTTTGGATTGAAGACAACAAAGGCTGGGAATGGGGATTTGGAGTCTCTACAATTGCTATACTTTTGTCTATCCCTATCTTCCTTGCTGGCTCACCCACTTACAGAAACAAGATTCCTTCTGGAAGTCCTCTTACTACCATTTTCAAGGTTTTGGTCGCTGCTTCAATTAACACCTGCAAGAGCAGAAGTCCAAGCAATGTTGTAGCTAACCTGAATACAAGCCCTTTCAATCAAACTGCAGACATTCAAAGCCTGGAATCCAAAGGGACTTCGAGTGAAATAATACCGATTGAAACTTCAACAGAAAGCTTAAGCTGTCTTAACAGAGCAGTAATGAAAAGACCAGTCCATTCTAAACTAGAATGCACAATACAAGAAGTAGAAGAAGTCAAAATTGTTATTAAAATCCTCCCAATATTTGCTTGCACTATAATGCTGAATTGCTGCCTAGCTCAACTCTCCACATTTTCTGTACAGCAAGCAGCAACCATGAACACCAAACTCGGTTCATTAAAAGTCCCTCCTGCTTCCCTTCCGATCTTCCCTGTAATCTTTATCATTATCCTAGCACCGATTTACGACCATTTTATTATTCCATTTGCAAGAAAAATAACCAAATCTGAAATGGGTATTACCCATTTGCAAAGAATTGGGATAGGTTTAGTTCTGTCTTCAATAGCAATGGCAATAGCAGCTCCAGTCGAAATCAAGCGAAAAAGAGTTGCTACAGATTCAGGACTATCACATGACTCAACAACTCCTTTGCCAATAACATTCTTTTGGATAGCATTTCAGTACTTGTTCTTGGGATCAGCAGATCTTTTCACTTTGGCAGGACTTTTAGAATTTTTCTTCACAGAAGCACCTACAAGCATGAGATCGTTAGCTACTTCGCTTTCTTGGGCTTCACTGGCCATGGGATATTACCTCAGCTCAGTAATTGTATCGGTAGTAAACAATATTACAGGTAACTCCACGCATAGACCATGGCTATCAGGCAGCAACATAAATGAATATCATCTCGAAAGATTCTACTGGCTCATGTGTGCGCTTAGTGCTGTCAATTTCTTGCATTACCTTTATTGGGCTAACTGGTATAAGTACAGATCAATAAGAGTTTCTTAATTAGGCAAAAATTATCAATTTGTATGTATAGATATAGCTGAAAAGCAAACCCTTGGGTGATGTTTATAAGTCCAGTTGATGGATCTTAAATTTTCCCATTAGACATAGGAGATAAAATCAAGTGCCAGGGGCAGAGCAAGGAGATCAGAGTTATTTCCATCTTGTAATCCAATATTTTCTACGTTGTAATAGCTAGAAAGTAGTTTGTTCATTTTATCCAAGGAAAATTGATTAACTAAAAAAAAAAAAAA
>CD39194.1
ACCTTGAATTTAATTACAATGTTGAAAGCTGTTAAAAAAGGTATAGAGCAAGATAGATGATATATATATGGTTGGATTCAAGAATTCAGCCCTACCAGATCTTGAAAGAAGATCAAATTTGTCAATTTTCTAATAATTTGAAGTTTCTTCATGTTAAGGGTAATTATACATTGCCATCCCATCTAGTCAGTCGACTTGAACAATTCAAATCTACAACAGGAATAATTTAAATCTTCAGATACCAAACCAGAGATTTCACAGTGTAAAGGATTACAATTTATTATCATAAGAGCAATGAATTAATTTCTTCATCTTTTCTTGAATTGCTTGGATTGTGCAACAGCAATCTGACTTCGCAATGCATCATAGTGCCCATACCCATGATACAGGACACAGATTGGATTTTCCTTGCCATACTCTTGGCCATATTCAGCTATAATTTTGAGACTTCCAGAACTTCTGTCCCGCATGTATACTGTTATTGGCATCTTTAGAACGTGTGAGGACATTAGAAGTTCAGGCTCGCCTCCCCAAACATGTGGCTGTCTCATCTGCCCAACATATGTGTCAAAATCATCCTCAAGAAACCATTCAGTATCCCTGCGCCTCTTAATAAATTCATCTGCTACCTATGCAAACCATTTGACTTTTCAGTAAAACAAAACACTAAAAGCTGAAACAACAAAAAGAAAACACATGTAGACAGGTATGTATTATTGTTCCAAAATGAGACACATGGAATCTAGGCCAAACAATAGGGAATATCTTGACCGCCCTAAACCCATCCATCCAAATCAAAAACCCTCCTTATCGTAAGTTGTTGGCATGCGTAATTGAATTCAGGACTGGAACCGTCTCAGGTACTTGGGCTCAATTTGGTGTCACAAGCCTATGGTTGGATTCATAAATAAATAAACATTTAGCATACTAATTCTGTTTAGATGTGTAAGAACCAAAAGAAAGTAATTGACTGGAAATCTTATATATGCATAGAGAACAGGAAATGATAAGCAGAGCAGAAAGTTTAAATATGACTTCTGCTCTCTTAACTCAGTATAAATTGCAATGAGTTGATGAATATATACATGTTTATGCTCAATAGCTGGCATAAATGACACTAGATTCATCAATTCGGACGAAAGACAAATAAAGCTAAATAAATTTGAAAAATTCCAAAATAAAGTTGCAATCTTCAACTTCTAAAAAACTAGGTGTATTTTGTACTTTGGCTCGAAGGTCATCCGCAAGTTCTTTCTCAAGGCTCTCACTTGGAGATGGCTTCCCTGCCCTAAGACAAGCTCCATGGACCACAGACCGGAACAAACACCTTCCATCTCCAGGTATCCCAAGCGCAGTTGAGTCTGATTTGCCCATTTTTTGGAACAGAAAAACACCACATCCAATAAAGTAGCTATTTCACCATTTCCATTTTATTCGACAAATGAAAGGGAGAAGAATGTTACCTGAGAGAGAGAGATTGACAAC
>CD45072.0
GACGAAATGTGTCTTCCATGGCTTTAGCAATTGGAGTAATTATAACTGCATACTTGGTCAAAGGATTTACCAGAGTTGTATAAATTGCTATTTTGCACTGATTTTTCTGATGGGAAGGTTTAAAGTCACTTGAGACTTCAAATGCTCACCATACATAAGGTACCCAAGAATTGCCATTGATCCATAAGTTATAGTGCTAGAAACAAAGCAGACAAGTAAAACCTTGGAAAATTGGCTTCTATCTTTCATAGAATTGCACAATGTCGGAAAAACTGCATGTCCACAGTAACAAAAGGCAAACAAACTTATAGCAGTAGGCAATCCATCCCAATTCCAGAGCAACTCTCCTTCATGAAAGCCAACACCATCAATTGCACCAGCCCACGACACACAACCAACCAAAACGACAGAAGCCAAAACCCCACCTGCAGAAACATAAGCTAACATCCCTAAACTCCTTAACCATGTCGTTGGCAATATTACAAGGGAAGTGAGTAGAACAAATCCCTGTTTGCCTCCAATTTTTAATCCACCAACTCTGAAACCCATATTTGGAAATAACTTGTTTAAGTTATCACCTTCTAGTATCAGAAACTCTACTGCCACCAAATATAGTTCAAGATACATAAAAATGGATACGATAGCTCTTCCTTTATACCCAAAAGCTACTAGTACTACCTATGTCTGGGTATGTTTTGATCGTTGTATCCGTATCCATACATCGTCTTAAGAGTAATCCAGTGTATAAGCTCAGAATTGCTACCAGAAATAGAAATGTTAAGCTTATCCATCCTCCTTGAGAAAGTGCATACGGAATTGATAC
>CD32122.0
CCGACTTCTTATTTGCTTTATATATATAAACCACTCCCAGCAACTACATTTTCTAGAATTAAATTTGTATTCATTTATAGATATTGATGTTATTTGCTGTGAATCAAACTTTATGACATACAAAAAAATCCAAAAACAAAGGAAGGGTGGGTTTCCCTTAACCGTAAGAAAGAGTATATTCATCTCTTGACAGACAAACTTTCTTCTGTGAAAACGACCCTCTTCCATCTTTTGCCAAACTTAACATCATGTCGTTTCCAAGCTTACAAATATCATATTGGTTCCAGAAAACATGTATATGTCGATGATAATATAAGAATCAATGAGCTTATTAAAGTAGCTAGATTTTCCTATATATTAACTGAACCAAATGGCTATATATACATATTTTCAGGCAACTATCTTTCCCCTCCGGCGGATTCCGAGAGAGAGACGCCAAGAATCAAGAACAGCCTCCGGAAGCAACTGGGCAAAGAACCATTGAAGCGAGTGAGACCAATAAGGAGTGCAACGAGCTTCATACCCTATTTGTTTTACTGCAGCTTTTGCATAATCTTCCGGTGATGGTATAAACAAAGATGATTTCTCTATGAACGCCACTCTTGATGTCATTTTTGTTGCTACATATAATGGCACCTGACACTGAACATCAATCCCATAGCTTCTGTATTCCACGTACAAACATCTTGATAGTTTATCAATATACCCTTTTGTTGCAGCATAAATGGTGTAGAGAGGATGTGAAGGCACAACAATGGAAGCTCCTGAACCAATATTAACAATGACACCTTTTTTCCTCTGGATCATCCCTTTCAAAACTGCTTTTGTAACTCTACTTGTTCCTTCTAAATTAACCCTAACTATACTCATCCAAGTTTTCTCATCAACTTCATGCAAGAACATGGCTTGTGGATATGTAATACCCACATTATTTATCAACAAACCCACATCTATCCCTTTGATAGCCTCCTCTATAAGTTTGATCCCACTTGCAATTTCACTTGAAAAATCAAAATCCACAATCTTGATTTTGGTATTTGGAAATTCCTCTTGGATTTCATTTGAGACTTTTTTAAGCTTGTCAAGGGTTTTACTTACTAAGATTAGGTTTAGGCCTTGTTTTGCGAGTTGTTTAGCAAAGGCTTTGCCTATACCATCTGTTGCTCCTGTGATGAGAGCCCATGAACCATATTTTTCTTTGAGATTCTTTTGTGGTCTCAGAAATGTTTTGTAGACCCAATTGAGAAGAGAGAAGGAGTAGTTTAACAGAGAGAGAAAGCCAAGAGATGAGATTAGAAGAAGCCAATATGGTTGGGCTGAAAGGTGATTGATGCTTGTTGAAAGCATTTTCTGGTGTTTTGAGTTATTGGCAATTGGCATTGCTTCAATTTAAACACATTCTTTCTTTCTTTCTTCTTCCTCTCTTTTTTTTTTTTTTATTTTTTATTTTTATTTTTTTGATAATTTCCTATCTAGAGTGTTTTTTCTTTTATGATTAAAAAATTACA
>CD33582.0
TAAAGAGTAGTGTAGGTTTTGTTCAAAAAAAAAAAAGAAAAAAAAAGAAGAAGAAAAAATGGATAACAAGAAGATGATTATTGAGGTTATGGCGTTACAGTCTCTGTCTAGAAGTTCCATACTGGAAATTGCGTGCAAGAACGACAGGAAGATTGTCGTGCCACCAGTTAGAGGAACCATCAAGCGCAAAATCTTTATTCTTCTTTATCAAAAGTTGAAACGCCTTGGACGACTGGTCGTTCATTACCTTCCTAGCAACACTGACAGGCAACAGCAGCCAGCTGCTTTAATCAGCTAGCCAATGCATGCATGTTTTTATAATTTCATCCTCTTTTTAATTACACAAAATAATAGAGGATGAAATGTTCCAAGAAGGAAATGTCGTGCATGCCTTAATATTTTATACATTGTTATTTTCTCCCAAATTATTTTTATATCTTATCTTATGAAACGAATCTGTGTATTACTTATATTTGTATATGGATGATCCTGTGCACGAAGTATCCAGCATTTGTGGATTATGTGCATTATTTATATATATTCTCGTTTAAGTTAAACTTATTACTGTAAAATAATTGTAACTATGATGCGAAAATAATATATATAAA
>CD26713.2
TAGAAAAAGTAGATAGAAATTTTTGACACTGAAATTTGAACAATTTACCAGTGACTTGACTCATTACATTAAGCTCTTGATATAGAGAGTTACGTAAATAAGCAAAAGGAAATTAAAATGAGAGGTACAAAGAGCATTTGTACTGTATTTATATTCAGCAACAACATTTCTCTCATATATACAAGAAGATATTTGGCTCATTGGATGCTCCATACAAGAGAAATATTGCTGCTCTAAATCTAAAACCTAATTTCCCATCTAACAATTTTTATTCCCCCTCTCCGCCTTTTTGTTATGAAGAGAAAATAGAAGATAAAAGCTAGGAATATTAGCAGCCATCTTATTAAACAATAAAAAAAAAAATAGATATAAATATTATATACAAGTTTCAACATTTTCTTTAAAATACTAGCAACGAATCCTTGATATCATAATTCATCTTCTCCAAATTAGGCTGCACAGCAAACTGTATCATAGGTGGTGGCCCACAAGCCAAAGCCAGAGTATCGTCTGATCCTTCTGGAACATGCTCCCTCAGGATACTTTCCGTGATGAATCCCACACTATATTGCCACCCTTCCTTGATAGACTCTTGAACCACGTACCACACTTTTAACCTATCGCTGTATTCTTTAGCCCAGCTATCAAGCTCTTCTCTTAACAAAATATCATCTTCTGTCCGGTTCGCATACACCACATACATTTCAGTATCATCTTCTGGGTCCTTCAAGATGGCTTGAACCACTTGATAAATCGGAGTAATTCCTGTCCCGCCAGCCAACATGGTTAATTTTTTAGCAGATTTTGGTTTACCATGTACCATAAACTTTCCTCGTCCGACGTACTCAATGTGGCCTAATGGACCCTTCACGTCTATTGATGCCCCAAGTTGTAGCGAGTTAAGATACTGGGACATTAGCCCTCCATTAGGGAACTTTGGGTGGACACCCTTGAAGTAAATCTTGATGACAAGATCGAAGTACCCCACAGCCTCAATAGTGCTCGTTGGTGTGTAGGCTCTCATGCATAGCTTGTCTTCAATAGTGGCACACAAATATATGTGCTTACCTACTGGTAAGCCTAACACTTGATCCTCAGATGGCAATGCAAAGCGAAAGAGACGCACGTCATGAGATAAAGACTCCTTTTTTATAAGCTTGCATGAGATTTTCTCACGTGGTATCAGAGCTATATTTCTTACAGGAGCAAATGAAACTTCTTTAATAGGCGCTAAGTGTGTTTGAGTCATATCAGATGCGCCGTGAACTGAGTTGTTAGGCGAGGAAACGCTGGAGTCAGATGCATAAGCTGTGGAATCAACTAACTCACCGATTCGATAATCCTCGAGCATTTTCTTGGCTTTATCGGAATGTATGGCGTCGAATTCTTCGGTGCAGTCAGTGCCTGCATTGATCAGAATACTATCGGTGCCACCGGGATGGTCTTTAAGGAAACGAGTGCAGTCATAGACATGGCCGTGTACGATTATCCAACAAGAGTCAGCGGAGTTGTGTTTCTTGACCTCCGCCATGGAGAAGGTTTTTGAGGAAGTGTTCATGAAAGGTGTGGAGACACTTTTCTTTAGGGTTTGGTTACTTTCTGATGATATCTCTAAATGTCTTTCTTTGGCCATCCATCCGCCGGACTGGTTGCCCGGCACGGTGGGGTGCTCGAAGACAATTCCGATTTCACCCTTGTGTCTCTTGCATACATTTGTCCTTATGCGGAACCAGCAGTTGTTCATCATGCCCATGACGTTCCAAATGAGCTTGTCGGGTTGGGTGTTGAGGGTTTGATCCCAGGCTCGAACCGCAATTTCTTTGGCACCGAGAAGGTCAAGCACTTCAACCTCAAGTGACCAAAAGCACCAGCACCAGTACTTGCCATACTTGTTTGGTTTCTCTGGATGGTCCAAGTTACAGACTTGCCACGTTTCACCACCGTCCATAGTCACCTCCACACGTGTCACTTTCTTCCCAGCACCAGAATATGCGTAACCCTTCAACGTGTATGGCCTTTGGGTCGTCCAGGAGTTAATAGGCAAGATCTCTTCATGAGACGGCGTCGTTATAACTGAATTTATATTTAACTCATTGATGATATATTCCGGCTTATACCACCATGCTTCGGCATTAGCAAGCTCGGCATCGACATGAGAAGGCAAGACTCTGTTGTCTTTATAATGATAGTAATTGTCTGATTCTTGAGTGGTAACAATAATTCTTTTTAACCATTTAACCATACGTCCCCCAATAAAACCAGGAATTATCATCCTAACAGGGAAACCATGGTCCGGAGCCAAAAGCTCACCGTTTTGCATGTAAGCTAATATGATATCACGCGATGGATCCATCGCGTACCCCTTGCTGATACTGGTTCCGTACTTGGACCCGCCGCCTCCTGGCAAATCCTCCGCTCCTTCAAAGCACACATTGAGGGCCCCATTTTTCTTGCTGTAGATCCCGCACCGTTTCAGCACCAAATGTAATGGTACACCGCGCCACACTGAAGTCGATATTCCTGAAGCGCCCCAGTTAAAACCTATGGTTTGTTTAACCATGTTTTGTTCTTTTCTTCTATTGCCCGCGCAAACCAGGGTCACTGGTAGTTCCCTGCTAGGGAACTCCTTAACCAGCTGGTCCATAGTGAACCGGATCGGTTTTTTAACCAAACCGCATATCTCCACGGTCCAGTCCTTCCAGCTCGCTTTAGGAACGGGACCGTGGTTTCGAACGTAATGGAGGGGAACAGGAGTTATGAACCCGTGGTGCATGAGCTGGGTTAAAGGTGCTTCACTGTTGAAAGGATGTTTTCCTGTGAGTCGGATCATCGACGGGTTACGCTCAACCCAGTTGTCAGCCGTTCCTTCATCTCGTTGATCGAAAATCGACGGCTCTAGTTCGCTGTTTCCTTTGCGGATTAGATCGTTATAATCATTAGCTTCTTCGTCGTCGCTGGAGGAATCATCCACCTCCATTGTTGCAGGAAAAGGTTTTTTGTTGGACCGGTTGAAATCTTGGACGAAATTGAAGGTTCGAACCGGAGAATCAGACCGGTGGGTTGGGACAGATTTGAATGGGCGAACGACGCCGTTTAAGGCAGGTTCGAGGTGGAACTGGCGGTTGTCGACGGAGGCCGCCATTACAGAGTAGAGAAAGAATTGCTCGTTTATTTAGAAGAAATGGAGATTTTCTTTTTCTTTTTTTTTTCCTCCACTTTTTCTATATTTCAGAGGTTTGAATTTCTTTCATGGACTGAAGGCGAAAAGAAAGAGGCAATTGCATAGGCTTTATATAGGCTCGTTTGGGCTTGCAGGAACGTGTAATAGGGAGGAATGCGGCCC
>CD52115.0
TTAGAATTTACAGGTAAATTTATGTATTGGTGAGAGTTGACACATAAATTTATGTATTCCATCTATCCGTTAATTTTTCCATCATTGCGTGCATAATCCATTTCATAAAATAAGCCTAACAAACAAACAAAATCATTGAAGTATTTTAGTTTCCTGTTTCAAGGGAGCAGAAAAGTCTAAAGAAGCTGTCTGCAGTACAACGACAGCCGCACTAAAGGGCTAACTCAAAAATGGAGGCGAGTTCCTGGATATGGGATTTGGCATGTTTTGCAGGAATGGTCTCAGTGGAGTGCACAGATGTAGGTATAGCAACCATAAGCAAAGCAGCTTTATCACAAGGAATGAGCAAATATGTTTCTGTTGTTTACTCCAATGCTCTTGGCACTCTCATTCTTCTCCCTTACTTCATCTTCTACAGGAAGAGGCGAGCTCCCATCAATCCCTCTCTCCTTTTTAGATTCTTCCTTCTGGGTTTGATAGGAAGTACAGGACAAATAATTTACTTAGCAGCTGTTAAATTGAGTTCTCCAACTCTTTCTTCTGCTATGGCCAATCTTATACCCATTTTCACTTTCTTGCTTGCAGTAATCACAAGGATGGAAACTCTAGATTTGAGAAGATCAAGTAGCCAAGCTAAACTTTCGGGAGCTATTGTATCAGTAACAGGAGCATCTATAGTGACCCTATATAAAGGCCCTGCAATTTTTATGATCCAGTCACTAACTTCTCACTCTCACCATCTTCAACTTCAACCTCTTCACTCACAGAAACCAGAGTGGATCTTTGGAGGTTTTCTCCTTGTAATTGTTTGCCTTCTGTCTGCAACCTGGACCATTGCCCAGGGAGCAACAGTGAAGCAGTACCCAGAAGAAATGACCATACTGTTCTTTTTCACCTTGTTTATCACAATCCAAAGTGCATTTTTCTCACTTATTTTGGAAAGGAATCCAAATGCATGGAGATTGAAATCTGCCATTGAAATTATTGCCATCGTTTTCACAGCAGTATTTGGGAGTCTGTTTCGAATTGGGTTTCACACGTGGTGCTTGGGCAAGAAAGGACCTTTATATGTAGCCATGTTCAAACCTTTGGGTATTGCTATTGCTGTGTTCATGACAGTCACTTTTCTTGGTGAAACCCTTTGTCTTGGCAGTGTGATTGGTTCTATTATAATCGCACTTGGATTTTACAGTGTGATGTGGGGACAAATGAAGGAGAAGAACAATGAAGCTTTTAGCAGTCAAAAAGTCCCTCTTTTACAAAGGAATGCTTCTTTTAGAGAAGATAATTAGTGTGCCTAATTTTACTTGAAAGGCAATTTCTGTTCCTGTAACAGGCAGGAATTAGGAGAATCATATGAAAGTGTACTTGGAAATGTGAGTTCGAGAGAGAACATAATGGAAAAAAGGGGAAAGAAAAAAAAAAAAAAAAAAAAAAA
>CD29791.0
AACTGCTGCGAATCCTTTTTTCAAAAAAAAAAAAAAAAAAAAAAAAAGGCGCATTTGATAAATGAAAATACAACAAACAAATACCGAGAGTTAATAAGGTAATAACAAGAGAAACTGTGGTTTTTCAAAGATGCAAATCATACAAAGAAGAGCTTGAGAGTAATTTCGTAATTGATTACCCCAACATTTATGTTTTTTAGCACATCTCTATATATACCAGCATCATCTTGTACTTATCCAAGCATAATTACTTGCAGACGTTCCTTTCCAAGTTTTTAAATAAATAGGACAAGGATCTTCATCGTCCTTTTAATTTTGAAAACCAGCTGCCAATTTTTCTCTCAAGTTTTTCCTCAAGATTTTGCCTGATGGTGCCTTTGGAATTGCCTCTACGAAGAACACACGATTTACTCTTTTGTAAAATATCACCTGTTTGGAGACATACTGCTTAATTTCATCCTCTGTAATTTGGGATTTTTCTGCTCTGACTACAAATGCAATTGGGACTTCTCCAGCATCCTCATTTTTCAGTCCAACAACAGCAGCATCAGAAATTTCAGGATGAGCTAACAGCAAGGCTTCAATTTCGGCCGGCGCGACCTGAAACCCTTTGTATTTGATTATTTCCTTCAATCTATCAACAATGAAGAGCTCATCATCATCATCAATGTAGCCAATATCTCCTGTGTGTAACCATCCTTGTTTGTCTATGGTTCTTTCAGTGGCCTCTGGGTCATTAAGATATCCTTTCATGATTTGATCTCCCCTAATGCAAATCTCTCCTGGTTGGTTCCTGGGAAGAGAGTCCCCAGTTTCAGGGTCAACAA
>CD46547.0
GAAAAAAGAAGTCTTGGATTTTGGCGGACTTTAGTTGCTTTCACTCTTCAATCAGTCATTGAAAATACCAAATCACCCTTCACAACAAGCAATCCAGCAAGCGGAGAGGAAGGAGTGATAATGTAATTTCACGGAATAAGACGTTAAACGGCAAACTATTTCGTTTACTCAATCCTGTCCGTCATCTCATCGTCATCAATCAACAAAAAATTGGCAAGGTGCAGATAATTTTTTTGCATACAAGGAAATTAATATATATATATATATAATTCTCGCATTCACATAACTGTCATCACAGCATCCCAGGGCGGCAACTATGGTTGCACTTTAGTTTTCATTCACATAACTATCTATCACCAACTTTCCTTCTAGGCTCTAGTAACCGATTAGCTTCTCTTTTAATTGTGCACTCTGATCAGCTTCCATTTCGAATGGCTTATCCTCCGCAACCCGACCCTTTCTCTGGGTCCAGCCGTGAAGCCGATGCCGGTGCAGTCTTCGTCCTCGAATCAAAAGGGCAGTGGTGGCACGCGGGGTTCCACTTGACGACGGCGATAGTAGGACCTACAGTACTGACGTTGCCATACGCATTCAGGGGGCTAGGGTGGGGCTTAGGGTTCCTATGCTTGACGGTAATGGGAGTGGTGACCTTCTACTCTTACTATCTCATGTCCAAGGTGCTCGATCACTGTGAGAAAGCCGGTCGCCGTCATATACGGTTCCGCGAACTTGCGGCGGATGTTTTAGGTACTGGATGGATGTTTTATTTTGTCATATTCATTCAGGCAGCCATCAATACTGGAATAAGTACAGGAGCAATATTGCTTGGAGGGGAATGCCTTCAGATCATGTACTCGGATATTTCTCCGAATGGATCCCTGAAATTGTACGAGTTCATAGCAATGGTGACAGCAGTAATGATAGTTCTCTCTCAGCTTCCAACCTTCCACTCACTAAGACACCTCAACATGGCTTCACTATTTCTCAGTTTGGGCTACACTTTCCTTGTAGTTGGTGCTTGTATTCATGCAGGTACCACATCCCTTCAATCCTCATTTATATCTGTTGCTTAAATATCATTTGCATGGAGACTAAAAGGTTGTCCTTCTGTAGGAAACTTCCTACCTCGTGAAGAGTTCTGTTTCCCATTATTGGGGACTGAAAAGTGAATTGCCAATAAGGATGGGGTTGAATTATGTGATAGAGGATAGTTACTCCCCATAGAATCAAAAGTGTTTATAGAAGTGAATAAAATGAGTCCTTCTAAGCAAGCCCATCATTACACAACCAATTATACTGACAGTTTCTTCTATTACACGTATCTCTCCTCTTGTGGTGGTGATGTTGTCCTCCTGACCATTCTGTATTGTTCCTAAAACCTATGTTAAAAACACATCCTTCTCTGCTCTTTGACAGTAAGATAAATAAGAATACCTTAATAATGAAATCCTGGACCATCCTTCCCTCTCGCATCCCATGCTCTGACCACCTTGCTACATGCTCACATCTGAAATGACACATTTGGAGCCAAAAATGGGCCAGCATACTTAATTAAATTTCTGATACTGAGATTGACTAGTACACTGTTCTCTGGCCCTCAACTGTTGGTCAAATTGATTACTAGCCTGCTATTAGCCAAAAGTAGCTGAACTCCATTTTTCGTTGGATCATCTATTTAAAGATTATTATTTGTGGTTACTTTTCATCTTCAATGAACTAGAAGACTTTTTTTTTCATGCAGAATTTTCTTCTATTTAAGGTGAATTACATTTATCATGCAGGTCTCTCAAAAAATGCCCCTCCAAGGGAATATTCACTAGAATCGTTCGAGTCTGCTAGAGTCTTCAATGCCTTCGCTTCCATCTCCATAATAGCTGCTATATTTGGGAATGGAATACTGCCTGAAATACAGGCAACTTTGGCTCCCCCTGCTACAGGGAAGATGGTAAAAGGCCTTATTATGTGTTATAGTGTTATTCTGGTCACATTCTACTCAGCTGCAGTTTCTGGATATTGGGTGTTCGGAAACAAATCTAATTCTAATATCCTCAAAAGCCTAATGCCAGATGAGGGACCTTCCTTAGCTCCAACATGGGTTCTCGGCCTCAGTGTTGTTTTTGTCTTGCTTCAGCTTTTTGCTATTGGCCTGGTGTATTCTCAAGTAGCTTATGAGATAATGGAAAAGAATTCAGCTGATGTGAATCAAGGAATGTTCTCCAAAAGGAACCTAATTCCGAGGCTAATTCTTCGATCTATTTATGTGATATTTTGTGGATTTATGGCAGCCATGCTTCCATTCTTTGGAGATATAAATGGTATTGTAGGAGCTTTAGGTTTCATCCCTCTAGATTTTGTCCTCCCAATGCTTCTATACAACATGACCCACAAGCCTCAAAAATCTACCCTTACCTACTGGATCAATATCTCTATTATAATTGTCTTTTCTGGAGCAGGAATCGTGGGTGCATTCTCTTCTATAAGAAAAATGGTCCTCGATGCCAAAAAGTTCAAGCTCTTTAGTAGTGATGTGGTCGATTAAAGAGTGCACATAAATCACCTGGCCATTTTTGGCTGTGCAATGGGTGATTAGGCCCTTAAACATAAAGAAAGCATAGCATACCTCTTGTTGTCAATAAGAGAAATGTGATGATATACATGACATTGCAAGAGAAAAATGAATCAGAGTCTTTGTACAGTTTATTCCATGACATAAATGTGCAATAGTAAATTGAGGTTATTATTGCTAAAGAGACATTTTGGCAGTTAAAAATTTACGGTTAATATTCATCAGGTGAAACCTGAACCGTCTGTGTTACTGTTAAATGGAAAGACTAATTGCTCTGATTTCTATCTGTATTGTGGTCCTATATGTAAAAGCAATTAGGTTAATTCTGGGATGTCCATCATGGAATTTGTGGCTTTAGTTGTGGTTTGGTGAAAAGTGAAGCCCTTCTACAATGTTTGGCAAATTATGAGGTGGGTTGGTGAGGTCAACTTGAAGGGACTTGAAGGAGAATTTTGGCACTTTCCAATTACTGTTGGATAGTCAGTAAAATTTTTCTTTTCTATAATCATATATGTATTAGGTGAACCAAAGTCCTATCTGTAATTATTGAGGCCCATTACTCTTGTGTGTTTTTGTGCTAGTTTCTTGGTATGTGTGTATATATATATTTTTATTTATTAAGAAGTTGAACGAGTCAAAATATATTATCAA
>CD53029.3842
AGGCTCCAGTAAGTTGGCAAATTAAGTCCAATGAATTTGCTGGGTTGTTGTACTCAGCTATAACTGATTTGTTTGGTTCAGGTTAATCCACTCAGATAGCATCAACACCGCTGAACAATCAAAGATCAGTTAGGTCTAAAACTTTTTATTTTAGTTTATGTGTTAGTGTTTAACAGAGAGCTGAGTTGAGCTGAGCAGTCAAAACTGTTCTAGGCATTTTTTGGCGTCGACTCAGCTTCGTTGGCTCGTTGCTTAGCAGCCATCGTCACGCTTCCTGTGACATGATTGATTATTGATTAATTAAGTTGAAAAACTTGAAAGTTGTGTTTGGTCTTATAAGTAAGCTATGTAGAATAATTCCAAGGGAGAAAATTCTAAAACAGTGGTGGATGTGGGCCTGCCTTTTTGAAGGAGGCATCTTGTCAACTATGTGCATAAAGACCTTTCTCAGTTCTCACTTTATTTCTGTGCTCCTATGGCTTTCCCAAAATATTTTATCCTCTTGTTTTAGTTATTTTTCTCCAACAATTGAAGCATCTCAAAAGATGGGCTTGCTCTATCAGTACAGCAGCAGTCGTTCTTAGATCTTTTTCTGTGTCTCTGTCTCTCTCTCTTTCTCTTTGCAAGATGGGATTTAACTTAGCACCTTACTTCTTTCTTTATATGAATAGTTTGTCTGTTTAAGTTACCCATAGCAAAGATATGGCTCTTGCTAATCGGCCCAAGAAGGTGACATCAAGAATTGAATTCAAGAAGCCAAAAAGCATGCTTCTTCCTTTAACTAGCCTTGCCTCTGTTGAATCCTTATCAGTCCCTCTTGTCCAGGAAGTTGTTCTATCAGCAGATATTCGATGCACAGAATGTCAAAAGAAAGTAGCTGAAATAATATCAAGAATGAATGTTTTTGCAGAGACAGATTCTGTGTCAGTTAATGTGTTGGAAAAGAAGGTAACTCTTACTTGCAGATATCCTGCATTTAAAGTACCTTCAAAGCAAGTTGCTGCTATAAACAGGAACCCTTTTAGCAAAATCGCCACCATCAAGCGGATGTTCAGAAATAGTTAACATGGGTCCAAAGTTGCAATATATGCGACTTGTAATATTCTCTGCCTGGAATGTGGATAGCCTGTGAACAACACAATTTTAGCGGAAAAAAAAAAAGGTGTATCAAGTTGAAGCAGCTTTGTACATAATTGTTATGTAACAATTGAAAAATTGTAGGACAAAATTCTATGTTTTTATGGTAAAGATTCACTTTTCTTGAGCAGTTAAACAGTTACATCAATCTCACCTTGCTTTCAAGTTACTTGTCATTGTAAAACTTTAATTTCTTGGCCTTCAGGGCAATTAAATTATGGTAAGGTAATGGCGAGATGGCTTAAATTTTGTGTAACAGAACCTTATCCAACAAGGAAGAGATGCTTCATAATATGCAATGAAGTAAAAGGAGTGCTTTCCCCTCAACCTTGAAGTTAAGGATAATAGCTTAAGTGTGACAAACAATGCCTTCACTTTAAAGTCTATAAGGAGAATCAGATACCACAAAGAAAGTTAAGAATTTCTAGCAGACAAGTCTCTGATTCTTCAAATCCCCAAAAAATCCAACCATTTCCTTTTCATTACCTTCTTTTTAGCCATCATCATAAAATCATCATTTACACCTTGAAAATGTCTGTTCACAGCTTCACACAAGCCAAGACTTGTTGTATGGTAATCAGAATTAACCTCGACTGCAATTCTTGCTGCAGAAAAGCGAGGAAAATTATACTCAACATGAAAGAGATAGAGACGCATATGATAGCTAAACAGGAATGCAGAATAGTTCTGTGTGGAAGATTTACACCAGCAGATGTCGCGATAAAGTTAAGAAAGAAGATGAATCGCAGGGTGGAAATATTGGAAATACAAGAGTTCGGTGGCAGTGATGATAGACCTGAAGAGTCGAGGCCATTAATCTCTGGCTAATCCACAAAATAGAATATTCTGAAGAAAGAAAATTCCGGAGACGACCAATATGAAATTGAACATGATGTGTAGAGATAAGTATATACTTTTTTTCTAGAAATGTGAAAACAAATGTTAGAACAGATGCAAAAGAATGAACAAGCGTAGATTGTAGTTTTTACATTGCAAAATGTTACTCTAGAATGTTTTTGTCTTCGAAAATTTTCTTTCTTCAG
>CD45032.0
TCATATCTTCTACTCCTTCTGCTAATTATTTAATTAACAACAACAACAACAACAACAAAATGTTAAAAAAAAATTAATTTATTTATATATTTTCAAACACTTTGATTAATTAATTCCCCTAAAAACTATATATATTCTCATTCCTAACCCATGTTTAATTAACTAATTAATTAATTCTTTAATCATGTAATTCTTCAACTTATTACAACAAATTAGCCAACCCTTCTGCACCATTTTGCCTGCAGTACCTATGAATTTACTTCTTGTCAACTTTGCACAATTATATATATGTCTAACAATGCATGGATTGCTTCTGTGTTTCCTCATCTTCTCTTCAATTATAATTGATGATCATCTTATCTTTCCCAACTTGGCTAGGGTTTTTCGATAAGATCATTCATCACGAACATTTCGATAACCTAGTTGATCAGCAGAATCTGTCCTTTAGCTCCGATCGCAGAATTTCAACCCCTTAAATGAATATCTTTACCTATCTGTATGTTCCTCCAAATGTAGGGGTCCAAAAATCTACTGTTGTCTCATGAGTTACTGGAAAAGTACTTGAAACTGGAACCAAACACAGCCCTCGACTCCTAAGATCTTGTTTTTGTCCGTCTGGATCCTTGTCTGAAACCTGCTGGTGGTTGTGTATGGGAGCTCCGCCTTTCATGTATGGAGTGCTCAAAACAGAGACTTGTTCATGGAGGAATTTGATGTATTCAATAGCTTCAGAAAGCACTGAAGCTGTATCAGTCTTTCCAAAAGGTGAAACCAATTGTTGTAGTGCAGTGATTCTGTCCCCCATCTTCTCTTTTCTCACCTTAAAAGCTGGCACGGGCGATTGGGTTTCGTTCCGGGGCCTTTTTGTTGTTGGTGCTTCGCTTCCACTTTTTTTCACTACTGTACTTGAAGAATCTCGTACTTCAGATATATTCTTTGGTTTTTCTTCAAAATTAGATACAGGAAATTGCGGTTGAAGGGAAGAAGAGAAGAAATTAGAACGAACATCAGTCATGGAATTACTTGCAGAGGCATTCCAAAATGGTGCGTTATTGGAAAAATGCAATTGGCTATGGGGAGACTGTTTTGGAGGTGAATTTCTCAAGAAATTAGTTACTTTAGACCAAGAAGGAACTAACTCATTACTACTAATCCCATAATTAGTAGCAGAAGAACCATACTGATAGCTTAAAGAAGATTGTGTTTGCTGTTGTTGTTGATGATGATTATCAGGTGATAGTAATAGCCCCTGTAACATAGTTGAAGGACTTCCATAATCCATTTGAAAACCTGATGATTGTAATCCTTGACATGTTACTGTACTGTCACTTGAGCTTCCACCGTGAGGACTAAACTGAGGTTGATGATCTAAAGAAAAGCCTCTGCTGCTTATTTGCTTGTATTCATTAATGGCGGATTCACTTCCAGTACTAAAAACTCTCTCCCTCCATTCTTGCTGATAATTTTCTTGCAACATCGAACGGAAGCTATTTTCTGTCTTATTATCGCCGCCGCGAAGTAAAGCTTGATTCCAATCAATAGGTTGAGAAGAAAGGCCTAAACCCATCATATGTAAATCAGAAGAAGAATCTTGAGGCTGTTGTTGATTAAGCTTATGGGTATGATCATGAAAAACTATAGAACTATCAGAGACGGAAGCAGACTCCACAGAAGACCTTGTTTTAACATCTACCATTTCTGATGGCCAAGCGAAGCTGTTTAAAGTACTATTAAGAACAGAAGAAGAAGAAGAAGAGCCACTATCAAATCTATTTCTTGAAGAATTATCCCACCAGTTTGTGCTTGTGTTATACTCATCCGCCATGGCTAGCAGGAGCTTATGCTTTCTTGCTTTGTGATTTTCCCTTTGCTTTTTGTGGTTTACATAAAATGATAGAAAACGGGTCGCTGCATCTTGTGGATATTTATAGTTGGTAAAGAACCCATTTGGGTTTCTTCTGGTTAACCGGAGAAGTTTAAAGTTATGGTAGTTGACATTTCTAGGTGTAATAAGTGAGTGAGTAGACAAAGCAAAGGTCATTTTGAAATTGAATTTCCTTCTTTTTTTTAAAAAAAATATTGTTTTTAG
>CD35994.0
CTTGGGGATATCATCCCTGCAGATGCTAGACTACTTGAAGGCGATCCGCTAAAAATTGATCAGTCAGCTCTCACCGGAGAATCACTTGCAGTCACCAAGAGGACAGGTGATGAAGTATTTTCAGGTTCAACATGCAAGCATGGTGAAATTGAAGCTGTGGTTATAGCAACTGGTGTTAACACCTTTTTTGGAAAAGCAGCACATCTAGTTGATTCTACTATAGTTGTCGGACACTTCCAGCAGGTCCTTACCTCCATTGGGAACTTCTGCATCTGCTCTATAGCTGTGGGAATGGTTCTTGAAATCATTGTCATGTTCCCAATACAACATCGTTCGTATAGGGATGGAATCAACAACCTTCTTGTTCTCTTGATTGGAGGAATACCTATAGCAATGCCAACCGTGTTATCTGTCACACTTGCAATTGGTTCTCACCGGTTATCTCAACAGGGTGCCATTACAAAGAGGATGACTGCAATTGAAGAAATGGCAGGAATGGATGTCCTTTGCAGTGACAAAACTGGAACTCTTACCTTGAATCGCCTCACAGTTGACCGAAACCTTATTGAGGTTTTCAACAAAGAAATGGACAAAGATATGATTGTCCTGCTTGCAGCCAGAGCATCAAGATTGGAGAATCAGGACGCTATTGATGCAGCCATCGTTAACATGCTTGCCGATCCAAAGGAGGCACGGGCAAACATTAAAGAAGTTCACTTTCTGCCTTTCAATCCAGTGGACAAACGTACTGCAATTACATATATTGATTCTGATGGTAACTGGTATCGTGCCAGCAAAGGAGCTCCTGAGCAGATCCTACATATGTGCCAAGAAAAAGATAAGATTGCTGAAAAAGTTCATGTCATCATTGACAAATTTGCTGAAAGAGGCTTGCGATCTCTTGGAGTTGCATTTCAGGAAGTACCTGAAAAGAGAAAGGATAGTCCCGGAGGTCCTTGGACTTTTTGTGGGTTGTTGCCCTTGTTTGATCCTCCTAGGCATGATAGTGCTGAGACGAGTAGTGT
>CD17586.58
AAAAAAAAAAAAAAAAAAAAAAAAAAAAAAAAAAAAAAAAAAAAAAAAAAGAAATAATAAATAGTAATAATTATACAAATACAGTGCAAGAAACCAACACCCATCAAAATAATTCTTCTCCATTTATTCTGACAACATACAAACTTTCTTTTCACCTTCCCCATTCTTTCTTTTCTTTCAGTTAAAGAGAGAGATAGAAGAAAGAAAGAGATCTAAATATGAGCAGAGGAAGAATTTGATTTCATAGAAACTCTCTTGAGAATCAAAAGTTGATTGTGCATTATCATTTATCTTTCTTCTTCTTCTTTTCTATTTTTTTTTCTCTTGCCTTATTTGGAATCGGCATCAAAAGCTAGACCATATTTGTGTTCTTCTTGACAGTTGGGTAATTAGAGACGAAGTTTCTTGGTACGGATAATTGAAGGCAGCTGGATTCTCTTGAAACAGGAAGATAGAAACAAGATTATATAGAATATAAAGAATGGTTAAAAGAGTCGTACATTGTTGTTCTTGGTGGAATTTCAAATCATTTCTGTCTTTCTTGTAAATTTGGCTTTAAATCTGGCACATATTTCTTGCAAATTTGAAGCACCAATTGTCCACATTTTGATCTAAGAGGAAGAATTAGGGTTCTGAAAGAAACACAATTTTCTTGGAAGTTTAACAAGTGTTAATTGTGGGTTTTGAAGGTCAAAGGCTTGTTTGATTTTCTTGATCTGAGAACAGCAGATAATTTCAAGAAACCAAGGGGCAGTTCTGTTGCATTGTGGAATACTTGAAAAATTTTAGGGGTTTTGGGGATTTCATGATTAAATGAGTTTTGGGAAATCTGAAACAGATTCCAGATTTTCAAGAAGTGCCATAATCAATCTTCAAGAACATTGTTCAAGCAAAATTATGGGTTCAAGAGCAAGAAAACCAACTACTGCAATTTCTTCACAATCATCACCACCACCACCACCTCGATTTAGAGTAGTAGAGCAAAAGAAAATGGAGTATCAAAGATCTCTTTCATCACAAGGTAGTGCAAGAAGATTGTTGCCTTCAAGTTATTTTAGTTTGGAGTCATTGCTATTGCTAATATGTCTTACAGCTTCTCTTTTGATCCTTCCTCTGATACTTCCACCATTGCCACCACCACCTTTCTTGTTGCTTTTGCTTCCCATAGGCATATTAGGTGTTCTGATGATCTTAGCTTTTATGCCTACTAATGCAAGGGATATAACTTATACATATGTGTAAATGGTGTTTTAGAAACAAAGAAAGAAAAAGGAAAATGCGCCTGTTTTTTCTTTCTTACATTACATACAAATTTTGTATTTTTGTCTTCTAAATGTTGAAAAAAAAAAGAGATAGCAGTTCTTTTATTTCTTAATTAAGGCTCATTTTGTTATATCTTTATGCTTATTAATATTGTATTTGATATTTTTATATCATAGATCGCATTGGATTAATGCCATTAATGCTATTTATGATGCGGCTTGTGAAGTTT
>CD42903.2
CATATTACCCTTGTTTTATTATATTTAAAAAAATTAATTATTTCTTTAAACATGTACAATAATTTTAAACTATTTATATTATATAAGTGGGCAGAGGAAAGAACACCTCTTAGCAGGATGCTTTCTGTTTTCTGAGCTCTAACTTGTACATGCGGGTGCCGAAAAATGACGGAAAGCCCGTAAAATTAAAGATAGATAGAAAGTTGTTCACCAACGAAAAACTGAGTAAAATTATATAACTAATACTTATAGCTCTTGAAGGAGAATTACTCTCCTCTGTCCACAAAAGCGAACCCAAAAAAACAAAAAGTATCACAAATTATAGCAAGAGTAAATATCATTCTAATCTAGAGAAAATTTTCAATTAGGCATTGTTCGTCATCATGTCTTTCTTCTTTTCCCTCTTTCGAGACCTGTAACTTCATTAAACTGTGTAATGTTGTTGAATTGTGTCAATGTCAAGTCCCTTAAGCTTCACCACCGACTCAACATGCCCCTTAAGGGTATTTAGCTCCCTCAGCCTTGCAACCTCCGCCCGTCGCTTGGCTTGCTCTGCGATCTCTGAAAGCTCCCTGTAACCACTCTTTTCACCAAAGAAGTTGTTGGTTTCGGGTGGTTGAAGGCCATGAAGTGTCCTCTGAGCTGTGGCCCATTGGGCTTCTCTCTCTTCTTTTCCGTAGTCTTTCTTTGTTGTAAAGGCAGTCTTGTTCTCCAAAAGATTATCCCAGGCCTTGCCGCTCAGAATGTAGCGAATTGCAAATTTGAGGAGATCAAGTGGCACATAAGTAACCACACTATATAGCCAGATTACGCCAGCCCATCCCCACCCACACCCCTCTATACGAGCAAAACCCCAGTTCGCATAAACGGCTATCAACGTTGCTATCAGCTGAGCAACTATGAATGCACCGACAAGAAGAAGTCCAGGACGTTCAACAAAGGACCAGCTGCGAGATCTTGTGACAAAAATGAGGGCCTGGCTCACAATACTCACTTGCAAGTATAAAGCTGCCATCATTTCACGATCTTTGTATCGCAATGATCTTACCCCGAACTTGTCCGAGAAGAAGTCGGTATCTTTCATAGCCCAGAAAAACAACACTGTCATTAGGGCCAAGTAACCTCCAAGAACAATACCAGTGGAAAATATCTCTTTAAGTTTCCAGCTATCTGGCTGTGGAGATGGTTTCACTCGATCTTTTGATATTGTCATGATTGTCCCATCGTTTAGGATGGCAATAATTAGAACCATGAATGGGGCAAAGTCATATTTCCATATTAAGGCGATAAACATGAAGCCAAATACAATACGGATTGTAATTGAGACTGCATATATAGTGTAGTTCTTCATCCTTTGGAAGATGGCTCTGCTGGTCAGGACTGCACTAATAATCACACTAAGCCCAGGTTCAGTAAGGACGATGTCAGAAGCACCTCGGGCAGCATCAGTAGCATCAGCAACAGCAATTCCAATATCTGCCTTCTTCAAAGCTGGTGCATCATTAACACCATCCCCTGTCATTCCACAGATGTGCTTCCTCTCCTGTAGCCGCTTAACAATTTCGTACTTGTGTTCTGGGAAAACTCCAGCAAATCCATCAGCCTTTTCAATCAGCTCATCTACAGGGAGGGCTGCAATAGAAGCATCCTTGTCTTGGCCAAGCAATGACGAAGATGGATACATGTTAGTTCCCATTCCAAGCCTGCGACCAGTTTCCTTGGCGATAGCAAGCTGATCCCCAGTAATCATCTTGACATTCACGCCAAGGTTGAGCGCTCTTCTAATGGTTTCAGCACTGTCATGCCTGGGAGGATCAAAAAGAGGCAGCAATCCAACAAACTGCCATGGCCCACCTGGACTCTCTTTTGTTTTCTCAGGTACTTCCTGTCTTGCAACAGCTAAAGACCGAAGCCCACGTTCAGCAAACTTATCAATCACAGAGTGCACCTTTCTCTTTACATCCTCCTTGCAATTGCATAGGGTTAATATCTGCTCAGGTGCACCTTTGCTAGCTCGGTGCCAGTTTCCATCAGAATCTATGTATGTCAGGGCAGTCCTCTTGTCCACAGGGTTGAATGGAAAGAAATGAACCTCTCTAATACCGGCTCGTGCCTCCTTAGGGTCTGCAAGCATTCCTACAATTGCAGCATCAATAGCATCCTGATTTTCAGTCCTTGACGCTCTAGCAGCAAGAAGGATAACATACTCTTTGTCCACACCCTTTGCAAACACTTCAATTAGACTCCTGTCAACGGTCAGCTTGTTCAGGGTCAGAGTTCCAGTCTTGTCACTGCAGAGAACATCCATGCCTGCCATTTCCTCAATGGCTGTCATTCTCTTGGTAATTGCGCCCTGTTGAGAAAGCCTGTGCGAACCAATAGCCATGGTGACTGATAAAACAGTTGGCATAGCAATGGGAATTCCTCCAATCAAGAGAACCAATAAGTTATCAATTCCATCTCTGTACTTGCGATTCTGTATTGGGTACATGACTATAAGTTCAACAATGATTCCAACAGCAATTGAGCAAATGCAGAAGTTACCAATGGCAGTCAGAACTTTTTGGAAATGTCCAACTTGATTGGTGCTGTCCACCAGATGAGCAGCTTTACCAAAAAAGGTATGCACACCAGTGGCAATAACAACCGCTTCAATTTCACCCTGCTTACACGTTGAGCCTGAAAACACTTCATCTGAAGGGTTCTTAGTAACAGGAAGAGACTCCCCAGTAAGGGCAGATTGATCAACCTTTAAAGGATCACCCTCAAGAAGACGGGCATCAGCGGGAATTATATCTCCCAATTTAATGCTGATAATGTCTCCAGGAACCAAAATTGCAGCTTCCTGCTCAGTCCATCTGCCATCTCTGAGAACCTTGGTTTTGGGAGCAAGACCAGCCATGAGGGCTGCTGCGGCATTTCCAGCATTGTTTTCTTCGATGAAACTGATTGTGGAGTTTATGAACAACAATGCAACAATGCCAACAAAGTCCTGCCAGTCTGGAGGTCTTCCATCACCATTTGCCAAAGCTATGGCCATCAGAGCAGCAGCTTCCATGACCCATGACAATGGATTCCACATAAAGCCCAAAAACTTGAGAATTTTGCTCTCCTTTTTCTCTTCTAATTTGTTCGGTCCAAAAACTTGAAGCCGATTGGCTCCTTCCTCTGAAGAAAGACCTTCCCTGGTACATTTCAGCTGTTCAAAAACTTCCTCTATAGGAATCCGTTCCAGATCAACAGACTCGTTTTTTATCTCCTCCAGACTGATGCCGCCCTTGGTCGACATCTTCGGTTAATTATTGGAAGACTCTGCGATAGATTATATGTAACAAGCGAGATGGAGAGAAGAGCGCACTCAGACACTCATAATCCGAGGAGGAGGAGCAGTAGAAGTGGCGAAGTCTAATTAGTGGAGAGAAGAAAATTGGTCTCTCTCTATATCTCGACCCCCTCCGCTGCAATTTTTCCTTCGTCTTCAACAGCAACCCTATCCTCCGGTAAGGG
>CD2295.1
TGCAAAATCTAGTACACGTTATGCAGGTATGGCGTGCATCCCATCCCATTCCAGAACATAACGTAACCGTAAATACACACAAAACAACGGTTCACGATTCACGATTCCACAATTTCGACTATTGCATATTACTGAAAAGCCACCGCTGGAAAAACCATTCACGTCAACTTAAACCCATCACAACATATTAAAAAAATTAAAATTAAAATAAAAAAGTGCAAGCTTACAATCGTACGTGTCGCGGCCCAAGCAACCGTAATAAAACCTTAATTAAAAAAAAAAAATCTATATTATATAAGTGCATCAAACCATGCCATACCTTCCATTCCATTACTTTCAATAGATTGGTTGATAGATTCATTCATTATGGGCATTTCTTCCAATCGAACCTTTTCCAATTCTTTCGCTGCTGCAAAATGGCTTGGTTTTGTCACCGCCGTTTGGGTCCAAGCCATTTCAGGCAACAATTACACTTTCTCTAACTATTCAGATGCTCTTAAAACTCTTATGAACTTGAACCAACTCCAACTCAACAATTTATCAGTCGCTAAAGATGTTGGTAAAGCCTTTGGTCTGCTTGCGGGTCTTGCCTCTGACCGTTTGTCTACTCCGGTCATTCTTCTTATCGGTTCTTTTGAAGGACTTGTTGGTTATGGCGCTCAATGGCTTGTAGTTAGCCGGCGGATTCAACCTCTTCCTTACTGGCAGATGTGTGTATTCCTCTGCTTGGGAGGCAACAGTACAACATGGATGAACACGGCGGTTTTAGTAACTTGCATCCGCAATTTCCGGCGAAACAGAGGCCCTGTTTCCGGTATCTTAAAAGGTTACGTGGGATTAAGTACGGCTATTTTCACTGACCTTTGTTCTGCTCTGTTTTCCGATGACCCTGCTAGCTTTCTCCTCATGCTTTCTATCGTACCATTAGCCGTCTGTCTCACCGCTGTCCTCTTCCTGCGTGAAATTCCGCCAGCAGCCACCGTCGAAGAAGAGAAAGAAGAGTTCAAATATTTCTCAATTTTTAACTTCGTAGCTATGGTTGTCGCTGTTTATCTGTTAATATATGGATTTATTGCAAATCCCAGCAGAGGTTTATCGTTGGGGTTTGCTATCATGTTACTATTTCTTCTAGCTTCTCCATTAGCAGTTCCGGTTTACTCTTTCATAAAAAGTTGGAACCTAAACCGTTTGAAGAATAAACCGACCGACATTGAAGAACCGTTTTTGGATGGAGAAACTGAGGGTGAGATTCAACAAAAACCAGAGGAGGATCCTGAGGTGGAGGCGGCGGAAGTGGTAAGTCAACCACCGGTGGAGGAAGTGCCGGAGATAAAGCAGAAACCGGTTATTGGTGAAGAGCACACGATTTTTGAGGCGCTAGGAACCGTGGATTTCTGGATTTTGTTCGTGTCGTTTCTTTGCGGTGTGGGTACAGGTTTGGCGGTGATAAACAATATGGGACAGATAGGATTAGCTCTTGGATACGCCGACGTTTCAATATTTGTCTCGCTTACAAGCATTTGGGGATTTTTTGGAAGGATTGCTTCTGGTACTGTCTCTGAGTACTTCATCAAGAAAAATGGAACACCAAGGCCTCTCTGGAACGCAGCATCTCAAATAGTAATGGCTGTTGGGTACATTCTAATGGCAATAGCTCTGCCTGGTTCGCTATACATTGGTTCAATTGTTGTTGGCATATGCTATGGAGTTCGTCTAGCCGTCACAGTTCCAACAGCCTCTGAATTGTTTGGACTAAAATATTACGGTTTAATTTACAACATTTTAATTCTCAATCTTCCACTTGGTTCGTTTCTCTTCTCTGGTCTACTCGCCGGATTTCTGTACGACGCTGAAGCTACTCCAACGGCAGGAGGCGGCAACACTTGTGTTGGTGCCCATTGCTATAGGCTCGTGTTCCTTATCATGGCCATTGCATGTGGTGTTGGATTGGGTTTGGATGTTCTGTTGGCAATTAGAACAAAGAATGTGTATTACAAGATTCATTCCAGTAAGAGATCAAAGAAATTGGCTGCCGCGGTTCATGACAGTCAATTACATTAAATGGTTGAGAGAAGAGAAAGGTAATTTTGGGATTGACGGGCTACTGCTCGATGATATCCTGAAATCAGTATATTTGTCACTTTTTGATAATGCTATTCTTGACACGTAGCTTAAAGTATTATTTTGATCATTTAGCCTTCAATAAACCAAAAAGAATGTATCATTTTTGTTTGTAACATTTGTAATACCATTCCATCTGATTATGTTTAATTAAATGGATCGAGTCGTTTTTCAGTTCAACTAGATGATTTGGGAGGAACAGTGAGACTTTGTAAAAAATCCGTGTGTGGGAGATTATTTTTGGCAACCAGGTAGGAGATTGCCTTGCTAAACTTGCTGTTTCTGTTGAGGTGATGGAAGTTCTTGCAACGGGATTTCCAAAGGAGTGGAGTGGCCACGTGTTGTAAGACTGATTTAAGTTCTGTTCTTCCGTTGGGGCTTTTCCTGCCTTTGCATTAAAAAAAGAAAAATTTATTATGCCTCTGCTTAGTCTTTTATTTTGGCAACTATTGATTTAACCATTGGATTGCAGGGCAGTGAGAACTTCTATTTGATGACTTATCATTTTAAAGGTGTATGATGATCAAAAGAAATTAACCATAACGATA
>CD54751.1
TGAAACGTGTCAACTTTTGCAAGATTGAGCACACAGAGTCAGAAACTAGTAGTCTCTAGTCTCTGGAAATAAGACGCGTTTCTAACTTTTTCTCTTCATATATAAGCAAAGACATTAACTCTAATGTTGCATCTCCACCACTAAGTGAGGAAAGAGAGCGGGCCGCGAGTAGCTGCAGAAGGATTGATCCATTCGAGAATCTATTTCTCAGGGGATCGAATAGCTTCTGCAGTATCTGCTTACTCTGTACATATATCTACCAATAAAATGACTCGCTCTCTTTCCACCGCTAAATTTCTGGTTGCTTCAATTGTTGAGGATCTACCACTTTCTATCTTCCGGTGAGCCTACACTATCAAACCCTGTTTTCTTTCTCTTTTTGGTTTTTAAAAGAAATGGATGTGTAAGATCTTGATTTTTAACGTTGTGTGTGTGTGTGTGATTAAAAAGAAGGGAAAAAAAAATGGTGGTCCAATCTGTTTCTGATCTTGTATATAATAAATATCACACTGAAACTCTGTTAAGTGAAACAGGAGAGGCTATGCGGGTGCAGCACATGGGTCTGAGTCGGCTAGCTTTGGTAGGCGAGGGTCAAGGACTAGTATTGTGGGGAAAGTAGAAGAAAGAGCTGCGACGAAAGAAGATGATTCAGGATCATCTACTGCGTGGGCACCAGACCCCATCACGGGGTACTACAGGCCAGCTAATTCTGCGGCTGAGATCGACCCGGCTGAGCTCCGGGAAATGCTATTGCACAACCGGGTTAGGCCACGGTAGAAGTCTGAGATTCAGATGCTGAAGTGGTGGCGTTCACTTTTTAGTGTGTTTCTTACACCAGCATATAGTAGTACTGTACTAGAAGTTTTTAAATGTTGCCAGTTGCGTCATACCACTCTTATTGTCTTAAAGACTCCTGTAGTCTTGGTTATGACTTATCATATCAATGAAGAAAACTATCCATTATCAAAATTTATGTTTCCCGTTTAATGTCTCGACACTAATATATTTCTGATTGTATTTCTTTCTTATTTTCTTAATGAATTTGGAATTTTCTTTTTAAAAAAAAAACACTGTATATGATATGTTTTTATTTGTACATTAAGTT
>CD15174.1
TTTTGTAAAGTTAATAAGTGAATTCATATAATAATAATGAGTTTCAAATGAGAAATAATAATGTGCATAAGCAACAAAATTGAAACAGTAAAAGAAGTCTTTCATATCCTTTCTGTAATTCATCAATTCCTAAGGGAACTCTTCAGCACAACAGATACATATTCTCCCTCCTTGGCAGCAACAACGTTTTCTTTTTAATCCTTAAATTGTATATTACAAAACATTGCAGCGTCTCAAAATCTTACAATTTCACAAGTGCTAAAAACAGGCTACATGTAAAACTACAGCAATGGAGATCCATATTAGTTAAAACCTCAGAGGGATTTTTTGTTATTCACCTGTTAACATTTCAGTATGCAACTTTCTTTTGACCAGTCAGTAAGGTTTGGCTTATTGAAGAATCAAGAATGTCACTACTACTACCTAGCAAAGTTCCGTAAGGTAAGGTACCTAATCCGACTCGATATTCAAAGCATTCAACATTACACAATAAGTAATCAAATTAAAGGCAAAAGCAGCTCACCAAACAACAAGAGCAGGTTATATTACAAGTTTTTACTACTCTCTCGTTCTTTCACTGTTCAAATAGGTTCAAATATATATTCACAGGCTAAGAAGATATTTTCCCAACTTTGTCTGCAACACAATGATACGAAAGAAACAAGGCATTTAGACCGCTTCCATTATTTTACCTAGCCAATATCACAATCAAGGGGTAGCAAACCATTTCTAATTCTGTATAGGTCTTGTTCCGTATTACCCCATGGCATATTTCTGTGTCCAGCTGCGAGCAGTGGCCTCATACTTGACCTTGTCAGTCTTGTACATGTGAGCGATTTCAGGCACAAGCGGATCATCAGGATTCGGATCAGTCAACAGAGAACATATAGACAATAGCACCTTGGAGATAGTTAGCGCTGGGCTCCACTGTTCCTTCAGAATATCCAAGCATATGCTCCCATTACTATTAATGTTTGGATGGAAGACTTTTGTCCTAAATGCAACCTTAGGAGGCTTAAAAGGATAATCAGGAGGGAAATGAATAGAAACTAAGAAGACTCCTCCTGCATAAGGACTATCAGTAGGTCCCATAATTGTTGCTTGCCAATGGAACATGTCCTCAGCCACGGGACCAGCACTGCAAGAGGTAGGAGGATCTTTCTGCAAATCTTTGAGCTCTTTGAGAATGCGCTTGGACGCCATGAAATCGAATTGATGAAATAAATCCTGTGAGAGAAACAAAGGGTAACAGGAAGAACAGCAGATAGAGAGCACTTATAGGCCAGAGAGTAAAGAATTGGCTTGCTTCGGCTTCTAGAATTTTCGTTCTGGCATTGATTAGCGTAAGATCAACGTCCGTCGTACGCTTTATTCATTTATTTATTATTTATTTAATTATTTTAGAAACCGAGTCTCGCTATGTTGCCCAGGTTGGAGTGCAATGGCTACTCACAGGCACAAGCACTGCACACTACAGCCTAAAACTCCTCACGTCAAG
>CD53029.2126
GGTGATTTGATCGTGTCCTGAATTTCAATGAGGATGATGGAGTAAGAATAGGCGAAAGCGATGTCTCCAAGAGCTTGGAAGCTTCTCCATATTTTCTGAGTTTCAGTTACAGTGCCAATGGTTATTCCAGTAAAACTTCCCCTGATTTTTCCACTTTCTGCAACTTTAGCAATTCCAAGTCCAAGGCCAATGGTAGAGTAAGTGAAGGACATTACAGCAGCAAGAATAGAAAGCCACCATAGCTTTTCAAAATCTTGAATTTGTGAGAAAATTATTTCTGCTATTCCAAATGCAATCATGTAAGGATTTGCATTCATATGGCATGGATCTTTGCCTCCTGTCTTGTGGAAACAATTTGACCTCTTGACTGCCATCATGCTTATAGATGATGCAATTGTGTAACCAATGGCAACCCCCAAAAGATTTAAGTACTGGACATATCCACATATCTTAACCTTAGCACCTCCAAGATTTGATCTAACAGCATCCATGTAAGTGTAGTTTCTCTTGCCATTAACAGAATCCCCTGTTCTGTAGCAGGCAGAGAGCAGAGTAGAAGTATAATAAGTGACAATAGAGAACAAGAACATAACAGCAGGACCAGCAATCCATCCAAGCTGAGCTACAGCCCAAGCCAAAGACAAAACACCAGACCCAATCACAGCAGTAATTATATGAGCACTCGCTGTCCAAACACTTCCAGTTCTCTTGAGGCGGCCATCATCATCATACCATTTAGAGCCAGCTTGATTAGGCATATCAACA
>CD54189.0
AAAAAAATCTAATCAAAATGAATATGATAAGACTAGCAATAGAACAAATTCTAATGGACTTTAGAAATGTCATTAATTCAGGGTCCAGAATGGTCATGCCAAATAGATTGCCAAACCGCTGGTTGATAGAACAGGCATGATGGACTTTACAGGCATTTTTACAAATCAATAATCATTAAATTACATTACAATGCATTTGGGTAGAGAGGAGTGCTTCTAATTCATATTTACACAGAAGCAATGGCACAGACAATCACAAAGTACAGCAAGCACGAAATTGGTATAATATAACTGAACTATCTCTGACTTCTGAACATAGAAGCATATTCTTCAATTATGCACTGAACCCCTTGTGAAGAGAGCTCCATGGACCGGATGGAATGCTGACACAGGCTTGCGCTGATGCCTCGGCCATCTGATCTTCCCGAATTCCAGCATTGCACAAGTTTGCAAGAGAGCGCATGTGTTTCATCCCATATTGTGACAAGGATCCACAATGTGTTTCAAAAGTCCTCACCAGTGTTTTGAGGCAAACCCAGTCATCAACAAGAGGTTGCCCAGCAGGACGAATAGCATTCAGCACCTCTGAGCCTTTTCCAATTCCGAAAAGGAGTTTCCCAATTAGTTTCATGCTATGGTCTAAATGCATCCTATGAGACATTGCTTCAACAAACTGCTTCTGGGCTTGAATCTTCCTGGTAGAGCCATCAGGGGCCTTGCGGTACTTATCCCAGAAATGGACAAGATCAGCATCCCGTTGGTTGACAGCTTTTGAAGGAGGTCTTAAGGAATTCTCATCCACGAAAGTGTAGTTTTCATTTGCAGGATTTGTACCCATATACAGGAAGAGATTATCCTTGCTAAGTCCTACATCACCATATTGCATGACATGAGAGCCATAAGCAGAATTTCCGTTTGCAGTCCTCCTTTTAACCAGTTGATATTGCTGGCGCAAAGTTTCCGTTTGTAAATTGTGTACATCGCTGTCCTCCATCCAGGCAACACTATACAAGTCACCCAAACAGGTTTCATATTCTGGAGGTGGGCTGGGATACTCCCCAGGGCAATAGGTGCCCCAACTGCTCTCTTCAGCATTTGCTGCTGTGGTTGCATAAATATTCAAACCTTCGGGAAGAAGGCCCTCAAAGATGCTCCCAGATTCACAAGCTTCAAGATAGAACACCAAGCTTTTATAGGTCCCGGAAGCATGCTTCTTTATCAAGACATCAATCAGATCATTAGCATAAAGGTAAGGATTGGTAGGCATCCCTAGCACTCCAGGACCTCCATGATCGGTGTAGTATATGAAAATATGATCATTGGGACCGCTATCCACAACTTTCCCGCTACCCCCAGTAATAGCAGTTTTGTTGCCAAGGATAGCAGCAAAGAAATTATTAACATTAACGTCTTCACCGGTGTAATCCTTTGGAACACCTTTATAAACATCTTCGCCGTACGGATTATTGATGATGACCCCAGGCCTTGGGTTCTCTTTATTAAAAGCAATGTCATCATACATGAAAACAATTATATTTTCATCCTTCAATCCACCTTTCTTCAGCAATTGATAGGCATGGCAAACATCCGCCTGATGCCTGTAATTCCAGTATCCATTAGATCCAGCGATCAGAATCGCCCATCTGGTGCCCGTTGAGTCGTCTTCTTTAGCGACGTGAGCACCACCAGGTCGGAAAAACCTGGAAGCCTCCGATGGCAACCGGAGTACGTCTCCGACGATATCTCGACTACCGGCGGATGAGACAACGCATAAAGCTAGCAGCAGGAGAATTACGCCGGTGGCGAGGCGCGTCATGATCGGTTTTCCGGTGACACAGGAGGAGCTTTTGTTTATTTGGCTGGCGAAATTTACCAGTAGTTTGCTTCTGAATAACAGATGAGCTTCTTTATTTATAGACAGGCTGGTGCTTTCACTGAAGACCGAAACTTTTTCCACGTGGATGGGTCCCGTATACTATTGACGGTT
>CD53029.2449
AAGAAGATAAAAAGGCATAGGAAAGCTAAAACTTTCCCTACTTTACAAGGTAGACTTGAGAGTTGAGAGTATAGAGAGAGAGAGAGAGAGAGAGAGCAGGGTTAAGCAATGAAGTTCTTGTTTCAGTGTCCTTGTTGCTCATGTTTTTGCTTTGTGAAGCCCAAGAAGGGAAAACCAAAGCCGAAGGAAGCTAAAGTAGAGGACTCCAAGGAAGAGAAAAAAGAGTGATAAAAAATTGCAAATGCTGCATTGCTGATGCAAAATGGGTATTTGGGTGCTCAAGTAATTGTTTGTATGTACAATTTTCTTTCTATTTCATGTGAAATGCTTCCATCTTTAATTGCTTTCCATGGAAAATAAGGTGTCACATTACTTTTATTTTACAAAATCTCATAAAATGTATGAGATATCAAGCTCATATCTAGTTTCTGCTTATTTTGCTTCAAAGCTTGCATATAGTCATTTTGTCTCTTGCCCCTATAGTGGAAAATGTGAATGAGCCTATCTTTAGTGAGGATTGAAGCATTCTACAACATTTGGCTTTGCCCTCCTTTTTTTTTTTTTTTTTTTTTTT
>CD48405.0
AAAGTAGTCAAAATTTATCAAATCATCATGTCTGCTCTTCCATTGCAATAATCTAATTTAAGGAAAAAATAAATGTTAAAGTTTTAACAAAATCTTCAGACCTAACCTAACATTGACAGTGCCATTCAGATGGAAAAAACATTTGACTGAATGAAAAACATTTAAAAGAGCATCTAATACGGAAAGAGTAAAACTTTAGCATGGCTTCGACATCTGAGATTGTGAAAAAATTGAATCTTCAGCCTCACCCAGAAGGAGGATTCTACTGGGAAACCTTCAGAGATTCATCTGTCACTCTTTCCCCCTCTCAACTTCCCTCTGGATATAAGGTTGGTCGTCCAGTCAGCACAGCTATCTACTTCTTGCTTCCTGCTGGGAGTGTGTCTCACCTTCATCGAATCCCATGTGCAGAAACCTGGCATTTTTATTTGGGAGAACCTATTACGGTGTTGGAACTGAATGAGAACGGACAGGTCAAATTAACCTGCCTTGGATCTGATCTAACTGGAGACAACCAGCAACCCCAATACACTGTACCTCCAAATGTGTGGTTTGGTGCATTTCCGACCAAAGACTACGTATTTTCCCCTGACGGTGCAGTTGCCAAAGCTGCACCCAGGGACACTGAGAGCCACTACTCCCTAGTAGGCTGCACTTGTGCTCCTGCATTTCAGTTTGAGGATTTTGAGCTGGCAAAACGCTCTGACCTCATTTCCCAGTTTCCCAATCACAAGCATCTCATATCTTTGCTCACATTTGCAGATTGAAGATAAACCTTAATTTTAGTGTACTATCCATCTGAAAGATTTTCAGGGCTCTTATATCCTGGAGATCTTTGTTTTACTGATCTGTATTTAAATAAGGCCCTGAACATGCCAATTTCTTGCGCTGTTATGCTGTCAAAAGATGAATTTTTGACAAATGACAAACTCTAGAGAATTGACATTTTGTTTTCATATTTCCGTCGTTTTGTTATTATAAATGTTATTGCTAATTAAATATTGTTGTTATTATATGTGATATGTGAAAATAAAGTTAGAAGAGGAACGTTAAT
>CD53029.1937
TTCTTTTTTTTTATTTCTTTTCTGATTTTCTTTTCCTTTTTTTTTTTTTCGACATCACAACGACTAATTACATATAAGTCGCTATGACTATTTATTCCAAAACACAAACATAAACACGAAACAAAAATGCATTCGCGCCAAAACTTGAAACTTAAACATGCATGCTCAACAACGATTAAAAAGAGTATTTCCTTGTTCAAAGGTGGTGGGCAAAGAGCTTTTTGTGTTATATGGTTATATTGGGGGTTATGAAAAGAATTTGGAAACACGCATTTAGCATGCTTCGTTGGCTAGAAGGGGTAAGAAGGATGGTAACGTCAAGGTGGGAAAATGTAGAATTTTTTTTTTTTTTTTTAGATTGACCAAAGAATGCCTAGATCATTTCCAAAGTCGAGACTCACCTAGGATTTCGCCTCAAGGGAACGTAGAAGAGAGTTCTAGTGTTCGGAAGCTATCCTAAAATTTTTTTTTTTTCAACGATTGCTCTCAAAAACACTTATCAAAAGAGGCTAAGTTTCGAAAACCCGATTTGAGAATTCAAAGTGTAAACAATTTAAACCAAGATTCACGAGTGCAATGACGGTCAATTTCAAGTTATGGTTTTCGCTCGCTAAGTCTTATCTTCTAGGGCTCTCACAACAGTCAGACCAAGTTTCAAAAGCAAAGTTATCCTCTCTAGATATCCTATAAATTCTAAATCATGTTTAAAGACACAATTAAGTCCCAGAGTAATCCCAAATGCAGCTCAAAAATAAAAAATTTTACTCAAAATATTCATGGGATAAGTGGTAAATAAAAACTCTAGGAGCATTTTTACAAAACAGTCAAAACCGGTCAAGTTTCATACCAAATATGCACATGGCAGCAGCATAAACATAAGCAAGTACTAAGAACAACACATGGCAGTAAAATTAAAAATTTCAGCAAAGATGGTCACATTCCCCTCCCCACACTTACTCCACACATTGTCCTCAATGTGGACTCAAGGCTTAAAATGTAAATAAAAGGTAAAGTTGAAGGAAACTGCCCTGTTGTGAAGGAAACTGCCCTGTTCTAGCCATTAAGAATATTGCTCTTGCTCATCCTGAAATGCAACTGAAAACACAAAAACACAACCAAAAGAAAAACAAAAGAACAAAATGCAAACCAAATGGTTGTTAGTCTGCAAATGTTATTCAGCTTTCTATTACCTCAAAGATGTTAACCAAGCAAAGAGCCAGCAAAGCAAAATCAGTTCAACTTAATAAACAATTCTGCTCAACTATCAATCAAATTTCCAATACTGAACATGGCATTAAAACAACATAGCAAAACAGGCAAGCAAACTTAGTTCAAACAATGACAACAGATTCTAAGTTTTAAGAGCTCATATTCAAAATACTAATTTTAAACCCAATAAATTGATCCCAAATCGCATTGAACACTGAATTTAGTCAATAAAAGCCTAGAATTAAACCCAACTCATAATATTCAGCGATCGAACTCCACTCAGTTATCAATTCCAACTCCAATTTAAACAAAATTCGAATTATCAACAAGCAAGAAAATTATAAAAACGTCCCCTTCAGCAAGTATTGCAAAGTTAAACAATAAAACCCAATAAAAACTTGCGAAACAACAAAACCCATAAATCATAATGTGCTCAAATAACTTCAGCCAACAATCTATAATATAGCTAAGTTCTTCCCTAATTCAAATTCAGCAACAATTGATTAACTAAAAAAAAAAACCCAATTGAAATCAATGACAATGCAGTAAATTGGAGCACAGACACTATCTTAAATCACGATTTCTATTCTAATAGGAAGTAAATTAATACCTGTTGCTGAAGTTGGCACGGAGAGGAATCAGATGAGGAAGGAAGACGCTGCTGTTGGGTTTTGCGTCGCGCTGTAGAGTGACGTAGGATTGGGCTAAGGACGAAAAGAAAGTCTGTTTGGGTTTTAGATCGTCGATCGGAGTGACAAAATTCTTGTCGTCGTTCTTCAGAACTCTTGCCGTCGTTCAAGACTCGCAGCCAACGCAGATTTCGTCCAAAGAGCGCCTGCTGCCCCTGTTGTGCCTGCTGCCCCTGTTTGGGTTCTCTTATTCTCTCTTTTTTTTTTTTTTTTTTTTTTT
>CD51892.1
CTTTCATGGGCTCTTTATTGGGCTGACGATAGCCCATTTTGAAAAATATATACCGACTATACTGAAGGCAGCGATAAATGAGTTATTTTTACAGATATAAAATATTTATTTATACATTGTGGATATCAGTTACATAAATATAGGAGTAACAAAATTTATATAGGAGTAAAACAAATCATAATAATGAATAAACAAAATATAATTAAGTTCTTAAATTAGTTAATTAATTTTTCCTTCAAAAGGTATTTCACAAGCGGACTTAAATATCATTTCAAAGGCATTCTCTATGCACGAATTGAACTTTTGAGTATCTATGAAGCCTTTTTCTGCTCCAACCGCGACTCTAAGCTGTCCTGTATAGCTCACCATCGTTATAGTAAGACTCTGAGGTACACCGACCACCATAAAATATAGACCTTTAACAGGATGGTTAGCTAAAGCCATGGATTCGACAGGGCCAATTACATTTGAGATTGTCATGCTTGAGTTCTTCAATGTGCTATGTATGTACTTGGCTGTTGTCTCAGGGCCTCTAAGTTTCCGTAGAGCATCGAGGAGCCTGCCAGTGAGATCAACAGCAAGAGAGCTTCTTTTCCTTTTGATGATTTGGTTTGCATTCTCAACGAACTGAAGTGGGTTGGAAATTGCAGACTTGGTTAATTCAGGCATTGAAACATGCAAGAACCCGAACCGATTCCCCCATGCAGACTCAGCATTAGGTTTCACCATTTCCTTCACCGATTTGTACCCACCAATTGCCCTCGTATTCAGCAATACCAATGCTGTTGAATGTGCATTGCTGAATCTATCATTAACTTCTACCATGTATAATCGAATTCCGTAGAAGATTATACCAGTAATTACATCGTTTATCGTCACTCCAAGCCTAGCCTTAATTTGTTTGATGCGATCAAGAGAAAATGTGACAGTTGATAAAGAAATAGGCTTAAACTGCACACCATCATCCCCTGATCTGATAGGGGACTTCACATCTTCAACCAAACTGCTCTTAAGAAGGCTCCATCCAAAATCAGACATAGTATTAAAAATTGAATTAAAAGATTTAGGTATAATGCTCTTCTTCTTGTTCTTGCTGATAATAATTTCAGGTTTTGAAGGTATTTGAAGTGAAGGAAATGTCAATGGCAGATTAGGGTTATCTAATCTTTGTAGACAAGAAAGAAGAGCTCCCATAAGAGAAAAACCATCTCCAAGTGCATGATGAAGCTTGAAGATGACATTCCCAGCTGCTTTGCTTGTTGGGTATTTTATTATATGAATTTCCCACAAAGGTTGGCTTTGAGGAAGAGGTTCTAAAGCTATTGTTGATATATAGTCATTGAAATATTTATCATAAGCTTTTGGTGATAATCCTGAAGGAAAATTAGGGATATTAACATGGTTTTTTAGTTTAACTTCAACCCTCTTCCATTTTCTTCCACCATTATTTTTGTCATTAACCATAATAGAGGAAAAGCGAGGATTGATAGGGAGAAAGACATCTTGAAGCAAAGTCATGGTGGGCGAGTCATCTATTGGAACTTGTGATTCCAAAACAGCAAGAACACAAATGGAAAGAACTGAGCTGTTGAAATATTGCCCTGTTGGACTCACAGGTTCTGCAAATCTTTCTTCCTCTTCTTCTTCTTCTTGTTGTTGTTGATTAAACTCCATAGATTTATTTTCTTGGGCTTCACTTATTCCAAAACAGCAAGAACACAA
>CD33734.3
GGGGACAAGTAAAACCTTGGGAACAAATAGATATTCTAGAAGCAACATTACGATGTCTTCGAAACGTCTATTCCAATGGTTTCTGTTCTTCTTCTTCTTCTTCTTCATTCTCTTAACTTCTGCAACTTCAAAAAAATTTAATATACCAAGACTTAGCCCAATAGGACCAAGAATTTCTTTAGAAGACCCTGAAAGTTTATCTGAATCATCACTCTCTGATGATTTGGAGACATATTTCTACAACCAAACACTTGATCATTTCAATTATAACCCTGAAAGCTACAGTACCCTTCAGCAACGATATGTAATAAATTCTAAGTACTGGGGCGGTTCTAATTCTAATTATGCACCAATTTTCGTATATTTTGGTGCAGAGGCACCTCTTGATGGTGATCTTTCTATTATTGGTTTTCTTTCTGATAATGCTATTAAATTTAAAGCTCTCTTGGTATATATAGAGCACAGGTTTTATGGGAAGTCAATCCCATTTGGTTCACAAGAAGAAGCTGTGAAAAATGCTAGTGTTCGTGGATATTTCAATTCCGC
>CD55691.1
ACTGTAATAGTTATTACATTTACTTGCCACTCTCGCACGTGTTTGACATGTAATTTTTATATGGTTGGATGGTTAGGTACGTCTGCGTGTATACAAAGCGGTGGTGGAAATTTCAAAGTCTTGCTATGCAAAAGAGGACAACGAAAGGGATCTTTAGAATCTCTTTTCTACGCTTTACATCGCTAAACGACATAATCCTCACTTGGCCTTCACTTTTCTTGTTTTTATCTTCAGTTTCAAACCTGCAAGCGGACTTGCAGATATGAGTTTAATCAAAGCAGCCATGGCAGATTCAATTTTAACCACCATGTGGGTCTTTAGCCTGCCATTTCTCGGCATTTTCACTTCCATTATAGCATCAAATATAGGCGTTGAACCCAAATCAATACCAGCCCTTTTCATAGCTATAAATATTGCCACTCCTTTTGTTCTAATTTTCAGCCTGATCGGCGCCGCGTTAGGAGGTGCCAGTTTCAACCCAACAACCACCGTATCATTATATGCCGCGGGGCTTAAGCCAGATGTGTCTTTAATATCCATGGCGATCCGGTTTCCTGCTCAGGCGGCTGGTGGAGTTTTTGGAGCCAAAGCAATTTTGCAATTTATGCCAATAAAATATAAAAATTTCCTGAAGGGTCCTTCTTTGAAAGTGGATTTGCATACAGGTGCAACTGCAGAAGGGGTTTTGAGTTTTGTGTTTTGCCTTTTTTTGCTTATTGTTTTGGTTAAAGGGCCCAAGAATTTTTTGGTCAAGGTCTGGTTGCTGGCGGTGGCGACGGTGGGTTTGGTGGTTACCGGCGGGAAATATACAGGGCCTTCCTTAAACCCTGCTAATGCTTATGGATGGGCTTATATGAACAATTGGCATAATAGTTGGGAGTTGTTTTATGTGTATTGGATTTGCCCTTTGATTGGAGCAACTTTGGCTGCTTGGGTTTTCCGTTTACTATTTAGCTTTAGCCCTCCTGTTGTCAAGCCTAAGCAAGCTTGAAAAGAAGGGCATATTAATGATAGTGATAGCTCTCTCTCTCCTCTCTCTCTCTCTCTTTTTCCACACAGCACCAAATCAAACCGTGCTCATCCCTGTACGTTAGCATTCAAATGTTGCTGGAAATGTATCCTCTTAGGTGCATTTCAACAAAACACAATATGTGCAATCAAATAAAGCCTATAATCATCACTTAACACTTGCGATACTTTTGCTACCAATCAGGTCATCACATGCCATTAAGTACAGATGATAAGCTAAATGTTGAATTCATTTAAGCTAAATTACGTAGTGTAACGTGTATTAGAGAAATAAACTCTTTCACACGTTTTATCAAACACTCGATATACATAGAGCAACAGACGTTTGATAACCCCAAGGCCAAAAAAAGCAACCTATCTCCTTACACTTTTCTTCAACAGGCCAAAACAGAGCTTTGAGAGGTGAAAACCAATTAGGGAATTTCATTAACAAAGCCACATTGGATTATTTATTTTGTGTAATGTGATCACCATGTCCACGTGGACAGCCCTCAATTAATAAAATTTTTCTTTCGCACGTTAAAATTAAAAAAAAATAAAAAATTGACATCAAATTTATAATTAATCGTTCTAAATATCCACTTAGAATCGCTTCTAAATTCCTCCACGTCTCTCTCGTTTTTTAAAGGTTTGTGGAAAGAGCAAGTAATGCTAAAAAAATACAACCAGGGCCAGTACTTCTGATAAAGCATCGGAATAGAGAACTCCAAAAAGCCTAAACAACAAATAAAAAGAAACAAAAATTCTTAAAAGAAAACTGTATTTTTTGTTTGTTTATATCACTAATCTCTTATTCGCTGCCTTCTTTTCTTCTTTCTCTGATTGCTCTGTACTGCCCTGGACAAGCATTTCTGTTTTCCTCTGAAGAGAAGAAACGGAGATGGGTTTGATCAGAGTAGCCATGGCAGATGCAATTTTAACATCTCTATGGGTATTTAGCGTGCCAATACTGCGCGTTTTAACCACCATTATAGCATCAACTGTAGGCGTTGAACCAAAATCATTATCAGGTCTTTTCATATCAATAAACCTATCCACTTCTTTTATGCTAATATTTATTCTAGTAGGCGCTGCATTAGGCGGTGCTAGTTACAATCCCACCACGACTGTCTCCTTATACGCCGCCGGACTTAAACCAAGTGGATCCCTCTCTCTAAAAACCATGGCAGTCCGATTTCCAGCTCAGGCAGCCGGCGGAGTTGTCGGCGTCAAAGCAATATTACAGGCGATGCCAAGAACGTATAGGAATTTGCTAAAAGGTCCTTCTTTGAAAGTGGATTTACATACAGGAGGATTAGCAGAAGGGATTTTGAGTTTTGGGCTTTGTTTTTCTTTGCTTTTGGTTATGGTCAGAGGACCAAAGAATTTGTGGGTGAAGATTTGGTTGGTGAAGGCGGCGACGGCTGGATTGGTGGTGATCGGCGGTAAGTATACTGGGCCTTGTATGAATCCTGCAAATGCATATGGATGGGCTTATGCAAATAATTGGCATAATAGTTGGGATTTGTTCTATGTTTATTGGATTTGCCCTTTAATTGGAGCTACTTCGGCTGCTTGGGTTTTTCGTTTCTTGTTTAATCCTACTATTAACCCTAAGCCTAAGCAAGCATGAAAGTGAAGCCCTAATATAATTAATTAATTATTAATGCTGAAAATAATTTTTTTTGAGGACAATGCTGAAAATAATAATTTGACTAGTAATGTTACAATTTGCTCAATTGCACTTGTGTATATGTTATATTTCATTATGTAGTTTTATTCTTTTAATTTTGTCCAATAGATAGATGTTTAAGAGTGGATGAAAATGAATTGAAAGTATGAGGAATAGAGGTTGGCTGATTTTTGTTTTGGAGGTGGTTAATCATTTAATCTATATTAATTTCACTAGTTTTGATGGGAGAGTTTCAAAAAAAAAAAAAGATTTGGTGGGTTTTTATTTTTTTATAATTTTTAAA
>CD43220.3
TGCCCTACAAATACACACAGCTTATACACACATATATTCACATTATCTTTCAATTTTCTCTGGAGAAAATTCGAAAACCATTATGTAGAAAAATAACATAAGTATCATTTCGAGTCACTGAGCTTACTTAGCATGTAGAGGCAAACAGAGCAAAGGAAGACAGAAGCTGAGAAGCAAAGTAAATCCGTGGGAGAGTGTATAATTGCTGTTTTACTTTTTTCAAAGAAACCAATCAGAAGAAGCATCACTATTACATGACCCAGCTTCGTTTTCAGCTCATTCACTGATTTTATTTCTAACCATGTCGGCCGTTCCTTTAAGGTGAATAATCCAAATAAATTTGATCTATGAGATATTCTTCCCCTTGATGAAAACTTTGCAGTGTCAAGATTGCTAACAAAGAGCTCATACAGACCCATTCCAAATACCAGCATCACTGTTCCTAAGAGATAGACATCTATAGCCTCTACTAGCAATATTATCACTTTGGCACGGTTTGTGAAGTATTCCATGAAAGATGCGAAAACATATGTGCATCCCTTGACGAAACACAAAATGGATCCAATCAAAGATCCAAAAACCCCAAGAATAGCCAGGAATCGGAAGCGGTAAATAGCCTTCTCTATGCCCTCCTCTAGAGCCAGCAAGTTCTGCACAGATGAAACAATTACAGGCGATGAAGAAGAAGAAGAAGAAGAAGAAGAACAGGAGGAAGAGGAGTGTTTAGGTTCTGCTGCAGCTAAAGGAACATCAGCTCTTGAACATTTAGTTGTCAAGGAGGTGAGTGGAAATCTAACGCCATAAGGAGTAGAAGCAGAAAACATCGGTTTAGAAATTGGAGATGCATAGGTCGTCTTGATCAAGAAAGGAGCCGTTTCTGTGAGACATGAAGATGGATTCATGGTGGATGATAATTGAGAGGCTTTGGCATTCCTTCAATCGAAAATTAAATGATTGCAGAAACCCTAGGTTTTGTCATTTCATTTGCAGTTCAACGCACTTGACAGGCACTATCAGTGCATAGGACCACGTAGAGATTTACTGACAATGTAT
>CD27801.0
GTATAAAAACTACTTACTGTCCAGAATTACAAATTTCAATGTCGTAGTTGATCAATTAGATATAACAACCTTAAATATCAAAATATGTAAAACAATGTTTACAAAATAAATGTTTTCTGCTCCATTTTTGTGTCAATAACCTGATCATAAGCCAGCCGACGTACTTCAGATTATGAAATCATACGCCAAAATATTTGCGTGTACGCGGACACACACACACAAGAAGGTAAAAGATTATATATATGCTTGGTAAAAGTTTGAATTTTTATAGTAATAAAAAACAAGTTCTTATCAAAAATTCTACAACAGAAACAATTGATAATTTACAAATCATATATAACATCTAAATGAAACTGAACTAATTAATTTATCCAAGAAGAATAAGATGAAGAAAAACAAAAAATGAGACAGACTTAGTCGTCTCAAATTGTTTGTTTATGAACTTAAAACTGAAGTTAGAGTAATGAAATACTCTTCAGTGCAAGGTAACGTAAGACCGCCCATTGGATGATCAAATCCAAACTCTTCTTCTGCTTTATGAAGCAAATCCAAGAACAAAGGATGGTTCAAAAACGATATTGGAATTACAAATCTCTTTCTATACCCATCTCCAACGTAAACAGCAATGTGGCCTTTAGGAACACTATTACTACTAGTAGCCAAAACGCTTGCGATTTTCGCTGAAAGACTGCGTTGAAGCTTTTGTTTGGCATGAGCTATCCCCATCAGTTGAATACCCATTTCAGGAAAATGATAAGTCTAGCTAATTTTGTTTGGAATGATTTACTTTGGCTTGAAATGTATGTCTCTGTTACTTGGGTATATATAGGAGCTTCTAAACCTAGCTGCTATAAAGAAATGGATATGTGATATGAAGGTGAGAATGAGATGGTGAATATTGAGAGGTTATTGAAGAATATTAAGGAACACATCAGGTGAAGGACTTGTTGAACTTTCACATGGTATGCTTTGTTTGTTACTAGACATAACATGCCCTACCACCTTTAAGACAAAAAG
>CD54011.0
ATAAATTTCTGCATTACACTATATATTTATTTTATTATTCTATAAATCATCCAACATAATTTTAGAATTTTTAGTTTTAAATAGCAACACCTTCGCCTTCCTTTCACATCTACAAGGCAGATTTAGTGGTACCGCCACCAATGGATAGGTTCTCTAAAATACCCTTAAGCTCCATTATAAATCTCTCCATTGCTTGAGCAGGCAGCACAATTGGCAGAATAATCCCATTTTCTCCTTTTTCATTTTTAAATGGTAGATAAAAGCTAACAACTCCTACCCCACCTTTGGTAGGCCCAGCATATACAGCCTTCCCCCACCCCAAATCAACCTCTCCAAACCCTGGACCTGTCACATCCGACACTAGGCAACTCCTCACCACCGTAAAATGTGGCCTATCCTTAATCACCATTAAATCTGCCACTGACCTTATATACTCTTCAGTCACGCTACGCTTAGCCTCGCGTATCAACTCTAATGCAAAACTGAGTGGTTTTTGGGAGAGTTCTCCGGCGGTTGCCACGGCGGCCGGATAAGCAATTACGTTACCGTAATACCCAGTTGGTAATGGAGGATTAAATCTACTACGTCCATTGACAACACAAATCATGCGCATTTCTTCAGTAGGGTCTGGTTGTAATGCAATTGTACGGCACTTCCAGAGACATGCTGTTAACAATTCAAAAGAAGAGCAATTAGAAAGATGGGGTGGGACTAATCCTCGAAGAGCGGATATTTCAGATGGTCCGAAGAAGAAGGATTGATGTATCATATCATCAAGCGGAATTCTTGTTCCTTTAGTGTCAGCGACTTGATCGTACTCCCGATGCATGCACGTGACACGCGATGGAGTCCTTGCATTAAGAACATGTCTTTCCCAAACAGGCAGAATTGAAGGAGATGGTGCCCCACGTGCTATTTCTCCCATGGCTGACATAAATTGAATTAGACCAAAACCATCGCTCATGGTATGATTCAAACGAAGAGCGAAAATGAAACCACCGCAATTGAGTCGTGTCACCTGAATAAGCAACAGGGGTGAGTTCAGAATAGAACTAGAGCCAGGGACATCAAAAAGAAGCTCTTCCAAGCAAG
>CD52206.0
AAAAAGGATAGACAAAAGATACATATCAAAATGAGTAGCTACCCTGAAGACTGAGTCTTCTACAGATGAACTGCAGCAGTTGTAAGCTGACTCTCTACGGTCCAGTCTCAAAACTTTTCTTAGAAAATTATAGGCTTGTTCTGCTGATTTTGTGTCTGTTGTATTCCAAGCATCTGCTGTGGTTGCATAGGAGAAACCAGTCCCAACAGGTGAATCCAGAAACAAAATATTGGAAGTCTTTGACCAAGCAGCTGGTTCATATACCAATTTTGGTAAGCCTCCAGTGTAGTTATGGATATCAAATTTTAATGGGCCTATTTGGTAAAAAAATCCATTCAAGCCTGAGCAACCAGGGCCTCCATTGAGGTAGAGAAGAAGAGGATCAGCAGCTGGGTTATTTTCTGAGTGAACAAAGTAGTAGAAGAACTCAATATCTCCCACACTTGTGTAACCAGTCTCAAGTTTGAAGGGCAAATCACCAGAAAAGCCAGGTAGAGTGGTTATAATTTGGCCAGAGAAAGCAGTTTGAGAAAGAAGAAGTAAAAGTAAGAATTGCAAACACTTTGTAGAACAATGGGAAGCCATAGTAGGAAAGTGGGTGAAATCCTAATTTTCATGCAATGATGGAGAGGCTCTTTTTGTTGTATATATAGTTCATTTTATAAAGGGAAGTTGTTGAAAGAGACTTTAGACTTCTTGATATGAACATAAGATTTTTAGTTCCATAATTATTTAGAAAGTTAGGAGTCATAACAAGAAATTTCTGAGGTAGTTATTTGTTATTAGAGAAAGTTAGATATTATACAGAGGTCAAAAGCAAAG
>CD15582.3
CGCTTCCTCCATTTCTGTTCTCTTAACTCTTGCGATATATCTGTGCATGGCAGTGAGTCTATTGGCTCGTGAGGTATCTGACCTATGCCTTGGAAAGCCTGCGCTTAGGTCTCTCTCCATTTCTGCAACCGTCGGTGACGCCTTATCGGCACTGAAGAGATCTGAGGACCCGTATTTGAGTGTATGGAGCTGTGATCATCGCCGTCACGCTTCAAGATCTAAAATTGACGTGAATGGATGCCGGTGCATGGGTAAGGTTTGCATGGTGGACGTCATTTGCTTCTTGTGTAAGGAGGACAATTTGAAAAATCCAAGCAGCGCTCTTCAGGAGCCAGTCTCTGTTCTTCTTCCCAAGGTTCCTGGTCTTGTTAGGCACTTGGATCCACACGCAAGTTTGCTGGAGGCTATAGATCTAATCCTTGAAGGTGCACAAAACATTGTGATACCAGTTCACAGTCCCTACACAAGAAAAAAGCTGACATATAAACCGTCCTCTAACTCCACGCTTCACAACAATCGTGAATACTGCTGGCTAACGCAAGAAGACATTGTTCGCTACCTTCTCAACTGCATTGGCCTGTTCTGCCCCACTCCTAACCACACAATTGAGTTTCTCAAAATCATCGACACCAAATCCAGCTCGGCTATCTGCTACGATGAGCCTGCCTCCTCTGCATTACCCTTGATCTCTCAATCTCTTGTCAAGCAAACCTCTGTTGCCATTGTTGACATAGACGGCAAGTTGATTGGTGAGATCTCACCATATACACTGAACTCTTGTGATGAATCAGTTGCTGCTGCTGTTGCCACACTCTCTGCTGGCGATTTAATGGCTTATGTGGATTGTTGCAGCCCACCAGAGGACTTGGTACGGTTAGTGAAGGAAAGACTAGAAGAGATGAATTTAGGCGCAGCTGTGGATTTATTGGAGGAAGCATCAGTAATTTCGCCATCATCGTCTTGTTCATCATATTCATCTTCATCAGACGAAGAGTTTGGGTTGGGACAATTAGGAAGGAGCGGAAGACTAGGAGGGCACTCAACAAGAGTGGTGAGGAGGACAGATGCAATTGTATGCTTTCCATGGAGCTCCTTGGTAGCAGTAATGATTCAAGCACTTTCTCATCGTGTGAGCTGTGCTTGGGTTGTTGAAGAAGATGGCACTTTGGTTGGAGTTGTCACCTTTGCCGGAATGTTGAATGTTTTCCGGGAACGTTTAAAATCAATGATGTAGGGACGAGTAGTGT
>CD46685.0
TAATGAACCATTCCCATGTTTCCTCCAACTTGTCCACTCCTTTTCCTCCAACACCTTACTCATAATACAGAGAGAAGAGAAAAAAGAAAGAAAAATAGAGTGACAACTAAAAAGATGACAACCACCATGAGTAACAAGGTTGAAGATCACATGGTACTGCTCTCTCAATTGTACCCTGGTGTATACACACAAATGGTTCCACAACAAGGTGAGGCAAAACCGCGGCGGAGGAGAAAGAAGAACAAAGGAGGAGAAGGAGGAGTTGGTGGAGCGAAGAAGAGGAAACTAAGCTCAGAGCAAGTTAATCTTCTTGAAAAAAATTTTGGTAATGAACATAAGTTGGAGTCTGAAAGAAAGGACAAGCTTGCTTCAGAACTGGGTCTTGATCCTCGTCAAGTTGCTGTTTGGTTTCAAAATAGAAGAGCTCGTTGGAAGAACAAGAAACTAGAAGAAGAGTATACTAAGCTGAAGACTGCCCATGAAAGTATTGTTGTTGAAAAATGTCGCCTTGAATCTGAGGTTTTGAAGCTAAAGGAACAACTTTCAGAAGCAGAGAACGAGATTCATCGATTAACAGAAAGAATAGATGGAGTTTCGAGTAACAGTCCAAGCTCAACCCTTTCAATGGAAGCTATGAAGCCAACATTTCTTGGAGAATTTGGGATGGAAGGATATGGAGATATTTTTTATATGCCTGAAAATTATTACATTCATGGCATGGAATGGTTTAACGATCAGCTGTACATGTAACTGGGTAATTATTGTTAATTGGTAGCTTAATTTTAGTATGTAGATAGTAATCAATCAAGTAAGAAATCTAATTAATGTAAATTAATTTTCTCTATCTAATGGTTAATTATTAATTAAGGGGGTGTATTAATTCTGACTATAAATTTAAATGTCATTAGTTAAGTAATTAACTTAATTGTCTTTTTGACTGGAAGCATCAAGG
>CD41415.1
AAACCACTTGGATGAAAAATGCTTCAGTAAGTAGCAAACATAGTTTGACATTCACCGGAAAATACAAATGAATTTATGGCAGGACAGCACCTTGTCGCGCCAATCAATTCATGAGAGCAAAATTTTCCTTTATACTTAGAAAACCAACAGAATTCAAACGACGAAAACTGATAAAATTACCTAAAGTCAAGAATGGACAACCACTTCATGTCTGACCATCTCATACATAAATAACATAGGGACTGAGTTTACAAAAACACAGAGATGCATTTTTACAATGAGTGAAGCAAATAAGACAAACCGTAACAATAACACATGCGTTTCCGACCTCTTTTTTTCAGAAATTATTACAATTTGTTTGGGTTTTATTGCTCGAAAACACTAAGTATTGCACCCTAAATAGTGATCAGGCTAGGCGCATTCTGGGGAGGATTAGTAAGCATGTAAACAACTTCCCTCATGGCGGGTCTAGCAGAGCTTTCTTCAACAACGCACATCATGGCTATCTTAAACAGGTGAATGACACTGGTAACTGGGTATCCAGTAAGTCGAGAGTCCAGAATAGCCATTACTGAAGCTGCATCCGACGGCTGAGAGAGTTCCGATGTGGTTTTCCTTACCCATTCCACTATGTCCACTCCTTCTCCAAACTCCCCCACTGGCTTCCTCCCCGCTATTAGCTCCAACAGTACAACTCCAAAGCTGTAAACATCGCTTTTCTCGTCCACTTTCAGCGTGTAAGCGTATTCTGGTGCGATGTAACCATACGAGCCCGCAATGGAGGACATGCACTCTGATTCACCAGCGTCCTGCAAGAACTTGGCCAGCCCAAAATCAGCCACATGAGCCTCATTATCCGAATCAAGCAAGATATTATTGGACTTCACGTCCCTGTGAATTATAAGAGGAGAGCAATCGTGGTGAAGATAACAAAGCCCCTTGGCTGCCTCAACGGCAATTTTGTATCGGGTCTCCCATTTCAAATGCCCTCCCTTTGATCCATGCAACATTTCCCCCAAGCTCCCATTAGGCATGTACTCGTATAATAATAAATTTGTATCCTTGTTTGATACGTATCCCAACAGCCTCACGATATTTCGGTGCCGGATTCTTCCAAGAGTTTGAATCTCGGCGGAGAAACCGTGATCGCTCCGCCCACTCCCTCTACCCACCAGTCTTTTGATTGCTACTTCACCACCATCTGGCATGGACCCGCGGTAGACTATCCCAGCACCACCTTTGCCTATGATGTTCTCTTCTTTCAAGCACTCTAGGACGTCCTCTGCTTTGAAATCGAGCCGTTGGAATGCAGTTAGCTTCCAAGCCCTGGATTTCTCAAGCCTCTTCTTCCTCAATCTGTAAACCGTTACTATTATTAGCAACAAAGCGGTGACGAGGGCAATGATGGCTATTATTAACTTCGAGGTGTTGAACGACCCCGTGTGACCATGACTCGAATCCTGAAGTATATTTACGATAGACGGGCAAGAAGTTTGGTGTGGTGCACAGAGATTGGGATTTCCAGCGAAGGAGCTGTCATTAAACACCAGAAACTGCCCTCCTGAGGGGATTCTGCCCAGCAGATTATTGTGGGTGAGATCAAGAGTTGTGAGGCTTGTCATGTACCGAATGTCACCCGGTATTTGGCCTGTGAGCTGATTTTGAGAGATATTGAGAATGCTCAAATCCTTCAAGTTTGCAATCCCTTTAGGAATTTCGCCGTGAAGGCTGTTTCGACTGAAATCAACTGATGTCAGAGAATTACAGTGGGAAATTGATGGGGGAATTTCACCGCTAAGGTTGTTGGCGCTGAGGTTGATTGTGGTTAGGAACTTGAGATTGAAGATTTCACTTGGAATTTCACCTGAG
>CD54763.1
ACACTACTCGTAATATGACTATGGCGTTTTAGCTTCTTCTTCTCCTCCTCCTCCATTTTATGCTTCAATACTTTCTTTTCTCATTGTGTCTCAAAATCTCAAATGGGATTTGCTTTTCAGACTCTCAATCCCTTTTTTCCTTGTAAAAAGTAAAAAAGACTCTTCTTCTTCTCCTTCCTTCTCAAATACCGGGTTCTTATATCTGTTTTGGTAACCTGGTTATGGCGTTTAAGCATAGGCTCCTCTTCCTCCTTGTGGTTGCCCTATCTTTCTTGTCGCTGTCCAGCGCCATTGCAGAGCAAGAAGGTGAAAAGGAAAGCCTCCTTTCGTTCAAAGCAGCTCTTAAAAATCCTTACTTTCTTTCTTCATGGAACCGGTCAGCTTCCCATTGCAACTGGGTTGGTGTTGGTTGCCAACAAGGTAGAGTTACCTCAATCTCACTCACGGCTATGTTGCTTGAAGGTCCTCTTCCTCCCTCCCTTTTCTCTCTCTCCAGCCTTACCATTCTCGACTTATCGTCAAATCAGTTATCAGGAGAGATCCCGAGTCAAATCAGTCAGTTGACTCATCTCCGAATCCTTAAACTCGGTCCCAACTCGTTCACCGGAAAAATCCCACCACAGATTGGGAGATTAACCCAACTCGATACTCTCGTTCTTTCTGGGAATTCACTAGTTGGAACAGTGCCCAGTGAACTCGGGGAGCTGACTCGATTGCAATTCCTGGACCTGGGGAACAATCTTTTGTCGGGTACTCTCCCAGTAACTCTCTTCAATAACCTTCAATCTCTTGCTTCTCTTGACATTTCAAATAACTCGTTCTCCGGCGCAGTCCCACCGGAAATTGGTAACCTCAGAAACCTCACTGATCTTTACATTGGAGTTAACTCATTTTCGGGTCATTTACCACCAGAAATCGGTTCCCTTTCACGGCTTGAAATCTTCTTTTCACCTTCCTGTTCGATCACTGGCCCATTACCTGAAGAAATATCTAACTTAAAATCCCTGAGTAAACTTGACCTTTCCTATAATCCATTGAGGTGTTCAATTCCGAAATCCTTAGGGAAATTGCAGAACTTGAGTATACTGAATATTGTGTACGCCGAGGTTAATGGTTCTATACCTGCTGAGCTTGGAAACTGCAAGAATTTGAAGACTTTGATGCTGTCTTTCAATTCCCTTTCTGGGTCTTTACCAGAAGAGCTTTCTCAGTTACCCTTGTTGACGTTTTCTGCTGAGAAGAATCAGCTTTCCGGGCCATTGCCTTCCTGGCTAGGGAGTGGAATCAAATGGAGTCGCTTTTGCTTTCTAGCAATAGATTTGAAGGGACATACCGC
>CD44095.0
AGATTCCAAGGATCCAAAGGAAGGGAAAGACGGCGAGGATGCAAAGGAAGGAAAAGACGGCAAGGATGTCAAGGAAGGGAAAGTAGACAACCATACAAAAGAAGGGCAAGATGTAGAGGATTTGAGAAGTCCTGCACCTACACCTACGCCCACACCTACTGCAGTAGCAGCGGCAGTTGCTGCCGGCAACAGTCCAACTTCACCTGCTAAAGTTGCTACTGCTTCCAATGGTGCATTTGACTTATCAAAACTTGAGGCTCTAGCTGCTGCGGAGGATAAACAATCTGATGCAACTAAACCAGCCACCAAAGAGTGATGATACACCACCATTTTTTGCTATTAATTTCTTTTCATTCTTTGATTACTTTGCTTAACCATTTTTTGCAAAGAATAAGAGGAGCTCTGTTGGACATTGTTGAGTCTGACCTGAGCTGTTGCAATCTGCGAGCTTCTTCCTAACTATAGGATTTTCTAGGTATGGACACGTTTTCTTTTCTTCTTCCCTTTTGTTTTTTTACCCTCTCTTCTGTAGCTTCCAATTTTGTCCAGATTCATTATCTAGATAAACTAAATCATAGTTTTTCATTGTTATTTTAATTTTCTGTGTGTGCCATTTCCAACATTTAGAAATTCCAGTCTTGGGCTTCTCGAGAGCATCATTCATCTCGTCAGCATTAACTGTCTTTTAACTAATTGCATCATCATTTCGCTCCCAACTGCAATTGAGTAACCATCATCATCTTGTTCAACAAGAAGCCTACTTCAAAGATTAATACTTTTTATAAAAAAGGATTTTTATTTCCTTGAACAATATCTTATACAGAAAGGGATCTATGAAGGGTGGGGACATATTGTTTGTATTGTAGAGAATCAAATAAATATCCCTTCACATGATAAAAGAAAATCCAGCAGCTATCATTTGGGATTCTATGGGACCCCACCCACATGCAGTCTTAGCAAACTTTCTTTGTCACCACTCACTGCTCAGCAGCACACACACCAAGCTAGTCTCTGCTGTAGGGCTATTAAGCCTTTTGCATGTGAATGACTCAGTTTTAGTTAATGTATGCGCAGAAAATATATATCCCAGTTCCCATACAGTAACACATACATACACAAGTGTTCACACCTATAACTGGTTCATTTCTAAGGACACGAAAGCAACCATTCATATTGTTAGTAGAAACTCTCTCTCTCTCTCTCTCTCTCTCTCTCTCTCTCTCTC
>CD55843.0
ATGGAAATTTATTTTTAGTCATGGCTAAACTATTGTATAGCACTTGTTCTGTTCGGTCTTATTCAATCGCCATAATCATCTACTTGAGGTGTTTTTATTTTTATTAGATTATCATTCTACTATACAATTTTCCCTCTTCTTATCAAAGAAAATAGGCAAAAAGGGAAATATATACATGTCCAGCAAACCAAACATAACATATCAAATTCTTAGCTTTACGCTTTAGCCCGTATGATTTCAACATACAAAGCATTAAATTAGGATTCTATAATATTTCTATTCATAGAGATGAGCAGGTAAGCGAGGTTTGACTAGAACTCCAAGAGGGGCGGCTTTGCTGTTTGTTAATCCAGCAGATTCTGTCATGTCAACAGGTGCATTTAATGGAGCTGAGATCTCAAATGCCTGCAGTAAACTTGCTAGCAATAATTGACTCATTAAGATGCCAAAATTCATTCCAGGGCATGCCCTTCTACCAGCACCAAATGGAATAAGCTCAAAATTCTGACCCTTGACATCAATGTCCTTGTGTGTGTTCAGAAATCTCTCTGGTTCAAATTCCTTTGGGTTTGACCAAACCCTTGGATCTCTATGGATCTTGTAAATATTAAGAATAAGACGAGTACCTTTTGGGACATGGAAACCACCTATGGTGCAAGCTTGGGTGAATTCTCGTTGCCCTGAGAGTGGCCCGGCTGGATACAACCTCATCATCTCCTTCACTATTGCCTGAAGATATACAAGCTTGCTCATGTCTGCTTCATTCACTAATCTTTCTTTTCCAACTTGAATGTCTATTTCTTCTTGGGCCTTTTTCAGTGCAATTGGATGGTTCAACAATAGTGCTAGCCCCCATGTGACAGTTACGGTTGTGGTATCGGTGCCTCCTGCAATAAGAGTCATGGCTGTGGCTTTCCTAACTGTATCAGCATCATAACAGGCAAGATCAACACCATCAAGAACAGACAGCAAAATATCCATGAAGTCTTGCTCTCCGTTAGTGTTTCTCTTCCTGTAATGTTCCTCTAACCATTCTCCAACAATACTGTCAAATTCTTTGGCAGTTCTTTTCATGGATTTCTCATATCCACCAAAATCCAACCATCCAAGAAATGGAAGAGCATCCCTTAATACAAATACTCCTGCCAACTGAAAGAACTGCCTCATTGCCTTTTGAAATCGCTCTGCCACTTTCACATCAGCCCCAGCAATAGCACCAAAGTACCTCTTTCCTGCAACCATCCTGAGAATTACATTCATATTTATGTCATTAAAGAATCTCTTCATTTCAACCTTAACTTGGTTTCTCTCATCTTTGTCCTTTGTCCAAAACTTGTACAAATCTTTTATTGAGCCCTCTACTTCAGAGGCTCTAATATGTTTTAGTAGCTCAAGCTTCCGGTTAGAGAGTAGCTCTAAGGCTGTTATTTTGCGCATTTCTCGCCAGTACTCGCCATAAGGGGAGAATCCAAAATTGGCATAATTGTAGCCTAGAAGCTTCGCCCCCGTGAGTTTGGGGCGGGAGGATACAGTAGGGTCGTTGACTGTGAATAGTTCCTTAGCCAACTCCCAGCTACTGACTACCAAAGCTGGGTATATCCCAATCCTGATGGTGAAGATAGGTCCATATTTATCAGCTAAGGCTGCTAATACTTTGTGGGGAAGCTCACGTCCAGCTAATAAGTGTAGGTGACCTATAATAGGCCACGAATCACCAGCTTCTGGTGCTGCTCTGGCCTTCCTAGATTGAGACCTTCTCAGGAGATAGTAACAAAACAGAAGTATGGCAGTGAGACCAAGGTATTGTAGAAGCAAAACCATGGTAGTGTTGGTGTGGTGGATAGTGGAAACTGGACTTCTGTTTTATTGTGACAGCGGTCCCCGTTTATTCAATTATTTTTATGGATAAGATGTAACGGATAAATCCCAAAAGAAGAAAGCACTATCCTAGTGCCGGAAACACCTGGGCCATGAAATGTTTGCCATTTGTATTGTTGATGATAACATTATTTATAAATTTACTTAAACAACATTTCTAATTGATTTGTGGAAAAATCTTTTCGAATTTTTCGTTTTACATAGCAATTTTTAGTCTCCAACTTAGTGTATGGATTGTTCTATATCTCGTATG
>CD54751.5
TGAAACGTGTCAACTTTTGCAAGATTGAGCACACAGAGTCAGAAACTAGTAGTCTCTAGTCTCTGGAAATAAGACGCGTTTCTAACTTTTTCTCTTCATATATAAGCAAAGACATTAACTCTAATGTTGCATCTCCACCACTAAGTGAGGAAAGAGAGCGGGCCGCGAGTAGCTGCAGAAGGATTGATCCATTCGAGAATCTATTTCTCAGGGGATCGAATAGCTTCTGCAGTATCTGCTTACTCTGTACATATATCTACCAATAAAATGACTCGCTCTCTTTCCACCGCTAAATTTCTGGTTGCTTCAATTGTTGAGGATCTACCACTTTCTATCTTCCGGAGAGGCTATGCGGGTGCAGCACATGGGTCTGAGTCGGCTAGCTTTGGTAGGCGAGGGTCAAGGACTAGTATTGTGGGGAAAGTAGAAGAAAGAGCTGCGACGAAAGAAGATGATTCAGGATCATCTACTGCGTGGGCACCAGACCCCATCACGGGGTACTACAGGCCAGCTAATTCTGCGGCTGAGATCGACCCGGCTGAGCTCCGGGAAATGCTATTGCACAACCGGGTTAGGCCACGGTAGAAGTCTGAGATTCAGATGCTGAAGTGGTGGCGTTCACTTTTTAGTGTGTTTCTTACACCAGCATATAGTAGTACTGTACTAGAAGTTTTTAAATGTTGCCAGTTGCGTCATACCACTCTTATTGTCTTAAAGACTCCTGTAGTCTTGGTTATGACTTATCATATCAATGAAGAAAACTATCCATTATCAAAATTTATGTTTCCCGTTTAATGTCTCGACACTAATATATTTCTGATTGTATTTCTTTCTTATTTTCTTAATGAATTTGGAATTTTCTTTTTAAAAAAAAAACACTGTATATGATATGTTTTTATTTGTACATTAAGTT
>CD40564.0
ATTTCCATTGCATGAATTTAATCCAACAGCTCAAAATCATTGATCCAAAAATGTTAAAATTTATTCTTGCATTAATGCATCAAAATTACATAAGATAATTACACAAGAAAAATTGCAAGATCATCCATTTCATATCCAAAGGCCACAAACTATTCTACTATCAATTGACTTGCTTTTATACATGTGATTTCCCAGACCATATGAATAGAAGTAGAACAGACTATTCTATTTTTTCAATGGTTATGCGAATCCCTGTCTCTGCAAACAGAGCTGCTAACTTCACTGCACTGCAACTCAATCCATTCCTTGAATTAACTGGCTGCTGAAAGCAAACCTCCGTGTACTATTTGAAAAGAATCATAGCTATTCCTAGAACAAGAAACTTGCAACTCATAAATAAAACTCTGCTTTTGAGGTAGGACTATCTCAGAAATATATCAACTTCAAGAATCAGTGATGTAATGTTGCAGCAGGATAACCATAGCTACAGAGCAAGATTGCCTATAAAGCCCTAAGCACTTGGTGACAAACTAACCTCATGAGGTTTCCTTTGCTTAAGCTTCACTTTCACATTGATACCATTATCAATAATAGACTGAAGCACAATCTGAAGCTTACCCTCCAATCTCTCCCCTTTCCTTGGTGTGTAAATCACATCATGAATATCATCTGCCAATGCTCTTTGTGCTAGAATTGCTCCTACAGTAGTACATGCAGCTGCATTCCTTGTCGAGCGCAGATCAAATTTTATATCCTTGGATATTGAATGTGCCACAGCCACCACCTTGCTAGTGACCCGGTGAATAATGCAGGCACGGACAGAAGCTTTTGATATGTAAATATCCAAGCAGAAAGGTTCATGGTAAGGTGCTGTAAGCTGATTGAAAGTTGGTGTCCTCACTTTCTTCTTCTCAATACCACTAGAACCAACCATATTATCAAGAAGTAAATCATAAACCCTTCCAATCTTTACGATCTGTGAACACTTTTCAACTTCAAAAGCTGAACTATGACTGGGGTTTCTGTTCCTTTTGTTTTCTTTACAATTATTGTTCTTTGCCGATTCTTCCTTTTCCTTTCCCTTAGTATTATCCTTCCTCTTCGAGGAATTCTTCCTGTGAAAGTCAAACCTATACTCTTCAAATTCCTTTGAGTCCCTGTCAAGCTTATAAAAGAGATTGCCTCGAATTCTCATATTATCGATCTCATCGAAATCAGAGTCATCCTGCAAAGAAGCTACATCATCAACCTGCTCGTCAAATGCTTCAGTATAAGATTCCAATCCCATCTCCTTATCCAATCCTCGCCACACATGGGCTAAACCTGATGAAACCTGCCAAGTATCGTTGTCCACAAGCTCAATATCATAACCATCCAAATGCGGTCTCTCTTCGCTGAATAATGGAGGAACATGAATTTTACTAGAATTATTCGTCGAAGCACTTTGTCTCTTGTCAACTGATGCTTTTGTGGCTGAGCTATCTGTGTTGTCAACAACAGCTGTAGCTTTTGAGCGGAAAGTACAAACTTTCAAGAGAAAATGGGAACTCAATAGTGTGAGACTAGTTGGTTTTCTCCACAGTAGCATCGCCATCTTGGATAAGCTGAATTCGGAATAAAAGGTGCAGTGAAGATTATTCAATTCTCATATGGGCAAATCATCAAACATCTGGCAGGCAATAAGACGATACAGATGATGGTCTTTGGAAGCAGTCGCTACAACTTCATCTGCTTTCCCAGGCATAAAGTGTCGTGATTTTCTATAACGCCGCCACAGCATTTTAGAAATTATTCCAGTGATTTAGAAAATTTTTTAACAACCTTGATTTTGCTGTGGCTTTTGGACACTACCGAAAATAGATTTATCGACCTCGACATTGTGGACTCCACGACTCGACAGCCGCAAGACGGGAAATTTTACCCTTTGATTATTCAAAAGGAACCAGACCTAAAACAATTAACATTTTATATCAGATGCACTCAATCTTCAACCAAATAATTTGATAAGCCGATCGTTAACGGGTGATAAAATTCGTTGATTAAAAACTAAAAGTAAAGGAAAAAGAAAATGATAGAGAAAGGAAAGAATAGTCCTGACTTGTAGAGCAAACCTGAATGGAGATTCAGACATTCGCAGAGGCACAGTCGTAATTTTGCAGTCGCAGCGACTCAACAGTCGGAAGCTCGTTAAGCAAAGGGGCACAAAGGCGACGCAATTGGCAAAAGCAAAACCTTCGTTTTTCCACAGTAATCGGAAGCTATGGCGGTTGAGAAATACGAAATCGCTAAAGATGTAACTGAACTAATTGGCAAAACTCCTTTGGTATATCTCAACCATGTTGTGGATGGTTGCGTTGCTCGTATTGCTGCTAAACTGGAAATGATGGAGCCATGCTCTAGCGTCAAAGACAGGATTGGTTACAGCATGATCTCAGATGCGGAGGCCAAAGGCCTACTCACTCCAGGACAGAGTGTTTTGATTGAGGCCACTAGTGGAAATACTGGGATAGGATTAGCATTCATGGCAGCTGCCAAAGGATATAGGCTTATTATCACGATGCCTGCATCTATGAGTCTTGAGAGGAGGATTATTCTCCGTGCTTTTGGAGCCGAATTGGTTCTTACTGATCCTGCTAAGGGCATGAAAGGGGCTGTTCAGAAGGCTGAAGAGATTTTGGCCAAGACACCCAATGCTTATATGCTCCAGCAGTTTGAAAATGGTGCCAATCCAAAGATACATTATGAGACTACTGGACCAGAAATATGGAAAGGATCAGGAGGAAAAGTTGATGCTTTTGTTTCAGGGATTGGTACTGGGGGAACCATAACAGGTGCTGGGAAATACCTAAAAGAGCAGAATCCTAACATTAAGTTGTATGGTGTGGAACCAGTTGAAAGCGCTGTTTTATCTGGAGGAAAACCTGGTCCGCATAAGATCCAAGGAATAGGTGCTGGCTTCATCCCAGGAGTTCTGGAAGTTGATATCATTGATGAAGTTGTTCAAGTATCAAGTGATGAAGCAATTGAAACTGCAAAGCTTCTTGCACTAAAAGAAGGTTTGCTTGTGGGAATATCTTCTGGTGCTGCCACTGCTGCTGCAGTTAAGCTTGCAAAGAGGCCAGAGAATGCTGGAAAACTTATTGTTGTGATTTTTCCAAGCTTTGGAGAGAGGTACCTGTCCTCCGTGCTTTTTGAGTCGGTCAGACGAGAGGCTGAAAGCATGACATTTGAGCCCTGAGCTATTCACTGGTGTTAAGCTAGTTTCAAATTGATGCAGTGTTTCAGTTGGTACAAGACAGAAGTTCAGTTACTTCTGCTCATAATATTAGCTTAGACCTAAAAATTTGTAGGATTTCTTTCCTCGAAACAGCATTTTAATGCCTTATATCTTATGTTTGCTATGGTTTGTTAATTAAGCAGCGAGTTCCTCGCGTTATTTTCACAAATGTATTGCAATTATTTGTAATGTTTCTAATATTTATAATTACATAATAATAAATAACTTTTTGTGTTCTC
>CD49932.1
GGAAATGAGCAAAGAAAGGCCGCCTGAACCTCTTGATTTCTTCATTTGGACTGTTGAGGTAATCGATTTCTTCCAATATTCTTTTCTTTTTCTAAAAAGAAATAATATATATAGTGGATCTTCTGTTAGATCTTGTTTATACTGGTGACAATTTTAGTCGCTGTCAAAGCGTATTTTTAATATCGGGGTTGGAAGTTCTGATTGTGATGCTCAATTTTATATATGATTATGTAAGGCAAATGATTTTTTTTTTCAATTTTTGTGTGTTGGGTGAATTTATGTTGTCATATTTCAATTGTCATTTTCATTTTTTTAGTGATGGTGCCGTGGAGGCATTTTGTTATTTTTGCAATACAAAACCAATTGACTGAATCAAAGGAGAAGTGATGGTGCTTAGTTTTCCTAAGCACAAGTGATGATTTCCGAGGCAGTTTTCTATGATCTCTATATGTTACAAATTTGTTCTTAAGGGTTCCTAAGGTGTTGTAGTCACTTTCAGAATATGGTTTTAGCTATCACTTACAGGTGCTCCAAACTATCAATGAATAAATACCTATTTTATTTCGATCCCCATGTACTCTTTATGTTTGTTAGTTGTACACTTGTTACTTAGTCAGTCATGTTATTTGGGTATAGCACTGGAATTCTTGCTTCTAGAGTTTCTGTCTGCATAAGCCAGTCATATTCAATGATAAACTGAAGGAAATAGTTTGTTTGCTGAGGTACTGTGTTTGTATTGTTGTCAAAATAGCTGTCTCCGTTAGCTTTTTATGTGGGAATTTATCCTTTTCTTCTTGTATACTCTGAGCTATGGTATTTAGCATTACTTATATTAGCACTATTGTTCTGATGATGGGTTTGTAGCTTAAAATAGGTGCTTAAACTAATTGTTGCATGAAAAAGCAGTGTTAACAGTGAAGTTCGTTGCAGAATTTTATGCTTGGTGGTAGAAGGATTCTTAGATGAAGATACATTCCATTTCTATAAGGATGTTTGAAAGGATGTGGGTTTGTGGTTGGAAGAGATAAACCTGGGTAGCTACCGACAGATTTTCAAAGAGAATGGTG
>CD53029.1342
[truncated: 27,916,736 more chars]
